# Supplementary material for: Menin-MLL1 complex cooperates with NF-Y to promote hepatocellular carcinoma survival
Source: Cell Rep. Author manuscript; Available in PMC 2026 Jan 23. (PMC12829923; doi:10.1016/j.celrep.2025.116619)
Supplement: 2 [file NIHMS2132738-supplement-2.xlsx]

## Sheet: Supplemental-Table1. Epigenetic
Guide_ID	Gene	Ensembl_ID	Chromosome	Cut_Site	Strand	20bp_Protospacer	PAM	On-Target_Doench2016	Off-Target_Hsu2013	GC_percent
NT_1	NA	NA	NA	NA	NA	TCGGATGATCATTCATGGTC	no_pam	NA	100	45
NT_2	NA	NA	NA	NA	NA	TCCCGCTGACGTGGCTTAGG	no_pam	NA	100	65
NT_3	NA	NA	NA	NA	NA	GGCTGACTGCCGGCCAGATT	no_pam	NA	100	65
NT_4	NA	NA	NA	NA	NA	CAAGAGTGGACCTACAAAGA	no_pam	NA	100	45
NT_5	NA	NA	NA	NA	NA	ATTGGCAGCGAGGGATCGAG	no_pam	NA	100	60
NT_6	NA	NA	NA	NA	NA	GGGAGTGCTCAGTAAAGTAC	no_pam	NA	100	50
NT_7	NA	NA	NA	NA	NA	ATGGGCCTTCCGGCATCGGT	no_pam	NA	100	65
NT_8	NA	NA	NA	NA	NA	TAATGCATCTGGGTTAACCG	no_pam	NA	100	45
NT_9	NA	NA	NA	NA	NA	AAGGTGACATTGGCCCGTCT	no_pam	NA	100	55
NT_10	NA	NA	NA	NA	NA	TACCTGTTCTGGTAGCTCTT	no_pam	NA	100	45
NT_11	NA	NA	NA	NA	NA	CCTTGGTATCTGTTGCCATA	no_pam	NA	100	45
NT_12	NA	NA	NA	NA	NA	GTACCGGATGGCATTCGTAA	no_pam	NA	100	50
NT_13	NA	NA	NA	NA	NA	AATTGGAACTAGTACCGATG	no_pam	NA	100	40
NT_14	NA	NA	NA	NA	NA	TAGTATCCTTGAGGGAACCT	no_pam	NA	100	45
NT_15	NA	NA	NA	NA	NA	GTGGAGCACCCGTCAATCTC	no_pam	NA	100	60
NT_16	NA	NA	NA	NA	NA	TCCATGCAATCGCCGCGGAG	no_pam	NA	100	65
NT_17	NA	NA	NA	NA	NA	TTATGGCGTGTTGCGGTATT	no_pam	NA	100	45
NT_18	NA	NA	NA	NA	NA	CTCTTAAATTCACAGCTACT	no_pam	NA	100	35
NT_19	NA	NA	NA	NA	NA	AACACCAGCGAGAGCGCGTG	no_pam	NA	100	65
NT_20	NA	NA	NA	NA	NA	GAACAGCCACTGCGGCATTG	no_pam	NA	100	60
NT_21	NA	NA	NA	NA	NA	TTCGTAAGCCGCGGACGGAG	no_pam	NA	100	65
NT_22	NA	NA	NA	NA	NA	TACCTCAGGACCGGGTTCTT	no_pam	NA	100	55
NT_23	NA	NA	NA	NA	NA	TTGGCAGTGCCCGATGTCAC	no_pam	NA	100	60
NT_24	NA	NA	NA	NA	NA	ATGCTTAGACATTAATACAG	no_pam	NA	100	30
NT_25	NA	NA	NA	NA	NA	AGCATGCCGAAACCGTAGCT	no_pam	NA	100	55
NT_26	NA	NA	NA	NA	NA	GAGTGTCAAGGGTCTCAGGC	no_pam	NA	100	60
NT_27	NA	NA	NA	NA	NA	GGACGAAAGCAGGAGCAAAT	no_pam	NA	100	50
NT_28	NA	NA	NA	NA	NA	AGAATCGAACCAGATGGTCT	no_pam	NA	100	45
NT_29	NA	NA	NA	NA	NA	CTGGGCCTGCGCTAGAAGGA	no_pam	NA	100	65
NT_30	NA	NA	NA	NA	NA	ATACGGGTAGAGCTTCTTGT	no_pam	NA	100	45
NT_31	NA	NA	NA	NA	NA	TTACTGGCATCCTGCGGATC	no_pam	NA	100	55
NT_32	NA	NA	NA	NA	NA	CTCTGGCGCGATCAGAAAGT	no_pam	NA	100	55
NT_33	NA	NA	NA	NA	NA	ACCCTTAAGACTAATGGTCT	no_pam	NA	100	40
NT_34	NA	NA	NA	NA	NA	CACGAGCCACTGGCTAATAC	no_pam	NA	100	55
NT_35	NA	NA	NA	NA	NA	CGGTGCTTACTTATTACCAA	no_pam	NA	100	40
NT_36	NA	NA	NA	NA	NA	CAAGGTATGGCTGCAGTAGG	no_pam	NA	100	55
NT_37	NA	NA	NA	NA	NA	GAGATGTGATTATACCCACA	no_pam	NA	100	40
NT_38	NA	NA	NA	NA	NA	ACGCACATCAACGTGGTCCC	no_pam	NA	100	60
NT_39	NA	NA	NA	NA	NA	ATTAGGACGCGAAAGTAGCA	no_pam	NA	100	45
NT_40	NA	NA	NA	NA	NA	CGGATCGCCCACCTGATCAC	no_pam	NA	100	65
NT_41	NA	NA	NA	NA	NA	ATCTATTCCCAGGAATCTGG	no_pam	NA	100	45
NT_42	NA	NA	NA	NA	NA	TAGTACAGTCTGACGTATAG	no_pam	NA	100	40
NT_43	NA	NA	NA	NA	NA	CCGCCTTGTAACTGAGGTCT	no_pam	NA	100	55
NT_44	NA	NA	NA	NA	NA	CACGCGTTATTAGCGGTTAC	no_pam	NA	100	50
NT_45	NA	NA	NA	NA	NA	ACACCTATGTCTTGATCTAT	no_pam	NA	100	35
NT_46	NA	NA	NA	NA	NA	GAAGGTTGACGGGAATTGCC	no_pam	NA	100	55
NT_47	NA	NA	NA	NA	NA	GGACGTTCGAAGCATTCAGC	no_pam	NA	100	55
NT_48	NA	NA	NA	NA	NA	TTGCCCAGCGAGAACCCGGT	no_pam	NA	100	65
NT_49	NA	NA	NA	NA	NA	AATAAAGTGCAGACACGCTC	no_pam	NA	100	45
NT_50	NA	NA	NA	NA	NA	CGCTAGCCCATTACGCCACG	no_pam	NA	100	65
NT_51	NA	NA	NA	NA	NA	ATTACTCCCATCCGTTGTGA	no_pam	NA	100	45
NT_52	NA	NA	NA	NA	NA	TATTAGATGGAGCTGCAGCG	no_pam	NA	100	50
NT_53	NA	NA	NA	NA	NA	AAGGACTGATGAATCGTTAC	no_pam	NA	100	40
NT_54	NA	NA	NA	NA	NA	CCCTCACTACCTGGCGCTCA	no_pam	NA	100	65
NT_55	NA	NA	NA	NA	NA	AAGGGCCATGTTCGCCCTTG	no_pam	NA	100	60
NT_56	NA	NA	NA	NA	NA	TCGCGGCGAACGGCCCTAAA	no_pam	NA	100	65
NT_57	NA	NA	NA	NA	NA	TGCTACTTGACACGGATGGC	no_pam	NA	100	55
NT_58	NA	NA	NA	NA	NA	ATCGCAGCGATGTAAGAATG	no_pam	NA	100	45
NT_59	NA	NA	NA	NA	NA	GTGATGGTTGGGCAGACATT	no_pam	NA	100	50
NT_60	NA	NA	NA	NA	NA	AACGGGTAGCGTGACTACCC	no_pam	NA	100	60
NT_61	NA	NA	NA	NA	NA	GATAGTTGCTAGCTAACGAT	no_pam	NA	100	40
NT_62	NA	NA	NA	NA	NA	TGTTCATCAGTGGAGTATAG	no_pam	NA	100	40
NT_63	NA	NA	NA	NA	NA	TAGAGCGCACCCGACTACGC	no_pam	NA	100	65
NT_64	NA	NA	NA	NA	NA	CACTGTAGGCAATAAGTGGA	no_pam	NA	100	45
NT_65	NA	NA	NA	NA	NA	TCCGCAGCACCGCTACTATG	no_pam	NA	100	60
NT_66	NA	NA	NA	NA	NA	CGCAATGGTTGTCCAACGGG	no_pam	NA	100	60
NT_67	NA	NA	NA	NA	NA	TATCGAAGTATTCCACCGGG	no_pam	NA	100	50
NT_68	NA	NA	NA	NA	NA	ACGTAGCATTGACGTCTGTT	no_pam	NA	100	45
NT_69	NA	NA	NA	NA	NA	TCTTATACTGAGAATGGAAA	no_pam	NA	100	30
NT_70	NA	NA	NA	NA	NA	AACACTATGATCGCCACAAG	no_pam	NA	100	45
NT_71	NA	NA	NA	NA	NA	AAGGGACGTCCAGTGCAACT	no_pam	NA	100	55
NT_72	NA	NA	NA	NA	NA	AATAATCCAGTGTTGGTAAC	no_pam	NA	100	35
NT_73	NA	NA	NA	NA	NA	CCGAAGGCGCGTGTAGAACG	no_pam	NA	100	65
NT_74	NA	NA	NA	NA	NA	AGTGGGCTAGCTGGTCTCTG	no_pam	NA	100	60
NT_75	NA	NA	NA	NA	NA	CTGTAATAGGGAGGACAGTC	no_pam	NA	100	50
NT_76	NA	NA	NA	NA	NA	ACTCAGGCGACTAAGTGATC	no_pam	NA	100	50
NT_77	NA	NA	NA	NA	NA	ACGAAGGATGACCACTGTAC	no_pam	NA	100	50
NT_78	NA	NA	NA	NA	NA	TTGTGCAGTGAACTGGTTCA	no_pam	NA	100	45
NT_79	NA	NA	NA	NA	NA	TCTCCCTTCTCAGAACCCAA	no_pam	NA	100	50
NT_80	NA	NA	NA	NA	NA	GCGGTAACTTAAAGGGTCCG	no_pam	NA	100	55
NT_81	NA	NA	NA	NA	NA	CGTACTGCCACTGATGAAGC	no_pam	NA	100	55
NT_82	NA	NA	NA	NA	NA	TGACAGGAGAAACCGTGTTA	no_pam	NA	100	45
NT_83	NA	NA	NA	NA	NA	GTCTGCTATAGTACTCATGT	no_pam	NA	100	40
NT_84	NA	NA	NA	NA	NA	CAGCCTTGAGTGCTAAGCCG	no_pam	NA	100	60
NT_85	NA	NA	NA	NA	NA	GTGATCTTCAGTCGACGCCT	no_pam	NA	100	55
NT_86	NA	NA	NA	NA	NA	CCGATACACAACCTGCACGG	no_pam	NA	100	60
NT_87	NA	NA	NA	NA	NA	CTAAGTTAACTAGCAATTCG	no_pam	NA	100	35
NT_88	NA	NA	NA	NA	NA	TAAAGTGTATGACCCAGGGT	no_pam	NA	100	45
NT_89	NA	NA	NA	NA	NA	TTCTAGCCATCGAGCAGCCG	no_pam	NA	100	60
NT_90	NA	NA	NA	NA	NA	GGCGGTTAAACGCCAAGGGA	no_pam	NA	100	60
NT_91	NA	NA	NA	NA	NA	GAATTGTGGAATGCGACACA	no_pam	NA	100	45
NT_92	NA	NA	NA	NA	NA	GTCGGGTTGAACCGGAAGCC	no_pam	NA	100	65
NT_93	NA	NA	NA	NA	NA	AACGTTATTAGATCCTAGGG	no_pam	NA	100	40
NT_94	NA	NA	NA	NA	NA	CTACAGGTACCAGCACCACC	no_pam	NA	100	60
NT_95	NA	NA	NA	NA	NA	TCCGCGGATTGATACACCGA	no_pam	NA	100	55
NT_96	NA	NA	NA	NA	NA	GGACTGAGCCCGTTCAAAGA	no_pam	NA	100	55
NT_97	NA	NA	NA	NA	NA	GAGCCCACACGTCCATAGGT	no_pam	NA	100	60
NT_98	NA	NA	NA	NA	NA	AACCACGTGCATCCGCACCA	no_pam	NA	100	60
NT_99	NA	NA	NA	NA	NA	CGCTTCTTAAAGGAAGCACT	no_pam	NA	100	45
NT_100	NA	NA	NA	NA	NA	ATAAAGAGGTACGCATCTCG	no_pam	NA	100	45
NT_101	NA	NA	NA	NA	NA	GCCCGATTCTGTGTAGATAT	no_pam	NA	100	45
NT_102	NA	NA	NA	NA	NA	CGCTAGTTCCCGGTGGCAGG	no_pam	NA	100	70
NT_103	NA	NA	NA	NA	NA	ACCCTATCGCTCAGAACCGG	no_pam	NA	100	60
NT_104	NA	NA	NA	NA	NA	GCTTGGGAAACCATTGAACG	no_pam	NA	100	50
NT_105	NA	NA	NA	NA	NA	TCATAGTGGGACCGACTTAA	no_pam	NA	100	45
NT_106	NA	NA	NA	NA	NA	CACGCCTCCGGTTGGGAGAT	no_pam	NA	100	65
NT_107	NA	NA	NA	NA	NA	ACATACGCGGTACGGTAGTT	no_pam	NA	100	50
NT_108	NA	NA	NA	NA	NA	GCATGAACAGTCCGTTATAG	no_pam	NA	100	45
NT_109	NA	NA	NA	NA	NA	TGGTCGTTGTATGGGTTCCG	no_pam	NA	100	55
NT_110	NA	NA	NA	NA	NA	GATTCCCGTATGGACGCTAA	no_pam	NA	100	50
NT_111	NA	NA	NA	NA	NA	AGCGGTCTTGCTAGTCGTGT	no_pam	NA	100	55
NT_112	NA	NA	NA	NA	NA	CGATATCTGACGGTCTAAAG	no_pam	NA	100	45
NT_113	NA	NA	NA	NA	NA	CGGAGGACGAATCTTCTGCT	no_pam	NA	100	55
NT_114	NA	NA	NA	NA	NA	CGTGTATTACAATCTGGACA	no_pam	NA	100	40
NT_115	NA	NA	NA	NA	NA	TGACCCAATCGGAGGGCGCG	no_pam	NA	100	70
NT_116	NA	NA	NA	NA	NA	CTTATTGATCCAACAGTTGG	no_pam	NA	100	40
NT_117	NA	NA	NA	NA	NA	TCTAAGGCCGTATGGTGTTC	no_pam	NA	100	50
NT_118	NA	NA	NA	NA	NA	CAAACTCTAGACAAACTAGA	no_pam	NA	100	35
NT_119	NA	NA	NA	NA	NA	CTGAAAGGAGCCTACTCCAC	no_pam	NA	100	55
NT_120	NA	NA	NA	NA	NA	GAGCACTGCCGGCCAATCTA	no_pam	NA	100	60
NT_121	NA	NA	NA	NA	NA	CAGCACCAATATTGGGTCAC	no_pam	NA	100	50
NT_122	NA	NA	NA	NA	NA	AACGATGGGCATAAACGGGC	no_pam	NA	100	55
NT_123	NA	NA	NA	NA	NA	CCAATGGGCTACGCAGCCAC	no_pam	NA	100	65
NT_124	NA	NA	NA	NA	NA	TAGAAAGACGCTCAGACTAA	no_pam	NA	100	40
NT_125	NA	NA	NA	NA	NA	ACGAGGCCCACAGGATGGAT	no_pam	NA	100	60
NT_126	NA	NA	NA	NA	NA	TAGGCGCGGTGAAGCAGCTC	no_pam	NA	100	65
NT_127	NA	NA	NA	NA	NA	AATAAGGATAAATCTGCAGA	no_pam	NA	100	30
NT_128	NA	NA	NA	NA	NA	ACCCGGAGAGAGAGAAGCCT	no_pam	NA	100	60
NT_129	NA	NA	NA	NA	NA	CTTCGAAATGACGACACTGT	no_pam	NA	100	45
NT_130	NA	NA	NA	NA	NA	CCCATTCCTCGGTTGGAGTC	no_pam	NA	100	60
NT_131	NA	NA	NA	NA	NA	GCCCGGTTAGAGGATGGATA	no_pam	NA	100	55
NT_132	NA	NA	NA	NA	NA	GTCCCGCTGGGACGCGCACT	no_pam	NA	100	75
NT_133	NA	NA	NA	NA	NA	AAGCCGACACGGTATCTAAA	no_pam	NA	100	45
NT_134	NA	NA	NA	NA	NA	TTAAGTCTTCCCGTGATCGA	no_pam	NA	100	45
NT_135	NA	NA	NA	NA	NA	AAACTACACGTGCCACCGTC	no_pam	NA	100	55
NT_136	NA	NA	NA	NA	NA	GGCAGGATATAATTGTACCG	no_pam	NA	100	45
NT_137	NA	NA	NA	NA	NA	CATTGTCTGCCCAATATGGA	no_pam	NA	100	45
NT_138	NA	NA	NA	NA	NA	GTAAGGGATTCGCAATATTC	no_pam	NA	100	40
NT_139	NA	NA	NA	NA	NA	TAACCAGCAGACGAGTAGCT	no_pam	NA	100	50
NT_140	NA	NA	NA	NA	NA	TTCGTTGCTAAGACTACTTG	no_pam	NA	100	40
NT_141	NA	NA	NA	NA	NA	GTCCTGAACTAAAGTCGTAT	no_pam	NA	100	40
NT_142	NA	NA	NA	NA	NA	CAAACCATACCGTAACAGTA	no_pam	NA	100	40
NT_143	NA	NA	NA	NA	NA	CCGACGTTGCAAGATTGGGC	no_pam	NA	100	60
NT_144	NA	NA	NA	NA	NA	CCAGCGCAGTGAGAAACGTA	no_pam	NA	100	55
NT_145	NA	NA	NA	NA	NA	TACAAACCTTGTAAAGACGC	no_pam	NA	100	40
NT_146	NA	NA	NA	NA	NA	GTATGGGCATGGTGTTGACT	no_pam	NA	100	50
NT_147	NA	NA	NA	NA	NA	TAGTGGCGTATTCACAGTGT	no_pam	NA	100	45
NT_148	NA	NA	NA	NA	NA	TTACAACGGTACCTAACAAA	no_pam	NA	100	35
NT_149	NA	NA	NA	NA	NA	GCCGCGCCCTCGTCGTCCAA	no_pam	NA	100	75
NT_150	NA	NA	NA	NA	NA	CTTACTCGACCAGGGCCTAA	no_pam	NA	100	55
NT_151	NA	NA	NA	NA	NA	CGCGATAGAATGTCCCGGGA	no_pam	NA	100	60
NT_152	NA	NA	NA	NA	NA	TGAAATAGCACATGATTCTG	no_pam	NA	100	35
NT_153	NA	NA	NA	NA	NA	CGTGCCTAGTGAGCTATTGT	no_pam	NA	100	50
NT_154	NA	NA	NA	NA	NA	AACCGGCGACGGGTAGCAGG	no_pam	NA	100	70
NT_155	NA	NA	NA	NA	NA	GTGGAAATCCTGAAAGACGA	no_pam	NA	100	45
NT_156	NA	NA	NA	NA	NA	TTACCAGCGCTCGTCCACAG	no_pam	NA	100	60
NT_157	NA	NA	NA	NA	NA	CCAAGAACGCAACGTTCCGA	no_pam	NA	100	55
NT_158	NA	NA	NA	NA	NA	TCCGAATATCCCTTGTTCAC	no_pam	NA	100	45
NT_159	NA	NA	NA	NA	NA	CTGCAATCGTATCTCGGAGT	no_pam	NA	100	50
NT_160	NA	NA	NA	NA	NA	GAGCCCATACCTGGATAGTT	no_pam	NA	100	50
NT_161	NA	NA	NA	NA	NA	CCAGAGATGCCATTCAGTTG	no_pam	NA	100	50
NT_162	NA	NA	NA	NA	NA	ATGATCTTCCAGGACATATA	no_pam	NA	100	35
NT_163	NA	NA	NA	NA	NA	TAATTAACTGTAGCGTAACG	no_pam	NA	100	35
NT_164	NA	NA	NA	NA	NA	TCTTACTGGCAAACAAATAC	no_pam	NA	100	35
NT_165	NA	NA	NA	NA	NA	GCTCCTAACTTAGACCAACC	no_pam	NA	100	50
NT_166	NA	NA	NA	NA	NA	GCTGTATAGTAGAATCATGT	no_pam	NA	100	35
NT_167	NA	NA	NA	NA	NA	ACTCTTCTAGGAGCGGATAG	no_pam	NA	100	50
NT_168	NA	NA	NA	NA	NA	GCAGGAGACATTATTGGGTC	no_pam	NA	100	50
NT_169	NA	NA	NA	NA	NA	CTCATGGTAGCCTGAAATAC	no_pam	NA	100	45
NT_170	NA	NA	NA	NA	NA	GAACTCTAACAGATAGCTAC	no_pam	NA	100	40
NT_171	NA	NA	NA	NA	NA	GAGCAGGATTACCTACCGCC	no_pam	NA	100	60
NT_172	NA	NA	NA	NA	NA	CCGCTACTTAGTGGTTGACT	no_pam	NA	100	50
NT_173	NA	NA	NA	NA	NA	GCGCCTTATGCGCAATCGTA	no_pam	NA	100	55
NT_174	NA	NA	NA	NA	NA	TCTTGACCGCAGAGTGGGCA	no_pam	NA	100	60
NT_175	NA	NA	NA	NA	NA	TTAACATAGTTCATATCGTG	no_pam	NA	100	30
NT_176	NA	NA	NA	NA	NA	CGAAATTGACGGATCACGCC	no_pam	NA	100	55
NT_177	NA	NA	NA	NA	NA	CTGGTCTATATCGGCCACCG	no_pam	NA	100	60
NT_178	NA	NA	NA	NA	NA	CGTGAACATCGGCGATCGAC	no_pam	NA	100	60
NT_179	NA	NA	NA	NA	NA	TGAGTTCTACTGTAGAGTAG	no_pam	NA	100	40
NT_180	NA	NA	NA	NA	NA	CCCAATCGACGCCCGGTTCC	no_pam	NA	100	70
NT_181	NA	NA	NA	NA	NA	TGGACCTCGACATCGACCTG	no_pam	NA	100	60
NT_182	NA	NA	NA	NA	NA	GCGGTGCGATGCCCTACTCC	no_pam	NA	100	70
NT_183	NA	NA	NA	NA	NA	ACATCACGCGGGCGCACACC	no_pam	NA	100	70
NT_184	NA	NA	NA	NA	NA	GAACGGAGAGTCCTACAGCG	no_pam	NA	100	60
NT_185	NA	NA	NA	NA	NA	TCTTGGCTATGGGATTACGG	no_pam	NA	100	50
NT_186	NA	NA	NA	NA	NA	GTGGATTCCGACTTGCCACT	no_pam	NA	100	55
NT_187	NA	NA	NA	NA	NA	AAATTCTACGTCATTCACAA	no_pam	NA	100	30
NT_188	NA	NA	NA	NA	NA	TAGGTGCGTTATAAGCTGAA	no_pam	NA	100	40
NT_189	NA	NA	NA	NA	NA	CCTATGGAACTTGCCATTAA	no_pam	NA	100	40
NT_190	NA	NA	NA	NA	NA	CGCTACGCAATGCTTGCTTC	no_pam	NA	100	55
NT_191	NA	NA	NA	NA	NA	GTCATGTTAACCGTCACTCC	no_pam	NA	100	50
NT_192	NA	NA	NA	NA	NA	CCCGAGTGTCACTGGTTGGA	no_pam	NA	100	60
NT_193	NA	NA	NA	NA	NA	TTCCCAATCCTGGTAATATA	no_pam	NA	100	35
NT_194	NA	NA	NA	NA	NA	GCTGCACTCAAACACTGCAG	no_pam	NA	100	55
NT_195	NA	NA	NA	NA	NA	AGCTCATTCTGTTCAAGGTT	no_pam	NA	100	40
NT_196	NA	NA	NA	NA	NA	CGGTACTCTTGTTCGCGCCG	no_pam	NA	100	65
NT_197	NA	NA	NA	NA	NA	TTCAACAGCAGAGGGCTTGT	no_pam	NA	100	50
NT_198	NA	NA	NA	NA	NA	CTCGTAGGATAGAGTCATCC	no_pam	NA	100	50
NT_199	NA	NA	NA	NA	NA	AGCATCTACGTCGCTATGCG	no_pam	NA	100	55
NT_200	NA	NA	NA	NA	NA	TGACGAATCACTCCACCGCC	no_pam	NA	100	60
NT_201	NA	NA	NA	NA	NA	TTCCTTCCCGTCGGCTGCTT	no_pam	NA	100	60
NT_202	NA	NA	NA	NA	NA	GATGCGACTTGGGACGAGAC	no_pam	NA	100	60
NT_203	NA	NA	NA	NA	NA	GCCCAGGTGGTAAGGATTCA	no_pam	NA	100	55
NT_204	NA	NA	NA	NA	NA	AATAAATTCACGAAAGATAG	no_pam	NA	100	25
NT_205	NA	NA	NA	NA	NA	CAGCGCGTCTGAGAACGTTG	no_pam	NA	100	60
NT_206	NA	NA	NA	NA	NA	CTGGACACGTACCCGGGAAA	no_pam	NA	100	60
NT_207	NA	NA	NA	NA	NA	CGCGTGTAGACGGTGGGATG	no_pam	NA	100	65
NT_208	NA	NA	NA	NA	NA	GTATGGAGTGCGGCCATCTA	no_pam	NA	100	55
NT_209	NA	NA	NA	NA	NA	AAACGGAGGCCCGATGTTAG	no_pam	NA	100	55
NT_210	NA	NA	NA	NA	NA	TGTGCGCGCCCTTCTCGTGC	no_pam	NA	100	70
NT_211	NA	NA	NA	NA	NA	CTACCTGGAGTACCTTGGTG	no_pam	NA	100	55
NT_212	NA	NA	NA	NA	NA	CTATGCACAACAGACCGCAG	no_pam	NA	100	55
NT_213	NA	NA	NA	NA	NA	CGCCTTATCGAGCTCCTCGT	no_pam	NA	100	60
NT_214	NA	NA	NA	NA	NA	GTAGTATAACTCTGGACCGA	no_pam	NA	100	45
NT_215	NA	NA	NA	NA	NA	GCAGCTAGACATCCGGTGAG	no_pam	NA	100	60
NT_216	NA	NA	NA	NA	NA	TAGGAATTCCCTCGGTATGC	no_pam	NA	100	50
NT_217	NA	NA	NA	NA	NA	CACGGCAGTCGGTTCTACCT	no_pam	NA	100	60
NT_218	NA	NA	NA	NA	NA	GTCAGTGCATTGCACTTGGG	no_pam	NA	100	55
NT_219	NA	NA	NA	NA	NA	TGGAGTAGGCTGTACGGTAG	no_pam	NA	100	55
NT_220	NA	NA	NA	NA	NA	TTATATTGGCGAGACTATAC	no_pam	NA	100	35
NT_221	NA	NA	NA	NA	NA	AATGTCATGCCGTTCCCAAA	no_pam	NA	100	45
NT_222	NA	NA	NA	NA	NA	GTGCCATAAGGCATCTCCAG	no_pam	NA	100	55
NT_223	NA	NA	NA	NA	NA	CAGCGGGTGTTAACGATGCA	no_pam	NA	100	55
NT_224	NA	NA	NA	NA	NA	CCTTAAGTAACCCTAGGCTT	no_pam	NA	100	45
NT_225	NA	NA	NA	NA	NA	TCAAGGAATGGACGAAATAG	no_pam	NA	100	40
NT_226	NA	NA	NA	NA	NA	ACGTGTTATAGCCCATCAAT	no_pam	NA	100	40
NT_227	NA	NA	NA	NA	NA	CGGCCAGCGATAAACTCTCT	no_pam	NA	100	55
NT_228	NA	NA	NA	NA	NA	GCCGGAAATGCGCAATTCGG	no_pam	NA	100	60
NT_229	NA	NA	NA	NA	NA	GAATGCTGCAGTGCAACTGA	no_pam	NA	100	50
NT_230	NA	NA	NA	NA	NA	CGCGTGCAGACCAACAGATG	no_pam	NA	100	60
NT_231	NA	NA	NA	NA	NA	TACAGGCGAATAATGGTGGG	no_pam	NA	100	50
NT_232	NA	NA	NA	NA	NA	ATGCCCTAATTAATATAGCA	no_pam	NA	100	30
NT_233	NA	NA	NA	NA	NA	GATACATAGGCGTAGCTAGT	no_pam	NA	100	45
NT_234	NA	NA	NA	NA	NA	CCGCACGTAGCAGTCACGAC	no_pam	NA	100	65
NT_235	NA	NA	NA	NA	NA	TACTTCAGTTGGTATGTTCA	no_pam	NA	100	35
NT_236	NA	NA	NA	NA	NA	GCCCGCCACTAATCGACACT	no_pam	NA	100	60
NT_237	NA	NA	NA	NA	NA	GATCGCCCGCGTCTCTTCCT	no_pam	NA	100	65
NT_238	NA	NA	NA	NA	NA	AGTAAACTTCTAAAGGAAAG	no_pam	NA	100	30
NT_239	NA	NA	NA	NA	NA	GTCCTTATCTAGCCCAGATA	no_pam	NA	100	45
NT_240	NA	NA	NA	NA	NA	ACTGAGCTCCAAGCCGTGCA	no_pam	NA	100	60
NT_241	NA	NA	NA	NA	NA	ATACGTTCTATGGTAAACGT	no_pam	NA	100	35
NT_242	NA	NA	NA	NA	NA	TCACACAGCTAGGCAGGGCT	no_pam	NA	100	60
NT_243	NA	NA	NA	NA	NA	GGCGATAGAATAGGCTCCGG	no_pam	NA	100	60
NT_244	NA	NA	NA	NA	NA	TATGGGCTTAGTACGGACGG	no_pam	NA	100	55
NT_245	NA	NA	NA	NA	NA	AGAGACCGCCCATTGAAGCA	no_pam	NA	100	55
NT_246	NA	NA	NA	NA	NA	TAAGACATGCCTCCTCATAC	no_pam	NA	100	45
NT_247	NA	NA	NA	NA	NA	CAACCAGCGATAGAATAGCT	no_pam	NA	100	45
NT_248	NA	NA	NA	NA	NA	AAATTGATTAGATCCATGTA	no_pam	NA	100	25
NT_249	NA	NA	NA	NA	NA	TAGAAAGGTGCTAGCGTAAC	no_pam	NA	100	45
NT_250	NA	NA	NA	NA	NA	GCTACGGAGATGCTTCACTC	no_pam	NA	100	55
NT_251	NA	NA	NA	NA	NA	GGAACAGATTGAAACCGCGA	no_pam	NA	100	50
NT_252	NA	NA	NA	NA	NA	ATACCCTCACACAAACATTC	no_pam	NA	100	40
NT_253	NA	NA	NA	NA	NA	CACACAGCAATGTAATCGAC	no_pam	NA	100	45
NT_254	NA	NA	NA	NA	NA	CGTGTGGCGTAGTATACACA	no_pam	NA	100	50
NT_255	NA	NA	NA	NA	NA	ATTCATGTATCAGGCGGGAA	no_pam	NA	100	45
NT_256	NA	NA	NA	NA	NA	GGAGTGTATGGATTATACTG	no_pam	NA	100	40
NT_257	NA	NA	NA	NA	NA	AACAGATGGAAATAGAATAC	no_pam	NA	100	30
NT_258	NA	NA	NA	NA	NA	CGACTATGAGACGGTGTGGG	no_pam	NA	100	60
NT_259	NA	NA	NA	NA	NA	CCCGGTGCTGCAGAGTACTA	no_pam	NA	100	60
NT_260	NA	NA	NA	NA	NA	TTAACTGACTGCGGTCATAG	no_pam	NA	100	45
NT_261	NA	NA	NA	NA	NA	AGAGTTGAATCCGCACGGTT	no_pam	NA	100	50
NT_262	NA	NA	NA	NA	NA	GGTCCAGTCCGGCTCTTGAA	no_pam	NA	100	60
NT_263	NA	NA	NA	NA	NA	GAAAGATTAGGATCACTAAC	no_pam	NA	100	35
NT_264	NA	NA	NA	NA	NA	GACGGATTAAGACCTTGACT	no_pam	NA	100	45
NT_265	NA	NA	NA	NA	NA	TGCGAAATCGACGCCGGGTC	no_pam	NA	100	65
NT_266	NA	NA	NA	NA	NA	GTTCGCCTTCGGGCTGACAA	no_pam	NA	100	60
NT_267	NA	NA	NA	NA	NA	CTCCGAGCAAATAATCGCAC	no_pam	NA	100	50
NT_268	NA	NA	NA	NA	NA	CTTCGTCCTGGACACGCAAT	no_pam	NA	100	55
NT_269	NA	NA	NA	NA	NA	GTATAGTGACGCATGACGAT	no_pam	NA	100	45
NT_270	NA	NA	NA	NA	NA	GTAATGAGGGTGCTATACAT	no_pam	NA	100	40
NT_271	NA	NA	NA	NA	NA	TGCTTAGAAGAGGATCATGT	no_pam	NA	100	40
NT_272	NA	NA	NA	NA	NA	AATTAGCTAGCACTAACGCC	no_pam	NA	100	45
NT_273	NA	NA	NA	NA	NA	CGCCGAAGTGGTAGGCACAG	no_pam	NA	100	65
NT_274	NA	NA	NA	NA	NA	TCACTCCTGAATCACCCTCG	no_pam	NA	100	55
NT_275	NA	NA	NA	NA	NA	CAGAGCCCTCTGAGTAAGAG	no_pam	NA	100	55
NT_276	NA	NA	NA	NA	NA	CATCCGTCGTGGTTCGCCTC	no_pam	NA	100	65
NT_277	NA	NA	NA	NA	NA	TGCACAGAGGTCGACGTTGC	no_pam	NA	100	60
NT_278	NA	NA	NA	NA	NA	GGTACACATCGTGTCGCACG	no_pam	NA	100	60
NT_279	NA	NA	NA	NA	NA	CAGGCGCTCATAACCGATGA	no_pam	NA	100	55
NT_280	NA	NA	NA	NA	NA	GAAGCTGTGTCAGTGTAGCA	no_pam	NA	100	50
NT_281	NA	NA	NA	NA	NA	TGCGATAGAACAGCAAGGAG	no_pam	NA	100	50
NT_282	NA	NA	NA	NA	NA	TTCCGGATCCGGATGTCGTG	no_pam	NA	100	60
NT_283	NA	NA	NA	NA	NA	CACAGGCAAGAACCTCTACT	no_pam	NA	100	50
NT_284	NA	NA	NA	NA	NA	GCACCACTAATTGACTGAAA	no_pam	NA	100	40
NT_285	NA	NA	NA	NA	NA	GCAGCTCTGGAGACCGGGTC	no_pam	NA	100	70
NT_286	NA	NA	NA	NA	NA	ACGAACTACGACCGAGTCCT	no_pam	NA	100	55
NT_287	NA	NA	NA	NA	NA	GCGAAGGAGAGGATATAGTT	no_pam	NA	100	45
NT_288	NA	NA	NA	NA	NA	TCTAGGGAGGAAACCTCGGT	no_pam	NA	100	55
NT_289	NA	NA	NA	NA	NA	TTGTTGAGGATTCTACTGAA	no_pam	NA	100	35
NT_290	NA	NA	NA	NA	NA	TTGGCTTCCTCCGAGCGGAT	no_pam	NA	100	60
NT_291	NA	NA	NA	NA	NA	GGACATTCTGTCGAAGTCTT	no_pam	NA	100	45
NT_292	NA	NA	NA	NA	NA	CACGCATATTCTTACGTTCT	no_pam	NA	100	40
NT_293	NA	NA	NA	NA	NA	CGTATCACCAGCTCATCGGT	no_pam	NA	100	55
NT_294	NA	NA	NA	NA	NA	TAGCCCACCTTCACTAGCAA	no_pam	NA	100	50
NT_295	NA	NA	NA	NA	NA	CGTTATCTACTATCATAGTC	no_pam	NA	100	35
NT_296	NA	NA	NA	NA	NA	TAGGTGAGCAACGGAACGAA	no_pam	NA	100	50
NT_297	NA	NA	NA	NA	NA	GGCATCATGAGCAGTCAGTT	no_pam	NA	100	50
NT_298	NA	NA	NA	NA	NA	CAACATGTCGTAGTCGTGGC	no_pam	NA	100	55
NT_299	NA	NA	NA	NA	NA	GTGCCGAATACTCGAGATCG	no_pam	NA	100	55
NT_300	NA	NA	NA	NA	NA	GAATCTCTGGCCAAGGTGTC	no_pam	NA	100	55
NT_301	NA	NA	NA	NA	NA	AGGGCGGTCGTGGCTTCATC	no_pam	NA	100	65
NT_302	NA	NA	NA	NA	NA	ACCGCAATAAGCGTACTCTG	no_pam	NA	100	50
NT_303	NA	NA	NA	NA	NA	CGATCTCGGTTCGCGGTAGA	no_pam	NA	100	60
NT_304	NA	NA	NA	NA	NA	CGCCGGGCCAGGGTGATGAT	no_pam	NA	100	70
NT_305	NA	NA	NA	NA	NA	ATGAACTGTAATGTCGAATG	no_pam	NA	100	35
NT_306	NA	NA	NA	NA	NA	TTGCCAGTGTCGCTCTGTCC	no_pam	NA	100	60
NT_307	NA	NA	NA	NA	NA	GTCGCGTGCACAGGGCGTCG	no_pam	NA	100	75
NT_308	NA	NA	NA	NA	NA	CCTAGCAGGGCGAGCTATGA	no_pam	NA	100	60
NT_309	NA	NA	NA	NA	NA	GGAGTATTAGATGTGGCAAC	no_pam	NA	100	45
NT_310	NA	NA	NA	NA	NA	GGACAGTAAGACTAGTCTCC	no_pam	NA	100	50
NT_311	NA	NA	NA	NA	NA	ACCAACAGGGCAGGCGTACC	no_pam	NA	100	65
NT_312	NA	NA	NA	NA	NA	GATAATCAGACGGGTCCGGA	no_pam	NA	100	55
NT_313	NA	NA	NA	NA	NA	GGTTCTAACGTATACCTACT	no_pam	NA	100	40
NT_314	NA	NA	NA	NA	NA	AGTGAAACGTGCACCAAATA	no_pam	NA	100	40
NT_315	NA	NA	NA	NA	NA	CGGCAGGTGGAAGGTTGCCT	no_pam	NA	100	65
NT_316	NA	NA	NA	NA	NA	TGTAGCAACGAGAACTAGGC	no_pam	NA	100	50
NT_317	NA	NA	NA	NA	NA	GCATTGTACTGCCATCAATC	no_pam	NA	100	45
NT_318	NA	NA	NA	NA	NA	CGTCGAGTGTGGCGCCGCCG	no_pam	NA	100	80
NT_319	NA	NA	NA	NA	NA	GTAGTATGTGTCCGCCACAG	no_pam	NA	100	55
NT_320	NA	NA	NA	NA	NA	CCTGTACACAATTGAATAGG	no_pam	NA	100	40
NT_321	NA	NA	NA	NA	NA	AGGGCGTCCAAGGGCATTCA	no_pam	NA	100	60
NT_322	NA	NA	NA	NA	NA	CCCGCAGTGCTTCCTTAGAA	no_pam	NA	100	55
NT_323	NA	NA	NA	NA	NA	AAACGGGTCCCGGAAATTCG	no_pam	NA	100	55
NT_324	NA	NA	NA	NA	NA	CCCGGAACATCGGAGCCTTG	no_pam	NA	100	65
NT_325	NA	NA	NA	NA	NA	AAACCTACACATCCGGCCAA	no_pam	NA	100	50
NT_326	NA	NA	NA	NA	NA	GGAACTGGAGATCTGTCTGA	no_pam	NA	100	50
NT_327	NA	NA	NA	NA	NA	ATAGCCTCGTGAACAGCACA	no_pam	NA	100	50
NT_328	NA	NA	NA	NA	NA	CAACTAAATTCATAGGGAAT	no_pam	NA	100	30
NT_329	NA	NA	NA	NA	NA	AAACGCACCTAGCACATTCT	no_pam	NA	100	45
NT_330	NA	NA	NA	NA	NA	TTCCAAGGCCTTGCCGAAGG	no_pam	NA	100	60
NT_331	NA	NA	NA	NA	NA	AGGAACTTGGTTAATACGCA	no_pam	NA	100	40
NT_332	NA	NA	NA	NA	NA	TCCACTACTAGGTGTCTGGT	no_pam	NA	100	50
NT_333	NA	NA	NA	NA	NA	TGGTCATGGATGGACAGTTC	no_pam	NA	100	50
NT_334	NA	NA	NA	NA	NA	TGGTTCCGAATGTGAAATAG	no_pam	NA	100	40
NT_335	NA	NA	NA	NA	NA	AAGTGTTGTTATGCCAAGAG	no_pam	NA	100	40
NT_336	NA	NA	NA	NA	NA	CATATAGTCTGCTGGGTGCG	no_pam	NA	100	55
NT_337	NA	NA	NA	NA	NA	TTAAACGTCATTAGCAGAAA	no_pam	NA	100	30
NT_338	NA	NA	NA	NA	NA	GCGACTCTTACTCCAGTCCT	no_pam	NA	100	55
NT_339	NA	NA	NA	NA	NA	AGGGTGGTCAACGAAGTCAG	no_pam	NA	100	55
NT_340	NA	NA	NA	NA	NA	TCGAGGAACGTAGGATGTGG	no_pam	NA	100	55
NT_341	NA	NA	NA	NA	NA	CGTAAGCATCCTGTGCACTT	no_pam	NA	100	50
NT_342	NA	NA	NA	NA	NA	TAGCAAATGAATATCAATAA	no_pam	NA	100	20
NT_343	NA	NA	NA	NA	NA	TGTGCGACGTATAAATGACA	no_pam	NA	100	40
NT_344	NA	NA	NA	NA	NA	TAGGGACCTGAAGACGGTAA	no_pam	NA	100	50
NT_345	NA	NA	NA	NA	NA	GCACTGAATGAATATGTCGT	no_pam	NA	100	40
NT_346	NA	NA	NA	NA	NA	CCGTCTAGTATGATCTTAAC	no_pam	NA	100	40
NT_347	NA	NA	NA	NA	NA	CAACACCCTAAACGACTATA	no_pam	NA	100	40
NT_348	NA	NA	NA	NA	NA	CCATAGTGCCTCGCAGTTCA	no_pam	NA	100	55
NT_349	NA	NA	NA	NA	NA	CGGCGTGGCCGAGTGCACCG	no_pam	NA	100	80
NT_350	NA	NA	NA	NA	NA	CAGAGCATACTTATACGTCC	no_pam	NA	100	45
NT_351	NA	NA	NA	NA	NA	CCATCCGTGGTAGGATCTAA	no_pam	NA	100	50
NT_352	NA	NA	NA	NA	NA	GTGTATTAACCTAGCGCCCG	no_pam	NA	100	55
NT_353	NA	NA	NA	NA	NA	CAACACTCTCGTAACGTGTG	no_pam	NA	100	50
NT_354	NA	NA	NA	NA	NA	GTCTGAAGGAGACGGTACCA	no_pam	NA	100	55
NT_355	NA	NA	NA	NA	NA	CATGAGCCTGACTCAAGCAG	no_pam	NA	100	55
NT_356	NA	NA	NA	NA	NA	GGATCCAGGGAGAAGGCATA	no_pam	NA	100	55
NT_357	NA	NA	NA	NA	NA	GAGCTTGTCGTGATGTCATT	no_pam	NA	100	45
NT_358	NA	NA	NA	NA	NA	AAATAACGCCATCGGCAGGT	no_pam	NA	100	50
NT_359	NA	NA	NA	NA	NA	TGCCCTCACGAAGCTGAGCG	no_pam	NA	100	65
NT_360	NA	NA	NA	NA	NA	TCAACGGAAGGCGGTGACGA	no_pam	NA	100	60
NT_361	NA	NA	NA	NA	NA	CGCAATACTCCTCTGCAAAT	no_pam	NA	100	45
NT_362	NA	NA	NA	NA	NA	ACTCCTGCCAATTAACTTCG	no_pam	NA	100	45
NT_363	NA	NA	NA	NA	NA	CTCGGACGCCGAGGGTGGAG	no_pam	NA	100	75
NT_364	NA	NA	NA	NA	NA	AACGGAGAAGCTGCTCTGCC	no_pam	NA	100	60
NT_365	NA	NA	NA	NA	NA	TATAGGTATGTAGGGATTGA	no_pam	NA	100	35
NT_366	NA	NA	NA	NA	NA	GTAGAAAGTTCCATGACCTT	no_pam	NA	100	40
NT_367	NA	NA	NA	NA	NA	GAGATGACGGTAGGTTCCCA	no_pam	NA	100	55
NT_368	NA	NA	NA	NA	NA	CACTCACAGCTTCACTCCGC	no_pam	NA	100	60
NT_369	NA	NA	NA	NA	NA	CGCAGCCATTCCTAATCCTC	no_pam	NA	100	55
NT_370	NA	NA	NA	NA	NA	TCCGTCGGCATACGAAGACA	no_pam	NA	100	55
NT_371	NA	NA	NA	NA	NA	GGTCAAACCAACGTTAGACT	no_pam	NA	100	45
NT_372	NA	NA	NA	NA	NA	AGAAGTCGTCCATGCTTAGC	no_pam	NA	100	50
NT_373	NA	NA	NA	NA	NA	TCGTGTTCGTATGAGTCACT	no_pam	NA	100	45
NT_374	NA	NA	NA	NA	NA	GGTGTTCCGGACCTACCGCT	no_pam	NA	100	65
NT_375	NA	NA	NA	NA	NA	GGGCTGTGGGTCCACTCAGA	no_pam	NA	100	65
NT_376	NA	NA	NA	NA	NA	TAATACAGGAACGTGTAGAT	no_pam	NA	100	35
NT_377	NA	NA	NA	NA	NA	TGAACCAATTGAATAGTTGT	no_pam	NA	100	30
NT_378	NA	NA	NA	NA	NA	CAACAGGTGGACTGTACGTT	no_pam	NA	100	50
NT_379	NA	NA	NA	NA	NA	GTTGCGAGTCAACATGGCAT	no_pam	NA	100	50
NT_380	NA	NA	NA	NA	NA	TAGGCATAAACGAGGTCGTG	no_pam	NA	100	50
NT_381	NA	NA	NA	NA	NA	CCAAGCTCGTGCCGAAGGTC	no_pam	NA	100	65
NT_382	NA	NA	NA	NA	NA	CTCGCGATAAACCAGCAGCA	no_pam	NA	100	55
NT_383	NA	NA	NA	NA	NA	TAGCGGCTATAAACCTACTA	no_pam	NA	100	40
NT_384	NA	NA	NA	NA	NA	CGTCCTATCTGAGATTCGTA	no_pam	NA	100	45
NT_385	NA	NA	NA	NA	NA	GAGACGCCAATGCACTTAGC	no_pam	NA	100	55
NT_386	NA	NA	NA	NA	NA	CACTACAAGTAACATTGCAG	no_pam	NA	100	40
NT_387	NA	NA	NA	NA	NA	ACGAGCTAAACAGGCGCGGG	no_pam	NA	100	65
NT_388	NA	NA	NA	NA	NA	TAACTCATCGTGGGCCGATG	no_pam	NA	100	55
NT_389	NA	NA	NA	NA	NA	AAGGTGCTAAGCACCGCTAG	no_pam	NA	100	55
NT_390	NA	NA	NA	NA	NA	GCCACGGCGACGACACAGTG	no_pam	NA	100	70
NT_391	NA	NA	NA	NA	NA	TTCAGAGCCTATCTCCTTAT	no_pam	NA	100	40
NT_392	NA	NA	NA	NA	NA	AGCGTTACTAGAGCCCGAAG	no_pam	NA	100	55
NT_393	NA	NA	NA	NA	NA	ATTGCTCTCAGCACTATCAT	no_pam	NA	100	40
NT_394	NA	NA	NA	NA	NA	TTACCACCATTCCACTAGCT	no_pam	NA	100	45
NT_395	NA	NA	NA	NA	NA	AAATGTAGACAGGGTAAGCA	no_pam	NA	100	40
NT_396	NA	NA	NA	NA	NA	GGGACGGGTAACTATAGGTT	no_pam	NA	100	50
NT_397	NA	NA	NA	NA	NA	TGAGACCCTGTCTTCCTACA	no_pam	NA	100	50
NT_398	NA	NA	NA	NA	NA	TACTATAATTCTAAACCTAA	no_pam	NA	100	20
NT_399	NA	NA	NA	NA	NA	TTACTCAATGACAGAATGTC	no_pam	NA	100	35
NT_400	NA	NA	NA	NA	NA	AGCACTTAATTGGTCAGAGG	no_pam	NA	100	45
NT_401	NA	NA	NA	NA	NA	GAAGTTCTAGATATGTAACT	no_pam	NA	100	30
NT_402	NA	NA	NA	NA	NA	CCGTGCGTGGCATACACAAA	no_pam	NA	100	55
NT_403	NA	NA	NA	NA	NA	AGAGATGAGACTGCTAAGGC	no_pam	NA	100	50
NT_404	NA	NA	NA	NA	NA	TACGCTGTTCGCCTACAACG	no_pam	NA	100	55
NT_405	NA	NA	NA	NA	NA	ATGGCCACTGGTAGCTAGGC	no_pam	NA	100	60
NT_406	NA	NA	NA	NA	NA	ACAAGGTCACTACCGAATCT	no_pam	NA	100	45
NT_407	NA	NA	NA	NA	NA	AAATACCGGAAGTAAGTTAT	no_pam	NA	100	30
NT_408	NA	NA	NA	NA	NA	GTACGGAGAGCGCGCCATAC	no_pam	NA	100	65
NT_409	NA	NA	NA	NA	NA	TAACCCTGTTCCTAAGACGA	no_pam	NA	100	45
NT_410	NA	NA	NA	NA	NA	CCACAGGCGGTACCGGGTAT	no_pam	NA	100	65
NT_411	NA	NA	NA	NA	NA	GTTCGTTCTGGGTGGTATCG	no_pam	NA	100	55
NT_412	NA	NA	NA	NA	NA	CCGGCCCATGGGAAGATTAC	no_pam	NA	100	60
NT_413	NA	NA	NA	NA	NA	CATACGTGTCCAATAAATCC	no_pam	NA	100	40
NT_414	NA	NA	NA	NA	NA	GCAGGAGATGGCCGCACATG	no_pam	NA	100	65
NT_415	NA	NA	NA	NA	NA	CTTATCTCCAAACGGAGTCA	no_pam	NA	100	45
NT_416	NA	NA	NA	NA	NA	AAGTGGCATTGCAGCGTAAT	no_pam	NA	100	45
NT_417	NA	NA	NA	NA	NA	TCCTTCCAACTGAGCTCTTC	no_pam	NA	100	50
NT_418	NA	NA	NA	NA	NA	GATGCGATGAGATGGTGCTC	no_pam	NA	100	55
NT_419	NA	NA	NA	NA	NA	CTGCTGTCAAGTTCTATGGC	no_pam	NA	100	50
NT_420	NA	NA	NA	NA	NA	TGAATGAGTACTGTTAATAC	no_pam	NA	100	30
NT_421	NA	NA	NA	NA	NA	ATTCCATTAGGTCCATGACA	no_pam	NA	100	40
NT_422	NA	NA	NA	NA	NA	AGGAATATCCCAGGAGGTAG	no_pam	NA	100	50
NT_423	NA	NA	NA	NA	NA	TGCAGATTGGCGGTGACCCA	no_pam	NA	100	60
NT_424	NA	NA	NA	NA	NA	CTATACCCGCCTCTGTAATG	no_pam	NA	100	50
NT_425	NA	NA	NA	NA	NA	TGGATAATGCATTCAGCGCG	no_pam	NA	100	50
NT_426	NA	NA	NA	NA	NA	AGTATACCAACGCAATACTC	no_pam	NA	100	40
NT_427	NA	NA	NA	NA	NA	AGGCGGCTGTGGATCGGAGT	no_pam	NA	100	65
NT_428	NA	NA	NA	NA	NA	GTCCTAATGAATTCTGTCTG	no_pam	NA	100	40
NT_429	NA	NA	NA	NA	NA	ATGTACGCGTGTCGATGCTC	no_pam	NA	100	55
NT_430	NA	NA	NA	NA	NA	ACTATCAGCGTTATATGTAT	no_pam	NA	100	30
NT_431	NA	NA	NA	NA	NA	TCAGATCACAGAAACGCAAG	no_pam	NA	100	45
NT_432	NA	NA	NA	NA	NA	TCACAGTTATACAGCAATAA	no_pam	NA	100	30
NT_433	NA	NA	NA	NA	NA	GAGCTGCAGCATCCACCGGT	no_pam	NA	100	65
NT_434	NA	NA	NA	NA	NA	ACTGACAGTCGTAGCGTGTA	no_pam	NA	100	50
NT_435	NA	NA	NA	NA	NA	CCGTTCAATTCTGCACTACG	no_pam	NA	100	50
NT_436	NA	NA	NA	NA	NA	CGGTGTATCTACTATCTAGA	no_pam	NA	100	40
NT_437	NA	NA	NA	NA	NA	TTGACCATCTATTGTCCGAG	no_pam	NA	100	45
NT_438	NA	NA	NA	NA	NA	CCATCCGAGAACACCAATGC	no_pam	NA	100	55
NT_439	NA	NA	NA	NA	NA	AACTGCTCTCGTAGCCGCAA	no_pam	NA	100	55
NT_440	NA	NA	NA	NA	NA	TCCGCCTGTTCTACAATAAA	no_pam	NA	100	40
NT_441	NA	NA	NA	NA	NA	CGAATTGCAGACGCCGGATC	no_pam	NA	100	60
NT_442	NA	NA	NA	NA	NA	CGGGCGTGATTACACTCTGT	no_pam	NA	100	55
NT_443	NA	NA	NA	NA	NA	AATATCATAGGTCTCATTAA	no_pam	NA	100	25
NT_444	NA	NA	NA	NA	NA	GTATTGTAATTCTAGATGTG	no_pam	NA	100	30
NT_445	NA	NA	NA	NA	NA	CCAACTTCTCCTAAGTCACA	no_pam	NA	100	45
NT_446	NA	NA	NA	NA	NA	GCGTCCATAGCCCGTAGCGT	no_pam	NA	100	65
NT_447	NA	NA	NA	NA	NA	AGTGGGCCGTGAGACAAACT	no_pam	NA	100	55
NT_448	NA	NA	NA	NA	NA	AGGCAGCGTGACGCTCACGT	no_pam	NA	100	65
NT_449	NA	NA	NA	NA	NA	AATATGGAATCACGCATCTC	no_pam	NA	100	40
NT_450	NA	NA	NA	NA	NA	GACTGCAACAGTGCAGCGGA	no_pam	NA	100	60
NT_451	NA	NA	NA	NA	NA	TATCTTAAGATTAGTGACAA	no_pam	NA	100	25
NT_452	NA	NA	NA	NA	NA	CAAAGGTCAATTCATCATAT	no_pam	NA	100	30
NT_453	NA	NA	NA	NA	NA	TCTTCGAGCGTTCGCTCGTA	no_pam	NA	100	55
NT_454	NA	NA	NA	NA	NA	GGAAAGGAGGGCGACGCCGG	no_pam	NA	100	75
NT_455	NA	NA	NA	NA	NA	CTCCTTGAGCGCGGAGTCCC	no_pam	NA	100	70
NT_456	NA	NA	NA	NA	NA	CGACATTCTTCCGCCCTACT	no_pam	NA	100	55
NT_457	NA	NA	NA	NA	NA	CCTGGTGAGAATCAGATTAT	no_pam	NA	100	40
NT_458	NA	NA	NA	NA	NA	TGGAACCCGCGCCAATGGGC	no_pam	NA	100	70
NT_459	NA	NA	NA	NA	NA	TCCGCAATGGTGCACAGGCT	no_pam	NA	100	60
NT_460	NA	NA	NA	NA	NA	TATTGAGGCATTACATAATG	no_pam	NA	100	30
NT_461	NA	NA	NA	NA	NA	GATCTTACCTGGGAGTTGTT	no_pam	NA	100	45
NT_462	NA	NA	NA	NA	NA	TGATCGTGGTCAGGTCAGTT	no_pam	NA	100	50
NT_463	NA	NA	NA	NA	NA	CATTGTGTGAGTCCTGGCTC	no_pam	NA	100	55
NT_464	NA	NA	NA	NA	NA	TCACGGGAGTGAGCTCCAAC	no_pam	NA	100	60
NT_465	NA	NA	NA	NA	NA	GGTCCGGAGTGTACTCGCCT	no_pam	NA	100	65
NT_466	NA	NA	NA	NA	NA	AGGCGTCAGCAGTGGTTCAT	no_pam	NA	100	55
NT_467	NA	NA	NA	NA	NA	GTACTCCGATCCAAAGGCGG	no_pam	NA	100	60
NT_468	NA	NA	NA	NA	NA	CAATTGGATCAAACCCTACC	no_pam	NA	100	45
NT_469	NA	NA	NA	NA	NA	GTCATTGGTTATATGTTGTA	no_pam	NA	100	30
NT_470	NA	NA	NA	NA	NA	TACATGACACAGCCTCTAAG	no_pam	NA	100	45
NT_471	NA	NA	NA	NA	NA	GAGTTGCACATAACAACCGA	no_pam	NA	100	45
NT_472	NA	NA	NA	NA	NA	CTCAAGATTGTAACATATGC	no_pam	NA	100	35
NT_473	NA	NA	NA	NA	NA	GACAGTGGTATCCTAGTCCT	no_pam	NA	100	50
NT_474	NA	NA	NA	NA	NA	TACACTCTATGTACTGTCAA	no_pam	NA	100	35
NT_475	NA	NA	NA	NA	NA	GTCGTCCGGATTACCGTTGG	no_pam	NA	100	60
NT_476	NA	NA	NA	NA	NA	CCCAGCACCCAACAATAGTA	no_pam	NA	100	50
NT_477	NA	NA	NA	NA	NA	ACTAGGGCCGCGAGTGACCG	no_pam	NA	100	70
NT_478	NA	NA	NA	NA	NA	TCGCATATGCATATGACACA	no_pam	NA	100	40
NT_479	NA	NA	NA	NA	NA	CCTCTCCAACGTAAGTAGGG	no_pam	NA	100	55
NT_480	NA	NA	NA	NA	NA	CCATAATTATGATGAAAGGG	no_pam	NA	100	35
NT_481	NA	NA	NA	NA	NA	GCATCGGCCTGTATGAGCGG	no_pam	NA	100	65
NT_482	NA	NA	NA	NA	NA	TACTCCGACCCTGAGGCTTC	no_pam	NA	100	60
NT_483	NA	NA	NA	NA	NA	CATGATTCTGAAGGAGCCCA	no_pam	NA	100	50
NT_484	NA	NA	NA	NA	NA	CCACAACACTCCAATCTTGA	no_pam	NA	100	45
NT_485	NA	NA	NA	NA	NA	TTAGGACCGTTCTCAGCTCG	no_pam	NA	100	55
NT_486	NA	NA	NA	NA	NA	CTTCGGATTCATGCGGAGAG	no_pam	NA	100	55
NT_487	NA	NA	NA	NA	NA	AGCTGTTCAACACATGGTAG	no_pam	NA	100	45
NT_488	NA	NA	NA	NA	NA	GGGTTATTGCAAGCAGTCCT	no_pam	NA	100	50
NT_489	NA	NA	NA	NA	NA	GTCTCCCGCTCCGGCCTTGT	no_pam	NA	100	70
NT_490	NA	NA	NA	NA	NA	GACAGATTCTCATCGGCTAA	no_pam	NA	100	45
NT_491	NA	NA	NA	NA	NA	CATCGCGAAATTATGTCTCA	no_pam	NA	100	40
NT_492	NA	NA	NA	NA	NA	TGATTATCGTAAGGCGTGGC	no_pam	NA	100	50
NT_493	NA	NA	NA	NA	NA	GCTCCGCTATGGTAGAAACG	no_pam	NA	100	55
NT_494	NA	NA	NA	NA	NA	TTAGAATTATCCTTAACAAC	no_pam	NA	100	25
NT_495	NA	NA	NA	NA	NA	TCTCGCAATGTCTGCTGTAG	no_pam	NA	100	50
NT_496	NA	NA	NA	NA	NA	AGTTGGCGCAAGAGGAAGGG	no_pam	NA	100	60
NT_497	NA	NA	NA	NA	NA	CACACAAATGCTTGGTTGAA	no_pam	NA	100	40
NT_498	NA	NA	NA	NA	NA	GTCTGCAGTGCGTACAAGTA	no_pam	NA	100	50
NT_499	NA	NA	NA	NA	NA	AGCCAACGTTAGGGTATCCC	no_pam	NA	100	55
NT_500	NA	NA	NA	NA	NA	CGTCAAGTATCGTTGTATTC	no_pam	NA	100	40
NT_501	NA	NA	NA	NA	NA	ACGGAGTTACCTAGTGCTAC	no_pam	NA	100	50
NT_502	NA	NA	NA	NA	NA	CCAAACTGCCATTGAAGAAT	no_pam	NA	100	40
NT_503	NA	NA	NA	NA	NA	CACCGGGTGGATTCGGAGTC	no_pam	NA	100	65
NT_504	NA	NA	NA	NA	NA	ACCCTACCTCCTCTAGACTT	no_pam	NA	100	50
NT_505	NA	NA	NA	NA	NA	TTGGCGCCACCAGTCACGGA	no_pam	NA	100	65
NT_506	NA	NA	NA	NA	NA	TTGCTTACCGGGTAGGTGGC	no_pam	NA	100	60
NT_507	NA	NA	NA	NA	NA	GGGAAGAAGAGCATTCCTCA	no_pam	NA	100	50
NT_508	NA	NA	NA	NA	NA	CAACAAACGGTGAAATTCCA	no_pam	NA	100	40
NT_509	NA	NA	NA	NA	NA	GAAACTGCCCAATCTAGATG	no_pam	NA	100	45
NT_510	NA	NA	NA	NA	NA	CCGGCGGTGTTGAGGACGGC	no_pam	NA	100	75
NT_511	NA	NA	NA	NA	NA	CCTTAACCAGTGGGATTCGA	no_pam	NA	100	50
NT_512	NA	NA	NA	NA	NA	CGCACTCAAGATCCATTGTG	no_pam	NA	100	50
NT_513	NA	NA	NA	NA	NA	TTGGAAGGCTATTGTATCTA	no_pam	NA	100	35
NT_514	NA	NA	NA	NA	NA	CTAATTAGGTTATGCGCGCA	no_pam	NA	100	45
NT_515	NA	NA	NA	NA	NA	GGATCATCCAAGGGCGACCT	no_pam	NA	100	60
NT_516	NA	NA	NA	NA	NA	CTTGTCGGGTGCCTCTTATA	no_pam	NA	100	50
NT_517	NA	NA	NA	NA	NA	TATACACCGCACCAATGATC	no_pam	NA	100	45
NT_518	NA	NA	NA	NA	NA	GTCGTGCCTCTTCTAAGGCG	no_pam	NA	100	60
NT_519	NA	NA	NA	NA	NA	GTGGTCGAGCGTTAACGCGG	no_pam	NA	100	65
NT_520	NA	NA	NA	NA	NA	TTCCTTGTAAGACAGGCAGA	no_pam	NA	100	45
NT_521	NA	NA	NA	NA	NA	ATCACTCTCTGGCGATAAGT	no_pam	NA	100	45
NT_522	NA	NA	NA	NA	NA	TGTCCTTCATGTCGAACTGC	no_pam	NA	100	50
NT_523	NA	NA	NA	NA	NA	CTAGAGGTTACTAGTCGGCT	no_pam	NA	100	50
NT_524	NA	NA	NA	NA	NA	GCATTCTGGTTCATAATGGT	no_pam	NA	100	40
NT_525	NA	NA	NA	NA	NA	CGATGGCCTTGGACCTGAGG	no_pam	NA	100	65
NT_526	NA	NA	NA	NA	NA	ATGACTACGCTGGTCCCGAC	no_pam	NA	100	60
NT_527	NA	NA	NA	NA	NA	GTCGTGCACTCGCCTACGGG	no_pam	NA	100	70
NT_528	NA	NA	NA	NA	NA	CTGGTAAGTGCTGAACGCTG	no_pam	NA	100	55
NT_529	NA	NA	NA	NA	NA	CTAAGCGGGCAATACCTCAG	no_pam	NA	100	55
NT_530	NA	NA	NA	NA	NA	TCTAATCTACAACCTAATAT	no_pam	NA	100	25
NT_531	NA	NA	NA	NA	NA	AGATCCGCAACAATCATGGC	no_pam	NA	100	50
NT_532	NA	NA	NA	NA	NA	TGACAAGAGCTCGGGCTGCT	no_pam	NA	100	60
NT_533	NA	NA	NA	NA	NA	CTAGAAGAGAAACTTACACC	no_pam	NA	100	40
NT_534	NA	NA	NA	NA	NA	GATACTGGCCGAACCTGGGC	no_pam	NA	100	65
NT_535	NA	NA	NA	NA	NA	CACGCTAATTCCAGGTCTAG	no_pam	NA	100	50
NT_536	NA	NA	NA	NA	NA	TACGCTTGGACCTGATTCCC	no_pam	NA	100	55
NT_537	NA	NA	NA	NA	NA	TCGCCAGATGGCCCTAACCC	no_pam	NA	100	65
NT_538	NA	NA	NA	NA	NA	CAGGTGCAGGGACCGAAGGT	no_pam	NA	100	65
NT_539	NA	NA	NA	NA	NA	ATCGGCTTGCCGACGTAGTT	no_pam	NA	100	55
NT_540	NA	NA	NA	NA	NA	ACTTAGTCAAATTAATTCAG	no_pam	NA	100	25
NT_541	NA	NA	NA	NA	NA	GGCGAACTTAGATAACAGTC	no_pam	NA	100	45
NT_542	NA	NA	NA	NA	NA	TGCGAATGATCAGTGGAAAT	no_pam	NA	100	40
NT_543	NA	NA	NA	NA	NA	CTGCTAACCGATTGTTCGGA	no_pam	NA	100	50
NT_544	NA	NA	NA	NA	NA	GTGTCAGTGTTCTACCTCCT	no_pam	NA	100	50
NT_545	NA	NA	NA	NA	NA	GCCTCTTCGGGCAATGAGCC	no_pam	NA	100	65
NT_546	NA	NA	NA	NA	NA	TAGACGTCGGGTCTGAGAGA	no_pam	NA	100	55
NT_547	NA	NA	NA	NA	NA	CGAGTTGGCACGTGGCCTCG	no_pam	NA	100	70
NT_548	NA	NA	NA	NA	NA	GACCTACTAATTGAGCGGAC	no_pam	NA	100	50
NT_549	NA	NA	NA	NA	NA	TAGCATGACTTAACTATTCT	no_pam	NA	100	30
NT_550	NA	NA	NA	NA	NA	TTATCGACGCTAACTCAGGA	no_pam	NA	100	45
NT_551	NA	NA	NA	NA	NA	TCGGATACTGCGCTCGAACC	no_pam	NA	100	60
NT_552	NA	NA	NA	NA	NA	TTGGGACTATAGATCTGCAC	no_pam	NA	100	45
NT_553	NA	NA	NA	NA	NA	CTGGAGCTTCATTGACGGGA	no_pam	NA	100	55
NT_554	NA	NA	NA	NA	NA	GCTAAGCGAATAAGGCTTAG	no_pam	NA	100	45
NT_555	NA	NA	NA	NA	NA	GGACAACCCGGCTCTTACGT	no_pam	NA	100	60
NT_556	NA	NA	NA	NA	NA	GTATCGCGATCGCCTTCGTT	no_pam	NA	100	55
NT_557	NA	NA	NA	NA	NA	GCAGAAGAAACGTTCAGCCC	no_pam	NA	100	55
NT_558	NA	NA	NA	NA	NA	GTTCCGCCTCGGACATCATG	no_pam	NA	100	60
NT_559	NA	NA	NA	NA	NA	CGTAGTAAACAGTGGCTCGA	no_pam	NA	100	50
NT_560	NA	NA	NA	NA	NA	GTAGGAAAGTGCCATACTAA	no_pam	NA	100	40
NT_561	NA	NA	NA	NA	NA	CTCACACCAAAGGTGGAGAT	no_pam	NA	100	50
NT_562	NA	NA	NA	NA	NA	TTGAACTGAAATCACCATCT	no_pam	NA	100	35
NT_563	NA	NA	NA	NA	NA	GGCACATTCAGTGTATGTTG	no_pam	NA	100	45
NT_564	NA	NA	NA	NA	NA	CTCAGGGTTAGTATAGATAG	no_pam	NA	100	40
NT_565	NA	NA	NA	NA	NA	GGACTTCCCTGTCGAACCAG	no_pam	NA	100	60
NT_566	NA	NA	NA	NA	NA	GCCTATACGTGCACGCCAAA	no_pam	NA	100	55
NT_567	NA	NA	NA	NA	NA	ACGGTGTAGGGTGCACGCAC	no_pam	NA	100	65
NT_568	NA	NA	NA	NA	NA	GTCGTTGCCTTAGTATGCGA	no_pam	NA	100	50
NT_569	NA	NA	NA	NA	NA	TTGTGCTGTCCGTATACTGG	no_pam	NA	100	50
NT_570	NA	NA	NA	NA	NA	AGGAACTAACGTACAATATG	no_pam	NA	100	35
NT_571	NA	NA	NA	NA	NA	CCTCGTCCCTTGTACATTGG	no_pam	NA	100	55
NT_572	NA	NA	NA	NA	NA	CCTGCAAGCCCGGTTCGATG	no_pam	NA	100	65
NT_573	NA	NA	NA	NA	NA	GTTGCTAGTATTCCTAGCAC	no_pam	NA	100	45
NT_574	NA	NA	NA	NA	NA	ACCGAGAGGCATTAGCCTAC	no_pam	NA	100	55
NT_575	NA	NA	NA	NA	NA	CACTGAGGCGAGAGTGCTTG	no_pam	NA	100	60
NT_576	NA	NA	NA	NA	NA	TCGAATGCAACGAGACTCAG	no_pam	NA	100	50
NT_577	NA	NA	NA	NA	NA	CGACGACCGTATAGCTCCGC	no_pam	NA	100	65
NT_578	NA	NA	NA	NA	NA	AGGGATAATGAGGTTGTTCC	no_pam	NA	100	45
NT_579	NA	NA	NA	NA	NA	TCAGGCATATTGGCCTGTCA	no_pam	NA	100	50
NT_580	NA	NA	NA	NA	NA	AGGATGTTCTGCGGCTGATC	no_pam	NA	100	55
NT_581	NA	NA	NA	NA	NA	TAACCAGCCAGCATGTGTTA	no_pam	NA	100	45
NT_582	NA	NA	NA	NA	NA	TGGGTTCCCGATGCATTCAT	no_pam	NA	100	50
NT_583	NA	NA	NA	NA	NA	GCGCCGTATTAGTGAGCCCA	no_pam	NA	100	60
NT_584	NA	NA	NA	NA	NA	AGCTATAACTTAGGATTGTA	no_pam	NA	100	30
NT_585	NA	NA	NA	NA	NA	TTAATGTCAGGGTATTCCGC	no_pam	NA	100	45
NT_586	NA	NA	NA	NA	NA	AAGAGACAGGCCAGGGAGGT	no_pam	NA	100	60
NT_587	NA	NA	NA	NA	NA	GTTACCTTCGTAACTCCTAT	no_pam	NA	100	40
NT_588	NA	NA	NA	NA	NA	CCGAGCGAGGCCTCAATGGG	no_pam	NA	100	70
NT_589	NA	NA	NA	NA	NA	TGCATCCACAAGCGGCGTAA	no_pam	NA	100	55
NT_590	NA	NA	NA	NA	NA	GGTTAGATCTCCGTCCCTTG	no_pam	NA	100	55
NT_591	NA	NA	NA	NA	NA	GTCCAATTATGAAGAACTGA	no_pam	NA	100	35
NT_592	NA	NA	NA	NA	NA	ATCCTTCCGGTATAATCGGT	no_pam	NA	100	45
NT_593	NA	NA	NA	NA	NA	TTATAACTCCATACAACAAG	no_pam	NA	100	30
NT_594	NA	NA	NA	NA	NA	GGAATACGTCCTTATGTGCC	no_pam	NA	100	50
NT_595	NA	NA	NA	NA	NA	CCGACTACGCAATCAAATCT	no_pam	NA	100	45
NT_596	NA	NA	NA	NA	NA	CGTGGCTGTGATAGCTTGCT	no_pam	NA	100	55
NT_597	NA	NA	NA	NA	NA	GGGTACCCTCACTCAGGAGG	no_pam	NA	100	65
NT_598	NA	NA	NA	NA	NA	GATAGCCTGGACTTAGTATA	no_pam	NA	100	40
NT_599	NA	NA	NA	NA	NA	GTAGAAAGGCTCAAAGCGTT	no_pam	NA	100	45
NT_600	NA	NA	NA	NA	NA	CACGATAGGGTGGGCACGCT	no_pam	NA	100	65
NT_601	NA	NA	NA	NA	NA	TACAGGCCCTGAGACGGCAG	no_pam	NA	100	65
NT_602	NA	NA	NA	NA	NA	CTGGATCCACGTATGGAAAC	no_pam	NA	100	50
NT_603	NA	NA	NA	NA	NA	TGATTGGTTAGTCGGGTGTG	no_pam	NA	100	50
NT_604	NA	NA	NA	NA	NA	GACATTCGTGACCATGCTGG	no_pam	NA	100	55
NT_605	NA	NA	NA	NA	NA	TTCTGTATGGCAGGTAATAT	no_pam	NA	100	35
NT_606	NA	NA	NA	NA	NA	AAATCTGGGCGAGTTCCTGG	no_pam	NA	100	55
NT_607	NA	NA	NA	NA	NA	CACTATCGATTAAGAAAGTA	no_pam	NA	100	30
NT_608	NA	NA	NA	NA	NA	AGAAATTCATTCGTACACCG	no_pam	NA	100	40
NT_609	NA	NA	NA	NA	NA	CTGAAATCGGACGGTCAGTT	no_pam	NA	100	50
NT_610	NA	NA	NA	NA	NA	TAGAGGTTGTGCAGTCATAT	no_pam	NA	100	40
NT_611	NA	NA	NA	NA	NA	GTAGCTCGTGCTAATATGAG	no_pam	NA	100	45
NT_612	NA	NA	NA	NA	NA	CGCGTAAGGACGCGGTGGAT	no_pam	NA	100	65
NT_613	NA	NA	NA	NA	NA	AGTAACTAGTAACTGGGCAT	no_pam	NA	100	40
NT_614	NA	NA	NA	NA	NA	GCACGTGTTCGAATACATTC	no_pam	NA	100	45
NT_615	NA	NA	NA	NA	NA	TCGTCGTGGTGTGTGCGCGG	no_pam	NA	100	70
NT_616	NA	NA	NA	NA	NA	CGTCTGATTAGCCTCCTAAC	no_pam	NA	100	50
NT_617	NA	NA	NA	NA	NA	TATTGAGAAGCTAACAGCAT	no_pam	NA	100	35
NT_618	NA	NA	NA	NA	NA	ACATCTGTCTTCGCTACTTC	no_pam	NA	100	45
NT_619	NA	NA	NA	NA	NA	CCAAAGTGACTTAACTGCTG	no_pam	NA	100	45
NT_620	NA	NA	NA	NA	NA	AGTCTATGCAATATACCCTG	no_pam	NA	100	40
NT_621	NA	NA	NA	NA	NA	CAGATGCAGGTAAACACGCG	no_pam	NA	100	55
NT_622	NA	NA	NA	NA	NA	GCAATCCTGTGTAGAATATT	no_pam	NA	100	35
NT_623	NA	NA	NA	NA	NA	TACCACATAACAACTAAAGA	no_pam	NA	100	30
NT_624	NA	NA	NA	NA	NA	CCTACTAGAGCCTCCTGGAG	no_pam	NA	100	60
NT_625	NA	NA	NA	NA	NA	TAGCTCCCGAGATGCAAACA	no_pam	NA	100	50
NT_626	NA	NA	NA	NA	NA	ACCTAGGGAACTATAGTTCG	no_pam	NA	100	45
NT_627	NA	NA	NA	NA	NA	GAGGAAGATATGCTGGTTGC	no_pam	NA	100	50
NT_628	NA	NA	NA	NA	NA	GTCACGGGCATGGGTATATT	no_pam	NA	100	50
NT_629	NA	NA	NA	NA	NA	GACCGCTTCTGTCCGCAGTG	no_pam	NA	100	65
NT_630	NA	NA	NA	NA	NA	AGCGAGAAATCTGACACACC	no_pam	NA	100	50
NT_631	NA	NA	NA	NA	NA	GGTTCGTTCGGGCCATCTGG	no_pam	NA	100	65
NT_632	NA	NA	NA	NA	NA	AGCCAGGGCTGCTTCATCTA	no_pam	NA	100	55
NT_633	NA	NA	NA	NA	NA	GCACTATGGAGCATATGTCT	no_pam	NA	100	45
NT_634	NA	NA	NA	NA	NA	CGAGGGCGACTGGCAGTACG	no_pam	NA	100	70
NT_635	NA	NA	NA	NA	NA	AATGGCCTCCTAAAGAGAGG	no_pam	NA	100	50
NT_636	NA	NA	NA	NA	NA	CTGAACTACATTACAGTACC	no_pam	NA	100	40
NT_637	NA	NA	NA	NA	NA	TGCTAGTCCTACAACGCAAG	no_pam	NA	100	50
NT_638	NA	NA	NA	NA	NA	GAAGGGCGTTAAGCACAGAA	no_pam	NA	100	50
NT_639	NA	NA	NA	NA	NA	TTCTTAACATGTCACTAAAC	no_pam	NA	100	30
NT_640	NA	NA	NA	NA	NA	GCGTCGTGTACTCCAGAGAA	no_pam	NA	100	55
NT_641	NA	NA	NA	NA	NA	GATTCATTCACGATGACTAG	no_pam	NA	100	40
NT_642	NA	NA	NA	NA	NA	CTCTTCCCACTTGCATGCTA	no_pam	NA	100	50
NT_643	NA	NA	NA	NA	NA	CTATTGTCGCGCCAGCACGT	no_pam	NA	100	60
NT_644	NA	NA	NA	NA	NA	GTCGACCCAGAGGCAAAGGG	no_pam	NA	100	65
NT_645	NA	NA	NA	NA	NA	TACCTTGAGTATCAATGTGT	no_pam	NA	100	35
NT_646	NA	NA	NA	NA	NA	GGCCGATCGGTCGTGCCAAT	no_pam	NA	100	65
NT_647	NA	NA	NA	NA	NA	ACAGAAATGCGCCCTCCCTA	no_pam	NA	100	55
NT_648	NA	NA	NA	NA	NA	AATACTAACACAAGAGCACA	no_pam	NA	100	35
NT_649	NA	NA	NA	NA	NA	TGTGAAGTACCTCCCGTGCT	no_pam	NA	100	55
NT_650	NA	NA	NA	NA	NA	CGACACCAGAGTCATTGGAG	no_pam	NA	100	55
NT_651	NA	NA	NA	NA	NA	AAGCATGATCCACTCACTGC	no_pam	NA	100	50
NT_652	NA	NA	NA	NA	NA	ACCCAAGTAGGCCGTAAGAC	no_pam	NA	100	55
NT_653	NA	NA	NA	NA	NA	CATCTCATATGTGCGGTCCA	no_pam	NA	100	50
NT_654	NA	NA	NA	NA	NA	CTGCGCCGGTTCACGAGGCA	no_pam	NA	100	70
NT_655	NA	NA	NA	NA	NA	GTGGGCCGAGACTCGACCTA	no_pam	NA	100	65
NT_656	NA	NA	NA	NA	NA	AAGCCGTAATAGAATGTCTC	no_pam	NA	100	40
NT_657	NA	NA	NA	NA	NA	CTGCTGATATCGCCGCGGTC	no_pam	NA	100	65
NT_658	NA	NA	NA	NA	NA	GTAGACTCTAGTCTCGCCCA	no_pam	NA	100	55
NT_659	NA	NA	NA	NA	NA	TCTCTCGCTATCGTGTGAGG	no_pam	NA	100	55
NT_660	NA	NA	NA	NA	NA	TGACGTTACATCTGTGCGTC	no_pam	NA	100	50
NT_661	NA	NA	NA	NA	NA	TTATTCCACATTAGCGTAGA	no_pam	NA	100	35
NT_662	NA	NA	NA	NA	NA	ACATCCAGACTAACCGCTCA	no_pam	NA	100	50
NT_663	NA	NA	NA	NA	NA	TGGGAACAGCACTAGTAATC	no_pam	NA	100	45
NT_664	NA	NA	NA	NA	NA	GCCTGTATGCTGACGACCGG	no_pam	NA	100	65
NT_665	NA	NA	NA	NA	NA	TACGAAGCCAACGCGGCACG	no_pam	NA	100	65
NT_666	NA	NA	NA	NA	NA	CCGCAGTGCTCCGCTTGGCC	no_pam	NA	100	75
NT_667	NA	NA	NA	NA	NA	CGGCTACCTTAGCCTCGCAA	no_pam	NA	100	60
NT_668	NA	NA	NA	NA	NA	TCCGTTACCATAACTAACTT	no_pam	NA	100	35
NT_669	NA	NA	NA	NA	NA	TCAGAGTCGTAGGTAGTACA	no_pam	NA	100	45
NT_670	NA	NA	NA	NA	NA	TAGCTCCCGCACTAGCTCGC	no_pam	NA	100	65
NT_671	NA	NA	NA	NA	NA	ACTAGTTGAGGGACGCCCTA	no_pam	NA	100	55
NT_672	NA	NA	NA	NA	NA	TTAGCCTCGTAGGTCCATTA	no_pam	NA	100	45
NT_673	NA	NA	NA	NA	NA	CCGAAGACATAGGCAGTGGT	no_pam	NA	100	55
NT_674	NA	NA	NA	NA	NA	GGTGCACGAGGTCCTCGGTT	no_pam	NA	100	65
NT_675	NA	NA	NA	NA	NA	ATAATCCATAGGACATGCCT	no_pam	NA	100	40
NT_676	NA	NA	NA	NA	NA	AGGCCCGAAGTCTCGTTCGC	no_pam	NA	100	65
NT_677	NA	NA	NA	NA	NA	TAACAGGGACAAGCGATAAG	no_pam	NA	100	45
NT_678	NA	NA	NA	NA	NA	GGATGGCTGGTATGGTCAGC	no_pam	NA	100	60
NT_679	NA	NA	NA	NA	NA	AATGTTGCAATTAGACACAC	no_pam	NA	100	35
NT_680	NA	NA	NA	NA	NA	CGTATTACAATGTAATAGAA	no_pam	NA	100	25
NT_681	NA	NA	NA	NA	NA	AGCTACCGCTCACAGCCACA	no_pam	NA	100	60
NT_682	NA	NA	NA	NA	NA	AGTGGCGCGGAATGAATTGA	no_pam	NA	100	50
NT_683	NA	NA	NA	NA	NA	TGGGAACCGCAGGTATAGGA	no_pam	NA	100	55
NT_684	NA	NA	NA	NA	NA	CTAGCCTGGCCCGGTCGGCA	no_pam	NA	100	75
NT_685	NA	NA	NA	NA	NA	CGTTATCATCGGTGTAGTTA	no_pam	NA	100	40
NT_686	NA	NA	NA	NA	NA	TTCCTCACCCTACATTAGTT	no_pam	NA	100	40
NT_687	NA	NA	NA	NA	NA	TATAAGCTGCGCTATTGCCA	no_pam	NA	100	45
NT_688	NA	NA	NA	NA	NA	AGGCTCGCGAACAGGACTTC	no_pam	NA	100	60
NT_689	NA	NA	NA	NA	NA	ATAACACGCCGTTCGCGGTT	no_pam	NA	100	55
NT_690	NA	NA	NA	NA	NA	GTGGTCTTGGGCGTGCGCAC	no_pam	NA	100	70
NT_691	NA	NA	NA	NA	NA	ATTCGTCGCGTTCCTAATAA	no_pam	NA	100	40
NT_692	NA	NA	NA	NA	NA	GAAGGAGAGACAACCTTCCG	no_pam	NA	100	55
NT_693	NA	NA	NA	NA	NA	GCAGTCTTAAACTGATTATT	no_pam	NA	100	30
NT_694	NA	NA	NA	NA	NA	ATCGTAGTGATTCGTGAATT	no_pam	NA	100	35
NT_695	NA	NA	NA	NA	NA	CTTAATGAATCCGATAGTTA	no_pam	NA	100	30
NT_696	NA	NA	NA	NA	NA	CAGAAGAAACTCCCGTGGTC	no_pam	NA	100	55
NT_697	NA	NA	NA	NA	NA	ATCTGACTTCTCACCAGGTG	no_pam	NA	100	50
NT_698	NA	NA	NA	NA	NA	CATACCCAGGCAAGCAAAGT	no_pam	NA	100	50
NT_699	NA	NA	NA	NA	NA	AAATTCGCCCTGGTAGTATG	no_pam	NA	100	45
NT_700	NA	NA	NA	NA	NA	AAATTGAAGGTAACTCTTAC	no_pam	NA	100	30
NT_701	NA	NA	NA	NA	NA	AACAAGTTCGGAACGCGCTA	no_pam	NA	100	50
NT_702	NA	NA	NA	NA	NA	AGCCACGTCAGCAAGGTTAG	no_pam	NA	100	55
NT_703	NA	NA	NA	NA	NA	CCGGTGCAGGTTCAAATGCT	no_pam	NA	100	55
NT_704	NA	NA	NA	NA	NA	CGCGCTGCTCACCATTGAAG	no_pam	NA	100	60
NT_705	NA	NA	NA	NA	NA	CTGTCTGATGCTAGTAACCT	no_pam	NA	100	45
NT_706	NA	NA	NA	NA	NA	ACCCTTCTAAGATAGGGCAG	no_pam	NA	100	50
NT_707	NA	NA	NA	NA	NA	GCGAATCTCACGGTTCTCGC	no_pam	NA	100	60
NT_708	NA	NA	NA	NA	NA	CGCCTGACATGAGCAATCCA	no_pam	NA	100	55
NT_709	NA	NA	NA	NA	NA	CGGTCAAGCCGCAATTCAAA	no_pam	NA	100	50
NT_710	NA	NA	NA	NA	NA	GAGCAATTAATGTGCTAGGG	no_pam	NA	100	45
NT_711	NA	NA	NA	NA	NA	CCGGCCGAAATTCGTACATT	no_pam	NA	100	50
NT_712	NA	NA	NA	NA	NA	GGTAGGAAAGACACTATAGT	no_pam	NA	100	40
NT_713	NA	NA	NA	NA	NA	ACCTACAGTGTTGACCTCAC	no_pam	NA	100	50
NT_714	NA	NA	NA	NA	NA	TGTCCACCTGCGAGCTAATG	no_pam	NA	100	55
NT_715	NA	NA	NA	NA	NA	TAACATGATTGAACATCCCT	no_pam	NA	100	35
NT_716	NA	NA	NA	NA	NA	AGAGGTCGACGACTGTATCG	no_pam	NA	100	55
NT_717	NA	NA	NA	NA	NA	AGCTGGTGTGGTTACCGGAG	no_pam	NA	100	60
NT_718	NA	NA	NA	NA	NA	ACTACACCAGAAACGTCACC	no_pam	NA	100	50
NT_719	NA	NA	NA	NA	NA	ACTAAAGTTCGGCATCTGGG	no_pam	NA	100	50
NT_720	NA	NA	NA	NA	NA	ATGATCCCGCGACGTGATCT	no_pam	NA	100	55
NT_721	NA	NA	NA	NA	NA	GTCCGTCTTCTCCCTTACGG	no_pam	NA	100	60
NT_722	NA	NA	NA	NA	NA	AAGTCAGATTACGCTAGTCA	no_pam	NA	100	40
NT_723	NA	NA	NA	NA	NA	TATACATCGGCAGCGCGAGG	no_pam	NA	100	60
NT_724	NA	NA	NA	NA	NA	GGGTAACAAAGCAATATTCT	no_pam	NA	100	35
NT_725	NA	NA	NA	NA	NA	GCTCCTGGTCACAACATTGA	no_pam	NA	100	50
NT_726	NA	NA	NA	NA	NA	GAGCGACCAGTTGGGATCGT	no_pam	NA	100	60
NT_727	NA	NA	NA	NA	NA	CTGTCCGGTAATGGGTCCCG	no_pam	NA	100	65
NT_728	NA	NA	NA	NA	NA	AATTGCCTCCCTTAAAGGGT	no_pam	NA	100	45
NT_729	NA	NA	NA	NA	NA	GCCGATTACGAGACAAGCGC	no_pam	NA	100	60
NT_730	NA	NA	NA	NA	NA	GCCGACCCAGTAGAAGAACA	no_pam	NA	100	55
NT_731	NA	NA	NA	NA	NA	CCGGAAGACCAAAGTAGTGT	no_pam	NA	100	50
NT_732	NA	NA	NA	NA	NA	GGTACGATATACCAAAGCCC	no_pam	NA	100	50
NT_733	NA	NA	NA	NA	NA	GCGTTAATGCCAGCCAACCC	no_pam	NA	100	60
NT_734	NA	NA	NA	NA	NA	GCCTCATGACTCCGACTATA	no_pam	NA	100	50
NT_735	NA	NA	NA	NA	NA	CAGCTGCGAGCGTAAGCCGC	no_pam	NA	100	70
NT_736	NA	NA	NA	NA	NA	AGCTCAACGGACAACTGCGC	no_pam	NA	100	60
NT_737	NA	NA	NA	NA	NA	GAAGATCGTTGCTCTGGAAA	no_pam	NA	100	45
NT_738	NA	NA	NA	NA	NA	ACCTGCTGTCGTGCATGTTG	no_pam	NA	100	55
NT_739	NA	NA	NA	NA	NA	TCGGGCAGACGTGGTTATGT	no_pam	NA	100	55
NT_740	NA	NA	NA	NA	NA	GACCGATTGAATCGTCCGAG	no_pam	NA	100	55
NT_741	NA	NA	NA	NA	NA	TAAGGAATCCCGGGATTACT	no_pam	NA	100	45
NT_742	NA	NA	NA	NA	NA	GTCTGCCGCGTATGACCCAG	no_pam	NA	100	65
NT_743	NA	NA	NA	NA	NA	GGGCCAGATCCAAACACGTC	no_pam	NA	100	60
NT_744	NA	NA	NA	NA	NA	GGTCATTACTGGTACGAGCT	no_pam	NA	100	50
NT_745	NA	NA	NA	NA	NA	ACAAGCCCAAGAGTACTCCT	no_pam	NA	100	50
NT_746	NA	NA	NA	NA	NA	CCGCACTAATATTGCCCAAT	no_pam	NA	100	45
NT_747	NA	NA	NA	NA	NA	TACACGCGTTACCGGAGTAA	no_pam	NA	100	50
NT_748	NA	NA	NA	NA	NA	CCTACAGCTGAGCTGACCGC	no_pam	NA	100	65
NT_749	NA	NA	NA	NA	NA	GTTAGAATCCCTTCTCGCTA	no_pam	NA	100	45
NT_750	NA	NA	NA	NA	NA	GCTCGACTCCCAGTGCCTCG	no_pam	NA	100	70
NT_751	NA	NA	NA	NA	NA	TCCCGGGAGCCCACACATGG	no_pam	NA	100	70
NT_752	NA	NA	NA	NA	NA	TAAGCGTTCCCGAAATCGAT	no_pam	NA	100	45
NT_753	NA	NA	NA	NA	NA	GCGTCCAGACGACTGGTTAC	no_pam	NA	100	60
NT_754	NA	NA	NA	NA	NA	CCCGTTAGCACCACTTATCC	no_pam	NA	100	55
NT_755	NA	NA	NA	NA	NA	CGTTGGCGCGACTCACTCAA	no_pam	NA	100	60
NT_756	NA	NA	NA	NA	NA	CCGGAGCCTTGTATCCTGAT	no_pam	NA	100	55
NT_757	NA	NA	NA	NA	NA	ATACGAAGTGCCGCGATTCT	no_pam	NA	100	50
NT_758	NA	NA	NA	NA	NA	CGCACCAGCTCTAATCGAAA	no_pam	NA	100	50
NT_759	NA	NA	NA	NA	NA	TTCTCAATCTATAATCTAGC	no_pam	NA	100	30
NT_760	NA	NA	NA	NA	NA	ATTCGGTCAACGGGTTATCG	no_pam	NA	100	50
NT_761	NA	NA	NA	NA	NA	GCATCTGAGTCCGACCTACT	no_pam	NA	100	55
NT_762	NA	NA	NA	NA	NA	TCTGACACCCGTACCCAGCT	no_pam	NA	100	60
NT_763	NA	NA	NA	NA	NA	GTGGCCGAATAACGCCTAAC	no_pam	NA	100	55
NT_764	NA	NA	NA	NA	NA	ATACTATTCAGGGTTAGAGA	no_pam	NA	100	35
NT_765	NA	NA	NA	NA	NA	TGTAATACACTAGCATTCTA	no_pam	NA	100	30
NT_766	NA	NA	NA	NA	NA	TCTACGCACGTGAGTCACAT	no_pam	NA	100	50
NT_767	NA	NA	NA	NA	NA	GTGTTCCGATCCAATAGAAT	no_pam	NA	100	40
NT_768	NA	NA	NA	NA	NA	GGATGTCAACAGGACTTAAG	no_pam	NA	100	45
NT_769	NA	NA	NA	NA	NA	GTCAGGGTCGTGCTACGTCA	no_pam	NA	100	60
NT_770	NA	NA	NA	NA	NA	TCCAGGAGCCCGACCCTAGC	no_pam	NA	100	70
NT_771	NA	NA	NA	NA	NA	GTTGATGGAACCTGTAGGCT	no_pam	NA	100	50
NT_772	NA	NA	NA	NA	NA	ACTGAGGAAGTTGTTCGTCA	no_pam	NA	100	45
NT_773	NA	NA	NA	NA	NA	GCCAAATGTTCAAACAGCAT	no_pam	NA	100	40
NT_774	NA	NA	NA	NA	NA	GGACCATGTGCAGACCCGCG	no_pam	NA	100	70
NT_775	NA	NA	NA	NA	NA	CATGAATGTGAGCAAGATTG	no_pam	NA	100	40
NT_776	NA	NA	NA	NA	NA	GGATATGAACGTAGTAATCG	no_pam	NA	100	40
NT_777	NA	NA	NA	NA	NA	GTGGAACAGTGAGAAATCTT	no_pam	NA	100	40
NT_778	NA	NA	NA	NA	NA	ACTCACAGACTCGCTAATCC	no_pam	NA	100	50
NT_779	NA	NA	NA	NA	NA	GAATTCCTGCACATCTCCTT	no_pam	NA	100	45
NT_780	NA	NA	NA	NA	NA	TACAGATGGGAAGTGACAAG	no_pam	NA	100	45
NT_781	NA	NA	NA	NA	NA	GGGCGTGTTCAAGAATCAGT	no_pam	NA	100	50
NT_782	NA	NA	NA	NA	NA	GGCGTGCCAGTGACGGGTTA	no_pam	NA	100	65
NT_783	NA	NA	NA	NA	NA	GCTACTCCAGGGCAAGGTAG	no_pam	NA	100	60
NT_784	NA	NA	NA	NA	NA	CTAGTTAATAGCCCACGTCT	no_pam	NA	100	45
NT_785	NA	NA	NA	NA	NA	ACCTTCAACGTACTTGAAGA	no_pam	NA	100	40
NT_786	NA	NA	NA	NA	NA	CTTGGCACCGCCGTAAGACG	no_pam	NA	100	65
NT_787	NA	NA	NA	NA	NA	AGGAAGAGCTGTAGCTGTGA	no_pam	NA	100	50
NT_788	NA	NA	NA	NA	NA	CAGTACCGATTACTCTGCTT	no_pam	NA	100	45
NT_789	NA	NA	NA	NA	NA	CGGATGCAGTGCACAAGCTT	no_pam	NA	100	55
NT_790	NA	NA	NA	NA	NA	GCTTATCACAGTAAGTCCGG	no_pam	NA	100	50
NT_791	NA	NA	NA	NA	NA	ACCAAAGGCTCGGTCTACTT	no_pam	NA	100	50
NT_792	NA	NA	NA	NA	NA	CACTCTCGTTAAAGCTTGTC	no_pam	NA	100	45
NT_793	NA	NA	NA	NA	NA	AGGGTGACCAAGACAAGTGG	no_pam	NA	100	55
NT_794	NA	NA	NA	NA	NA	GGCTCCTAGTATTATGACAC	no_pam	NA	100	45
NT_795	NA	NA	NA	NA	NA	AGGTACCTCAAATTCTGGCG	no_pam	NA	100	50
NT_796	NA	NA	NA	NA	NA	ATGATCCTCCTTAGACACAC	no_pam	NA	100	45
NT_797	NA	NA	NA	NA	NA	TGGTGGCAACGCCTACATAT	no_pam	NA	100	50
NT_798	NA	NA	NA	NA	NA	ATAGCATGCCTCTCCAGAGC	no_pam	NA	100	55
NT_799	NA	NA	NA	NA	NA	AGGCGTAAACTGAGGCAAGA	no_pam	NA	100	50
NT_800	NA	NA	NA	NA	NA	GCATGATGCGCCGGACATCA	no_pam	NA	100	60
NT_801	NA	NA	NA	NA	NA	CTCTGACGGTCAGCCGCGGC	no_pam	NA	100	75
NT_802	NA	NA	NA	NA	NA	GCTGTACGATTAAGTTAGAT	no_pam	NA	100	35
NT_803	NA	NA	NA	NA	NA	GTCGGTCCAGCAACTGCTGA	no_pam	NA	100	60
NT_804	NA	NA	NA	NA	NA	AGAATTGCACGTATGGCCTG	no_pam	NA	100	50
NT_805	NA	NA	NA	NA	NA	GTGCGATGTCTGTATTCGTT	no_pam	NA	100	45
NT_806	NA	NA	NA	NA	NA	AGGATAATGTTCTTCTAAAT	no_pam	NA	100	25
NT_807	NA	NA	NA	NA	NA	CCTACGCGCGCATGCTGACG	no_pam	NA	100	70
NT_808	NA	NA	NA	NA	NA	CTGGCCTTAGAACCCTGCGA	no_pam	NA	100	60
NT_809	NA	NA	NA	NA	NA	GGCCTAAAGCGATACCTGGA	no_pam	NA	100	55
NT_810	NA	NA	NA	NA	NA	GTCACCACATAGTACACCAT	no_pam	NA	100	45
NT_811	NA	NA	NA	NA	NA	GTAGCACGCCTACGACCAAG	no_pam	NA	100	60
NT_812	NA	NA	NA	NA	NA	TAGTTCGGCGGGCCGCTGGG	no_pam	NA	100	75
NT_813	NA	NA	NA	NA	NA	ATTGTTATCTGCGAGCCATG	no_pam	NA	100	45
NT_814	NA	NA	NA	NA	NA	TTGCACTAGGACGTGGTATC	no_pam	NA	100	50
NT_815	NA	NA	NA	NA	NA	CGAGTGAATAACGCTGCGGG	no_pam	NA	100	60
NT_816	NA	NA	NA	NA	NA	ACTGCGCGTCACACTAGCGC	no_pam	NA	100	65
NT_817	NA	NA	NA	NA	NA	TTGGTAGTAATACATCAAGC	no_pam	NA	100	35
NT_818	NA	NA	NA	NA	NA	CGCTCTGGGATCCGCTCGTT	no_pam	NA	100	65
NT_819	NA	NA	NA	NA	NA	TCCCGCGCACGCTTCTATCG	no_pam	NA	100	65
NT_820	NA	NA	NA	NA	NA	GAACTATGGGTGTGCTAGAG	no_pam	NA	100	50
NT_821	NA	NA	NA	NA	NA	ACAAACTCAAGAACTGCCGG	no_pam	NA	100	50
NT_822	NA	NA	NA	NA	NA	AGAGCCAGGTCCCTCTCTTC	no_pam	NA	100	60
NT_823	NA	NA	NA	NA	NA	GGCAGTAACTACCTCGGATG	no_pam	NA	100	55
NT_824	NA	NA	NA	NA	NA	CTCGGCACGTACGGCATGGT	no_pam	NA	100	65
NT_825	NA	NA	NA	NA	NA	CATAGTCGGTCGACGGTATA	no_pam	NA	100	50
NT_826	NA	NA	NA	NA	NA	GGAGAAGGTATCTAAGGACC	no_pam	NA	100	50
NT_827	NA	NA	NA	NA	NA	TGTCGGACCGATATTCTACG	no_pam	NA	100	50
NT_828	NA	NA	NA	NA	NA	CAAGTACGCTGTAAGCATTA	no_pam	NA	100	40
NT_829	NA	NA	NA	NA	NA	TGTCGAGGCTACACCGGCCT	no_pam	NA	100	65
NT_830	NA	NA	NA	NA	NA	AATTCATGTCCTGGGAAAGT	no_pam	NA	100	40
NT_831	NA	NA	NA	NA	NA	AAGTCCTATCGAGCTTACTC	no_pam	NA	100	45
NT_832	NA	NA	NA	NA	NA	CTAAGCGGTCTACGCTTCAC	no_pam	NA	100	55
NT_833	NA	NA	NA	NA	NA	TTGCGAACAGCGCGGATAAG	no_pam	NA	100	55
NT_834	NA	NA	NA	NA	NA	GGCGTCGCCATGCGAGCAAC	no_pam	NA	100	70
NT_835	NA	NA	NA	NA	NA	CAGCAGAGCGAAGCGTTAAC	no_pam	NA	100	55
NT_836	NA	NA	NA	NA	NA	AAATCACGTGAATTCCAGTA	no_pam	NA	100	35
NT_837	NA	NA	NA	NA	NA	CTTAGGAGGACGGGCTCCGC	no_pam	NA	100	70
NT_838	NA	NA	NA	NA	NA	GGTGCAGTGGACAACTCGAC	no_pam	NA	100	60
NT_839	NA	NA	NA	NA	NA	TTCGTACGAGCTGTACCGAA	no_pam	NA	100	50
NT_840	NA	NA	NA	NA	NA	TGCGAGATCGACGTCCCAAC	no_pam	NA	100	60
NT_841	NA	NA	NA	NA	NA	AATTGTCGATCACTTACGGG	no_pam	NA	100	45
NT_842	NA	NA	NA	NA	NA	ATATGGCAGTCACACGCTAA	no_pam	NA	100	45
NT_843	NA	NA	NA	NA	NA	GTCCATTAAGATGGTCCTGT	no_pam	NA	100	45
NT_844	NA	NA	NA	NA	NA	TAACCTCGATCGTGAAGGGT	no_pam	NA	100	50
NT_845	NA	NA	NA	NA	NA	AAGAATCTTGCGATCAGATA	no_pam	NA	100	35
NT_846	NA	NA	NA	NA	NA	TAAACACGCGGAATCAATCC	no_pam	NA	100	45
NT_847	NA	NA	NA	NA	NA	TGGCAGTATGATGGTTAGTT	no_pam	NA	100	40
NT_848	NA	NA	NA	NA	NA	GCAGAAGCAAACACCGCTTG	no_pam	NA	100	55
NT_849	NA	NA	NA	NA	NA	ACGCAGTGAACCTCCTATCC	no_pam	NA	100	55
NT_850	NA	NA	NA	NA	NA	GAGTGGTGCTTGCTCCAATC	no_pam	NA	100	55
NT_851	NA	NA	NA	NA	NA	GTGTCGCTGAGGAAATACAC	no_pam	NA	100	50
NT_852	NA	NA	NA	NA	NA	AGGGACGTGAGAGTTGCGAA	no_pam	NA	100	55
NT_853	NA	NA	NA	NA	NA	CGCACCGAAGATCCGCATAC	no_pam	NA	100	60
NT_854	NA	NA	NA	NA	NA	GAACCTGGGCGACAGCCCTG	no_pam	NA	100	70
NT_855	NA	NA	NA	NA	NA	TGGTGTTACGAGGACCAGTA	no_pam	NA	100	50
NT_856	NA	NA	NA	NA	NA	CTATATGCTCTGTCAACAGG	no_pam	NA	100	45
SMARCC2_ENSG00000139613_12_56185034_1	SMARCC2	ENSG00000139613	12	56185034	1	TATGCCTATTACCTGCACCA	AGG	73.6	100	99.865	93.931	45	0.67	10.549	1	2	0
SMARCC2_ENSG00000139613_12_56184210_1	SMARCC2	ENSG00000139613	12	56184210	1	GACAGGATACACAACATGGG	AGG	71	100	100	95.764	50	0.67	14.083	1	3	0
SMARCC2_ENSG00000139613_12_56178446_1	SMARCC2	ENSG00000139613	12	56178446	1	GCTGGGAATGATGATGTGGT	GGG	66.1	100	100	87.351	50	0.67	33.922	1	3	1
SMARCC2_ENSG00000139613_12_56178080_-1	SMARCC2	ENSG00000139613	12	56178080	-1	GCAGTGTTCATGCCATTGAG	CGG	65.3	100	100	94.159	50	0.67	35.422	1	2	1
SMARCC2_ENSG00000139613_12_56174713_1	SMARCC2	ENSG00000139613	12	56174713	1	TAGAGGTAAGATACTCTTGG	GGG	78.3	100	100	90.461	40	0.67	38.367	1	2	1
SMARCC2_ENSG00000139613_12_56173828_-1	SMARCC2	ENSG00000139613	12	56173828	-1	CATGCCTTCCTAGAACAGTG	GGG	71	100	99.618	96.032	50	0.67	40.616	1	2	1
SMARCC2_ENSG00000139613_12_56171825_-1	SMARCC2	ENSG00000139613	12	56171825	-1	CATTGAAGACCCATACCTGG	AGG	71.8	100	99.819	90.341	50	0.67	54.565	1	3	0
SMARCC1_ENSG00000173473_3_47745944_-1	SMARCC1	ENSG00000173473	3	47745944	-1	CGCCTTATGTCACATTCTTG	GGG	53.1	100	99.665	95.496	45	1	10.98	1	2	0
SMARCC1_ENSG00000173473_3_47720686_-1	SMARCC1	ENSG00000173473	3	47720686	-1	AAGCAAGTGTTAGTGCATTG	GGG	68.4	100	100	93.769	40	0.5	20.965	1	2	0
SMARCC1_ENSG00000173473_3_47701340_-1	SMARCC1	ENSG00000173473	3	47701340	-1	TGAGCAAGAAGATCTAACCA	AGG	70.9	100	99.491	90.568	40	0.5	33.243	1	2	0
SMARCC1_ENSG00000173473_3_47670662_-1	SMARCC1	ENSG00000173473	3	47670662	-1	GGAGACCCTTCTACTCCTGG	AGG	69.6	100	98.872	94.011	60	0.5	57.134	1	3	0
SMARCC1_ENSG00000173473_3_47662558_-1	SMARCC1	ENSG00000173473	3	47662558	-1	GGATGATTGGAACAAAGTGT	CGG	69.6	100	99.378	86.604	40	0.5	58.311	1	3	0
SMARCC1_ENSG00000173473_3_47661420_1	SMARCC1	ENSG00000173473	3	47661420	1	TGAGCTTCAACCAATTCCAG	TGG	71.5	100	100	91.927	45	0.5	66.154	1	2	0
SMARCC1_ENSG00000173473_3_47610318_-1	SMARCC1	ENSG00000173473	3	47610318	-1	GCTTACAGCTAGAACAACAG	AGG	72	100	97.545	91.048	45	0.5	84.163	1	2	0
MOV10_ENSG00000155363_1_112694096_1	MOV10	ENSG00000155363	1	112694096	1	GTCCTCGGAGACACACCAGG	AGG	76.9	100	100	92.109	65	1	40.512	1	2	0
MOV10_ENSG00000155363_1_112694467_-1	MOV10	ENSG00000155363	1	112694467	-1	AGGTCAGCCCATCCACAAAG	CGG	70.6	100	99.967	95.805	55	1	43.536	1	3	0
MOV10_ENSG00000155363_1_112694834_-1	MOV10	ENSG00000155363	1	112694834	-1	AGGCCCAAAGATGATGTAGG	GGG	73.1	100	99.909	93.477	50	1	51.778	1	3	1
MOV10_ENSG00000155363_1_112695555_-1	MOV10	ENSG00000155363	1	112695555	-1	TGATGTCCTCAGGTACCATG	CGG	74.8	100	99.673	93.116	50	1	58.491	1	2	1
MOV10_ENSG00000155363_1_112696660_1	MOV10	ENSG00000155363	1	112696660	1	AAGGAAACAGGTGATCCAGG	AGG	70	100	99.584	85.214	50	1	66.866	1	3	1
MOV10_ENSG00000155363_1_112698377_-1	MOV10	ENSG00000155363	1	112698377	-1	CTTCAGGTAGGAAGTCACTG	TGG	77.8	100	100	75.732	50	1	79.993	1	2	1
MOV10_ENSG00000155363_1_112699704_1	MOV10	ENSG00000155363	1	112699704	1	GGTTCAGTAGAAGAATTCCA	AGG	69.4	100	99.703	91.007	40	1	86.507	1	2	1
PRKAG1_ENSG00000181929_12_49005813_1	PRKAG1	ENSG00000181929	12	49005813	1	GCAGCGATGAGACTTCATGA	AGG	70.9	100	100	92.857	50	0.67	10.549	1	2	0
PRKAG1_ENSG00000181929_12_49005491_1	PRKAG1	ENSG00000181929	12	49005491	1	CTTCTTACTATCCCATAAAG	GGG	54.3	100	99.645	89.839	35	0.67	25.545	1	3	0
PRKAG1_ENSG00000181929_12_49005349_1	PRKAG1	ENSG00000181929	12	49005349	1	GATATTGATGAAATCAGTGA	TGG	62.3	100	98.552	81.578	30	0.8	31.822	1	3	0
PRKAG1_ENSG00000181929_12_49005124_-1	PRKAG1	ENSG00000181929	12	49005124	-1	CACAAGATAGAAACTTGGAG	AGG	73.8	100	99.839	67.424	40	0.6	39.233	1	3	0
PRKAG1_ENSG00000181929_12_49004986_1	PRKAG1	ENSG00000181929	12	49004986	1	TTAGGAGAAATGCAGACAAG	CGG	66.8	100	99.873	76.718	40	0.6	42.459	1	3	1
PRKAG1_ENSG00000181929_12_49003761_-1	PRKAG1	ENSG00000181929	12	49003761	-1	CTGCCAGTGGTGGATGAGAA	GGG	61.9	100	99.004	81.744	55	0.4	69.573	1	2	1
PRKAG1_ENSG00000181929_12_49003232_1	PRKAG1	ENSG00000181929	12	49003232	1	GTAATGTGATCGATGTTGCA	AGG	64.4	100	100	94.832	40	0.47	78.378	1	2	0
PRKAG3_ENSG00000115592_2_218830827_-1	PRKAG3	ENSG00000115592	2	218830827	-1	GCAGCTCAGAAAGAATCCGT	GGG	69.7	100	100	94.297	50	1	10.02	1	3	0
PRKAG3_ENSG00000115592_2_218830186_-1	PRKAG3	ENSG00000115592	2	218830186	-1	CACGGAGTTCCCAGCCACAG	AGG	67	100	98.296	77.292	65	0.8	28.902	1	3	0
PRKAG3_ENSG00000115592_2_218830085_-1	PRKAG3	ENSG00000115592	2	218830085	-1	TGGGCTGGGATGACGAACTG	CGG	66.4	100	99.534	97.268	60	0.8	35.787	1	3	0
PRKAG3_ENSG00000115592_2_218829982_-1	PRKAG3	ENSG00000115592	2	218829982	-1	CATCTTCGACACCATGCTGG	AGG	67.5	100	98.715	94.613	55	0.8	42.809	1	2	0
PRKAG3_ENSG00000115592_2_218827597_1	PRKAG3	ENSG00000115592	2	218827597	1	TTAGGAGAGATGGAGACCAG	AGG	69.3	100	99.873	74.44	50	0.8	58.078	1	2	1
PRKAG3_ENSG00000115592_2_218827307_1	PRKAG3	ENSG00000115592	2	218827307	1	GGAGTACGTTGCCTGACACC	GGG	63.6	100	100	99.187	60	0.8	64.145	1	2	1
PRKAG3_ENSG00000115592_2_218826990_1	PRKAG3	ENSG00000115592	2	218826990	1	GATGTCCAGTGCAGTCAGGA	TGG	54	100	99.516	92.996	55	0.8	75.324	1	2	1
PRKAG2_ENSG00000106617_7_151781301_1	PRKAG2	ENSG00000106617	7	151781301	1	CTGGTAGGAGAACGGGAACA	CGG	67.1	100	100	95.728	55	0.38	16.065	1	3	0
PRKAG2_ENSG00000106617_7_151675572_1	PRKAG2	ENSG00000106617	7	151675572	1	TCGTGCTTATAGGATTCCAG	GGG	70.4	100	100	83.351	45	0.5	31.774	1	2	0
PRKAG2_ENSG00000106617_7_151675455_1	PRKAG2	ENSG00000106617	7	151675455	1	TGTGTCGGTGATGCCAGTGG	AGG	68	100	98.614	83.506	60	0.5	37.722	1	2	0
PRKAG2_ENSG00000106617_7_151632073_-1	PRKAG2	ENSG00000106617	7	151632073	-1	AAGCTGGAGTTCGAGGACGA	AGG	66.9	100	99.994	97.753	55	0.75	42.857	1	2	0
PRKAG2_ENSG00000106617_7_151570175_-1	PRKAG2	ENSG00000106617	7	151570175	-1	TGAATATATCTCCAGATGCA	AGG	63.7	100	100	87.937	35	0.75	67.107	1	2	1
PRKAG2_ENSG00000106617_7_151568836_1	PRKAG2	ENSG00000106617	7	151568836	1	AGGAGTATACAGCATCGAAG	AGG	67.6	100	99.952	96.506	45	0.75	67.666	1	2	1
PRKAG2_ENSG00000106617_7_151565814_1	PRKAG2	ENSG00000106617	7	151565814	1	GATGTATGAAGGCAATGTTG	TGG	70.4	100	100	90.718	40	0.5	79.512	1	2	1
MEN1_ENSG00000133895_11_64809862_1	MEN1	ENSG00000133895	11	64809862	1	GGCGGCGATGATAGACAGGT	CGG	66.5	100	99.582	99.069	60	1	13.387	1	2	1
MEN1_ENSG00000133895_11_64809739_1	MEN1	ENSG00000133895	11	64809739	1	GAGGCTGTTCCATATGACAT	CGG	69.6	100	98.893	96.63	45	1	20.054	1	2	1
MEN1_ENSG00000133895_11_64808012_1	MEN1	ENSG00000133895	11	64808012	1	CCAGGCATGATCCTCAGACA	GGG	67.5	100	100	90.279	55	0.86	29.648	1	2	1
MEN1_ENSG00000133895_11_64807634_-1	MEN1	ENSG00000133895	11	64807634	-1	GCGCTGTGACCGCAAGATGG	AGG	67.8	100	99.962	97.421	65	0.86	38.753	1	2	1
MEN1_ENSG00000133895_11_64807183_-1	MEN1	ENSG00000133895	11	64807183	-1	ATGACCTGGGACATCTGGAA	AGG	63	100	99.636	78.309	50	0.79	45.203	1	3	1
MEN1_ENSG00000133895_11_64807012_-1	MEN1	ENSG00000133895	11	64807012	-1	ACTCACCCTCTACCACAAGG	TGG	68	100	99.989	81.568	55	0.71	50.136	1	3	1
MEN1_ENSG00000133895_11_64806281_-1	MEN1	ENSG00000133895	11	64806281	-1	ACTGTCGCAACCGCAATGTG	CGG	65.1	100	100	99.621	55	0.71	54.959	1	2	1
ANP32E_ENSG00000143401_1_150231889_-1	ANP32E	ENSG00000143401	1	150231889	-1	TAATTGCCTGTGTGTCAATG	GGG	71	100	100	90.764	40	0.4	10.606	1	2	0
ANP32E_ENSG00000143401_1_150230613_-1	ANP32E	ENSG00000143401	1	150230613	-1	CTTACCTACCTCAATCTGAG	TGG	63	100	100	92.92	45	0.5	33.1	1	2	1
ANP32E_ENSG00000143401_1_150229185_-1	ANP32E	ENSG00000143401	1	150229185	-1	TAACTGTGAGATCACAAACC	TGG	57.5	100	99.892	86.645	40	0.4	44.172	1	3	1
ANP32E_ENSG00000143401_1_150229086_-1	ANP32E	ENSG00000143401	1	150229086	-1	AGCGCCGGACTCTGAAGAGG	AGG	62.5	100	99.158	95.652	65	0.7	55.711	1	2	0
ANP32E_ENSG00000143401_1_150226745_1	ANP32E	ENSG00000143401	1	150226745	1	TCTTCCTCATATCCTTCCGG	TGG	67.3	100	99.796	91.669	50	0.7	63.287	1	2	0
ANP32E_ENSG00000143401_1_150226659_-1	ANP32E	ENSG00000143401	1	150226659	-1	GCAGGTTCAGAGTTGGGAGA	GGG	61.7	100	98.102	70.415	55	0.8	73.31	1	3	0
ANP32E_ENSG00000143401_1_150223209_-1	ANP32E	ENSG00000143401	1	150223209	-1	TGATGACTATGTTGAAGAAG	GGG	57.5	100	98.785	73.926	35	0.7	89.277	1	2	0
ANP32B_ENSG00000136938_9_97998670_-1	ANP32B	ENSG00000136938	9	97998670	-1	GTTACTTACCAAAGGTTCCA	AGG	60.4	100	99.85	82.936	40	1	42.364	1	3	-1
ANP32B_ENSG00000136938_9_98005018_-1	ANP32B	ENSG00000136938	9	98005018	-1	CTCTCGGTAGTCATTCAGGT	TGG	61.4	100	95.529	94.218	50	1	50.73	1	2	-1
ANP32B_ENSG00000136938_9_98005060_-1	ANP32B	ENSG00000136938	9	98005060	-1	GCCATCCAAGTAGGTAAGCT	GGG	53.8	100	99.697	58.478	50	1	56.308	1	2	-1
ANP32B_ENSG00000136938_9_98005084_1	ANP32B	ENSG00000136938	9	98005084	1	CTTGGATGGCTATGACCGAG	AGG	69	100	100	96.429	55	1	59.495	1	2	-1
ANP32B_ENSG00000136938_9_98005117_1	ANP32B	ENSG00000136938	9	98005117	1	ACCTGACTCAGATGCCGAGG	TGG	67.5	100	95.336	77.415	60	1	63.878	1	2	-1
ANP32B_ENSG00000136938_9_98011288_1	ANP32B	ENSG00000136938	9	98011288	1	AGGAGAAGATGAGGAAGACG	AGG	65.9	100	74.066	16.209	50	1	71.049	1	2	-1
ANP32B_ENSG00000136938_9_98011381_1	ANP32B	ENSG00000136938	9	98011381	1	GGACGACGATGAAGTCAGTG	AGG	74.5	100	99.239	85.039	55	1	83.4	1	2	-1
ANP32A_ENSG00000140350_15_68787821_-1	ANP32A	ENSG00000140350	15	68787821	-1	TTCTTAAGTACAATCAACGT	AGG	70.3	100	98.97	96.582	30	1	20.213	1	2	0
ANP32A_ENSG00000140350_15_68787509_-1	ANP32A	ENSG00000140350	15	68787509	-1	AGCGATAACAGAGTCTCAGG	GGG	72.5	100	100	79.321	50	0.67	30.585	1	2	0
ANP32A_ENSG00000140350_15_68787417_-1	ANP32A	ENSG00000140350	15	68787417	-1	CCTCAGCACAATAGAGCCAC	TGG	52.8	100	100	90.843	55	0.67	42.819	1	2	1
ANP32A_ENSG00000140350_15_68784488_-1	ANP32A	ENSG00000140350	15	68784488	-1	CCGCAACTCACATATCTCGA	CGG	71.6	100	100	77.637	50	0.67	57.713	1	2	0
ANP32A_ENSG00000140350_15_68784453_1	ANP32A	ENSG00000140350	15	68784453	1	GCCCTCAGCATCCGAGTCAG	GGG	59.1	100	98.796	89.738	65	0.67	62.367	1	3	0
ANP32A_ENSG00000140350_15_68783014_-1	ANP32A	ENSG00000140350	15	68783014	-1	TCAGGTAGTGGAAGACGAGG	AGG	65.6	100	99.778	61.067	55	0.33	75.798	1	2	0
ANP32A_ENSG00000140350_15_68780436_-1	ANP32A	ENSG00000140350	15	68780436	-1	CGATGGAGAGGTAGATGACG	AGG	62.3	100	99.833	75.993	55	0.33	88.564	1	2	0
UTY_ENSG00000183878_Y_13366351_-1	UTY	ENSG00000183878	Y	13366351	-1	AGTAGGAGACAAAGCCACAA	AGG	66.9	100	99.854	87.235	45	0.92	17.054	1	3	0
UTY_ENSG00000183878_Y_13355352_-1	UTY	ENSG00000183878	Y	13355352	-1	AACTACTGGAATTCATAACG	GGG	72.4	100	99.792	96.872	35	0.85	37.08	1	2	0
UTY_ENSG00000183878_Y_13336185_-1	UTY	ENSG00000183878	Y	13336185	-1	CTAGTAATTCAGTACCACAG	GGG	78.9	100	97.738	98.045	40	0.92	48.88	1	2	0
UTY_ENSG00000183878_Y_13335698_-1	UTY	ENSG00000183878	Y	13335698	-1	ATTACACACAGTCAATGGAG	AGG	70.5	100	100	92.136	40	0.92	59.367	1	2	0
UTY_ENSG00000183878_Y_13305411_-1	UTY	ENSG00000183878	Y	13305411	-1	ATATGAAAGTTCCAGGGAGT	CGG	59.4	100	100	83.418	40	0.85	83.183	1	3	1
UTY_ENSG00000183878_Y_13302906_-1	UTY	ENSG00000183878	Y	13302906	-1	GTTGTACCTGAAGATTATTG	GGG	60.1	100	99.76	91.827	35	0.85	85.293	1	2	1
UTY_ENSG00000183878_Y_13299072_1	UTY	ENSG00000183878	Y	13299072	1	GCTGAATAAATCTATACACA	GGG	73.9	100	96.018	86.424	30	0.85	87.489	1	3	1
CDC73_ENSG00000134371_1_193125210_-1	CDC73	ENSG00000134371	1	193125210	-1	TTCTACTTACAGCTGCACGT	CGG	74.1	100	100	98.096	45	1	14.438	1	2	0
CDC73_ENSG00000134371_1_193142056_1	CDC73	ENSG00000134371	1	193142056	1	ACAACTATCTTACAAAGCAC	AGG	58.2	100	100	85.166	35	1	45.135	1	3	1
CDC73_ENSG00000134371_1_193150338_-1	CDC73	ENSG00000134371	1	193150338	-1	CGTATCTGTTATAGGCAGCT	GGG	59.9	100	100	94.063	45	1	54.175	1	2	1
CDC73_ENSG00000134371_1_193152439_1	CDC73	ENSG00000134371	1	193152439	1	TATGACACTGAAATCTGTAA	CGG	61	100	100	82.781	30	1	60.703	1	3	1
CDC73_ENSG00000134371_1_193212431_-1	CDC73	ENSG00000134371	1	193212431	-1	AAGCATGGTTATTAAAGAGG	TGG	58.4	100	100	75.156	35	1	69.554	1	3	1
CDC73_ENSG00000134371_1_193233079_1	CDC73	ENSG00000134371	1	193233079	1	AAAGACCAGATGCAACCAGG	GGG	74	100	100	87.473	50	1	77.903	1	3	1
CDC73_ENSG00000134371_1_193236304_1	CDC73	ENSG00000134371	1	193236304	1	CTGCATGGCAGTTCAAAGGT	TGG	57.6	100	99.872	94.103	50	1	85.687	1	3	1
PPP4C_ENSG00000149923_16_30082503_-1	PPP4C	ENSG00000149923	16	30082503	-1	TGAGGTCATAGAATTGTCCA	TGG	59	100	97.353	90.86	40	0.88	22.083	1	2	1
PPP4C_ENSG00000149923_16_30082782_1	PPP4C	ENSG00000149923	16	30082782	1	GACCAACTACCTCTTCATGG	GGG	75.8	100	98.569	96.629	50	0.38	28.64	1	2	1
PPP4C_ENSG00000149923_16_30083422_1	PPP4C	ENSG00000149923	16	30083422	1	GATCGCATCACACTGATCCG	GGG	68.8	100	98.862	99.045	55	0.5	43.201	1	2	1
PPP4C_ENSG00000149923_16_30083668_1	PPP4C	ENSG00000149923	16	30083668	1	TAGATCTTCTGCGTGCACGG	GGG	67.4	100	100	99.476	55	0.5	58.534	1	2	1
PPP4C_ENSG00000149923_16_30083776_1	PPP4C	ENSG00000149923	16	30083776	1	CTCCTCTGGTCTGACCCAGA	AGG	59.8	100	100	84.26	60	0.5	68.949	1	3	1
PPP4C_ENSG00000149923_16_30084693_-1	PPP4C	ENSG00000149923	16	30084693	-1	ATAGGTAGCCGGCTCCTCGG	GGG	60.7	100	98.292	97.779	65	0.5	72.131	1	2	1
PPP4C_ENSG00000149923_16_30084826_1	PPP4C	ENSG00000149923	16	30084826	1	ATGAGACGGTGCTCACTGTG	TGG	70.2	100	99.918	92.611	55	0.38	84.957	1	2	0
C11orf30_ENSG00000158636_11_76472720_-1	C11orf30	ENSG00000158636	11	76472720	-1	GCTGCTATTACTGACCAGAG	AGG	70.1	100	99.938	94.659	50	0.54	24.952	1	2	0
C11orf30_ENSG00000158636_11_76513475_-1	C11orf30	ENSG00000158636	11	76513475	-1	ACTGCTAACCACCATAATAG	GGG	61.6	100	100	93.823	40	0.69	36.173	1	2	0
C11orf30_ENSG00000158636_11_76516158_1	C11orf30	ENSG00000158636	11	76516158	1	GCACACAAGCAACCTATACC	CGG	62.6	100	99.732	96.964	50	0.69	38.031	1	2	0
C11orf30_ENSG00000158636_11_76542296_-1	C11orf30	ENSG00000158636	11	76542296	-1	CACCACCGAAGTCTGTGTTG	CGG	68	100	100	96.459	55	0.69	66.192	1	2	0
C11orf30_ENSG00000158636_11_76544307_1	C11orf30	ENSG00000158636	11	76544307	1	CAGCGAGGAACTTGGAACTG	AGG	64.2	100	98.319	91.104	55	0.69	69.088	1	2	0
C11orf30_ENSG00000158636_11_76544622_1	C11orf30	ENSG00000158636	11	76544622	1	GCACACACAGCATCCCATGG	TGG	74.1	100	99.54	86.047	60	0.62	76.689	1	3	0
C11orf30_ENSG00000158636_11_76546097_1	C11orf30	ENSG00000158636	11	76546097	1	ATTACCCTCCACCCACATGG	TGG	71.5	100	98.574	91.245	55	0.62	88.779	1	3	0
TAZ_ENSG00000102125_X_154412175_-1	TAZ	ENSG00000102125	X	154412175	-1	GCAGGACTGGTGATTGGACA	CGG	70.4	100	100	93.665	55	0.92	24.141	1	2	1
TAZ_ENSG00000102125_X_154413225_-1	TAZ	ENSG00000102125	X	154413225	-1	ACTTCAGGTTCCAGATGTGG	CGG	65.8	100	99.236	85.77	50	1	29.676	1	2	1
TAZ_ENSG00000102125_X_154413510_1	TAZ	ENSG00000102125	X	154413510	1	TGCAGACATCTGCTTCACCA	AGG	70.1	100	99.893	80.005	50	0.67	35.114	1	2	1
TAZ_ENSG00000102125_X_154419558_1	TAZ	ENSG00000102125	X	154419558	1	GGAGATGGCGTCTACCAGAA	GGG	64.6	100	100	95.9	55	0.58	50.668	1	2	1
TAZ_ENSG00000102125_X_154420085_-1	TAZ	ENSG00000102125	X	154420085	-1	AGGCTCACCGACATGCCACA	GGG	68.6	100	99.556	95.413	60	0.5	66.031	1	2	1
TAZ_ENSG00000102125_X_154420255_-1	TAZ	ENSG00000102125	X	154420255	-1	CCACCCACCTGTCCAAAGCG	GGG	62.5	100	98.278	97.715	65	0.42	82.252	1	3	0
TAZ_ENSG00000102125_X_154420715_1	TAZ	ENSG00000102125	X	154420715	1	TGTACTCGAGCGGCTCCGGG	CGG	68.4	100	100	99.694	70	0.42	88.645	1	3	0
PHIP_ENSG00000146247_6_78997576_1	PHIP	ENSG00000146247	6	78997576	1	TGGTGGTGAATGAACCTCTG	AGG	75.2	100	99.501	90.532	50	1	37.306	1	2	0
PHIP_ENSG00000146247_6_78970069_-1	PHIP	ENSG00000146247	6	78970069	-1	GATACTGGTAAACTGACTGG	CGG	75.8	100	99.76	93.489	45	1	56.764	1	3	0
PHIP_ENSG00000146247_6_78966024_-1	PHIP	ENSG00000146247	6	78966024	-1	CTGTCATAGATGATGCCTGG	TGG	74.7	100	99.89	95.824	50	1	59.253	1	2	0
PHIP_ENSG00000146247_6_78961783_1	PHIP	ENSG00000146247	6	78961783	1	ATAGGCTTGCAGATCCACGG	GGG	71.4	100	99.943	94.437	55	1	65.202	1	2	1
PHIP_ENSG00000146247_6_78947696_-1	PHIP	ENSG00000146247	6	78947696	-1	TGGGAATTATGAGTCACCAA	TGG	69	100	100	93.621	40	1	75.636	1	3	1
PHIP_ENSG00000146247_6_78946102_-1	PHIP	ENSG00000146247	6	78946102	-1	TCGAACCAGAAGCAACCGAG	TGG	71.9	100	99.603	98.206	55	1	82.885	1	2	0
PHIP_ENSG00000146247_6_78941278_-1	PHIP	ENSG00000146247	6	78941278	-1	ATTCAAGTAAATGGCCATGG	AGG	70.1	100	100	93.913	40	1	89.328	1	3	0
KDM2A_ENSG00000173120_11_67215920_-1	KDM2A	ENSG00000173120	11	67215920	-1	ATGGATGTGATACCAAACAG	AGG	77.1	100	100	92.79	40	0.75	18.037	1	3	1
KDM2A_ENSG00000173120_11_67243055_-1	KDM2A	ENSG00000173120	11	67243055	-1	GTACTATAGGAACTCCAGTG	AGG	71.6	100	100	96.158	45	1	46.272	1	2	0
KDM2A_ENSG00000173120_11_67245278_1	KDM2A	ENSG00000173120	11	67245278	1	CTCCACGGTTAACACCTGTG	AGG	73.9	100	99.576	95.593	55	1	49.753	1	2	0
KDM2A_ENSG00000173120_11_67245445_-1	KDM2A	ENSG00000173120	11	67245445	-1	TCACTGCCAAGCACTGTCGG	AGG	73.9	100	98.869	94.824	60	1	54.331	1	2	1
KDM2A_ENSG00000173120_11_67248344_1	KDM2A	ENSG00000173120	11	67248344	1	ATGTCCAAAGTGCTACCAGG	AGG	73.5	100	100	90.091	50	1	60.06	1	3	0
KDM2A_ENSG00000173120_11_67250531_-1	KDM2A	ENSG00000173120	11	67250531	-1	AGTGCTGCACTAGCACACGG	GGG	72.5	100	99.733	95.409	60	0.75	72.999	1	2	0
KDM2A_ENSG00000173120_11_67250784_1	KDM2A	ENSG00000173120	11	67250784	1	GTATGCGAGTGTGCAAGACG	TGG	69.6	100	100	97.844	55	0.75	79.934	1	2	1
KDM2B_ENSG00000089094_12_121549548_-1	KDM2B	ENSG00000089094	12	121549548	-1	GCGTTACTACGAGACGCCCG	AGG	72.1	100	100	100	65	0.47	12.559	1	3	0
KDM2B_ENSG00000089094_12_121534545_1	KDM2B	ENSG00000089094	12	121534545	1	AAGTGCCTCCAAAGTCGATG	TGG	67.1	100	100	99.38	50	0.73	18.216	1	3	1
KDM2B_ENSG00000089094_12_121532935_1	KDM2B	ENSG00000089094	12	121532935	1	AGCGCCAAATTGTGCAGCGT	TGG	52.1	100	100	97.135	55	0.67	19.93	1	3	1
KDM2B_ENSG00000089094_12_121521073_1	KDM2B	ENSG00000089094	12	121521073	1	GAACACCAAAGAGTCTACAG	GGG	75.4	100	99.894	94.721	45	0.67	24.484	1	3	1
KDM2B_ENSG00000089094_12_121513346_1	KDM2B	ENSG00000089094	12	121513346	1	CACAGTACACGTATCTCTCC	AGG	55.8	100	100	98.252	50	0.67	29.413	1	2	0
KDM2B_ENSG00000089094_12_121494583_-1	KDM2B	ENSG00000089094	12	121494583	-1	TTGGCCAAAGAAGACTCCAA	AGG	70.1	100	99.981	91.263	45	0.33	44.108	1	3	0
KDM2B_ENSG00000089094_12_121453171_-1	KDM2B	ENSG00000089094	12	121453171	-1	AAGGACATGAAGAAGTTCGG	GGG	71.1	100	92.045	94.932	45	0.33	49.624	1	2	1
YAF2_ENSG00000015153_12_42237621_-1	YAF2	ENSG00000015153	12	42237621	-1	AGTGCATGATGTGCGATGTG	CGG	70.8	100	100	96.884	50	0.83	12.561	1	1	1
YAF2_ENSG00000015153_12_42210611_1	YAF2	ENSG00000015153	12	42210611	1	CACAATAACTTCAAACAATG	TGG	62	100	99.216	84.919	30	0.33	46.446	1	3	0
YAF2_ENSG00000015153_12_42210588_-1	YAF2	ENSG00000015153	12	42210588	-1	AAGTTATTGTGAGTGCCTCG	AGG	65.9	100	100	94.903	45	0.33	48.685	1	2	0
YAF2_ENSG00000015153_12_42237695_1	YAF2	ENSG00000015153	12	42237695	1	GTCCCAGTAACCCTCATCCG	AGG	69.2	100	98.664	96.422	60	0.75	5.355	1	3	1
YAF2_ENSG00000015153_12_42161742_1	YAF2	ENSG00000015153	12	42161742	1	AACCTGCTGTGCAACCAACT	GGG	60	100	100	96.397	50	0.33	64.46	1	2	0
YAF2_ENSG00000015153_12_42160717_1	YAF2	ENSG00000015153	12	42160717	1	GAAGCAGCACTAGATGCAGG	CGG	71	100	99.778	82.351	55	0.25	87.731	1	2	0
YAF2_ENSG00000015153_12_42237650_-1	YAF2	ENSG00000015153	12	42237650	-1	CACCTTCCGGAACAGCGCCG	AGG	57.6	100	99.648	95.859	70	0.75	9.737	1	2	1
ZMYM2_ENSG00000121741_13_20002896_1	ZMYM2	ENSG00000121741	13	20002896	1	CCCGTAATCAGAAACAACCA	GGG	71.1	100	95.104	95.8	45	1	21.641	1	3	0
ZMYM2_ENSG00000121741_13_20006480_1	ZMYM2	ENSG00000121741	13	20006480	1	ATGAATTGCTGTGAACAGTG	TGG	74.3	100	97.648	80.418	40	0.75	34.035	1	2	0
ZMYM2_ENSG00000121741_13_20031430_1	ZMYM2	ENSG00000121741	13	20031430	1	ACCAGAAATCCTGGAATGGG	AGG	60.8	100	100	82.877	50	0.75	47.519	1	3	1
ZMYM2_ENSG00000121741_13_20034394_-1	ZMYM2	ENSG00000121741	13	20034394	-1	AACTTGCCTTCACTACAGAA	AGG	69	100	100	91.519	40	0.75	51.053	1	2	0
ZMYM2_ENSG00000121741_13_20061192_1	ZMYM2	ENSG00000121741	13	20061192	1	GATATGATGAGTGAAGACGA	GGG	75.3	100	100	95.843	40	0.75	69.693	1	2	0
ZMYM2_ENSG00000121741_13_20082125_1	ZMYM2	ENSG00000121741	13	20082125	1	CAACCAAGCATACTTCCAGA	TGG	63.7	100	99.87	89.995	45	0.75	86.25	1	2	1
ZMYM2_ENSG00000121741_13_20082815_1	ZMYM2	ENSG00000121741	13	20082815	1	TTGAAGAAGACTATCTCTGG	AGG	66.5	100	100	87.831	40	0.75	87.219	1	2	1
ZMYM3_ENSG00000147130_X_71252626_-1	ZMYM3	ENSG00000147130	X	71252626	-1	AGTTCTCAGACCAAACCTGG	GGG	73.8	100	100	94.222	50	1	15.226	1	3	0
ZMYM3_ENSG00000147130_X_71251183_1	ZMYM3	ENSG00000147130	X	71251183	1	ATCCTACTTACTGCTCTCAG	TGG	66.8	100	98.635	89.097	45	1	18.833	1	2	0
ZMYM3_ENSG00000147130_X_71250637_1	ZMYM3	ENSG00000147130	X	71250637	1	CTTGAGCGTAGGGACATGCG	AGG	73	100	100	98.765	60	0.86	21.133	1	3	0
ZMYM3_ENSG00000147130_X_71250482_1	ZMYM3	ENSG00000147130	X	71250482	1	GCTTCTTGGAGAAAGTGGTG	AGG	68	100	99.78	80.503	50	0.86	24.885	1	3	1
ZMYM3_ENSG00000147130_X_71250189_-1	ZMYM3	ENSG00000147130	X	71250189	-1	TAGGGAGATCTGGAACACCA	AGG	71.8	100	99.913	93.456	50	1	26.459	1	3	1
ZMYM3_ENSG00000147130_X_71250030_-1	ZMYM3	ENSG00000147130	X	71250030	-1	CATATGCCAGAAGACTGGAG	AGG	71.7	100	99.738	87.093	50	1	30.307	1	2	0
ZMYM3_ENSG00000147130_X_71249572_-1	ZMYM3	ENSG00000147130	X	71249572	-1	ACCAACTGTTGTGACCAGTG	TGG	73.1	100	98.394	95.899	50	0.86	33.019	1	2	1
WDR5_ENSG00000196363_9_134141578_1	WDR5	ENSG00000196363	9	134141578	1	AACCATATCTGGTCACAAGC	TGG	53.8	100	100	93.361	45	0.67	25.848	1	2	1
WDR5_ENSG00000196363_9_134141963_1	WDR5	ENSG00000196363	9	134141963	1	AGGGAATATCCGATGTAGCC	TGG	55	100	100	76.487	50	0.67	27.844	1	3	1
WDR5_ENSG00000196363_9_134142398_-1	WDR5	ENSG00000196363	9	134142398	-1	GAGACAATAAGGTTGGACTG	GGG	75	100	100	89.48	45	0.33	41.916	1	2	1
WDR5_ENSG00000196363_9_134142685_-1	WDR5	ENSG00000196363	9	134142685	-1	AGTGAGCTGGCAAAGTCTTG	AGG	62.7	100	100	87.363	50	0.33	49.301	1	3	1
WDR5_ENSG00000196363_9_134154534_-1	WDR5	ENSG00000196363	9	134154534	-1	CAGTACTCACTTGTCCAGCG	TGG	70.7	100	99.23	99.255	55	0.33	69.86	1	2	0
WDR5_ENSG00000196363_9_134155706_1	WDR5	ENSG00000196363	9	134155706	1	CAGTGCCTGAAGACGTACAC	TGG	66.9	100.067	100	94.331	55	0.33	75.349	1	2	0
WDR5_ENSG00000196363_9_134156588_1	WDR5	ENSG00000196363	9	134156588	1	CAGAAACTACAAGGCCACAC	AGG	66.2	100	100	90.615	50	0.33	89.721	1	3	0
SP1_ENSG00000185591_12_53382189_1	SP1	ENSG00000185591	12	53382189	1	GAGAACAGCAACAACTCCCA	GGG	69.4	100	99.916	89.028	50	0.75	10.276	1	3	0
SP1_ENSG00000185591_12_53382315_1	SP1	ENSG00000185591	12	53382315	1	CCTACCTCAAAGGAACAGAG	TGG	76.1	100	100	75.483	50	1	15.626	1	3	0
SP1_ENSG00000185591_12_53382445_-1	SP1	ENSG00000185591	12	53382445	-1	TGAATATTAGGCATCACTCC	AGG	58.2	100	100	88.313	40	1	21.146	1	2	0
SP1_ENSG00000185591_12_53382597_1	SP1	ENSG00000185591	12	53382597	1	CAACAGATTATCACAAATCG	AGG	64.6	100	100	95.591	35	0.75	27.601	1	3	0
SP1_ENSG00000185591_12_53382851_-1	SP1	ENSG00000185591	12	53382851	-1	AGAACTGATGGTAGTCCCTG	AGG	75.3	100	100	91.675	50	0.5	38.386	1	3	0
SP1_ENSG00000185591_12_53383312_1	SP1	ENSG00000185591	12	53383312	1	TCATCCGGACACCAACAGTG	GGG	75.6	100	100	97.172	55	0.5	57.962	1	2	0
SP1_ENSG00000185591_12_53383551_-1	SP1	ENSG00000185591	12	53383551	-1	CTGAAGTACCCAATGCACTG	AGG	75.1	100	100	92.521	50	0.5	68.11	1	3	0
ZNF687_ENSG00000143373_1_151286654_-1	ZNF687	ENSG00000143373	1	151286654	-1	AAACCATTCTGCATTCGATG	AGG	67.2	100	100	94.066	40	0.67	10.212	1	3	-1
ZNF687_ENSG00000143373_1_151287699_-1	ZNF687	ENSG00000143373	1	151287699	-1	AGGTTGCACCATCACCACCG	AGG	81.2	100	99.787	93.765	60	0.67	37.575	1	2	-1
ZNF687_ENSG00000143373_1_151288000_-1	ZNF687	ENSG00000143373	1	151288000	-1	ACTTGTTGAAGAAGACCAGG	CGG	78.4	100	97.609	86.758	45	0.67	45.457	1	2	-1
ZNF687_ENSG00000143373_1_151288296_-1	ZNF687	ENSG00000143373	1	151288296	-1	GCGAAAGCATGTGTAAGCAG	AGG	66.4	100	100	90.219	50	0.67	53.208	1	3	-1
ZNF687_ENSG00000143373_1_151288401_-1	ZNF687	ENSG00000143373	1	151288401	-1	AAGGTGACTCACATTGCTGG	TGG	67.3	100	99.879	87.985	50	0.67	55.957	1	2	-1
ZNF687_ENSG00000143373_1_151288609_-1	ZNF687	ENSG00000143373	1	151288609	-1	ACACTCAGGACAGACATGGG	GGG	67.9	100	99.952	84.789	55	0.67	58.235	1	3	-1
ZNF687_ENSG00000143373_1_151290737_-1	ZNF687	ENSG00000143373	1	151290737	-1	TGCAAGAGTCAGAAGACTGG	CGG	71.1	100	100	86.026	50	0.67	87.719	1	2	-1
CRB2_ENSG00000148204_9_123370159_1	CRB2	ENSG00000148204	9	123370159	1	TCGGATCCCTGCCTGCACGG	CGG	73	101.415	99.94	95.229	70	1	28.727	1	3	0
CRB2_ENSG00000148204_9_123370563_-1	CRB2	ENSG00000148204	9	123370563	-1	CAGTCTCAGGACAAGCACAG	TGG	78.2	100	100	72.032	55	1	38.697	1	2	1
CRB2_ENSG00000148204_9_123370795_-1	CRB2	ENSG00000148204	9	123370795	-1	CATCCACACGCACGTCCTGG	AGG	66.4	100	99.564	94.592	65	1	44.422	1	2	1
CRB2_ENSG00000148204_9_123370911_1	CRB2	ENSG00000148204	9	123370911	1	TGTCCACGGAGGGTCCTGTG	TGG	73	100	99.615	90.99	65	1	47.285	1	3	0
CRB2_ENSG00000148204_9_123371189_-1	CRB2	ENSG00000148204	9	123371189	-1	AAACTGGAGCAACAGGCCAG	CGG	70.2	100	99.958	79.347	55	1	51.95	1	3	1
CRB2_ENSG00000148204_9_123372187_-1	CRB2	ENSG00000148204	9	123372187	-1	AAGTCCCACCATTGAAACAG	GGG	72	100	98.071	91.582	45	1	61.821	1	3	0
CRB2_ENSG00000148204_9_123373560_1	CRB2	ENSG00000148204	9	123373560	1	CTGCTGGCTGAGAACTTCAC	CGG	66.4	100	98.462	81.719	55	1	76.185	1	2	1
SMARCD3_ENSG00000082014_7_151243694_-1	SMARCD3	ENSG00000082014	7	151243694	-1	AAATGTACAGTGCCAAGAGG	AGG	60.4	100	100	86.061	45	1	24.161	1	3	0
SMARCD3_ENSG00000082014_7_151242746_-1	SMARCD3	ENSG00000082014	7	151242746	-1	GAAGCGGGTGGACATCCAGG	AGG	70.7	100	98.598	94.609	65	1	32.916	1	3	0
SMARCD3_ENSG00000082014_7_151242535_-1	SMARCD3	ENSG00000082014	7	151242535	-1	CCTGATGCTGAGGATTCCGA	CGG	69	100	99.813	97.554	55	0.5	39.105	1	2	0
SMARCD3_ENSG00000082014_7_151242140_1	SMARCD3	ENSG00000082014	7	151242140	1	CTCTTGGTCTTACCTCAACG	AGG	70.4	100	100	99.474	50	0.5	48.782	1	2	0
SMARCD3_ENSG00000082014_7_151241889_1	SMARCD3	ENSG00000082014	7	151241889	1	AGACCTGGTAGTCCAGCATG	AGG	72.4	100	100	91.179	55	0.5	54.904	1	2	0
SMARCD3_ENSG00000082014_7_151241514_-1	SMARCD3	ENSG00000082014	7	151241514	-1	TGACAAGGAATACATCAATG	GGG	77.5	100	99.925	86.184	35	0.5	64.911	1	2	1
SMARCD3_ENSG00000082014_7_151239707_-1	SMARCD3	ENSG00000082014	7	151239707	-1	TAAACCAGCTCAAGATCCAG	AGG	69.8	100	99.461	90.641	45	0.5	84.398	1	3	0
SMARCD2_ENSG00000108604_17_63836947_-1	SMARCD2	ENSG00000108604	17	63836947	-1	CAAGCGGATGGAGATCCAGG	AGG	69.8	100	97.292	92.575	60	0.5	38.623	1	2	0
SMARCD2_ENSG00000108604_17_63835518_-1	SMARCD2	ENSG00000108604	17	63835518	-1	TACGTTCAGTCCCAGCAAGG	CGG	71	100	100	95.505	55	0.5	42.999	1	3	0
SMARCD2_ENSG00000108604_17_63834712_-1	SMARCD2	ENSG00000108604	17	63834712	-1	CGGGCCTGACAATCACCTGG	TGG	72.7	100	97.305	60.403	65	0.62	54.376	1	3	0
SMARCD2_ENSG00000108604_17_63834493_1	SMARCD2	ENSG00000108604	17	63834493	1	ATGATCCAGCATGAGCAGGA	GGG	70.5	100	99.19	91.281	50	0.62	59.627	1	2	0
SMARCD2_ENSG00000108604_17_63833929_1	SMARCD2	ENSG00000108604	17	63833929	1	TGACATGGTTGATGACAATG	GGG	73.7	100	70.121	85.828	40	0.62	74.737	1	2	0
SMARCD2_ENSG00000108604_17_63833678_-1	SMARCD2	ENSG00000108604	17	63833678	-1	AGCCTGTTACGACATCGATG	TGG	70.9	100	100	99.861	50	0.62	78.53	1	2	0
SMARCD2_ENSG00000108604_17_63833343_1	SMARCD2	ENSG00000108604	17	63833343	1	ATTCCTGGATGAAGTCCTGG	GGG	74.2	100	96.841	86.337	50	0.5	88.39	1	2	0
SMARCD1_ENSG00000066117_12_50086195_1	SMARCD1	ENSG00000066117	12	50086195	1	GGCAGCCGAATGACACCTCA	GGG	62.3	100	100	95.515	60	0.71	13.275	1	2	0
SMARCD1_ENSG00000066117_12_50086299_-1	SMARCD1	ENSG00000066117	12	50086299	-1	GACCTGCTGGATCTGCTGAG	GGG	66.4	100	97.987	78.21	60	0.71	19.787	1	2	0
SMARCD1_ENSG00000066117_12_50086852_1	SMARCD1	ENSG00000066117	12	50086852	1	GAAACGGCTAGATATCCAAG	AGG	74.1	100	100	90.695	45	0.71	31.622	1	3	0
SMARCD1_ENSG00000066117_12_50089912_1	SMARCD1	ENSG00000066117	12	50089912	1	GCCACTACCCAGGAGACCGA	TGG	60.1	100	99.186	93.719	65	0.71	53.35	1	3	0
SMARCD1_ENSG00000066117_12_50090321_1	SMARCD1	ENSG00000066117	12	50090321	1	CAGTGATCATCCAAGCACTG	TGG	75.4	100	99.62	92.218	50	0.71	62.993	1	2	1
SMARCD1_ENSG00000066117_12_50094567_1	SMARCD1	ENSG00000066117	12	50094567	1	GATTGCTACTCTAGACAACA	AGG	69.2	100	100	95.807	40	0.57	82.404	1	2	0
SMARCD1_ENSG00000066117_12_50096888_1	SMARCD1	ENSG00000066117	12	50096888	1	TCAACCAGCTGAAGACTCAG	CGG	74.6	100	99.735	84.591	50	0.43	85.16	1	2	0
APOBEC3H_ENSG00000100298_22_39100354_1	APOBEC3H	ENSG00000100298	22	39100354	1	AAGGCCTTACTACCCGAGGA	AGG	65.7	100	100	97.774	55	1	12.541	1	3	1
APOBEC3H_ENSG00000100298_22_39100389_-1	APOBEC3H	ENSG00000100298	22	39100389	-1	GTGGGCGTGGAGCCATTCTG	CGG	66.2	100	98.968	93.334	65	1	18.317	1	3	1
APOBEC3H_ENSG00000100298_22_39101280_1	APOBEC3H	ENSG00000100298	22	39101280	1	ATTAACGAGATCAAGTCCAT	GGG	60.5	100	100	95.692	35	1	32.013	1	2	1
APOBEC3H_ENSG00000100298_22_39101326_1	APOBEC3H	ENSG00000100298	22	39101326	1	AAGTCACCTGTTACCTCACG	TGG	64.9	100	100	97.636	50	1	39.604	1	2	1
APOBEC3H_ENSG00000100298_22_39101394_1	APOBEC3H	ENSG00000100298	22	39101394	1	GCTCACGACCATCTGAACCT	GGG	68.8	100	100	96.091	55	1	50.825	1	2	1
APOBEC3H_ENSG00000100298_22_39101480_1	APOBEC3H	ENSG00000100298	22	39101480	1	GTGTGGATCCCAGGTCCCGG	TGG	64	100	100	93.458	70	1	65.016	1	3	1
APOBEC3H_ENSG00000100298_22_39102021_1	APOBEC3H	ENSG00000100298	22	39102021	1	ACAGTCGAGCCATAAAGCGA	CGG	68.4	100	100	99.429	50	0.67	86.139	1	3	1
MAX_ENSG00000125952_14_65093720_-1	MAX	ENSG00000125952	14	65093720	-1	GACTCAGTCCCATCACTCCA	AGG	62.7	100	100	84.395	55	0.75	16.238	1	3	1
MAX_ENSG00000125952_14_65077985_-1	MAX	ENSG00000125952	14	65077985	-1	AATATATCCAGTATATGCGA	AGG	64.2	100	100	92.144	30	0.75	34.841	1	2	1
MAX_ENSG00000125952_14_65077943_-1	MAX	ENSG00000125952	14	65077943	-1	AAGATATTGACGACCTCAAG	CGG	61.3	100	99.947	92.583	40	0.75	39.157	1	2	0
MAX_ENSG00000125952_14_65077917_-1	MAX	ENSG00000125952	14	65077917	-1	AATGCTCTTCTGGAGCAGCA	AGG	65.4	100	97.866	91.218	50	0.81	41.829	1	2	0
MAX_ENSG00000125952_14_65076603_1	MAX	ENSG00000125952	14	65076603	1	GGTGTAGAGGCTGTTGTCTG	AGG	66.2	100	99.691	85.983	55	0.31	76.567	1	2	0
MAX_ENSG00000125952_14_65076581_-1	MAX	ENSG00000125952	14	65076581	-1	AGCCTCTACACCAACGCCAA	GGG	67	100	100	95.876	55	0.31	78.828	1	2	0
MAX_ENSG00000125952_14_65076489_-1	MAX	ENSG00000125952	14	65076489	-1	CAGGAAGAAGCTCCGGATGG	AGG	60.9	100	99.728	94.944	60	0.31	88.284	1	2	0
MAZ_ENSG00000103495_16_29806882_-1	MAZ	ENSG00000103495	16	29806882	-1	ACTCACCTGGAATGGACTCT	GGG	54.4	100	100	95.378	50	0.47	10.314	1	2	-1
MAZ_ENSG00000103495_16_29807030_-1	MAZ	ENSG00000103495	16	29807030	-1	CCGGGAGCAAGTCCACCTGG	AGG	69.6	100	98.049	86.787	70	0.33	13.356	1	3	-1
MAZ_ENSG00000103495_16_29807595_1	MAZ	ENSG00000103495	16	29807595	1	TGGTGACCACGACCGCCTCG	GGG	68.3	100	100	99.111	70	0.33	40.209	1	2	-1
MAZ_ENSG00000103495_16_29807807_1	MAZ	ENSG00000103495	16	29807807	1	CCCTACAACTGCTCCCACTG	TGG	67.5	100	86.806	84.801	60	0.4	50.285	1	3	-1
MAZ_ENSG00000103495_16_29808272_1	MAZ	ENSG00000103495	16	29808272	1	GACAAGTGCACTCAACAGAA	CGG	66.9	100	100	89.477	45	0.53	56.036	1	2	-1
MAZ_ENSG00000103495_16_29808716_-1	MAZ	ENSG00000103495	16	29808716	-1	CAGAGCTCACAGACATGGTG	AGG	63.9	100	99.685	85.544	55	0.8	64.021	1	2	-1
MAZ_ENSG00000103495_16_29810175_1	MAZ	ENSG00000103495	16	29810175	1	AGCTGTGGGCTCCCTCTCGG	GGG	63.1	100	100	89.463	70	0.6	83.08	1	3	-1
ZGPAT_ENSG00000197114_20_63708899_1	ZGPAT	ENSG00000197114	20	63708899	1	AGAGACCGTTCCTAAAGCAG	AGG	66.2	100	100	97.089	50	0.83	20.025	1	3	0
ZGPAT_ENSG00000197114_20_63709031_1	ZGPAT	ENSG00000197114	20	63709031	1	GGAGTATCACAACGCCATGG	TGG	69.8	100	99.961	98.243	55	0.83	28.311	1	2	0
ZGPAT_ENSG00000197114_20_63733734_1	ZGPAT	ENSG00000197114	20	63733734	1	GGTGACTCCAGCTATGCCAG	AGG	72.5	100	99.61	85.525	60	0.67	54.363	1	2	0
ZGPAT_ENSG00000197114_20_63734798_-1	ZGPAT	ENSG00000197114	20	63734798	-1	ACTCATAGCCCATCTTGGTG	AGG	62.5	100	99.942	95.263	50	0.83	64.344	1	3	1
ZGPAT_ENSG00000197114_20_63735217_-1	ZGPAT	ENSG00000197114	20	63735217	-1	TGGTCCAGCGACTTCCCTCG	AGG	69.4	100	100	97.114	65	0.83	69.68	1	3	1
ZGPAT_ENSG00000197114_20_63735333_-1	ZGPAT	ENSG00000197114	20	63735333	-1	ACACATTCCGAGGAGCTGGG	CGG	72.5	100	100	91.436	60	0.83	76.962	1	3	0
ZGPAT_ENSG00000197114_20_63735514_1	ZGPAT	ENSG00000197114	20	63735514	1	AGAAGATCGAGCGAACCCAG	CGG	71.9	100	99.412	90.548	55	0.83	88.324	1	3	0
PRR14_ENSG00000156858_16_30651959_1	PRR14	ENSG00000156858	16	30651959	1	AGATGTCATGGCTGTTCACA	TGG	63	100	99.04	82.69	45	1	10.655	1	2	0
PRR14_ENSG00000156858_16_30652767_-1	PRR14	ENSG00000156858	16	30652767	-1	CAGGATCCTGATGGTAGCTG	TGG	62.1	100	97.929	86.033	55	1	13.618	1	2	0
PRR14_ENSG00000156858_16_30652929_-1	PRR14	ENSG00000156858	16	30652929	-1	GGCTCGCGACACAAACACAG	AGG	74.3	100	99.875	94.406	60	0.75	18.803	1	3	0
PRR14_ENSG00000156858_16_30653059_-1	PRR14	ENSG00000156858	16	30653059	-1	GTCTTCCAGCATCACCACCA	GGG	73.2	100	97.608	86.42	55	0.75	26.211	1	2	0
PRR14_ENSG00000156858_16_30653403_1	PRR14	ENSG00000156858	16	30653403	1	ACTTCATCATCCCAGCACAA	AGG	70.6	100	100	74.099	45	0.75	30.94	1	3	0
PRR14_ENSG00000156858_16_30654290_-1	PRR14	ENSG00000156858	16	30654290	-1	AGAGCAGATGGCTGGAATGG	GGG	61.8	100	99.162	78.546	55	0.75	34.701	1	2	0
PRR14_ENSG00000156858_16_30654634_-1	PRR14	ENSG00000156858	16	30654634	-1	GAGCTCCAGAGCAGGATCTG	GGG	60.8	100	98.998	87.27	60	0.75	37.835	1	2	0
CTBP1_ENSG00000159692_4_1228294_-1	CTBP1	ENSG00000159692	4	1228294	-1	CCACACCATCACTCTCACCA	GGG	72.9	100	72.098	62.073	55	0.5	39.387	1	2	1
CTBP1_ENSG00000159692_4_1225374_1	CTBP1	ENSG00000159692	4	1225374	1	ACCAAGTCCGATGATGCCCA	AGG	65.9	100	100	97.573	55	0.58	53.186	1	3	1
CTBP1_ENSG00000159692_4_1216163_1	CTBP1	ENSG00000159692	4	1216163	1	GAAGAGCACGTTGAAGCCGA	AGG	63.6	100	99.033	98.102	55	0.33	62.051	1	2	1
CTBP1_ENSG00000159692_4_1216045_-1	CTBP1	ENSG00000159692	4	1216045	-1	GACTGCGTGACCCTGCACTG	CGG	76.3	100	100	90.424	65	0.33	67.705	1	3	1
CTBP1_ENSG00000159692_4_1214466_-1	CTBP1	ENSG00000159692	4	1214466	-1	TGTCTTCTAGATGAGACAAG	GGG	72.4	100	99.672	84.317	40	0.33	70.676	1	2	1
CTBP1_ENSG00000159692_4_1213516_-1	CTBP1	ENSG00000159692	4	1213516	-1	GGCATCCATCGAGATGCGAG	AGG	65.9	100	100	99.813	60	0.33	83.661	1	2	1
CTBP1_ENSG00000159692_4_1212943_1	CTBP1	ENSG00000159692	4	1212943	1	ATTGAGCTCAGGGTGCACGA	CGG	74.1	100	100	89.283	55	0.33	89.698	1	3	0
CTBP2_ENSG00000175029_10_125003339_-1	CTBP2	ENSG00000175029	10	125003339	-1	GCAGGAAATCCACGAGAAGG	TGG	60.4	100	98.127	88.204	55	0.75	65.679	1	3	1
CTBP2_ENSG00000175029_10_125003090_-1	CTBP2	ENSG00000175029	10	125003090	-1	CAGGTTCTAAACGAAGCCGT	GGG	65.8	100	100	98.686	50	0.75	66.168	1	3	1
CTBP2_ENSG00000175029_10_125002965_1	CTBP2	ENSG00000175029	10	125002965	1	CTCGCACTCACCGAGCTCGC	CGG	55.2	100	100	97.033	70	0.88	69.985	1	2	1
CTBP2_ENSG00000175029_10_124998158_1	CTBP2	ENSG00000175029	10	124998158	1	TGCAGACGGGATGTTGCACA	CGG	66.5	100	100	73.708	55	0.88	70.534	1	3	1
CTBP2_ENSG00000175029_10_124997971_1	CTBP2	ENSG00000175029	10	124997971	1	GGCACGTACCAAAGCCAATG	AGG	64.5	100	99.615	94.714	55	0.88	76.244	1	3	1
CTBP2_ENSG00000175029_10_124993980_-1	CTBP2	ENSG00000175029	10	124993980	-1	TTCCTTCCACAGATGAGGCA	GGG	54.4	100	100	70.159	50	0.75	83.206	1	2	1
CTBP2_ENSG00000175029_10_124993878_1	CTBP2	ENSG00000175029	10	124993878	1	GCTCTGACTCATGCACGTCG	AGG	61.5	100	100	97.447	60	0.75	86.321	1	1	1
RAD54L2_ENSG00000164080_3_51629460_-1	RAD54L2	ENSG00000164080	3	51629460	-1	TTACCAGGGAGGAACTCCAG	CGG	77	100	100	91.158	55	1	10.634	1	3	0
RAD54L2_ENSG00000164080_3_51633611_-1	RAD54L2	ENSG00000164080	3	51633611	-1	ACCTCTCCAGAGACTCCACT	AGG	73.2	100	99.73	91.848	55	1	19.541	1	2	1
RAD54L2_ENSG00000164080_3_51637185_-1	RAD54L2	ENSG00000164080	3	51637185	-1	TTACTACATCAGGGCCAGGG	CGG	72.2	100	100	91.672	55	1	30.993	1	3	1
RAD54L2_ENSG00000164080_3_51637320_-1	RAD54L2	ENSG00000164080	3	51637320	-1	CCATGCACCAGTACTCAATG	AGG	76.7	100	100	94.767	50	1	34.06	1	2	1
RAD54L2_ENSG00000164080_3_51641821_1	RAD54L2	ENSG00000164080	3	51641821	1	CCTGTCCACCTGGTACCGAG	GGG	73	100	100	95.401	65	1	52.352	1	2	0
RAD54L2_ENSG00000164080_3_51645061_1	RAD54L2	ENSG00000164080	3	51645061	1	TCTGATTGGTGCCAACCGAG	TGG	73.2	100	100	99.583	55	1	56.533	1	2	1
RAD54L2_ENSG00000164080_3_51662857_-1	RAD54L2	ENSG00000164080	3	51662857	-1	GTGTTCATACGGCTGCACGG	GGG	78.2	100	100	99.647	60	1	87.276	1	2	0
CTCF_ENSG00000102974_16_67616786_-1	CTCF	ENSG00000102974	16	67616786	-1	CAATTCTCCACTGGTCACAA	AGG	65.6	100	100	91.728	45	1	45.575	1	2	-1
CTCF_ENSG00000102974_16_67621557_-1	CTCF	ENSG00000102974	16	67621557	-1	GCTATGACTGTGTCACAGTG	GGG	72.1	100	100	87.773	50	1	60.66	1	1	-1
CTCF_ENSG00000102974_16_67626588_1	CTCF	ENSG00000102974	16	67626588	1	CAGCATTCCTATATTGAGCA	AGG	59.7	100	99.566	97.82	40	1	63.778	1	2	-1
CTCF_ENSG00000102974_16_67626696_-1	CTCF	ENSG00000102974	16	67626696	-1	GTCTACAAGCGTAATCACAC	TGG	65.2	100	100	98.912	45	1	68.73	1	2	-1
CTCF_ENSG00000102974_16_67628452_-1	CTCF	ENSG00000102974	16	67628452	-1	TGTCGAGAAGCTGCTTCTGG	CGG	64.5	100	98.603	86.756	55	1	73.407	1	2	-1
CTCF_ENSG00000102974_16_67629480_1	CTCF	ENSG00000102974	16	67629480	1	GAAACGAAGAAGAGTAAACG	TGG	67.3	100	100	88.975	40	1	81.797	1	3	-1
CTCF_ENSG00000102974_16_67636716_1	CTCF	ENSG00000102974	16	67636716	1	ACCAGATCTGGACGACAATG	AGG	66.4	100	97.577	97.891	50	1	85.465	1	2	-1
NSL1_ENSG00000117697_1_212791664_1	NSL1	ENSG00000117697	1	212791664	1	CGCACCCGAAAGTCTTCTCG	GGG	64.2	100	100	98.644	60	0.75	10.28	1	3	0
NSL1_ENSG00000117697_1_212791608_-1	NSL1	ENSG00000117697	1	212791608	-1	ACCGAAATGCTACAACTGTG	CGG	73.7	100	99.588	93.369	45	0.75	16.095	1	3	0
NSL1_ENSG00000117697_1_212791546_1	NSL1	ENSG00000117697	1	212791546	1	CCACTGCGCATCTCGCAGAG	CGG	69.1	100	100	97.041	65	0.75	22.534	1	2	1
NSL1_ENSG00000117697_1_212787592_-1	NSL1	ENSG00000117697	1	212787592	-1	TCAGCATTAATGGGCAAGCA	TGG	59.8	100	100	95.405	45	0.75	28.972	1	3	1
NSL1_ENSG00000117697_1_212782412_1	NSL1	ENSG00000117697	1	212782412	1	CCAGTGGATGTACAACAGGG	TGG	75.7	100	99.415	96.647	55	1	47.56	1	3	1
NSL1_ENSG00000117697_1_212782376_1	NSL1	ENSG00000117697	1	212782376	1	ATACTGACTCACCTGGATCA	GGG	66.7	100	99.952	91.609	45	1	51.298	1	2	1
NSL1_ENSG00000117697_1_212738674_1	NSL1	ENSG00000117697	1	212738674	1	TCTCCTTGTTCAATTAATGC	AGG	51.2	100	100	92.162	35	0.5	68.951	1	2	1
USP17L2_ENSG00000223443_8_12138564_1	USP17L2	ENSG00000223443	8	12138564	1	ACTCAGAGGAAGCTTCTTCC	TGG	41.8	100	17.508	42.416	50	1	12.327	1	2	0	ENSG00000223443
USP17L2_ENSG00000223443_8_12138351_1	USP17L2	ENSG00000223443	8	12138351	1	GACATGACCAGGACTGTGGA	GGG	67.5	100	22.337	54.048	55	1	25.723	1	2	1	ENSG00000223443
USP17L2_ENSG00000223443_8_12138347_1	USP17L2	ENSG00000223443	8	12138347	1	GGATGACATGACCAGGACTG	TGG	69.8	100	26.034	57.766	55	1	25.975	1	2	1	ENSG00000223443
USP17L2_ENSG00000223443_8_12138340_1	USP17L2	ENSG00000223443	8	12138340	1	GAGGGCTGGATGACATGACC	AGG	59.3	100	44.572	49.74	60	1	26.415	1	3	1	ENSG00000223443
USP17L2_ENSG00000223443_8_12137493_-1	USP17L2	ENSG00000223443	8	12137493	-1	ACCCGAGTTGGACGAGCGCT	TGG	45.6	100	37.949	76.925	65	1	79.686	1	3	0	ENSG00000223443
USP17L2_ENSG00000223443_8_12137490_-1	USP17L2	ENSG00000223443	8	12137490	-1	CGAGTTGGACGAGCGCTTGG	TGG	63	100	13.454	47.506	65	1	79.874	1	2	0	ENSG00000223443
USP17L2_ENSG00000223443_8_12138627_-1	USP17L2	ENSG00000223443	8	12138627	-1	GAAGTCACCACTCTCATCTG	AGG	65.3	100	99.954	95.893	50	1	8.365	1	2	0	ENSG00000223443
HMGN5_ENSG00000198157_X_81118466_-1	HMGN5	ENSG00000198157	X	81118466	-1	GCTTGTGCCAGTTACACCAG	AGG	70.7	100	99.936	96.571	55	1	11.111	1	2	-1
HMGN5_ENSG00000198157_X_81116208_-1	HMGN5	ENSG00000198157	X	81116208	-1	TGGAGAAGCCAAAATTACAG	AGG	63.3	100	99.954	78.929	40	1	30.969	1	4	-1
HMGN5_ENSG00000198157_X_81115165_-1	HMGN5	ENSG00000198157	X	81115165	-1	GAAGATGCCACAGAAAAGGG	AGG	71.1	100	99.816	76.767	50	0.67	39.243	1	4	-1
HMGN5_ENSG00000198157_X_81115076_-1	HMGN5	ENSG00000198157	X	81115076	-1	AGATCAAAACGAAGAGAAAG	GGG	59.1	100	93.424	53.486	35	0.67	49.764	1	4	-1
HMGN5_ENSG00000198157_X_81115025_-1	HMGN5	ENSG00000198157	X	81115025	-1	AGGGGAAGAAGATGGAAAAG	AGG	54.7	100.568	93.61	30.282	45	0.5	55.792	1	4	-1
HMGN5_ENSG00000198157_X_81118737_1	HMGN5	ENSG00000198157	X	81118737	1	ATTACTTACAGCAGACAACC	TGG	60.7	100	100	95.74	40	0.83	7.92	1	2	-1
HMGN5_ENSG00000198157_X_81114880_-1	HMGN5	ENSG00000198157	X	81114880	-1	GACAGAAAAGAAACAGGAGA	TGG	58.4	100	99.243	21.823	40	0.33	72.931	1	4	-1
HMGN4_ENSG00000182952_6_26545249_1	HMGN4	ENSG00000182952	6	26545249	1	TGCTAAAGGTGATAAAGCAA	AGG	60.5	100	96.525	66.679	35	1	15.926	1	3	1
HMGN4_ENSG00000182952_6_26545272_-1	HMGN4	ENSG00000182952	6	26545272	-1	AACCGAGCTGATCTCCTCTG	TGG	67.9	100	98.923	88.072	55	1	24.444	1	2	1
HMGN4_ENSG00000182952_6_26545320_1	HMGN4	ENSG00000182952	6	26545320	1	CTCCTCCAAAACCAGAGCCC	AGG	49.8	100	89.793	18.787	60	1	42.222	1	4	1
HMGN4_ENSG00000182952_6_26545374_1	HMGN4	ENSG00000182952	6	26545374	1	AGCTTCCCAAAGGGAGAAAG	GGG	62.1	100	99.743	68.727	50	1	62.222	1	3	1
HMGN4_ENSG00000182952_6_26545398_1	HMGN4	ENSG00000182952	6	26545398	1	AAGCAGATGCTGGAAAGGAT	GGG	54.3	100	97.415	52.911	45	1	71.111	1	3	1
HMGN4_ENSG00000182952_6_26545427_-1	HMGN4	ENSG00000182952	6	26545427	-1	ACTGGAGTGTAGAGGCATCT	CGG	54.7	100	99.79	72.296	50	1	81.852	1	2	1
HMGN3_ENSG00000118418_6_79214976_-1	HMGN3	ENSG00000118418	6	79214976	-1	ATCCAAAGTAACTAAACAGG	AGG	67	100	99.981	92.969	35	1	15.641	1	3	1
HMGN3_ENSG00000118418_6_79208551_-1	HMGN3	ENSG00000118418	6	79208551	-1	ACGGTCTGCCAGATTGTCAG	CGG	69.2	100	100	94.188	55	1	23.333	1	2	1
HMGN3_ENSG00000118418_6_79202384_-1	HMGN3	ENSG00000118418	6	79202384	-1	ATCCTCTGTTAGAAAGAACC	TGG	52.8	100	100	89.865	40	1	38.974	1	3	1
HMGN3_ENSG00000118418_6_79202346_-1	HMGN3	ENSG00000118418	6	79202346	-1	AGGTGCTAAAGGGAAGAAGG	AGG	67.4	100	99.966	65.855	50	1	48.718	1	3	1
HMGN3_ENSG00000118418_6_79202147_1	HMGN3	ENSG00000118418	6	79202147	1	TAACAGTTGAGCGAGAGATG	TGG	66.5	100	100	95.999	45	0.33	68.974	1	2	1
HMGN3_ENSG00000118418_6_79202117_-1	HMGN3	ENSG00000118418	6	79202117	-1	GTTAATGTCTCAACCTCCAG	AGG	68.2	100	99.429	76.652	45	0.33	76.667	1	2	1
HMGN3_ENSG00000118418_6_79202086_-1	HMGN3	ENSG00000118418	6	79202086	-1	CCAGCACACTGTCAGTAAAG	GGG	57	100	99.764	92.446	50	0.33	84.615	1	3	0
HMGN2_ENSG00000198830_1_26473510_1	HMGN2	ENSG00000198830	1	26473510	1	TGCTAAGGGAGATAAAGCAA	AGG	68.4	100	96.525	32.299	40	1	15.926	1	3	1	ENSG00000198830
HMGN2_ENSG00000198830_1_26473516_1	HMGN2	ENSG00000198830	1	26473516	1	GGGAGATAAAGCAAAGGTGA	AGG	63	100	94.587	26.603	45	1	18.148	1	3	1	ENSG00000198830
HMGN2_ENSG00000198830_1_26473717_1	HMGN2	ENSG00000198830	1	26473717	1	AGCCACAGAGAAGATCCGCG	AGG	79.5	100	99.386	12.93	60	1	27.778	1	2	1	ENSG00000198830
HMGN2_ENSG00000198830_1_26473721_-1	HMGN2	ENSG00000198830	1	26473721	-1	ACTTACAGCAGACAACCTCG	CGG	77.7	100	94.073	95.425	50	1	29.259	1	2	1	ENSG00000198830
HINFP_ENSG00000172273_11_119127120_1	HINFP	ENSG00000172273	11	119127120	1	GAAGAGGAGGATGACCCACT	TGG	59	100	99.182	82.961	55	0.75	10.911	1	3	-1
HINFP_ENSG00000172273_11_119130797_-1	HINFP	ENSG00000172273	11	119130797	-1	AGCAGTGGAAGTAGACATGG	CGG	74.9	100	99.942	87.056	50	0.75	15.747	1	2	-1
HINFP_ENSG00000172273_11_119131622_1	HINFP	ENSG00000172273	11	119131622	1	AGTCGGCAAGGACAACCCGG	TGG	72.8	100	100	95.921	65	0.5	30.936	1	3	-1
HINFP_ENSG00000172273_11_119131976_-1	HINFP	ENSG00000172273	11	119131976	-1	TGACTACTTACGATCCAATG	AGG	74.3	100	100	99.544	40	0.5	41.538	1	2	-1
HINFP_ENSG00000172273_11_119132683_-1	HINFP	ENSG00000172273	11	119132683	-1	GGGCAGGTCATGTCACACAG	AGG	74.3	100	100	93.128	60	0.5	48.171	1	3	-1
HINFP_ENSG00000172273_11_119132907_1	HINFP	ENSG00000172273	11	119132907	1	GCACCTGGATACCCACAGCG	AGG	73.4	100	99.876	92.619	65	0.5	56.975	1	3	-1
HINFP_ENSG00000172273_11_119133144_1	HINFP	ENSG00000172273	11	119133144	1	TGTGACAAATGCTTCACACG	GGG	77.2	100	98.837	97.89	45	0.5	65.964	1	3	-1
NAA60_ENSG00000122390_16_3476289_-1	NAA60	ENSG00000122390	16	3476289	-1	TCACAGTGTCTATGTCATCG	TGG	70.7	100	100	91.267	45	0.84	20.85	1	1	0
NAA60_ENSG00000122390_16_3476313_1	NAA60	ENSG00000122390	16	3476313	1	GACACTGTGAAGCACCTGTG	TGG	73.1	100	100	84.766	55	0.84	23.279	1	2	0
NAA60_ENSG00000122390_16_3479550_-1	NAA60	ENSG00000122390	16	3479550	-1	AGCTACTATCATTCCCACAA	TGG	63.9	100	100	94.781	40	0.84	33.806	1	3	0
NAA60_ENSG00000122390_16_3482526_-1	NAA60	ENSG00000122390	16	3482526	-1	TTGTGTGTCAACAGAGAAGT	TGG	57.8	100	100	85.171	40	0.72	41.498	1	2	1
NAA60_ENSG00000122390_16_3483407_1	NAA60	ENSG00000122390	16	3483407	1	TCACATATCAACCACCGCCC	AGG	59.6	100	100	97.261	55	0.36	53.34	1	3	1
NAA60_ENSG00000122390_16_3484698_-1	NAA60	ENSG00000122390	16	3484698	-1	GGTGCTGGATGTAGTCCGTG	GGG	70.3	100	99.843	97.579	60	0.4	73.381	1	2	0
NAA60_ENSG00000122390_16_3484807_-1	NAA60	ENSG00000122390	16	3484807	-1	TTGGAAGAGATGCCCGACCA	TGG	63.7	100	99.969	96.507	55	0.48	84.413	1	3	0
UBE2D3_ENSG00000109332_4_102809826_1	UBE2D3	ENSG00000109332	4	102809826	1	CTGCAGAACATTGTGCTGGA	GGG	64.2	100	95.46	31.074	50	0.77	18.831	1	2	1
UBE2D3_ENSG00000109332_4_102809803_-1	UBE2D3	ENSG00000109332	4	102809803	-1	ATGTTCTGCAGGTCCAGTTG	GGG	57.7	100	99.788	32.08	50	0.77	22.565	1	2	1
UBE2D3_ENSG00000109332_4_102809682_1	UBE2D3	ENSG00000109332	4	102809682	1	ACTTACAGGTCCCATAATTG	TGG	52.2	100	97.661	89.984	40	0.92	30.682	1	3	1
UBE2D3_ENSG00000109332_4_102802621_-1	UBE2D3	ENSG00000109332	4	102802621	-1	AATGACAGCCCATATCAAGG	CGG	78.5	100	99.392	65.22	45	0.73	43.182	1	3	1
UBE2D3_ENSG00000109332_4_102802563_1	UBE2D3	ENSG00000109332	4	102802563	1	GGGAAAATACTTGCCTTAGG	TGG	52.5	100	100	90.031	45	0.69	52.597	1	4	1
UBE2D3_ENSG00000109332_4_102801484_-1	UBE2D3	ENSG00000109332	4	102801484	-1	TCGATATTCTAAGATCACAG	TGG	77.8	100	95.754	45.842	35	0.65	65.26	1	2	1
UBE2D3_ENSG00000109332_4_102799448_1	UBE2D3	ENSG00000109332	4	102799448	1	GTGCAATCTCTGGCACTAGG	GGG	69	100	96.129	83.831	55	0.58	78.734	1	2	1
UBE2D1_ENSG00000072401_10_58361370_-1	UBE2D1	ENSG00000072401	10	58361370	-1	GGTCCAGCTGAACAGTGAGC	AGG	62.1	100	99.951	94.036	60	0.5	12.925	1	2	1
UBE2D1_ENSG00000072401_10_58361391_-1	UBE2D1	ENSG00000072401	10	58361391	-1	GGCTTACAGTCATCTCCCAC	AGG	64.1	100	100	87.145	55	0.5	17.687	1	3	1
UBE2D1_ENSG00000072401_10_58361504_-1	UBE2D1	ENSG00000072401	10	58361504	-1	CCATAATAGTGGCTTGCCAG	TGG	62.4	100	99.593	89.597	50	0.5	22.222	1	2	1
UBE2D1_ENSG00000072401_10_58363625_1	UBE2D1	ENSG00000072401	10	58363625	1	CCTGATAGCGCATATCAAGG	TGG	69	100	100	99.892	50	1	31.066	1	2	1
UBE2D1_ENSG00000072401_10_58364811_1	UBE2D1	ENSG00000072401	10	58364811	1	CATCCAAACATAAACAGTAA	TGG	49	100	96.411	79.194	30	1	54.195	1	3	1
UBE2D1_ENSG00000072401_10_58364845_1	UBE2D1	ENSG00000072401	10	58364845	1	TCGATATTCTGAGGTCACAA	TGG	68.4	100	99.906	97.096	40	1	61.905	1	2	1
UBE2D1_ENSG00000072401_10_58367974_-1	UBE2D1	ENSG00000072401	10	58367974	-1	GTGCAATATCTGGTACTAAG	GGG	57.8	100	99.843	92.598	40	1	80.726	1	2	1
GTF3C4_ENSG00000125484_9_132670917_1	GTF3C4	ENSG00000125484	9	132670917	1	CCTGGTTATCCACCGCACCT	CGG	67.8	100	100	93.458	60	1	12.936	1	2	1
GTF3C4_ENSG00000125484_9_132678038_-1	GTF3C4	ENSG00000125484	9	132678038	-1	TGAAAGTCTGACTGACCGTG	GGG	73.8	100	100	96.442	50	1	16.991	1	3	1
GTF3C4_ENSG00000125484_9_132678397_-1	GTF3C4	ENSG00000125484	9	132678397	-1	GTTATGCTTGACCTGCTGGG	TGG	71.7	100	100	91.314	55	0.5	31.549	1	3	0
GTF3C4_ENSG00000125484_9_132678884_-1	GTF3C4	ENSG00000125484	9	132678884	-1	AGACAATTGGCAGTGAGTGA	AGG	61.6	100	100	89.024	45	1	51.298	1	2	0
GTF3C4_ENSG00000125484_9_132679420_1	GTF3C4	ENSG00000125484	9	132679420	1	CTTGTGGAAACCCACCCATG	AGG	72.3	100	100	76.319	55	0.5	73.033	1	3	0
GTF3C4_ENSG00000125484_9_132679669_1	GTF3C4	ENSG00000125484	9	132679669	1	TGTGGAGATGCACTTGACCA	GGG	71.8	100	99.927	92.578	50	0.5	83.131	1	2	0
GTF3C4_ENSG00000125484_9_132679797_1	GTF3C4	ENSG00000125484	9	132679797	1	AGTATGATGACAGAACTGCA	CGG	74.7	100	100	92.225	40	0.5	88.321	1	2	0
BAZ2A_ENSG00000076108_12_56613990_1	BAZ2A	ENSG00000076108	12	56613990	1	GCTCCAGAGAGTCTTCACTG	AGG	79.6	100	95.955	85.193	55	0.33	15.409	1	2	0
BAZ2A_ENSG00000076108_12_56610118_-1	BAZ2A	ENSG00000076108	12	56610118	-1	TGAAGAAAGAGACACGCCAG	AGG	73.6	100	100	93.456	50	0.44	33.188	1	3	0
BAZ2A_ENSG00000076108_12_56606666_-1	BAZ2A	ENSG00000076108	12	56606666	-1	ATGAGGCAGAAGGTTCAACG	GGG	75.1	100	100	94.207	50	0.44	38.121	1	2	0
BAZ2A_ENSG00000076108_12_56605254_1	BAZ2A	ENSG00000076108	12	56605254	1	GCTATGCAGGAACTCCACAA	TGG	77.2	100	98.97	90.651	50	0.33	45.215	1	2	1
BAZ2A_ENSG00000076108_12_56603605_-1	BAZ2A	ENSG00000076108	12	56603605	-1	GCGCAGTTCTCGGATCATGG	AGG	74.1	100	100	97.383	60	0.33	55.098	1	2	0
BAZ2A_ENSG00000076108_12_56601285_-1	BAZ2A	ENSG00000076108	12	56601285	-1	AAATGCCACAGAGTCCCACA	GGG	74.5	100	100	83.424	50	0.56	73.488	1	3	0
BAZ2A_ENSG00000076108_12_56600304_-1	BAZ2A	ENSG00000076108	12	56600304	-1	TGGAACAGAATGTAGAACGG	CGG	79.5	100	99.958	74.069	45	0.44	83.946	1	2	0
BAZ2B_ENSG00000123636_2_159439209_-1	BAZ2B	ENSG00000123636	2	159439209	-1	TTGTCGTTATCCAGAAACCA	AGG	68.3	100	100	94.637	40	0.38	10.534	1	3	0
BAZ2B_ENSG00000123636_2_159438308_-1	BAZ2B	ENSG00000123636	2	159438308	-1	CCAGTGAATTGAGATCCAAA	CGG	68.2	100	100	92.079	40	0.38	19.394	1	3	0
BAZ2B_ENSG00000123636_2_159433039_-1	BAZ2B	ENSG00000123636	2	159433039	-1	CTGTAAATCTGAGTACAAGT	GGG	66.2	100	99.978	93.805	35	0.38	24.367	1	3	0
BAZ2B_ENSG00000123636_2_159428350_-1	BAZ2B	ENSG00000123636	2	159428350	-1	GTAGCATATTATGCTCCATG	TGG	67.9	100	100	95.596	40	0.5	35.021	1	2	1
BAZ2B_ENSG00000123636_2_159412480_-1	BAZ2B	ENSG00000123636	2	159412480	-1	AGGGCAATGGAAGGTCGTAG	AGG	69.9	100	100	93.269	55	0.5	38.14	1	3	1
BAZ2B_ENSG00000123636_2_159386392_1	BAZ2B	ENSG00000123636	2	159386392	1	GATCACATACAGCAGCTGAG	AGG	73.5	100	99.703	85.979	50	0.38	52.11	1	1	1
BAZ2B_ENSG00000123636_2_159337617_1	BAZ2B	ENSG00000123636	2	159337617	1	TGGTTACAGCTATATCTAGG	GGG	70.4	100	100	97.507	40	0.38	84.931	1	2	0
APOBEC3B_ENSG00000179750_22_38985813_-1	APOBEC3B	ENSG00000179750	22	38985813	-1	ACTGAGGCTTGAAATACACC	TGG	52.9	100	100	93.48	45	1	11.973	1	3	1
APOBEC3B_ENSG00000179750_22_38986070_-1	APOBEC3B	ENSG00000179750	22	38986070	-1	ATAGTCCATGATCGTCACGC	GGG	69	100	99.316	99.555	50	1	29.456	1	2	1
APOBEC3B_ENSG00000179750_22_38989465_-1	APOBEC3B	ENSG00000179750	22	38989465	-1	TGAATGTGTCTGGATCCATC	AGG	59.4	100	98.758	95.132	45	0.75	39.32	1	2	0
APOBEC3B_ENSG00000179750_22_38989507_-1	APOBEC3B	ENSG00000179750	22	38989507	-1	GGCGCCGTCGAAGGACCAAA	GGG	62.1	100	100	100	65	0.75	42.177	1	3	1
APOBEC3B_ENSG00000179750_22_38989533_-1	APOBEC3B	ENSG00000179750	22	38989533	-1	CTCCACCTCATAGCACAAGT	AGG	67.3	100	98.958	95.478	50	0.75	43.946	1	2	1
APOBEC3B_ENSG00000179750_22_38989588_1	APOBEC3B	ENSG00000179750	22	38989588	1	GTCCTGATGGACCAGCACAT	GGG	65.1	100	97.798	95.133	55	0.75	47.687	1	2	1
APOBEC3B_ENSG00000179750_22_38992060_-1	APOBEC3B	ENSG00000179750	22	38992060	-1	ACATCCCTGGCGGTACACAA	AGG	69.1	100	98.243	96.684	55	0.75	71.088	1	3	1
SAP130_ENSG00000136715_2_128017770_1	SAP130	ENSG00000136715	2	128017770	1	GTGTGGCTGATGCGACAGCA	TGG	62.8	100	99.788	96.173	60	1	10.308	1	2	0
SAP130_ENSG00000136715_2_128016529_1	SAP130	ENSG00000136715	2	128016529	1	ATGGGACGGCTAGGCATGGT	GGG	55.9	100	99.481	86.786	60	0.8	13.661	1	3	0
SAP130_ENSG00000136715_2_128016414_-1	SAP130	ENSG00000136715	2	128016414	-1	TCAAGCTTCAGCCATTCCTG	TGG	67.2	100	99.815	89.128	50	1	17.2	1	2	0
SAP130_ENSG00000136715_2_128014832_1	SAP130	ENSG00000136715	2	128014832	1	AGAAGCTCCAATGTGAAGAG	GGG	66.1	100	99.775	89.609	45	0.8	20.554	1	2	0
SAP130_ENSG00000136715_2_128013107_-1	SAP130	ENSG00000136715	2	128013107	-1	CTAAAGTAACCACAGTCCTG	AGG	71.1	100	99.867	85.064	45	0.8	22.923	1	3	0
SAP130_ENSG00000136715_2_128010355_1	SAP130	ENSG00000136715	2	128010355	1	CAGTTGCTACCACAGCAGGA	GGG	73	100	100	89.397	55	0.8	26.492	1	2	0
SAP130_ENSG00000136715_2_127993207_1	SAP130	ENSG00000136715	2	127993207	1	ATACTGTCGGATAGTGGACA	CGG	72.5	100	100	98.12	45	0.6	47.231	1	2	1
ARNTL_ENSG00000133794_11_13357072_1	ARNTL	ENSG00000133794	11	13357072	1	TTAGAATATACAGAACACCA	AGG	74.4	100	100	76.453	30	0.8	17.647	1	2	0
ARNTL_ENSG00000133794_11_13360419_1	ARNTL	ENSG00000133794	11	13360419	1	ATTGAAACACCTCATTCTCA	GGG	68.3	100	99.517	80.466	35	0.4	29.551	1	3	1
ARNTL_ENSG00000133794_11_13369650_-1	ARNTL	ENSG00000133794	11	13369650	-1	ACATAATCGAGATGGCCCAG	GGG	78.3	100	99.836	93.587	50	0.33	41.084	1	3	1
ARNTL_ENSG00000133794_11_13372286_-1	ARNTL	ENSG00000133794	11	13372286	-1	GCAGTCGTCCAATTGCGACG	AGG	72.1	100	100	100	60	0.33	52.246	1	2	0
ARNTL_ENSG00000133794_11_13374125_-1	ARNTL	ENSG00000133794	11	13374125	-1	GATGTGCCTAGAAGTTCTTG	TGG	70.5	100	99.551	92.406	45	0.4	59.472	1	2	1
ARNTL_ENSG00000133794_11_13376722_-1	ARNTL	ENSG00000133794	11	13376722	-1	CACATAGTTACCTTCTCCAG	AGG	72	100	98.454	86.487	45	0.4	78.231	1	2	0
ARNTL_ENSG00000133794_11_13378376_1	ARNTL	ENSG00000133794	11	13378376	1	ACTGTTCCAGGGATTCCAGG	GGG	75.7	100	96.25	87.231	55	0.4	80.361	1	3	0
PHF14_ENSG00000106443_7_10982753_-1	PHF14	ENSG00000106443	7	10982753	-1	TTGTCGTAGTGGGAACAGAA	GGG	67	100	100	88.068	45	0.33	18.543	1	3	0
PHF14_ENSG00000106443_7_10982881_1	PHF14	ENSG00000106443	7	10982881	1	CATGGATGACTATGACAGTG	AGG	76	100	95.034	92.88	45	0.33	23.348	1	2	0
PHF14_ENSG00000106443_7_10990790_1	PHF14	ENSG00000106443	7	10990790	1	TTGTCTGGGAGATAATAGTG	AGG	70.5	100	100	86.443	40	0.33	37.087	1	3	1
PHF14_ENSG00000106443_7_11013873_1	PHF14	ENSG00000106443	7	11013873	1	GAACTGTGTCCTAATCAGGA	TGG	64.1	100	100	90.366	45	0.33	43.994	1	2	1
PHF14_ENSG00000106443_7_11036570_1	PHF14	ENSG00000106443	7	11036570	1	TGCGGAAAGCAGAACTCATG	GGG	64.3	100	99.965	94.092	50	0.33	65.878	1	3	0
PHF14_ENSG00000106443_7_11038815_1	PHF14	ENSG00000106443	7	11038815	1	AAACTTCGAAGTGAAGGACA	AGG	71.1	100	97.473	89.571	40	0.33	76.426	1	3	0
PHF14_ENSG00000106443_7_11042757_-1	PHF14	ENSG00000106443	7	11042757	-1	GAGGATCCAGACATCCAAGA	TGG	66	100	99.677	84.663	50	0.33	84.647	1	2	1
TADA2A_ENSG00000276234_17_37437811_1	TADA2A	ENSG00000276234	17	37437811	1	TTAGAAGCTGTGATGGACTG	TGG	58.4	100	100	87.411	45	0.89	18.763	1	2	1
TADA2A_ENSG00000276234_17_37440539_1	TADA2A	ENSG00000276234	17	37440539	1	AATGTGCACCAAGACCAAGG	AGG	76.7	100	100	81.101	50	0.89	22.558	1	2	1
TADA2A_ENSG00000276234_17_37440653_-1	TADA2A	ENSG00000276234	17	37440653	-1	GCACTTACAGTGAAATGGAA	TGG	60.6	100	99.861	78.537	40	0.78	30.569	1	3	0
TADA2A_ENSG00000276234_17_37442589_-1	TADA2A	ENSG00000276234	17	37442589	-1	GAAAGCAAGGAGTCAAAGGT	AGG	62.6	100	98.804	81.065	45	0.67	33.029	1	3	0
TADA2A_ENSG00000276234_17_37465438_1	TADA2A	ENSG00000276234	17	37465438	1	TCTCTGTAGTAATGGAACGG	CGG	76.2	100	100	93.498	45	0.56	50.738	1	2	0
TADA2A_ENSG00000276234_17_37470432_1	TADA2A	ENSG00000276234	17	37470432	1	TCACCTCAAGAAGACACGGG	AGG	73.2	100	100	95.564	55	0.33	71.82	1	3	0
TADA2A_ENSG00000276234_17_37474575_-1	TADA2A	ENSG00000276234	17	37474575	-1	AGGCCAGTGAGGTTCAAGGG	TGG	66.8	100	99.969	72.422	60	0.33	83.345	1	3	1
TADA2B_ENSG00000173011_4_7054080_-1	TADA2B	ENSG00000173011	4	7054080	-1	AGTCCGGGAAGCACCAACGT	GGG	71.4	100	100	98.022	60	1	22.937	1	3	1
TADA2B_ENSG00000173011_4_7054186_-1	TADA2B	ENSG00000173011	4	7054186	-1	GACAGGTGTGGTCTGTCACG	CGG	68.7	100	99.065	90.824	60	1	31.349	1	2	0
TADA2B_ENSG00000173011_4_7054298_-1	TADA2B	ENSG00000173011	4	7054298	-1	ATCTCGTAATCATCCCGCAG	CGG	70.4	100	100	99.313	50	1	40.238	1	3	0
TADA2B_ENSG00000173011_4_7054407_-1	TADA2B	ENSG00000173011	4	7054407	-1	CCGCACGTACATGTCCACGT	GGG	73.2	100	100	99.825	60	1	48.889	1	2	0
TADA2B_ENSG00000173011_4_7054539_1	TADA2B	ENSG00000173011	4	7054539	1	GAAGCGCAAGATCACCAAGG	AGG	74.4	100	99.867	94.386	55	0.6	59.365	1	2	0
TADA2B_ENSG00000173011_4_7054721_1	TADA2B	ENSG00000173011	4	7054721	1	CGGCAGAGTACGAGGCAGCG	CGG	69.4	100	98.559	97.578	70	0.6	73.809	1	2	0
TADA2B_ENSG00000173011_4_7054854_1	TADA2B	ENSG00000173011	4	7054854	1	GCTCCTGTCAGATCGCGAGA	AGG	69.5	100	99.834	98.955	60	0.6	84.365	1	2	0
MST1_ENSG00000173531_3_49687015_1	MST1	ENSG00000173531	3	49687015	1	ACTCGCGCCCTGACTCCGTG	CGG	72	100	100	56.265	70	0.5	30.285	1	3	1
MST1_ENSG00000173531_3_49686391_-1	MST1	ENSG00000173531	3	49686391	-1	CACAGCCAATACCACCACTG	CGG	70	100	99.615	55.444	55	0.5	43.061	1	2	1
MST1_ENSG00000173531_3_49685947_-1	MST1	ENSG00000173531	3	49685947	-1	AGACTGCTACCACGGCGCAG	GGG	66.4	100	99.971	60.658	65	0.5	53.401	1	2	1
MST1_ENSG00000173531_3_49685673_-1	MST1	ENSG00000173531	3	49685673	-1	CTTCTGCCGGAACCCAGATG	GGG	62.4	100	96.734	82.092	60	0.5	60.156	1	3	1
MST1_ENSG00000173531_3_49685335_-1	MST1	ENSG00000173531	3	49685335	-1	GGGTGGATCGGCTGGATCAG	CGG	61.6	100	99.946	88.559	65	0.5	67.555	1	3	0
MST1_ENSG00000173531_3_49684789_-1	MST1	ENSG00000173531	3	49684789	-1	GCGGGTCCCAGTAGCCAAGA	TGG	61	100	98.353	92.308	65	1	78.952	1	3	1
MST1_ENSG00000173531_3_49684609_1	MST1	ENSG00000173531	3	49684609	1	AGGCACCACATACCATTCAG	GGG	69.1	100	100	92.5	50	1	83.502	1	2	1
TTK_ENSG00000112742_6_80010893_1	TTK	ENSG00000112742	6	80010893	1	AAATGCTGGAAATTGCCCTG	CGG	77.3	100	100	89.34	45	0.38	23.467	1	3	0
TTK_ENSG00000112742_6_80011512_1	TTK	ENSG00000112742	6	80011512	1	AACAACAGTTGTGATTCCAG	AGG	72.9	100	99.231	91.051	40	0.38	28.88	1	2	0
TTK_ENSG00000112742_6_80013329_1	TTK	ENSG00000112742	6	80013329	1	GTGCCTGGATCTAAACCAAG	TGG	69.9	100	100	92.372	50	0.38	38.531	1	3	0
TTK_ENSG00000112742_6_80022370_1	TTK	ENSG00000112742	6	80022370	1	CAGAGAGTAACCAGAAACAG	TGG	68.5	100	98.857	71.572	45	0.38	46.404	1	3	0
TTK_ENSG00000112742_6_80027921_-1	TTK	ENSG00000112742	6	80027921	-1	GTTGACAACTGACAAGCAGG	TGG	66.6	100	100	88.666	50	0.38	56.851	1	2	0
TTK_ENSG00000112742_6_80031543_1	TTK	ENSG00000112742	6	80031543	1	TTAAAGCAGATAGGAAGTGG	AGG	65.1	100	100	68.727	40	0.38	63.172	1	3	1
TTK_ENSG00000112742_6_80035412_1	TTK	ENSG00000112742	6	80035412	1	GTTCACACAATCCATCAACA	TGG	70.5	100	100	88.741	40	0.38	75.322	1	2	1
JAK2_ENSG00000096968_9_5044418_-1	JAK2	ENSG00000096968	9	5044418	-1	CTGCCACTGCAATACCAACG	AGG	70.4	100	100	96.49	55	1	10.777	1	2	0
JAK2_ENSG00000096968_9_5050809_-1	JAK2	ENSG00000096968	9	5050809	-1	AGAGTTATAGATGGCCAGTG	GGG	70.5	100	100	93.768	45	1	17.432	1	2	0
JAK2_ENSG00000096968_9_5072621_1	JAK2	ENSG00000096968	9	5072621	1	AGCACACAGAAACTATTCAG	AGG	70.9	100	99.855	71.453	40	1	52.15	1	3	1
JAK2_ENSG00000096968_9_5080340_1	JAK2	ENSG00000096968	9	5080340	1	TTGTGGGAAATCTGCAGTGG	AGG	62.2	100	99.674	89.498	50	1	66.048	1	3	1
JAK2_ENSG00000096968_9_5089725_1	JAK2	ENSG00000096968	9	5089725	1	CCCTCTACAGGACAACACTG	GGG	72.9	100	99.467	97.445	55	1	77.238	1	3	1
JAK2_ENSG00000096968_9_5089839_1	JAK2	ENSG00000096968	9	5089839	1	TGACAACATTGTAAAGTACA	AGG	62.6	100	99.325	88.999	30	1	80.595	1	3	1
JAK2_ENSG00000096968_9_5090565_1	JAK2	ENSG00000096968	9	5090565	1	GTACACATCTCAGATATGCA	AGG	71	100	99.666	90.413	40	1	84.835	1	1	1
H3F3B_ENSG00000132475_17_75779099_-1	H3F3B	ENSG00000132475	17	75779099	-1	AGCTGGCCACGAAAGCCGCC	AGG	48.8	100	72.202	96.222	70	1	15.06	1	3	0
H3F3B_ENSG00000132475_17_75779075_-1	H3F3B	ENSG00000132475	17	75779075	-1	AAAGCGCTCCCTCTACCGGC	GGG	50.1	100	99.649	99.459	65	1	19.88	1	3	0
H3F3B_ENSG00000132475_17_75779054_1	H3F3B	ENSG00000132475	17	75779054	1	CCGACCTACCTGTAGCGATG	AGG	65.3	100	100	98.272	60	1	24.096	1	2	0
H3F3B_ENSG00000132475_17_75778844_1	H3F3B	ENSG00000132475	17	75778844	1	TGCGCTCTGAAACCTCAGGT	CGG	59.8	100	83.333	90.966	55	0.88	49.598	1	3	1
H3F3B_ENSG00000132475_17_75778820_1	H3F3B	ENSG00000132475	17	75778820	1	TCTTACCTGCAGCGCACCGA	TGG	51.4	100	99.89	99.695	60	0.88	54.418	1	2	1
H3F3B_ENSG00000132475_17_75778757_1	H3F3B	ENSG00000132475	17	75778757	1	CGCACTATTAATCCCACTCG	GGG	64.2	100	100	99.831	50	0.12	67.068	1	3	0
H3F3B_ENSG00000132475_17_75779138_-1	H3F3B	ENSG00000132475	17	75779138	-1	CTGCTCGTAAGTCCACCGGT	GGG	71.4	100	63.052	99.228	60	1	7.229	1	2	0
H3F3A_ENSG00000163041_1_226064430_-1	H3F3A	ENSG00000163041	1	226064430	-1	AGAGGGCGCACTCTTGCGAG	CGG	66.8	100	99.455	12.401	65	1	15.96	1	3	0
H3F3A_ENSG00000163041_1_226065662_-1	H3F3A	ENSG00000163041	1	226065662	-1	TCACGGAGCGCCACAGTACC	AGG	51.5	100	97.698	10.128	65	1	27.273	1	2	0
H3F3A_ENSG00000163041_1_226065732_-1	H3F3A	ENSG00000163041	1	226065732	-1	TTCTCGCACCAGACGCTGGA	AGG	51.2	100	96.957	11.594	60	1	41.414	1	2	1
H3F3A_ENSG00000163041_1_226065787_-1	H3F3A	ENSG00000163041	1	226065787	-1	AAGCACCGATAGCTGCGCTC	TGG	46.3	100	100	12.98	60	1	52.525	1	2	1
H3F3A_ENSG00000163041_1_226065820_1	H3F3A	ENSG00000163041	1	226065820	1	TTGCAGGTAAAATGGTGGGT	GGG	62.4	100	100	81.602	45	0.25	59.192	1	4	0
H3F3A_ENSG00000163041_1_226065851_-1	H3F3A	ENSG00000163041	1	226065851	-1	AACTGTTCTTGGTACACAAC	AGG	43.7	100	99.697	79.86	40	0.25	65.455	1	2	0
H3F3A_ENSG00000163041_1_226064399_1	H3F3A	ENSG00000163041	1	226064399	1	CGACCGGTGGTAAAGCACCC	AGG	66.4	100	100	20.978	65	1	9.697	1	3	0
GTF2I_ENSG00000263001_7_74700361_-1	GTF2I	ENSG00000263001	7	74700361	-1	TTGCAAGATCATAGTTCTCG	GGG	63.7	100	100	68.968	40	0.83	16.288	1	2	1
GTF2I_ENSG00000263001_7_74700629_1	GTF2I	ENSG00000263001	7	74700629	1	TTAGAGCCAAAGAAGCATGT	AGG	58.4	100	100	67.807	40	0.83	19.392	1	3	0
GTF2I_ENSG00000263001_7_74705209_1	GTF2I	ENSG00000263001	7	74705209	1	AGGTCAATACTATCTCCAGG	TGG	72.8	100	100	93.969	45	0.83	21.095	1	2	0
GTF2I_ENSG00000263001_7_74706423_-1	GTF2I	ENSG00000263001	7	74706423	-1	TACATACCAGAATCTTCTGT	GGG	62.2	100	99.871	84.171	35	0.83	22.53	1	2	0
GTF2I_ENSG00000263001_7_74714900_-1	GTF2I	ENSG00000263001	7	74714900	-1	CCTTGCAAAGGCTTCGATAG	GGG	56.7	100	100	96.796	50	0.33	26.936	1	3	0
GTF2I_ENSG00000263001_7_74716908_1	GTF2I	ENSG00000263001	7	74716908	1	AGGAAGCCACCATTCTTCAG	AGG	55.8	100	99.831	84.366	50	0.83	27.971	1	2	0
GTF2I_ENSG00000263001_7_74718908_1	GTF2I	ENSG00000263001	7	74718908	1	TGTCCCTTCAGAAACAAGTG	AGG	77.2	100	100	86.016	45	0.33	30.441	1	3	0
ZNF516_ENSG00000101493_18_76380213_-1	ZNF516	ENSG00000101493	18	76380213	-1	CAAGATGGGAGATAACGCCT	CGG	69.6	100	100	98.46	50	0.5	54.457	1	3	0
ZNF516_ENSG00000101493_18_76380050_1	ZNF516	ENSG00000101493	18	76380050	1	GGAACTCCACACCATCACCA	GGG	74.1	100	98.838	94.049	55	0.5	59.129	1	2	0
ZNF516_ENSG00000101493_18_76379856_1	ZNF516	ENSG00000101493	18	76379856	1	GACTAAAGCCGCCTGCAGGG	AGG	65.9	100	100	93.803	65	0.5	64.689	1	3	0
ZNF516_ENSG00000101493_18_76379734_1	ZNF516	ENSG00000101493	18	76379734	1	CCATTGGGCTGAATCCACGG	GGG	78.7	100	100	96.341	60	0.5	68.186	1	3	0
ZNF516_ENSG00000101493_18_76379501_-1	ZNF516	ENSG00000101493	18	76379501	-1	AATAAGGAGAGCCATTCCGG	AGG	72.9	100	100	98.524	50	0.5	74.864	1	2	0
ZNF516_ENSG00000101493_18_76379142_-1	ZNF516	ENSG00000101493	18	76379142	-1	ACCTCCTGCAAAGGGCGAAG	GGG	60.5	100	99.652	97.198	60	0.5	85.153	1	3	0
ZNF516_ENSG00000101493_18_76379002_1	ZNF516	ENSG00000101493	18	76379002	1	TTGATGGAGTGTAGGACGGG	GGG	64.9	100	100	96.913	55	0.5	89.166	1	3	0
CHRAC1_ENSG00000104472_8_140511569_-1	CHRAC1	ENSG00000104472	8	140511569	-1	CTTCATGATGACCCGGATGC	GGG	55.1	100	99.954	80.217	55	0.5	13.834	1	3	1
CHRAC1_ENSG00000104472_8_140511614_1	CHRAC1	ENSG00000104472	8	140511614	1	GGTGTCCAGCATCAACCAGG	AGG	71.3	100	99.934	90.617	60	0.5	22.727	1	2	1
CHRAC1_ENSG00000104472_8_140511641_1	CHRAC1	ENSG00000104472	8	140511641	1	GGTGCTCACGGCCAAGGCCA	CGG	50.9	100	95.48	64.725	70	0.5	28.063	1	2	1
CHRAC1_ENSG00000104472_8_140511992_-1	CHRAC1	ENSG00000104472	8	140511992	-1	AGCGCGAGAGAAACGGCGGG	AGG	66.5	100	100	94.999	70	0.5	43.873	1	3	0
CHRAC1_ENSG00000104472_8_140511525_1	CHRAC1	ENSG00000104472	8	140511525	1	GTGGTCGTGGGTAAAGACAA	GGG	74	100	100	94.081	50	0.5	5.138	1	3	0
CHRAC1_ENSG00000104472_8_140514406_1	CHRAC1	ENSG00000104472	8	140514406	1	GCCACCTATTCCTACAGACA	CGG	70.4	100	100	92.88	50	0.75	57.905	1	2	1
CHRAC1_ENSG00000104472_8_140515181_1	CHRAC1	ENSG00000104472	8	140515181	1	AAATGCTTAAAGAGGAAAAG	AGG	55.5	100	98.121	40.437	30	0.5	87.549	1	4	0
BRCC3_ENSG00000185515_X_155071629_1	BRCC3	ENSG00000185515	X	155071629	1	CAGAGAAGGAGGAAGTAATG	GGG	63.4	100	98.778	53.126	45	0.9	10.049	1	2	1
BRCC3_ENSG00000185515_X_155072338_1	BRCC3	ENSG00000185515	X	155072338	1	TCTAGTTGAACGATGATACA	AGG	63.6	100	100	99.454	35	0.6	14.089	1	2	1
BRCC3_ENSG00000185515_X_155077226_1	BRCC3	ENSG00000185515	X	155077226	1	TCTTACGACGTTCTGATAAG	AGG	50.5	100	100	94.972	40	1	26.503	1	2	1
BRCC3_ENSG00000185515_X_155078616_1	BRCC3	ENSG00000185515	X	155078616	1	ACCTTGACAGACACACAGGT	TGG	66.9	100	100	84.396	50	0.9	33.399	1	2	1
BRCC3_ENSG00000185515_X_155116174_1	BRCC3	ENSG00000185515	X	155116174	1	AGGAGCAGGATGCGTATAGG	AGG	54.2	100	100	96.408	55	0.7	79.31	1	2	0
BRCC3_ENSG00000185515_X_155116716_-1	BRCC3	ENSG00000185515	X	155116716	-1	TTACTGAGTCCAGATGTGTA	AGG	66.5	100	99.326	92.034	40	0.7	81.281	1	2	0
BRCC3_ENSG00000185515_X_155120025_1	BRCC3	ENSG00000185515	X	155120025	1	GAATCTGTGCAGTCAGATGT	CGG	61.2	100	100	66.1	45	0.7	87.98	1	2	0
CHUK_ENSG00000213341_10_100222870_-1	CHUK	ENSG00000213341	10	100222870	-1	TTCTGGAGGAGATCTCCGAA	AGG	66.7	100	98.617	96.017	50	1	13.87	1	2	1
CHUK_ENSG00000213341_10_100220597_-1	CHUK	ENSG00000213341	10	100220597	-1	ATAGTTCTTCAGGATGTTGG	TGG	54.3	100	100	91.718	40	1	20.761	1	2	1
CHUK_ENSG00000213341_10_100219315_-1	CHUK	ENSG00000213341	10	100219315	-1	TATGCCAAAGATGTTGATCA	AGG	58	100	99.888	90.576	35	1	23.177	1	3	1
CHUK_ENSG00000213341_10_100219125_1	CHUK	ENSG00000213341	10	100219125	1	CTTATTCTCAAAGAGCTCTG	GGG	72.2	100	100	83.93	40	1	25.548	1	3	1
CHUK_ENSG00000213341_10_100218761_-1	CHUK	ENSG00000213341	10	100218761	-1	AAGAGATGTCAGGAGAAGTT	CGG	51	100	99.793	76.206	40	1	33.691	1	2	1
CHUK_ENSG00000213341_10_100218070_-1	CHUK	ENSG00000213341	10	100218070	-1	AATTGGGACCCTCAGCAGAG	AGG	71.3	100	100	86.013	55	1	38.344	1	3	1
CHUK_ENSG00000213341_10_100200761_-1	CHUK	ENSG00000213341	10	100200761	-1	TGGTGTCATTGGATACCTGG	AGG	72.2	100	99.993	91.602	50	1	71.052	1	2	0
SENP1_ENSG00000079387_12_48088805_-1	SENP1	ENSG00000079387	12	48088805	-1	TCGAAACCCGAAAGACCTCA	AGG	64.2	100	100	95.758	50	0.8	24.527	1	3	0
SENP1_ENSG00000079387_12_48083723_1	SENP1	ENSG00000079387	12	48083723	1	ATGCAGATACATGGCAGTGA	TGG	57.2	100	99.326	73.733	45	0.8	26.66	1	2	0
SENP1_ENSG00000079387_12_48074742_-1	SENP1	ENSG00000079387	12	48074742	-1	AGCTGCTACAGATGGTCACA	GGG	69.1	100	99.752	63.876	50	0.6	35.579	1	2	0
SENP1_ENSG00000079387_12_48074373_1	SENP1	ENSG00000079387	12	48074373	1	CTGGCTGATGTGGAACAGAG	TGG	73.4	100	96.383	72.073	55	0.6	49.491	1	2	0
SENP1_ENSG00000079387_12_48065627_-1	SENP1	ENSG00000079387	12	48065627	-1	GCGCCAGATTGAAGAACAGA	AGG	62.5	100	98.372	86.374	50	0.6	59.04	1	2	0
SENP1_ENSG00000079387_12_48049088_-1	SENP1	ENSG00000079387	12	48049088	-1	ATGGAGCGAAGTAAAGAGAA	GGG	64.5	100	100	72.755	40	0.6	76.684	1	3	1
SENP1_ENSG00000079387_12_48048036_-1	SENP1	ENSG00000079387	12	48048036	-1	ACCTATTACGACTCCATGGG	TGG	63.4	100	100	99.664	50	0.6	86.573	1	3	1
PAXIP1_ENSG00000157212_7_154983308_-1	PAXIP1	ENSG00000157212	7	154983308	-1	CTGAAGACAGAAGTGCCCTG	TGG	69.9	100	99.267	83.141	55	0.75	13.981	1	3	1
PAXIP1_ENSG00000157212_7_154976217_1	PAXIP1	ENSG00000157212	7	154976217	1	TCTTCATAAATAATCAGACG	AGG	70.6	100	100	96.231	30	0.75	20.114	1	3	0
PAXIP1_ENSG00000157212_7_154975758_-1	PAXIP1	ENSG00000157212	7	154975758	-1	GTCCAGCTGTACGGACACTG	AGG	72.9	100	99.828	93.398	60	0.5	33.915	1	2	0
PAXIP1_ENSG00000157212_7_154963752_-1	PAXIP1	ENSG00000157212	7	154963752	-1	TAGATAATCCAGGCACATGG	CGG	73.3	100	100	87.017	45	0.5	60.854	1	2	1
PAXIP1_ENSG00000157212_7_154962425_-1	PAXIP1	ENSG00000157212	7	154962425	-1	AGAGATGTGTTACTGCACAC	TGG	69.6	100	100	85.785	45	0.5	64.311	1	2	1
PAXIP1_ENSG00000157212_7_154961019_-1	PAXIP1	ENSG00000157212	7	154961019	-1	TACCCTGTGTCAACGCCCAG	TGG	70.2	100	100	97.733	60	0.5	72.88	1	3	1
PAXIP1_ENSG00000157212_7_154954332_-1	PAXIP1	ENSG00000157212	7	154954332	-1	TCGCACCGTGAAGTTCCTGA	CGG	70.6	100	99.139	99.53	55	0.5	85.989	1	2	1
ING4_ENSG00000111653_12_6656732_-1	ING4	ENSG00000111653	12	6656732	-1	GGACCTAGACCAAAGAACAG	AGG	75.8	100	100	94.588	50	0.77	13.222	1	3	1
ING4_ENSG00000111653_12_6653363_1	ING4	ENSG00000111653	12	6653363	1	GGCACTACTCATATACTCAG	TGG	69.3	100	100	97.157	45	0.46	22.336	1	2	1
ING4_ENSG00000111653_12_6653234_1	ING4	ENSG00000111653	12	6653234	1	ACAGGGCCATACCATCTCAT	AGG	58.6	100	99.926	76.126	50	0.46	38.896	1	3	1
ING4_ENSG00000111653_12_6653035_-1	ING4	ENSG00000111653	12	6653035	-1	AGGTGGACAAACACATTCGG	CGG	70	100	95.939	97.822	50	0.69	41.463	1	3	1
ING4_ENSG00000111653_12_6652726_-1	ING4	ENSG00000111653	12	6652726	-1	CTGCTCGTGCTCGTTCCAAA	GGG	58.7	100	100	97.019	55	0.46	59.949	1	3	0
ING4_ENSG00000111653_12_6652367_1	ING4	ENSG00000111653	12	6652367	1	GCATATCCAACACATCAGAG	GGG	78.6	100	94.489	77.242	45	0.54	74.84	1	2	0
ING4_ENSG00000111653_12_6651383_1	ING4	ENSG00000111653	12	6651383	1	GGAACCACTCAATGGAACAC	TGG	58.2	100	100	93.801	50	0.54	87.548	1	2	1
ING5_ENSG00000168395_2_241704719_1	ING5	ENSG00000168395	2	241704719	1	GAGCTGGACCAGAGGACGGA	AGG	61	100	99.46	92.505	65	1	13.702	1	2	1
ING5_ENSG00000168395_2_241709263_-1	ING5	ENSG00000168395	2	241709263	-1	TGGAGACAGCGTCTTCACCG	TGG	74.1	100	100	81.471	60	1	20.685	1	2	1
ING5_ENSG00000168395_2_241709377_1	ING5	ENSG00000168395	2	241709377	1	GGCCATGCAGACCTACGAGA	TGG	61.6	100	97.719	94.975	60	1	35.705	1	2	1
ING5_ENSG00000168395_2_241711391_1	ING5	ENSG00000168395	2	241711391	1	AGGTGGATAAACACATTCGA	AGG	61.7	100	95.956	98.029	40	1	38.34	1	3	1
ING5_ENSG00000168395_2_241712031_1	ING5	ENSG00000168395	2	241712031	1	CCGAGGCAGGAGGACATCAG	AGG	60.3	100	97.69	78.201	65	0.67	63.241	1	2	0
ING5_ENSG00000168395_2_241722977_-1	ING5	ENSG00000168395	2	241722977	-1	GCATGTCCAGCACATCAGAG	GGG	75.2	100	94.368	86.787	55	0.67	73.65	1	2	0
ING5_ENSG00000168395_2_241723017_-1	ING5	ENSG00000168395	2	241723017	-1	TGGTGGCACAGGCAGTACGT	GGG	71	100	96.63	98.668	60	0.67	78.92	1	2	1
ING1_ENSG00000153487_13_110715453_-1	ING1	ENSG00000153487	13	110715453	-1	ATGATAAGGACATTCCACGA	AGG	71.2	100	100	94.9	40	0.4	10.669	1	2	0
ING1_ENSG00000153487_13_110715477_-1	ING1	ENSG00000153487	13	110715477	-1	AGCGACCAATCGTTCCGCAG	GGG	67.3	100	100	100	60	0.4	12.376	1	2	0
ING1_ENSG00000153487_13_110719279_1	ING1	ENSG00000153487	13	110719279	1	CTTCAGTCGCGAGACAGACG	GGG	66.5	100	100	99.618	60	0.8	53.77	1	2	1
ING1_ENSG00000153487_13_110719398_1	ING1	ENSG00000153487	13	110719398	1	AGCTGGTGGAGAACCGCACG	CGG	63.6	100	99.584	78.249	65	1	62.233	1	2	1
ING1_ENSG00000153487_13_110719421_-1	ING1	ENSG00000153487	13	110719421	-1	GCGCCTCGAACAGCTCCACG	TGG	64.4	100	99.102	95.138	70	1	63.869	1	2	1
ING1_ENSG00000153487_13_110719598_1	ING1	ENSG00000153487	13	110719598	1	AGCAACCACGACCACGACGA	CGG	64.6	100	99.94	99.501	60	0.8	76.458	1	2	0
ING1_ENSG00000153487_13_110719725_-1	ING1	ENSG00000153487	13	110719725	-1	TGGTTGCACAGACAGTACGT	GGG	81.1	100	96.63	97.439	50	0.8	85.491	1	2	1
ING2_ENSG00000168556_4_183505293_-1	ING2	ENSG00000168556	4	183505293	-1	GCAGCGACTCCACGCACTCA	AGG	60	100	99.799	95.357	65	0.5	10.987	1	2	1
ING2_ENSG00000168556_4_183505315_-1	ING2	ENSG00000168556	4	183505315	-1	ACGTTCCTCTGCATGTCGTG	GGG	66.3	100	100	97.433	55	0.5	13.453	1	2	1
ING2_ENSG00000168556_4_183506274_1	ING2	ENSG00000168556	4	183506274	1	TCCCAGTCAATGGATCAGGA	CGG	68.3	100	100	91.688	50	0.5	20.179	1	3	0
ING2_ENSG00000168556_4_183506299_1	ING2	ENSG00000168556	4	183506299	1	ATCAGCAGCTCGGACCGTCG	CGG	62.8	100	100	99.838	65	0.5	22.982	1	2	0
ING2_ENSG00000168556_4_183510594_-1	ING2	ENSG00000168556	4	183510594	-1	TTGCCATGTGACATAAATCA	CGG	57.4	100	100	82.166	35	1	60.202	1	3	0
ING2_ENSG00000168556_4_183510773_1	ING2	ENSG00000168556	4	183510773	1	ATGCAACCAAGTGTCTTATG	GGG	64.2	100	100	97.711	40	0.5	80.269	1	2	1
ING2_ENSG00000168556_4_183510856_1	ING2	ENSG00000168556	4	183510856	1	CACTTACCTATAAACCAAAG	GGG	62.2	100	99.792	89.731	35	0.5	89.574	1	3	1
ING3_ENSG00000071243_7_120953384_1	ING3	ENSG00000071243	7	120953384	1	TGAGTGGAGGGAAGAGCAAA	TGG	54.2	100	99.963	57.392	50	1	13.998	1	3	1
ING3_ENSG00000071243_7_120955598_1	ING3	ENSG00000071243	7	120955598	1	TGCAGATGAGAAGGTTCAGT	TGG	57.1	100	100	85.458	45	1	18.639	1	2	1
ING3_ENSG00000071243_7_120966688_1	ING3	ENSG00000071243	7	120966688	1	TGCTCATTCACATACTCCAG	TGG	71.5	100	97.356	91.018	45	0.4	36.04	1	2	0
ING3_ENSG00000071243_7_120968001_-1	ING3	ENSG00000071243	7	120968001	-1	CCAATGTTATAGGATCCCAG	AGG	77.3	100	100	97.038	45	0.4	51.276	1	3	0
ING3_ENSG00000071243_7_120969186_1	ING3	ENSG00000071243	7	120969186	1	TCAGCAGCCGACTCACGGAG	TGG	68.4	100	99.845	96.602	65	0.4	71.848	1	2	0
ING3_ENSG00000071243_7_120970862_-1	ING3	ENSG00000071243	7	120970862	-1	TGATTACAAATGCAGTATCG	AGG	68.6	100	100	92.212	35	0.4	86.775	1	3	1
ING3_ENSG00000071243_7_120973221_1	ING3	ENSG00000071243	7	120973221	1	GTATCTTATGGTGAGATGGT	GGG	66.5	100	99.49	90.725	40	0.4	89.482	1	2	1
SMYD4_ENSG00000186532_17_1804638_1	SMYD4	ENSG00000186532	17	1804638	1	TCACCTCATACTGACCCAGG	TGG	74.1	100	99.817	94.514	55	0.6	17.555	1	3	0
SMYD4_ENSG00000186532_17_1800936_-1	SMYD4	ENSG00000186532	17	1800936	-1	ACGTAAAGCAGAATGTCTGG	TGG	71.8	100	99.978	75.153	45	0.6	21.603	1	3	0
SMYD4_ENSG00000186532_17_1800522_-1	SMYD4	ENSG00000186532	17	1800522	-1	GGACACCAGAGTCACCAATG	GGG	80.3	100	99.063	88.673	55	0.4	38.196	1	2	0
SMYD4_ENSG00000186532_17_1800382_1	SMYD4	ENSG00000186532	17	1800382	1	GTGAGAAGCAGCCCTCCCAG	AGG	68.9	100	95.704	78.6	65	0.4	43.808	1	3	1
SMYD4_ENSG00000186532_17_1800065_1	SMYD4	ENSG00000186532	17	1800065	1	CAGAAACACAGAGAGCACAG	AGG	80.5	100	98.068	67.235	50	0.4	56.513	1	3	0
SMYD4_ENSG00000186532_17_1799861_-1	SMYD4	ENSG00000186532	17	1799861	-1	ATGACCACCATACAACACAC	AGG	71.2	100	99.822	95.153	45	0.4	64.689	1	2	1
SMYD4_ENSG00000186532_17_1784396_1	SMYD4	ENSG00000186532	17	1784396	1	CCTGTAACCGAGAGACCAGG	TGG	71	100	100	92.986	60	0.4	81.403	1	2	0
RPS6KA3_ENSG00000177189_X_20204026_-1	RPS6KA3	ENSG00000177189	X	20204026	-1	TTGAAGAAGGCCACACTGAA	AGG	54.4	100	99.088	85.314	45	1	15.892	1	2	1
RPS6KA3_ENSG00000177189_X_20195103_-1	RPS6KA3	ENSG00000177189	X	20195103	-1	GGAACGTGATATCTTGGTAG	AGG	54.7	100	100	98.389	45	1	17.973	1	2	1
RPS6KA3_ENSG00000177189_X_20193522_-1	RPS6KA3	ENSG00000177189	X	20193522	-1	TTAGACCATCTACATAGCCT	GGG	59.7	100	99.221	94.025	40	0.67	26.383	1	2	1
RPS6KA3_ENSG00000177189_X_20188519_-1	RPS6KA3	ENSG00000177189	X	20188519	-1	AGTATACTTCTTGATGAAGA	AGG	54.2	100	100	75.535	30	0.67	28.641	1	2	1
RPS6KA3_ENSG00000177189_X_20187876_-1	RPS6KA3	ENSG00000177189	X	20187876	-1	CCAGAAGTAGTTAATCGTCG	AGG	67.5	100	100	98.481	45	0.67	33.82	1	2	1
RPS6KA3_ENSG00000177189_X_20175268_1	RPS6KA3	ENSG00000177189	X	20175268	1	TGATGTGCATTAGCACTAGG	TGG	73.4	100	100	95.274	45	0.33	51.394	1	2	1
RPS6KA3_ENSG00000177189_X_20161726_-1	RPS6KA3	ENSG00000177189	X	20161726	-1	TGGTCCTGATGATACACCAG	AGG	73.4	100	100	94.171	50	0.33	84.772	1	2	1
RPS6KA4_ENSG00000162302_11_64360530_1	RPS6KA4	ENSG00000162302	11	64360530	1	CCAGCGCCAGTACTTCAAGG	AGG	72.6	100	99.677	95.264	60	0.75	17.271	1	2	1
RPS6KA4_ENSG00000162302_11_64361233_1	RPS6KA4	ENSG00000162302	11	64361233	1	GAGCAAGGAGTTCCTGACGG	AGG	73.5	100	99.287	92.266	60	0.75	24.266	1	2	1
RPS6KA4_ENSG00000162302_11_64361534_1	RPS6KA4	ENSG00000162302	11	64361534	1	AAATCATCCGTAGCAAGACG	GGG	68.4	100	100	99.033	45	0.75	27.461	1	3	1
RPS6KA4_ENSG00000162302_11_64361726_1	RPS6KA4	ENSG00000162302	11	64361726	1	GGAGGGCGAGAGGAACACGC	AGG	65.8	100	100	85.718	70	0.75	31.779	1	3	1
RPS6KA4_ENSG00000162302_11_64368777_1	RPS6KA4	ENSG00000162302	11	64368777	1	CAACGTGGTGAATCTGCACG	AGG	67.2	100	99.399	98.627	55	0.75	60.794	1	2	1
RPS6KA4_ENSG00000162302_11_64369524_1	RPS6KA4	ENSG00000162302	11	64369524	1	GAAGCGGCACTTCAGCGAGT	CGG	68.4	100	99.987	99.902	60	0.75	65.069	1	2	1
RPS6KA4_ENSG00000162302_11_64369758_1	RPS6KA4	ENSG00000162302	11	64369758	1	TCATCGACTTCGGGTTCGCG	CGG	63.9	100	99.957	98.502	60	0.75	71.762	1	3	1
RPS6KA5_ENSG00000100784_14_90978413_1	RPS6KA5	ENSG00000100784	14	90978413	1	TTCTGTCCTTGTATGCTCTG	TGG	61.5	100	99.653	88.71	45	0.86	16.334	1	2	1
RPS6KA5_ENSG00000100784_14_90947439_-1	RPS6KA5	ENSG00000100784	14	90947439	-1	TGCCCTCGAACATCTCCACA	AGG	62.8	100	99.806	95.08	55	0.71	24.732	1	3	1
RPS6KA5_ENSG00000100784_14_90943127_-1	RPS6KA5	ENSG00000100784	14	90943127	-1	ACTTGATTCTAATGGCCATG	TGG	64.5	100	100	87.974	40	0.71	27.147	1	2	1
RPS6KA5_ENSG00000100784_14_90923117_-1	RPS6KA5	ENSG00000100784	14	90923117	-1	GGGAGATTCAGGACATGACA	AGG	69.8	100	100	92.391	50	0.57	33.512	1	3	1
RPS6KA5_ENSG00000100784_14_90902828_1	RPS6KA5	ENSG00000100784	14	90902828	1	AACAGCTTCTCAGAACTCTG	GGG	70.9	100	98.723	66.963	45	0.57	48.888	1	2	1
RPS6KA5_ENSG00000100784_14_90894417_-1	RPS6KA5	ENSG00000100784	14	90894417	-1	GCACAGGGATCTGAAACCTG	AGG	70.4	100	97.631	80.375	55	0.57	69.632	1	3	1
RPS6KA5_ENSG00000100784_14_90875224_-1	RPS6KA5	ENSG00000100784	14	90875224	-1	CTGGAAGAATGTATCCCAAG	AGG	70	100	100	86.312	45	0.43	82.515	1	3	1
HLCS_ENSG00000159267_21_36937217_-1	HLCS	ENSG00000159267	21	36937217	-1	GAAGAACCCAAACAAAGGAG	AGG	67.5	100	99.847	83.66	45	1	10.422	1	3	0
HLCS_ENSG00000159267_21_36936820_-1	HLCS	ENSG00000159267	21	36936820	-1	ACAGTGCTCTCAGAGACCCG	TGG	68.9	100	100	88.778	60	0.5	28.65	1	3	0
HLCS_ENSG00000159267_21_36930315_1	HLCS	ENSG00000159267	21	36930315	1	CATGTCACAGCTGAGGCCAA	GGG	68.9	100	99.531	82.847	55	0.5	51.148	1	2	0
HLCS_ENSG00000159267_21_36896983_-1	HLCS	ENSG00000159267	21	36896983	-1	ACCTGTGGTGACCAACATGG	AGG	73.4	100	100	77.243	55	0.5	60.928	1	2	0
HLCS_ENSG00000159267_21_36765035_-1	HLCS	ENSG00000159267	21	36765035	-1	TGGCTGTCGTGGAAGCAGTG	AGG	69.4	100	99.706	88.489	60	0.5	76.033	1	2	1
HLCS_ENSG00000159267_21_36759782_-1	HLCS	ENSG00000159267	21	36759782	-1	AGTGACCTCATGAAGATCGG	CGG	71.7	100	100	98.708	50	0.5	79.844	1	2	1
HLCS_ENSG00000159267_21_36756716_1	HLCS	ENSG00000159267	21	36756716	1	GATGAGGTCGTTGATGCAGA	TGG	67.2	100	98.236	94.636	50	0.5	84.206	1	2	0
DNAJC1_ENSG00000136770_10_22003226_-1	DNAJC1	ENSG00000136770	10	22003226	-1	CAACTTCTACCAGTTCCTCG	GGG	70.1	100	100	97.088	50	1	12.515	1	2	1
DNAJC1_ENSG00000136770_10_21929139_1	DNAJC1	ENSG00000136770	10	21929139	1	TGTCTGCAGATGATGCATCC	TGG	55.5	100	99.938	96.017	50	1	13.478	1	2	1
DNAJC1_ENSG00000136770_10_21928510_-1	DNAJC1	ENSG00000136770	10	21928510	-1	AGGATGATGAACGAAGGCAG	AGG	61.3	100	99.718	83.016	50	0.5	22.022	1	2	1
DNAJC1_ENSG00000136770_10_21920905_-1	DNAJC1	ENSG00000136770	10	21920905	-1	AGCCTGTATTCTACTACAGG	CGG	66.3	100	99.804	96.532	45	0.5	25.812	1	2	0
DNAJC1_ENSG00000136770_10_21918856_-1	DNAJC1	ENSG00000136770	10	21918856	-1	GATTGCTGATGAAACCACAG	TGG	75.7	100	96.635	80.465	45	0.5	39.17	1	3	0
DNAJC1_ENSG00000136770_10_21766287_-1	DNAJC1	ENSG00000136770	10	21766287	-1	AACCAAAGCCAAGCAACTGA	AGG	60	100	100	85.353	45	0.5	67.389	1	3	0
DNAJC1_ENSG00000136770_10_21759514_-1	DNAJC1	ENSG00000136770	10	21759514	-1	CCCAGCGAGAGGACGCAGAG	GGG	71.5	100	99.952	93.046	70	0.5	75.271	1	3	0
RING1_ENSG00000204227_6_33209728_1	RING1	ENSG00000204227	6	33209728	1	GAAGAATACGATGACCACCA	AGG	75.3	100	99.153	80.443	45	1	14.86	1	2	1
RING1_ENSG00000204227_6_33210015_1	RING1	ENSG00000204227	6	33210015	1	TAAGATCTATCCTAGCCGGG	AGG	70.9	100	100	99.791	50	1	27.915	1	3	0
RING1_ENSG00000204227_6_33211211_1	RING1	ENSG00000204227	6	33211211	1	CAGACCACAACGATGAGTGG	GGG	64.8	100	100	92.695	55	1	41.79	1	2	0
RING1_ENSG00000204227_6_33211403_1	RING1	ENSG00000204227	6	33211403	1	TCGGAAGACTCTGGTGACCG	GGG	66.6	100	100	98.319	60	1	57.553	1	2	0
RING1_ENSG00000204227_6_33211542_1	RING1	ENSG00000204227	6	33211542	1	AGGGAGAATACTGCCAGACG	AGG	67.8	100	100	94.651	55	1	68.966	1	3	0
RING1_ENSG00000204227_6_33211770_-1	RING1	ENSG00000204227	6	33211770	-1	GCAGGGCCAAGTACTTGGAG	AGG	70.6	100	99.897	87.789	60	1	72.824	1	3	0
RING1_ENSG00000204227_6_33211916_1	RING1	ENSG00000204227	6	33211916	1	CGGAGGAGGTGACGGTCCTG	AGG	56.5	100	97.893	93.675	70	1	84.811	1	2	0
ATAD2_ENSG00000156802_8_123347215_-1	ATAD2	ENSG00000156802	8	123347215	-1	AAAGAGCTGTGACATCACCT	GGG	72.1	100	99.698	88.213	45	0.5	50.12	1	3	0
ATAD2_ENSG00000156802_8_123345012_-1	ATAD2	ENSG00000156802	8	123345012	-1	ATGTTCCTCATATCCACGTG	TGG	67	100	99.87	63.713	45	0.5	62.123	1	2	0
ATAD2_ENSG00000156802_8_123344894_1	ATAD2	ENSG00000156802	8	123344894	1	AATTACCTCTTCTGGCAAAG	CGG	68.2	100	100	86.572	40	0.5	64.95	1	3	0
ATAD2_ENSG00000156802_8_123339383_-1	ATAD2	ENSG00000156802	8	123339383	-1	AGTTACCGGATAAAGAAGAA	CGG	64.4	100	100	84.246	35	0.5	66.723	1	3	0
ATAD2_ENSG00000156802_8_123336377_-1	ATAD2	ENSG00000156802	8	123336377	-1	AATCCAGATAGAGATCCTGG	AGG	77.2	100	100	90.685	45	0.5	76.905	1	2	1
ATAD2_ENSG00000156802_8_123333898_-1	ATAD2	ENSG00000156802	8	123333898	-1	AAAGACACCGAGTACTCCTG	TGG	70.1	100	100	96.833	50	0.5	82.918	1	3	0
ATAD2_ENSG00000156802_8_123328393_-1	ATAD2	ENSG00000156802	8	123328393	-1	AAACACAGGAGAGTCTTCGG	TGG	71	100	99.969	94.907	50	0.5	87.877	1	3	0
PRDM4_ENSG00000110851_12_107751990_-1	PRDM4	ENSG00000110851	12	107751990	-1	TCATCCCAGTGATGGCCATG	AGG	68.9	100	99.526	80.384	55	0.5	22.69	1	3	-1
PRDM4_ENSG00000110851_12_107751835_1	PRDM4	ENSG00000110851	12	107751835	1	CTCACAGAATCCACAGACAG	AGG	70	100	95.211	77.978	50	0.5	29.084	1	2	-1
PRDM4_ENSG00000110851_12_107751722_1	PRDM4	ENSG00000110851	12	107751722	1	CATTGACCCGACTTGCAATG	TGG	75.2	100	100	99.975	50	0.75	33.746	1	3	-1
PRDM4_ENSG00000110851_12_107751606_1	PRDM4	ENSG00000110851	12	107751606	1	GAGGGAAACAGATTCTAGGG	AGG	73	100	99.424	82.757	50	0.5	38.531	1	3	-1
PRDM4_ENSG00000110851_12_107746402_1	PRDM4	ENSG00000110851	12	107746402	1	GACAGTCCGAGGGATAGGCG	CGG	66.9	100	100	99.422	65	0.75	47.36	1	3	-1
PRDM4_ENSG00000110851_12_107744635_-1	PRDM4	ENSG00000110851	12	107744635	-1	CTGGAGAAACCATTCCTGTG	CGG	72.3	100	99.84	90.786	50	0.5	54.579	1	3	-1
PRDM4_ENSG00000110851_12_107743271_1	PRDM4	ENSG00000110851	12	107743271	1	AGAATTCTAGGACACCATTG	TGG	71.2	100	100	91.441	40	0.5	58.87	1	2	-1
PRDM5_ENSG00000138738_4_120853487_1	PRDM5	ENSG00000138738	4	120853487	1	GAAGCCAGTTGGAGTGCCGT	GGG	63.1	100	100	98.13	60	0.8	11.729	1	2	-1
PRDM5_ENSG00000138738_4_120821185_-1	PRDM5	ENSG00000138738	4	120821185	-1	TTCTAGAAGACAATCAACAG	CGG	73.4	100	100	84.22	35	0.6	25.14	1	2	-1
PRDM5_ENSG00000138738_4_120818523_-1	PRDM5	ENSG00000138738	4	120818523	-1	TGTGAATGTGCAGATCGCCT	TGG	52.9	100	98.908	96.697	50	0.8	26.109	1	2	-1
PRDM5_ENSG00000138738_4_120818422_-1	PRDM5	ENSG00000138738	4	120818422	-1	ATTGCACCAGAAACCCACAG	AGG	88.4	100	100	82.645	50	0.8	31.26	1	3	-1
PRDM5_ENSG00000138738_4_120816548_-1	PRDM5	ENSG00000138738	4	120816548	-1	GCACCAGGAGACTTGCCGGG	GGG	73	100	98.962	92.302	70	0.8	40.898	1	3	-1
PRDM5_ENSG00000138738_4_120754557_-1	PRDM5	ENSG00000138738	4	120754557	-1	GCACATTCGTACTCACACCA	GGG	74.5	100	99.818	99.066	50	0.4	86.13	1	2	-1
PRDM5_ENSG00000138738_4_120710385_-1	PRDM5	ENSG00000138738	4	120710385	-1	CAAGTGCTCAGAGTGCAGCA	AGG	70.9	100	93.009	75.116	55	0.6	87.812	1	2	-1
PRDM6_ENSG00000061455_5_123099848_1	PRDM6	ENSG00000061455	5	123099848	1	CCTGGCCTACGGCATCTGCG	CGG	66.6	100	99.909	96.487	70	1	44.09	1	2	1
PRDM6_ENSG00000061455_5_123099956_1	PRDM6	ENSG00000061455	5	123099956	1	GAACACGCAGCATCTCTGGG	AGG	73.5	100	100	87.697	60	1	50.14	1	3	1
PRDM6_ENSG00000061455_5_123155975_1	PRDM6	ENSG00000061455	5	123155975	1	ATCCGATGTGCAAGGCACTG	CGG	70.1	100	99.662	74.329	55	0.5	55.574	1	2	1
PRDM6_ENSG00000061455_5_123159549_1	PRDM6	ENSG00000061455	5	123159549	1	GCCTGTATAGATATCCCTAG	GGG	72.5	100	100	94.592	45	0.5	59.608	1	3	1
PRDM6_ENSG00000061455_5_123170855_-1	PRDM6	ENSG00000061455	5	123170855	-1	AACAACGGAGCGCTGCTGGG	TGG	67.3	100	100	99.813	65	0.5	69.636	1	3	0
PRDM6_ENSG00000061455_5_123171006_-1	PRDM6	ENSG00000061455	5	123171006	-1	GCCAGTCACTGAACTCCGAG	TGG	67.9	100	100	94.818	60	0.5	78.095	1	2	0
PRDM6_ENSG00000061455_5_123180205_1	PRDM6	ENSG00000061455	5	123180205	1	TTCAGAACTGAGGAACCACG	TGG	75.3	100	99.802	96.428	50	0.5	87.115	1	2	0
PRDM7_ENSG00000126856_16_90075355_-1	PRDM7	ENSG00000126856	16	90075355	-1	TATAATGCACTGATTACTGT	AGG	62	100	76.046	83.186	30	0.67	12.385	1	2	1
PRDM7_ENSG00000126856_16_90074928_-1	PRDM7	ENSG00000126856	16	90074928	-1	CCGATGAAGAATGGACACCT	AGG	65.7	100	95.034	95.003	50	1	18.972	1	2	0
PRDM7_ENSG00000126856_16_90066899_1	PRDM7	ENSG00000126856	16	90066899	1	CCTCTGAAGGCCATCCAAGG	AGG	61.5	100	96.31	87.173	60	0.67	23.32	1	2	0
PRDM7_ENSG00000126856_16_90063654_1	PRDM7	ENSG00000126856	16	90063654	1	GAGGTACTTGCTTCTCCAGG	AGG	64.8	100	70.551	90.985	55	0.33	33.399	1	2	0
PRDM7_ENSG00000126856_16_90062497_-1	PRDM7	ENSG00000126856	16	90062497	-1	TCTCCAACCTAGAACTCAGG	AGG	67.6	100	82.303	88.557	50	0.33	36.561	1	2	1
PRDM7_ENSG00000126856_16_90062018_-1	PRDM7	ENSG00000126856	16	90062018	-1	TGGGCTTGGAGTATGGAACG	AGG	65.8	100	76.046	95.681	55	0.33	54.414	1	3	0
PRDM7_ENSG00000126856_16_90060504_-1	PRDM7	ENSG00000126856	16	90060504	-1	TGAACTGCTGGTCTGGTCTG	GGG	54.9	119.6	83.612	81.359	55	0.33	73.188	1	2	0
PRDM1_ENSG00000057657_6_106099309_1	PRDM1	ENSG00000057657	6	106099309	1	TGGACAGATCTATTCCAGAG	GGG	69.5	100	100	93.35	45	0.83	18.878	1	2	1
PRDM1_ENSG00000057657_6_106099479_1	PRDM1	ENSG00000057657	6	106099479	1	CCAACCAGGAACTTCTTGTG	TGG	65.7	100	99.599	93.278	50	0.83	25.592	1	2	1
PRDM1_ENSG00000057657_6_106105002_-1	PRDM1	ENSG00000057657	6	106105002	-1	CACGTCTTCTAAAGTCATCG	AGG	69.3	100	100	95.592	45	0.83	35.505	1	3	0
PRDM1_ENSG00000057657_6_106105411_-1	PRDM1	ENSG00000057657	6	106105411	-1	TTACAATTCATGCCGTAGGG	GGG	68.7	100	100	98.562	45	0.67	51.659	1	3	0
PRDM1_ENSG00000057657_6_106105639_-1	PRDM1	ENSG00000057657	6	106105639	-1	GTAAAGGAGAAGGCACTGTG	GGG	70.7	100	99.964	79.731	50	0.67	60.664	1	3	0
PRDM1_ENSG00000057657_6_106105866_1	PRDM1	ENSG00000057657	6	106105866	1	TACCCGCTGAAGAAGCAGAA	CGG	67.6	100	98.531	87.716	50	0.67	69.629	1	3	0
PRDM1_ENSG00000057657_6_106106471_1	PRDM1	ENSG00000057657	6	106106471	1	AAACACTACCTGGTACACAC	GGG	71.1	100	99.466	90.674	45	0.67	76.264	1	3	0
PRDM2_ENSG00000116731_1_13773183_1	PRDM2	ENSG00000116731	1	13773183	1	AATATGAGAGATTCTGCAGA	AGG	60.9	100	99.203	86.669	35	0.73	11.836	1	2	0
PRDM2_ENSG00000116731_1_13779007_1	PRDM2	ENSG00000116731	1	13779007	1	TTGGCACACAGATTAACCGG	CGG	74.2	100	100	99.758	50	0.36	23.25	1	2	0
PRDM2_ENSG00000116731_1_13779398_-1	PRDM2	ENSG00000116731	1	13779398	-1	TGGTACATACACGTTCTGGG	TGG	72	100	100	99.613	50	0.36	30.75	1	3	0
PRDM2_ENSG00000116731_1_13779815_1	PRDM2	ENSG00000116731	1	13779815	1	TCTTAGCATATCAACAACAG	AGG	71.5	100	99.971	94.737	35	0.36	38.749	1	2	0
PRDM2_ENSG00000116731_1_13780572_1	PRDM2	ENSG00000116731	1	13780572	1	GCTCAGCCAGATCCTGACCT	CGG	72.2	100	96.319	85.276	60	0.36	53.271	1	2	0
PRDM2_ENSG00000116731_1_13780730_-1	PRDM2	ENSG00000116731	1	13780730	-1	AGTGGCAACAGTTAATACCG	GGG	78.8	100	100	99.778	45	0.36	56.302	1	2	0
PRDM2_ENSG00000116731_1_13781439_-1	PRDM2	ENSG00000116731	1	13781439	-1	GTGTGCACACCTTATCTGGG	TGG	71.3	100	99.528	96.596	55	0.36	69.902	1	3	0
MYBBP1A_ENSG00000132382_17_4549341_-1	MYBBP1A	ENSG00000132382	17	4549341	-1	GGAGGCCTTGACTGAGCAGG	TGG	59.2	100	99.276	82.239	65	0.8	35.35	1	2	1
MYBBP1A_ENSG00000132382_17_4548527_1	MYBBP1A	ENSG00000132382	17	4548527	1	GCCCAAGACTCACCTGAAGA	AGG	56.1	100	95.282	88.716	55	0.8	38.636	1	3	1
MYBBP1A_ENSG00000132382_17_4548232_1	MYBBP1A	ENSG00000132382	17	4548232	1	GGTCTGCGAACTGCACCAGG	TGG	74.1	100	97.711	80.891	65	0.8	40.677	1	2	1
MYBBP1A_ENSG00000132382_17_4545744_1	MYBBP1A	ENSG00000132382	17	4545744	1	ACCAGCACCTCTACCCACGG	GGG	75.8	100	99.953	96.64	65	0.6	48.245	1	3	1
MYBBP1A_ENSG00000132382_17_4545045_1	MYBBP1A	ENSG00000132382	17	4545045	1	CGCCTTCCCAGCCTGCAGCA	CGG	58.9	100	98.585	69.462	70	0.8	57.008	1	3	1
MYBBP1A_ENSG00000132382_17_4540354_1	MYBBP1A	ENSG00000132382	17	4540354	1	CAGAACCTACTGGACTCCCA	GGG	67.7	100	99.028	91.216	55	0.8	85.312	1	3	0
MYBBP1A_ENSG00000132382_17_4539907_1	MYBBP1A	ENSG00000132382	17	4539907	1	TCTTCCGCTTCTTACTGATG	GGG	56.6	100	99.989	93.181	45	0.8	86.98	1	2	0
ATXN7_ENSG00000163635_3_63980159_-1	ATXN7	ENSG00000163635	3	63980159	-1	CATACTCACATTCTACCATG	GGG	74	100	100	92.639	40	0.67	27.872	1	2	0
ATXN7_ENSG00000163635_3_63982247_1	ATXN7	ENSG00000163635	3	63982247	1	TGGCACACTACTGAAATCTG	CGG	74.7	100	100	88.461	45	0.67	30.286	1	3	0
ATXN7_ENSG00000163635_3_63982965_1	ATXN7	ENSG00000163635	3	63982965	1	TGATCCTGACATCCACTGTG	GGG	68.8	100	99.881	85.95	50	0.67	38.048	1	2	1
ATXN7_ENSG00000163635_3_63988077_1	ATXN7	ENSG00000163635	3	63988077	1	ACATTCCTTAACCCAGCGCA	GGG	66.9	100	99.9	97.168	50	0.67	40.635	1	3	1
ATXN7_ENSG00000163635_3_63995585_1	ATXN7	ENSG00000163635	3	63995585	1	TCTGTGCCGACATCACAATG	TGG	73.7	100	100	92.344	50	0.67	63.022	1	2	0
ATXN7_ENSG00000163635_3_63995959_-1	ATXN7	ENSG00000163635	3	63995959	-1	GGAAGAGTGAACCAACAGTG	GGG	76.2	100	98.574	91.809	50	0.67	75.923	1	2	0
ATXN7_ENSG00000163635_3_63996275_1	ATXN7	ENSG00000163635	3	63996275	1	GAACTGCCTGTCAACTCCCA	CGG	74.3	100	98.878	93.161	55	0.67	86.823	1	3	0
PRDM8_ENSG00000152784_4_80201320_-1	PRDM8	ENSG00000152784	4	80201320	-1	CAGCCACATGAGACCTTCTG	AGG	69.6	100	100	90.597	55	1	12.095	1	2	-1
PRDM8_ENSG00000152784_4_80201437_1	PRDM8	ENSG00000152784	4	80201437	1	CCGCAGGATTGCCAAAGACG	AGG	65.4	100	99.398	99.661	60	1	17.755	1	3	-1
PRDM8_ENSG00000152784_4_80202001_-1	PRDM8	ENSG00000152784	4	80202001	-1	CAGCGCTGTGAAGTCTCTTG	GGG	66.1	100	99.279	93.168	55	1	26.076	1	2	-1
PRDM8_ENSG00000152784_4_80202411_1	PRDM8	ENSG00000152784	4	80202411	1	AGGAAAGAGGAAATTCCCGG	AGG	74.1	100	99.95	90.627	50	1	45.912	1	3	-1
PRDM8_ENSG00000152784_4_80202621_-1	PRDM8	ENSG00000152784	4	80202621	-1	AGCCTTCTTCACCTCCACGA	AGG	66.9	100	100	96.636	55	1	56.072	1	2	-1
PRDM8_ENSG00000152784_4_80203002_-1	PRDM8	ENSG00000152784	4	80203002	-1	CTTCTGGCCCAGCACCAGCG	GGG	65.8	100	98.902	87.749	70	0.75	74.504	1	3	-1
PRDM8_ENSG00000152784_4_80203110_1	PRDM8	ENSG00000152784	4	80203110	1	TCTAGCGGTGAAGCTCCAGG	GGG	72.5	100	99.918	96.781	60	0.75	79.729	1	2	-1
GADD45B_ENSG00000099860_19_2476575_-1	GADD45B	ENSG00000099860	19	2476575	-1	GAGGCGATCCTGGCGCTGAG	CGG	69.9	100	99.022	95.735	70	1	14.241	1	2	1
GADD45B_ENSG00000099860_19_2476596_1	GADD45B	ENSG00000099860	19	2476596	1	CCAGGATCGCCTCACAGTGG	GGG	60.6	100	100	91.757	65	1	17.527	1	2	1
GADD45B_ENSG00000099860_19_2476620_-1	GADD45B	ENSG00000099860	19	2476620	-1	GACTCACACATTCATCAACT	TGG	55.6	100	100	91.032	40	1	21.283	1	2	1
GADD45B_ENSG00000099860_19_2477058_-1	GADD45B	ENSG00000099860	19	2477058	-1	CCTCCTCGTCAATGGCCAAG	AGG	66.8	100	99.952	98.448	60	1	27.543	1	2	1
GADD45B_ENSG00000099860_19_2477126_-1	GADD45B	ENSG00000099860	19	2477126	-1	GATGTCGTTGTCACAGCAGA	AGG	61.6	100	98.493	93.322	50	0.4	38.185	1	2	1
GADD45B_ENSG00000099860_19_2477149_1	GADD45B	ENSG00000099860	19	2477149	1	ACAACGACATCAACATCGTG	CGG	64.4	100	99.931	97.962	45	0.4	41.784	1	2	1
GADD45B_ENSG00000099860_19_2477235_-1	GADD45B	ENSG00000099860	19	2477235	-1	CCGTGACCAGGAGACAATGC	AGG	63.1	100	99.714	94.623	60	0.4	55.243	1	2	1
SMYD1_ENSG00000115593_2_88084369_1	SMYD1	ENSG00000115593	2	88084369	1	CAGGAGAAGCTCCATCGCTG	TGG	59.1	100	100	90.782	60	1	12.862	1	2	1
SMYD1_ENSG00000115593_2_88087950_1	SMYD1	ENSG00000115593	2	88087950	1	GGACGACTTGCAGAACCACG	TGG	73.2	100	99.876	94.086	60	0.67	27.138	1	2	0
SMYD1_ENSG00000115593_2_88088070_1	SMYD1	ENSG00000115593	2	88088070	1	CATCTCGCACATCTTCGGAG	TGG	69.8	100	100	99.534	55	0.67	35.219	1	2	0
SMYD1_ENSG00000115593_2_88091103_-1	SMYD1	ENSG00000115593	2	88091103	-1	TACAGTTGGGCCAACAGTCA	TGG	55.8	100	100	98.232	50	0.67	41.751	1	3	1
SMYD1_ENSG00000115593_2_88096629_1	SMYD1	ENSG00000115593	2	88096629	1	AGGCAAGATCTCAGAAGGAG	AGG	58.4	100	95.9	79.924	50	0.67	49.36	1	2	1
SMYD1_ENSG00000115593_2_88096761_1	SMYD1	ENSG00000115593	2	88096761	1	GAAGGATGACCTCTTCCTGG	GGG	70.8	100	98.372	79.781	55	0.67	58.249	1	2	0
SMYD1_ENSG00000115593_2_88106465_1	SMYD1	ENSG00000115593	2	88106465	1	AGGCCTCGTTCTATGCCAGG	AGG	73.3	100	99.662	97.626	60	0.67	75.556	1	2	0
MSH6_ENSG00000116062_2_47799037_-1	MSH6	ENSG00000116062	2	47799037	-1	ATCACCACCTCCACTAACGT	GGG	71.5	100	100	97.067	50	0.42	25.583	1	2	0
MSH6_ENSG00000116062_2_47799296_-1	MSH6	ENSG00000116062	2	47799296	-1	CTCCAATAAGAGCATCCATG	TGG	74.2	100	100	89.243	45	0.42	31.869	1	2	1
MSH6_ENSG00000116062_2_47799457_1	MSH6	ENSG00000116062	2	47799457	1	TGAGACTCCAGAAATGATGG	AGG	74.1	100	99.744	67.712	45	0.42	35.777	1	3	1
MSH6_ENSG00000116062_2_47799934_1	MSH6	ENSG00000116062	2	47799934	1	AAAGCTAAGTGATGGCATTG	GGG	69	100	100	92.888	40	0.42	47.354	1	3	1
MSH6_ENSG00000116062_2_47800329_-1	MSH6	ENSG00000116062	2	47800329	-1	ATAGCATAATGGTTACAGAG	TGG	72.8	100	100	77.586	35	0.42	56.942	1	2	1
MSH6_ENSG00000116062_2_47800718_-1	MSH6	ENSG00000116062	2	47800718	-1	GGTCAAAGGCTGTATCCCAT	CGG	68.3	100	99.703	93.411	50	0.42	66.383	1	3	1
MSH6_ENSG00000116062_2_47803657_1	MSH6	ENSG00000116062	2	47803657	1	GTTACTGGACCAAATATGGG	GGG	73.7	100	99.492	91.816	45	0.42	83.544	1	3	1
ASH2L_ENSG00000129691_8_38107112_1	ASH2L	ENSG00000129691	8	38107112	1	GGTGAGGTAGAGCTGCAATG	TGG	73.3	100	100	94.612	55	0.5	22.72	1	2	0
ASH2L_ENSG00000129691_8_38110432_1	ASH2L	ENSG00000129691	8	38110432	1	TGCAACGTCTGCCATCACAG	TGG	65.4	100	100	95.491	55	0.75	28.102	1	2	0
ASH2L_ENSG00000129691_8_38114245_1	ASH2L	ENSG00000129691	8	38114245	1	TGACAACCAGACAGAGACCT	GGG	67	100	100	82.625	50	0.5	37.27	1	2	0
ASH2L_ENSG00000129691_8_38119358_1	ASH2L	ENSG00000129691	8	38119358	1	GGACCACCAAGAAGGCCCGG	AGG	70.3	100	96.656	91.094	70	0.5	52.367	1	3	0
ASH2L_ENSG00000129691_8_38121051_-1	ASH2L	ENSG00000129691	8	38121051	-1	AGTCAAGTTCCAGCTTCTCG	GGG	68.9	100	100	94.996	50	0.5	58.595	1	2	0
ASH2L_ENSG00000129691_8_38128421_-1	ASH2L	ENSG00000129691	8	38128421	-1	AGTCTGGCAGCGGTATCTGG	TGG	62.4	100	99.765	96.964	60	0.62	70.005	1	2	1
ASH2L_ENSG00000129691_8_38133540_-1	ASH2L	ENSG00000129691	8	38133540	-1	CCATGACTCACCTCACTATG	GGG	62.7	100	100	93.627	50	0.62	85.85	1	2	1
TLE2_ENSG00000065717_19_3028323_-1	TLE2	ENSG00000065717	19	3028323	-1	AATGCAGCGACATTATGTCA	TGG	62.5	100	92.206	94.901	40	0.91	10.184	1	2	1
TLE2_ENSG00000065717_19_3027858_-1	TLE2	ENSG00000065717	19	3027858	-1	AGTATTATGAGATGTCGTAC	GGG	62.8	100	99.686	99.76	35	0.91	11.018	1	2	1
TLE2_ENSG00000065717_19_3025062_-1	TLE2	ENSG00000065717	19	3025062	-1	GAGATTGTGAAGCGTCTGAG	CGG	70.6	100	100	98.15	50	0.82	13.105	1	2	1
TLE2_ENSG00000065717_19_3019703_-1	TLE2	ENSG00000065717	19	3019703	-1	GGAGCTGAACAGCCTCATCG	GGG	70.8	100	99.44	97.699	60	0.82	17.821	1	2	1
TLE2_ENSG00000065717_19_3015738_1	TLE2	ENSG00000065717	19	3015738	1	CTCCTCCACGAGACTCTCAG	GGG	65.9	100	99.683	89.872	60	0.73	27.462	1	2	1
TLE2_ENSG00000065717_19_3006498_-1	TLE2	ENSG00000065717	19	3006498	-1	ACACAGCATGTGTACACGGG	CGG	71.4	100	100	98.187	55	0.64	62.062	1	3	0
TLE2_ENSG00000065717_19_3002442_-1	TLE2	ENSG00000065717	19	3002442	-1	CGGAATGGAGAGTAGCAACG	TGG	72.3	100	98.862	99.21	55	0.55	84.432	1	2	0
TLE1_ENSG00000196781_9_81652218_-1	TLE1	ENSG00000196781	9	81652218	-1	AGAATTGAATGCCATCATCG	GGG	74.1	100	99.094	88.463	40	0.8	15.368	1	2	1
TLE1_ENSG00000196781_9_81634101_-1	TLE1	ENSG00000196781	9	81634101	-1	CACGATGCAGAGCACCACAG	AGG	75.2	100	99.404	96.735	60	0.8	25.209	1	2	0
TLE1_ENSG00000196781_9_81613389_1	TLE1	ENSG00000196781	9	81613389	1	GTACCCGCTTGGTTAACGAG	GGG	69.3	100	100	100	55	0.6	46.189	1	3	0
TLE1_ENSG00000196781_9_81610230_-1	TLE1	ENSG00000196781	9	81610230	-1	ACCTGGCAGGAATCCCTGGG	GGG	70.2	100	100	60.024	65	0.6	57.496	1	3	0
TLE1_ENSG00000196781_9_81593256_1	TLE1	ENSG00000196781	9	81593256	1	TCTGACCGTCTGCAGTAACG	TGG	67.9	100	100	98.743	55	0.4	59.757	1	2	0
TLE1_ENSG00000196781_9_81587682_1	TLE1	ENSG00000196781	9	81587682	1	AAGCCACTCAGTCACCTGGG	AGG	73.3	100	99.027	88.204	60	0.4	85.972	1	3	0
TLE1_ENSG00000196781_9_81585594_-1	TLE1	ENSG00000196781	9	81585594	-1	GGGCATGGAGAGCAGCAATG	TGG	71.7	100	72.29	83.522	60	0.4	88.61	1	3	0
SCMH1_ENSG00000010803_1_41143050_1	SCMH1	ENSG00000010803	1	41143050	1	AGGTGGATGTGGTGTTCCTG	GGG	61.2	100	96.539	82.633	55	0.92	15.344	1	2	1
SCMH1_ENSG00000010803_1_41113474_-1	SCMH1	ENSG00000010803	1	41113474	-1	GGGAATGAAGCTAGAAGCTG	TGG	58.3	100	99.965	86.648	50	0.83	30.354	1	3	1
SCMH1_ENSG00000010803_1_41113356_1	SCMH1	ENSG00000010803	1	41113356	1	AGATGTCTCGGGAGTCGAAG	CGG	63	100	99.699	98.742	55	0.83	35.994	1	3	1
SCMH1_ENSG00000010803_1_41075415_1	SCMH1	ENSG00000010803	1	41075415	1	GGGCTTCTCAGTATTCACAT	CGG	75.6	100	99.956	94.722	45	0.92	41.252	1	3	0
SCMH1_ENSG00000010803_1_41070597_1	SCMH1	ENSG00000010803	1	41070597	1	TCATCTGCTCTTACCTGTTG	GGG	54.4	100	99.01	91.592	45	0.92	56.597	1	2	1
SCMH1_ENSG00000010803_1_41048791_1	SCMH1	ENSG00000010803	1	41048791	1	AGCCTGCTGCAACACCACAG	AGG	73.3	100	98.902	87.509	60	0.92	61.472	1	2	1
SCMH1_ENSG00000010803_1_41046561_1	SCMH1	ENSG00000010803	1	41046561	1	TGATGCTGTTGACTGCTGGG	AGG	68.4	100	99.983	86.625	55	0.92	68.117	1	3	1
PELP1_ENSG00000141456_17_4703882_-1	PELP1	ENSG00000141456	17	4703882	-1	CCTATTGCGGCTGCATGGGT	CGG	52.7	100	99.123	95.428	60	0.75	10.607	1	3	1
PELP1_ENSG00000141456_17_4690945_1	PELP1	ENSG00000141456	17	4690945	1	GCTGCTGGAATAGCTCTGTG	GGG	71.3	100	99.866	89.496	55	0.75	14.33	1	2	1
PELP1_ENSG00000141456_17_4682893_1	PELP1	ENSG00000141456	17	4682893	1	GCAGCTGGGCTGCATATCGG	AGG	61.1	100	99.577	98.701	65	0.75	18.528	1	3	1
PELP1_ENSG00000141456_17_4682520_1	PELP1	ENSG00000141456	17	4682520	1	TGAGAGAACCACAAGCCCGA	GGG	68.1	100	99.05	96.53	55	0.75	22.558	1	3	1
PELP1_ENSG00000141456_17_4676769_1	PELP1	ENSG00000141456	17	4676769	1	CTGTTGGAGCTGAGGGCTCA	AGG	52	100	97.744	75.768	60	0.75	24.293	1	3	1
PELP1_ENSG00000141456_17_4673254_-1	PELP1	ENSG00000141456	17	4673254	-1	CCAGCGAGAAGATAGCCTTG	AGG	78.2	100	99.843	96.434	55	0.5	56.619	1	2	0
PELP1_ENSG00000141456_17_4672631_-1	PELP1	ENSG00000141456	17	4672631	-1	AAGTGACTCTGATGACAGCG	TGG	75.5	100	99.73	94.642	50	0.5	71.145	1	2	0
TAF12_ENSG00000120656_1_28621997_1	TAF12	ENSG00000120656	1	28621997	1	CTATTGGCCATGGAGCCTTG	TGG	67.2	100	100	91.637	55	1	17.391	1	2	0
TAF12_ENSG00000120656_1_28621975_-1	TAF12	ENSG00000120656	1	28621975	-1	CATGGCCAATAGTACTGCAG	TGG	63.3	100	99.957	94.014	50	1	21.946	1	2	0
TAF12_ENSG00000120656_1_28621951_-1	TAF12	ENSG00000120656	1	28621951	-1	AAAGATACCAGGCACTCCTG	GGG	70	100	99.708	92.956	50	1	26.915	1	3	0
TAF12_ENSG00000120656_1_28617993_-1	TAF12	ENSG00000120656	1	28617993	-1	ACAGGACTTAGTAAGAGAAG	TGG	61	100	99.805	80.611	40	1	42.443	1	2	1
TAF12_ENSG00000120656_1_28617960_-1	TAF12	ENSG00000120656	1	28617960	-1	GCAGTTGGATGAAGATGTGG	AGG	65.2	100	98.535	81.63	50	1	49.275	1	2	1
TAF12_ENSG00000120656_1_28613276_-1	TAF12	ENSG00000120656	1	28613276	-1	TCGCAAGTCTAGCACCCTGG	AGG	71.1	100	100	96.029	60	1	68.53	1	3	1
TAF12_ENSG00000120656_1_28605446_-1	TAF12	ENSG00000120656	1	28605446	-1	CAGAGCGCCAGTGGAACATG	TGG	61	100	100	93.201	60	1	77.64	1	2	1
TAF10_ENSG00000166337_11_6612074_1	TAF10	ENSG00000166337	11	6612074	1	GCTGGCCTTGTTCTCCGCGG	CGG	57.8	100	99.458	95.454	70	1	17.584	1	2	0
TAF10_ENSG00000166337_11_6611812_-1	TAF10	ENSG00000166337	11	6611812	-1	TTCTCCTCCAGCTCCGGTGT	CGG	56.6	100	97.103	95.004	60	0.5	36.391	1	2	0
TAF10_ENSG00000166337_11_6611702_1	TAF10	ENSG00000166337	11	6611702	1	TGCATCAAGAAGTCCACCAA	AGG	65.2	100	98.014	91.066	45	0.5	53.211	1	2	0
TAF10_ENSG00000166337_11_6611668_-1	TAF10	ENSG00000166337	11	6611668	-1	GCTGGAAGATTACACGCCTA	CGG	64.7	100	100	99.203	50	0.5	58.41	1	2	1
TAF10_ENSG00000166337_11_6611444_1	TAF10	ENSG00000166337	11	6611444	1	AGTAACCAGTCACTGCATCT	GGG	57.8	100	100	93.933	45	1	60.398	1	2	1
TAF10_ENSG00000166337_11_6611193_-1	TAF10	ENSG00000166337	11	6611193	-1	CAGCTCCCGGAGCAAGAGCA	AGG	59.9	100	97.717	80.174	65	1	85.933	1	3	0
TAF10_ENSG00000166337_11_6611003_1	TAF10	ENSG00000166337	11	6611003	1	CCATGGTTAGAGTGTACTTG	CGG	63.1	100	100	96.631	45	1	87.921	1	2	0
ANKRD32_ENSG00000133302_5_94630639_1	ANKRD32	ENSG00000133302	5	94630639	1	TGCAATCTGCACCTAAAAGA	TGG	47.3	100	100	89.491	40	1	10.303	1	4	0
ANKRD32_ENSG00000133302_5_94630662_1	ANKRD32	ENSG00000133302	5	94630662	1	CGTGAAGAACTGAAACGCAC	TGG	60.1	100	100	97.831	50	1	11.027	1	3	0
ANKRD32_ENSG00000133302_5_94630707_-1	ANKRD32	ENSG00000133302	5	94630707	-1	GCTTATCAGTTCTAACAAGG	AGG	67.2	100	100	91.395	40	0.75	12.445	1	2	0
ANKRD32_ENSG00000133302_5_94649490_-1	ANKRD32	ENSG00000133302	5	94649490	-1	ATGTTCAGTCCAAACAGAAT	TGG	42.7	100	100	84.922	35	0.5	19.88	1	3	0
ANKRD32_ENSG00000133302_5_94630517_1	ANKRD32	ENSG00000133302	5	94630517	1	AGGAAAGTGGATACTAACCA	AGG	77.8	100	99.547	93.21	40	1	6.459	1	3	0
ANKRD32_ENSG00000133302_5_94630552_1	ANKRD32	ENSG00000133302	5	94630552	1	ATAGTGCCAAAAGTGGCAGA	TGG	62.3	100	100	89.914	45	1	7.561	1	4	0
ANKRD32_ENSG00000133302_5_94630578_1	ANKRD32	ENSG00000133302	5	94630578	1	GATGAAACAACTTATGAATG	GGG	60.6	100	99.775	86.83	30	1	8.381	1	3	0
NASP_ENSG00000132780_1_45606511_1	NASP	ENSG00000132780	1	45606511	1	GTGTTGGGAAACGCCTTGGA	AGG	64.3	100	99.869	92.867	55	0.47	19.819	1	3	0
NASP_ENSG00000132780_1_45614147_-1	NASP	ENSG00000132780	1	45614147	-1	TGCTAAATCCAGCATATCCC	AGG	54.7	100	100	82.52	45	0.37	68.243	1	3	0
NASP_ENSG00000132780_1_45614361_1	NASP	ENSG00000132780	1	45614361	1	GGAGAAGTTAGTGTTGAATC	TGG	50.8	100	99.952	90.8	40	0.37	72.301	1	2	1
NASP_ENSG00000132780_1_45615046_-1	NASP	ENSG00000132780	1	45615046	-1	CCTGCAGGTTAAGGCAGGAC	TGG	50.7	100	99.611	65.58	60	0.37	73.838	1	2	1
NASP_ENSG00000132780_1_45615147_1	NASP	ENSG00000132780	1	45615147	1	GTACAACTCTCAGTATGATG	AGG	68	100	99.492	60.805	40	0.37	77.817	1	2	1
NASP_ENSG00000132780_1_45615431_1	NASP	ENSG00000132780	1	45615431	1	GCAAAGGAGTCTCAGCGTAG	TGG	57.5	100	100	98.947	55	0.37	84.949	1	3	0
NASP_ENSG00000132780_1_45616388_1	NASP	ENSG00000132780	1	45616388	1	AGGAGGCTCTTCAGTCTCCA	TGG	52.7	100	99.447	77.557	55	0.32	88.574	1	2	0
VPS72_ENSG00000163159_1_151185928_-1	VPS72	ENSG00000163159	1	151185928	-1	CGGAGATGATGAGTATCAAG	GGG	66.8	100	100	96.236	45	1	12.356	1	2	1
VPS72_ENSG00000163159_1_151185811_-1	VPS72	ENSG00000163159	1	151185811	-1	GAAGCGCCGAGTAGTCACCA	AGG	71.1	100	100	98.924	60	1	22.756	1	2	1
VPS72_ENSG00000163159_1_151185583_-1	VPS72	ENSG00000163159	1	151185583	-1	GCCTCGAAAGGTCAACACCC	CGG	65.8	100	100	93.898	60	1	27.289	1	3	1
VPS72_ENSG00000163159_1_151184373_-1	VPS72	ENSG00000163159	1	151184373	-1	TGAGCGGCCACTAACCCAGG	AGG	72.2	100	100	97.773	65	1	44.889	1	3	1
VPS72_ENSG00000163159_1_151178137_-1	VPS72	ENSG00000163159	1	151178137	-1	ACCCTAAAGAGACATATGAG	CGG	73.3	100	99.918	84.537	40	1	50.667	1	3	1
VPS72_ENSG00000163159_1_151176965_1	VPS72	ENSG00000163159	1	151176965	1	TACGTGAGCAGCGAGCAGGG	GGG	75.3	100	100	92.451	65	1	71.644	1	3	0
VPS72_ENSG00000163159_1_151176780_-1	VPS72	ENSG00000163159	1	151176780	-1	AGCCTTCAAGATCATTCGTG	AGG	65.7	100	100	98.079	45	1	88.089	1	2	1
CDC6_ENSG00000094804_17_40289593_1	CDC6	ENSG00000094804	17	40289593	1	CTCAGCCCCAGGAAACGTCT	GGG	58.6	100	100	95.227	60	1	10.298	1	4	0
CDC6_ENSG00000094804_17_40291086_-1	CDC6	ENSG00000094804	17	40291086	-1	GGAGAACAAGGAGGTAAATG	GGG	59	100	99.306	69.407	45	1	12.321	1	3	0
CDC6_ENSG00000094804_17_40291109_1	CDC6	ENSG00000094804	17	40291109	1	CCTTGTTCTCCACCAAAGCA	AGG	59.7	100	100	77.512	50	1	13.691	1	3	0
CDC6_ENSG00000094804_17_40291137_-1	CDC6	ENSG00000094804	17	40291137	-1	TTAAGTGTATGTGAGTGAGG	GGG	71.4	100	100	78.677	40	1	15.357	1	2	0
CDC6_ENSG00000094804_17_40291334_1	CDC6	ENSG00000094804	17	40291334	1	GTGAGACTATTCAAGCAAGA	AGG	61.6	100	99.918	90.506	40	0.5	27.083	1	2	0
CDC6_ENSG00000094804_17_40291515_1	CDC6	ENSG00000094804	17	40291515	1	TGAACACAGCTGTCCCAGAT	CGG	61.9	100	100	82.202	50	0.5	30.179	1	3	1
CDC6_ENSG00000094804_17_40289547_-1	CDC6	ENSG00000094804	17	40289547	-1	TACACGAGGAGAACAGGTTA	CGG	54	100	100	99.25	45	1	7.559	1	2	0
NCOA2_ENSG00000140396_8_70157194_-1	NCOA2	ENSG00000140396	8	70157194	-1	ATCTGACTGGACAAACGATG	GGG	70.7	100	99.95	96.982	45	0.4	26.609	1	3	0
NCOA2_ENSG00000140396_8_70156911_1	NCOA2	ENSG00000140396	8	70156911	1	ATGCCTTGGTGAAAGCATGG	AGG	79.2	100	99.383	91.591	50	0.4	33.045	1	3	0
NCOA2_ENSG00000140396_8_70156665_1	NCOA2	ENSG00000140396	8	70156665	1	GGGAGGATTCATATTAACTG	GGG	75.4	100	100	87.228	40	0.4	38.64	1	3	0
NCOA2_ENSG00000140396_8_70156263_1	NCOA2	ENSG00000140396	8	70156263	1	TAACTTGGCCAAGTCCACAG	GGG	78.2	100	100	76.126	50	0.4	47.783	1	2	1
NCOA2_ENSG00000140396_8_70141281_-1	NCOA2	ENSG00000140396	8	70141281	-1	ATGAACCGGCCAGTCCAAGG	AGG	71.2	100	99.347	94.334	60	0.6	66.636	1	2	0
NCOA2_ENSG00000140396_8_70138307_-1	NCOA2	ENSG00000140396	8	70138307	-1	GAATTAGAGATGAACATGGG	GGG	71.7	100	100	82.472	40	0.4	69.547	1	3	0
NCOA2_ENSG00000140396_8_70126902_-1	NCOA2	ENSG00000140396	8	70126902	-1	GAATATGACACCAAGCATGG	TGG	73.3	100	100	86.484	45	0.4	87.128	1	2	1
NCOA3_ENSG00000124151_20_47627089_1	NCOA3	ENSG00000124151	20	47627089	1	ATACCTGCAATATAAGCAAG	AGG	64.1	100	100	93.424	35	1	10.344	1	2	1
NCOA3_ENSG00000124151_20_47627734_1	NCOA3	ENSG00000124151	20	47627734	1	TCAGCCACGAGCTATGATGG	AGG	72.3	100	100	91.337	55	1	16.411	1	2	0
NCOA3_ENSG00000124151_20_47627942_1	NCOA3	ENSG00000124151	20	47627942	1	GCAATCTTGTATGATCTGTG	TGG	72.6	100	100	93.988	40	1	17.248	1	2	0
NCOA3_ENSG00000124151_20_47633536_1	NCOA3	ENSG00000124151	20	47633536	1	ATTCACTGAGATCCTCCATG	AGG	72	100	98.834	89.35	45	1	20.084	1	2	1
NCOA3_ENSG00000124151_20_47634077_-1	NCOA3	ENSG00000124151	20	47634077	-1	CAACGAGAATCGATATACTG	GGG	67.1	100	100	98.452	40	1	23.803	1	2	1
NCOA3_ENSG00000124151_20_47636356_-1	NCOA3	ENSG00000124151	20	47636356	-1	TAGAGGAGGAGACTCCAGAG	GGG	76.1	100	98.584	82.181	55	1	46.49	1	2	1
NCOA3_ENSG00000124151_20_47651050_1	NCOA3	ENSG00000124151	20	47651050	1	GTCATCACTTCCGACAACAG	AGG	73.4	100	99.522	95.028	50	1	87.169	1	2	0
NCOA1_ENSG00000084676_2_24683078_1	NCOA1	ENSG00000084676	2	24683078	1	GTCTACAGCATACTGCACGT	GGG	73.6	100	100	99.763	50	1	11.042	1	1	0
NCOA1_ENSG00000084676_2_24697758_-1	NCOA1	ENSG00000084676	2	24697758	-1	TAAGATGGTTCTCTGCCCTG	AGG	72.2	100	100	90.863	50	1	20.825	1	3	1
NCOA1_ENSG00000084676_2_24706637_-1	NCOA1	ENSG00000084676	2	24706637	-1	GAGATACTAGGATTGACCGA	GGG	75.8	100	100	98.115	45	1	26.735	1	2	0
NCOA1_ENSG00000084676_2_24707569_-1	NCOA1	ENSG00000084676	2	24707569	-1	ACAAAGTGGTGATATCTGAG	GGG	74.3	100	100	84.8	40	1	48.087	1	3	1
NCOA1_ENSG00000084676_2_24741846_1	NCOA1	ENSG00000084676	2	24741846	1	ACAGTCAACAGCACCGACAG	AGG	73.7	100	99.323	97.297	55	1	77.113	1	2	1
NCOA1_ENSG00000084676_2_24741953_-1	NCOA1	ENSG00000084676	2	24741953	-1	GAGCACCCTGAGGAAGACGG	GGG	75.2	100	97.654	90.637	65	1	79.565	1	3	1
NCOA1_ENSG00000084676_2_24752101_-1	NCOA1	ENSG00000084676	2	24752101	-1	GTCTGGTGACTGATACCCGG	AGG	74.4	100	100	98.841	60	1	87.652	1	3	1
NCOA6_ENSG00000198646_20_34757724_-1	NCOA6	ENSG00000198646	20	34757724	-1	GCACAATGACTGCAAACCAA	GGG	70.4	100	100	90.508	45	0.8	16.177	1	3	0
NCOA6_ENSG00000198646_20_34757352_1	NCOA6	ENSG00000198646	20	34757352	1	ACAGGCTGCTGAAATCCCTG	GGG	70.4	100	96.278	85.492	55	0.8	22.059	1	3	1
NCOA6_ENSG00000198646_20_34757241_1	NCOA6	ENSG00000198646	20	34757241	1	AGGCCTGGATGTAAACTCTG	TGG	66.5	100	100	89.365	50	0.8	23.814	1	3	1
NCOA6_ENSG00000198646_20_34750440_1	NCOA6	ENSG00000198646	20	34750440	1	TGTTGCCATGAATTCCCATG	AGG	69.9	100	100	91.495	45	0.8	27.736	1	3	1
NCOA6_ENSG00000198646_20_34749963_-1	NCOA6	ENSG00000198646	20	34749963	-1	GGACCAGCCCAGATAATGAG	GGG	67.1	100	99.525	97.728	55	0.8	35.278	1	3	1
NCOA6_ENSG00000198646_20_34749833_-1	NCOA6	ENSG00000198646	20	34749833	-1	GCATTCAGGGACAGGTCCTG	CGG	69.4	100	99.89	83.839	60	0.8	37.334	1	3	1
NCOA6_ENSG00000198646_20_34749715_-1	NCOA6	ENSG00000198646	20	34749715	-1	TAGCATTCAACAAACCAACA	TGG	73.5	100	99.332	92.079	35	0.8	39.2	1	3	1
TFPT_ENSG00000105619_19_54114630_1	TFPT	ENSG00000105619	19	54114630	1	AGGATGTGGCCACCAAATAG	GGG	65.3	100	98.433	92.301	50	1	12.253	1	3	-1
TFPT_ENSG00000105619_19_54114468_-1	TFPT	ENSG00000105619	19	54114468	-1	GAAAGTACCAGGCACTAGGT	CGG	57.4	100	99.767	84.445	50	1	33.597	1	3	-1
TFPT_ENSG00000105619_19_54110073_-1	TFPT	ENSG00000105619	19	54110073	-1	AGGTGCAGAGGATAACTCGG	AGG	72	100	99.34	97.492	55	0.75	43.478	1	2	-1
TFPT_ENSG00000105619_19_54108369_-1	TFPT	ENSG00000105619	19	54108369	-1	GAGAGTGCTGGACTCCTACG	GGG	70.9	100	100	95.828	60	1	49.934	1	2	-1
TFPT_ENSG00000105619_19_54108207_1	TFPT	ENSG00000105619	19	54108207	1	CTCATTCTCCGCATTGCCTG	GGG	60	100	97.822	90.78	55	0.5	60.606	1	2	-1
TFPT_ENSG00000105619_19_54108082_-1	TFPT	ENSG00000105619	19	54108082	-1	GGAAGAGGCGGCGAGTGCCA	CGG	51.3	100	100	94.853	70	0.75	77.075	1	2	-1
TFPT_ENSG00000105619_19_54108030_1	TFPT	ENSG00000105619	19	54108030	1	CGCCTTCCTCACCTGCACCG	GGG	68.3	100	93.752	94.396	70	0.5	83.926	1	2	-1
PBK_ENSG00000168078_8_27823195_1	PBK	ENSG00000168078	8	27823195	1	GGAGAATGAGACAAACCTCT	TGG	53.2	100	99.95	87.852	45	0.75	16.216	1	3	1
PBK_ENSG00000168078_8_27822433_-1	PBK	ENSG00000168078	8	27822433	-1	TGTCTTGCTATGGAATATGG	AGG	67.5	100	99.394	88.489	40	0.75	35.035	1	2	1
PBK_ENSG00000168078_8_27820585_-1	PBK	ENSG00000168078	8	27820585	-1	TGTAGGAGTCTCTCTACCAC	TGG	56.3	100	99.96	95.835	50	0.5	57.457	1	2	1
PBK_ENSG00000168078_8_27811077_-1	PBK	ENSG00000168078	8	27811077	-1	GAAACCCAAAGAAGCTGTGG	AGG	65.9	100	99.9	85.494	50	0.5	68.569	1	3	1
PBK_ENSG00000168078_8_27811053_-1	PBK	ENSG00000168078	8	27811053	-1	GAATGGTGTTATTACTGACA	AGG	65.3	100	100	93.127	35	0.5	70.971	1	2	1
PBK_ENSG00000168078_8_27811029_1	PBK	ENSG00000168078	8	27811029	1	TTCCCACAAAGTAAGGCCAA	AGG	64.3	100	99.584	83.662	45	0.5	73.373	1	3	1
PBK_ENSG00000168078_8_27810433_1	PBK	ENSG00000168078	8	27810433	1	AGTTCTTCCATATTAATAGG	TGG	62.5	100	99.724	80.862	30	0.5	87.387	1	2	1
DDB2_ENSG00000134574_11_47216403_-1	DDB2	ENSG00000134574	11	47216403	-1	CTGACGATGCTGCGGCATGG	TGG	67.3	100	100	98.516	65	0.8	24.145	1	2	-1
DDB2_ENSG00000134574_11_47216922_-1	DDB2	ENSG00000134574	11	47216922	-1	ATGTAGCCCTCCTGTCAAAG	GGG	69.9	100	100	93.568	50	0.7	33.496	1	3	-1
DDB2_ENSG00000134574_11_47217044_1	DDB2	ENSG00000134574	11	47217044	1	CAAACCCACCTTCATCAAAG	GGG	72.7	100	98.479	84.98	45	0.7	42.01	1	3	-1
DDB2_ENSG00000134574_11_47232822_1	DDB2	ENSG00000134574	11	47232822	1	CGTGTTAGATTGGAGCTGGA	GGG	64.1	100	100	87.584	50	0.6	42.987	1	2	-1
DDB2_ENSG00000134574_11_47234633_1	DDB2	ENSG00000134574	11	47234633	1	TGGTCACAGGAGACAACGTG	GGG	78	100	99.177	95.427	55	0.4	56.874	1	2	-1
DDB2_ENSG00000134574_11_47235271_-1	DDB2	ENSG00000134574	11	47235271	-1	CCATCGGGACTGAAACAAGC	TGG	54.9	100	100	98.371	55	0.3	72.156	1	3	-1
DDB2_ENSG00000134574_11_47237854_-1	DDB2	ENSG00000134574	11	47237854	-1	ACAACAATGAGGTTGTAGCG	AGG	75.7	100	99.737	96.901	45	0.3	83.252	1	2	-1
BRWD3_ENSG00000165288_X_80722761_1	BRWD3	ENSG00000165288	X	80722761	1	TAAGAGGACGATAATCCGTG	TGG	70.1	100	100	98.634	45	1	31.003	1	2	0
BRWD3_ENSG00000165288_X_80703538_1	BRWD3	ENSG00000165288	X	80703538	1	AGTATCCAAGATCCACTGAG	GGG	75.1	100	99.919	92.304	45	1	51.35	1	2	0
BRWD3_ENSG00000165288_X_80693019_-1	BRWD3	ENSG00000165288	X	80693019	-1	GTATAATAGATGACGCCTGG	TGG	75.6	100	100	98.287	45	1	58.879	1	2	0
BRWD3_ENSG00000165288_X_80691833_1	BRWD3	ENSG00000165288	X	80691833	1	TCATACCCAGGGAAAGAAGG	TGG	66	100	99.698	74.318	50	1	64.188	1	3	1
BRWD3_ENSG00000165288_X_80691081_-1	BRWD3	ENSG00000165288	X	80691081	-1	CTGACCTCAATACCATCAGG	CGG	74.9	100	100	95.259	50	1	66.093	1	2	1
BRWD3_ENSG00000165288_X_80685522_-1	BRWD3	ENSG00000165288	X	80685522	-1	TAGGGTCATCAGGAGCAAGA	GGG	66.4	100	98.676	71.108	50	1	74.343	1	3	1
BRWD3_ENSG00000165288_X_80684137_-1	BRWD3	ENSG00000165288	X	80684137	-1	AGATGTTATAGATACTCCTG	TGG	71	100	99.823	95.645	35	1	75.934	1	2	1
BRWD1_ENSG00000185658_21_39280202_1	BRWD1	ENSG00000185658	21	39280202	1	AACTGTCCCATCAGCACCAG	TGG	56.7	100	99.584	92.016	55	0.73	12.277	1	3	1
BRWD1_ENSG00000185658_21_39277330_1	BRWD1	ENSG00000185658	21	39277330	1	TACATGATCAGTACTACCTG	TGG	71.9	100	100	93.069	40	0.73	14.309	1	2	0
BRWD1_ENSG00000185658_21_39274444_-1	BRWD1	ENSG00000185658	21	39274444	-1	GTAGCAGAGATGGAACAGCA	CGG	73.3	100	99.955	85.536	50	0.73	16.369	1	2	1
BRWD1_ENSG00000185658_21_39270324_-1	BRWD1	ENSG00000185658	21	39270324	-1	ATGATCATGTCCTCAAAGTG	TGG	67.7	100	100	87.02	40	0.73	18.858	1	3	0
BRWD1_ENSG00000185658_21_39269962_-1	BRWD1	ENSG00000185658	21	39269962	-1	ATGTTATCTGCAGGACATGA	TGG	55.2	100	99.808	88.839	40	0.73	20.42	1	2	0
BRWD1_ENSG00000185658_21_39265005_-1	BRWD1	ENSG00000185658	21	39265005	-1	TAGATTGAAGGACAAGGACA	TGG	62.5	100	95.314	82.369	40	0.73	21.499	1	2	0
BRWD1_ENSG00000185658_21_39218244_1	BRWD1	ENSG00000185658	21	39218244	1	GGTATGTACACAAATCAACA	GGG	73.3	100	100	88.597	35	0.36	49.454	1	3	1
TAF7_ENSG00000178913_5_141319929_-1	TAF7	ENSG00000178913	5	141319929	-1	GTCTGGTCATGTCAACCTCA	AGG	64.5	100	100	94.782	50	1	10.984	1	2	1
TAF7_ENSG00000178913_5_141319749_1	TAF7	ENSG00000178913	5	141319749	1	ATAGAGATCACCATCAACTG	TGG	68	100	100	96.992	40	0.5	28.176	1	2	1
TAF7_ENSG00000178913_5_141319640_1	TAF7	ENSG00000178913	5	141319640	1	TTAGAGGCAGAGTAATTCCG	TGG	65.6	100	100	97.627	45	0.5	38.586	1	2	1
TAF7_ENSG00000178913_5_141319506_-1	TAF7	ENSG00000178913	5	141319506	-1	TGAAGCTGTTAGTACTCGGT	GGG	68.3	100	99.921	99.831	45	0.5	51.385	1	2	1
TAF7_ENSG00000178913_5_141319356_-1	TAF7	ENSG00000178913	5	141319356	-1	TGACCTCAGCAGCAGCAGTG	AGG	71.2	100	96.815	69.535	60	0.5	65.712	1	2	0
TAF7_ENSG00000178913_5_141319299_-1	TAF7	ENSG00000178913	5	141319299	-1	TATAAACATCATTGACACGG	AGG	68.4	100	100	74.712	35	0.5	71.156	1	3	0
TAF7_ENSG00000178913_5_141319155_-1	TAF7	ENSG00000178913	5	141319155	-1	GCTCCAAGAGACCCAGGACA	GGG	64.7	100	99.934	76.114	60	0.5	84.909	1	3	0
GSG2_ENSG00000177602_17_3724698_-1	GSG2	ENSG00000177602	17	3724698	-1	CCGAAACTCAGAATCCTCAG	GGG	74.7	100	100	95.187	50	1	31.871	1	3	0
GSG2_ENSG00000177602_17_3724909_1	GSG2	ENSG00000177602	17	3724909	1	AAGGGCCGCATTGTGCCAAG	GGG	68.7	100	100	99.075	60	1	40.685	1	3	0
GSG2_ENSG00000177602_17_3725241_-1	GSG2	ENSG00000177602	17	3725241	-1	CATAGAGGAGGAGTGCCAAG	AGG	69.9	100	98.539	92.361	55	1	54.553	1	2	0
GSG2_ENSG00000177602_17_3725403_1	GSG2	ENSG00000177602	17	3725403	1	GCAACGCTGTGAGAAGATTG	GGG	67.5	100	100	88.953	50	1	61.32	1	2	0
GSG2_ENSG00000177602_17_3725593_-1	GSG2	ENSG00000177602	17	3725593	-1	GCCCGATAAAGCCTTCTGTG	CGG	71.6	100	100	95.108	55	1	69.257	1	3	0
GSG2_ENSG00000177602_17_3725887_1	GSG2	ENSG00000177602	17	3725887	1	GAGCACCGAGACTTACACTG	GGG	68.1	100	100	99.304	55	1	81.537	1	2	0
GSG2_ENSG00000177602_17_3726075_-1	GSG2	ENSG00000177602	17	3726075	-1	AAACTGGTAGTCACCGTCAC	CGG	61.6	100	100	100	50	1	89.39	1	3	1
MECP2_ENSG00000169057_X_154032530_-1	MECP2	ENSG00000169057	X	154032530	-1	TCAGAAGACCAGGACCTCCA	GGG	68.1	100	98.862	81.275	55	0.9	11.919	1	2	0
MECP2_ENSG00000169057_X_154032388_-1	MECP2	ENSG00000169057	X	154032388	-1	GCAAAGCAGAGACATCAGAA	GGG	72.2	100	100	79.144	45	0.7	20.381	1	3	0
MECP2_ENSG00000169057_X_154032236_1	MECP2	ENSG00000169057	X	154032236	1	CATCATACTTCCCAGCAGAG	CGG	78.1	100	99.689	86.302	50	0.7	29.44	1	3	1
MECP2_ENSG00000169057_X_154031400_-1	MECP2	ENSG00000169057	X	154031400	-1	GTTGATTGCGTACTTCGAAA	AGG	53.1	100	99.864	99.752	40	0.7	34.207	1	3	1
MECP2_ENSG00000169057_X_154031229_-1	MECP2	ENSG00000169057	X	154031229	-1	CGGCACCACGAGACCCAAGG	CGG	68.4	100	99.347	93.21	70	0.6	44.398	1	3	0
MECP2_ENSG00000169057_X_154030801_-1	MECP2	ENSG00000169057	X	154030801	-1	AGACCTGTAAGAGCCCTGGG	CGG	81.1	100	98.586	87.145	60	0.3	69.905	1	3	0
MECP2_ENSG00000169057_X_154030571_-1	MECP2	ENSG00000169057	X	154030571	-1	AAAGAGGAGAAGATGCCCAG	AGG	72.1	100	99.953	76.912	50	0.3	83.611	1	3	0
TAF5_ENSG00000148835_10_103368290_-1	TAF5	ENSG00000148835	10	103368290	-1	CTGCCGTAGGAACTGCAGCA	CGG	73.4	100	98.061	93.764	60	1	12.542	1	2	0
TAF5_ENSG00000148835_10_103373402_-1	TAF5	ENSG00000148835	10	103373402	-1	TTGGTTGTAGGCTGACAACA	CGG	71	100	100	94.033	45	1	25.167	1	2	0
TAF5_ENSG00000148835_10_103373527_-1	TAF5	ENSG00000148835	10	103373527	-1	AAGTACATGTGCACAAACAG	AGG	67.7	100	100	81.158	40	1	30.375	1	3	1
TAF5_ENSG00000148835_10_103378276_-1	TAF5	ENSG00000148835	10	103378276	-1	TAAGACTAGATAATACTCGT	AGG	67.8	100	100	96.303	30	1	34.958	1	2	1
TAF5_ENSG00000148835_10_103378478_-1	TAF5	ENSG00000148835	10	103378478	-1	TCTATCTGTTGCTTACTACG	CGG	74.8	100	100	95.134	40	1	43.375	1	2	0
TAF5_ENSG00000148835_10_103387295_1	TAF5	ENSG00000148835	10	103387295	1	GCTCTGCAGACAGAACTGTG	CGG	84.6	100	98.257	77.524	55	1	81.25	1	2	1
TAF5_ENSG00000148835_10_103387645_-1	TAF5	ENSG00000148835	10	103387645	-1	GTGAACAGACTGTATCAGTG	TGG	71.9	100	99.795	96.955	45	1	88.833	1	2	1
TAF3_ENSG00000165632_10_7824541_-1	TAF3	ENSG00000165632	10	7824541	-1	TCTTGAGAAGACACAATGGG	TGG	75.7	100	100	88.175	45	1	13.994	1	3	0
TAF3_ENSG00000165632_10_7964187_-1	TAF3	ENSG00000165632	10	7964187	-1	GGACTGGAGAAAGCATTGGT	GGG	67.3	100	100	88.86	50	1	24.291	1	3	0
TAF3_ENSG00000165632_10_7964484_-1	TAF3	ENSG00000165632	10	7964484	-1	GAATGTGAGTCGTGACCTTG	GGG	65.1	100	100	93.897	50	1	34.948	1	2	0
TAF3_ENSG00000165632_10_7964918_-1	TAF3	ENSG00000165632	10	7964918	-1	ACGTACAACCTCATCAATGG	AGG	71.5	100	100	92.02	45	1	50.52	1	2	0
TAF3_ENSG00000165632_10_7965334_1	TAF3	ENSG00000165632	10	7965334	1	AATTGAAAGATGGACTTGTG	AGG	70.3	100	100	83.974	35	1	65.447	1	3	0
TAF3_ENSG00000165632_10_7977287_-1	TAF3	ENSG00000165632	10	7977287	-1	CGACTCGGAGAGTTAATCTG	GGG	69.6	100	100	98.731	50	1	81.773	1	2	0
TAF3_ENSG00000165632_10_8009088_1	TAF3	ENSG00000165632	10	8009088	1	TGACAGTGTCATCAGCAAGG	TGG	76.3	100	99.735	79.46	50	1	83.459	1	2	0
NFRKB_ENSG00000170322_11_129886425_1	NFRKB	ENSG00000170322	11	129886425	1	GCCGGTACTTGACCACCTCG	GGG	68.3	100	98.178	99.973	65	0.7	10.709	1	2	0
NFRKB_ENSG00000170322_11_129881792_-1	NFRKB	ENSG00000170322	11	129881792	-1	CCTCAACAGCTGGTTCTCTG	CGG	73.6	100	100	78.681	55	0.4	33.974	1	2	1
NFRKB_ENSG00000170322_11_129878311_1	NFRKB	ENSG00000170322	11	129878311	1	AGTATTGTACTCACACCCGA	GGG	72.9	100	100	99.874	45	0.4	40.364	1	3	0
NFRKB_ENSG00000170322_11_129876738_1	NFRKB	ENSG00000170322	11	129876738	1	AAGAGACAGAATGGTGACGT	AGG	69.8	100	99.82	92.341	45	0.4	45.881	1	2	0
NFRKB_ENSG00000170322_11_129874259_1	NFRKB	ENSG00000170322	11	129874259	1	GTGGCATACTGGAGTCACTG	AGG	72.1	100	99.521	94.188	55	0.4	55.941	1	2	0
NFRKB_ENSG00000170322_11_129870153_1	NFRKB	ENSG00000170322	11	129870153	1	TCTGTGGTGATGGAAGAGGG	CGG	74.5	100	97.431	74.603	55	0.4	74.388	1	3	0
NFRKB_ENSG00000170322_11_129869906_-1	NFRKB	ENSG00000170322	11	129869906	-1	CACTCCAACAGGTACCACTG	TGG	78.5	100	99.874	91.288	55	0.3	80.554	1	2	0
RNF20_ENSG00000155827_9_101540533_1	RNF20	ENSG00000155827	9	101540533	1	AAACGTTATGATCTGGAGCA	GGG	62.2	100	99.876	96.644	40	0.75	11.658	1	3	0
RNF20_ENSG00000155827_9_101540574_-1	RNF20	ENSG00000155827	9	101540574	-1	TTCTGGTTCAGGCACAACAA	GGG	59.9	100	97.462	92.797	45	0.75	13.06	1	2	0
RNF20_ENSG00000155827_9_101540607_1	RNF20	ENSG00000155827	9	101540607	1	ACCAGACTCTGATAGCAATC	AGG	53.5	100	100	97.837	45	0.75	14.188	1	2	0
RNF20_ENSG00000155827_9_101540632_1	RNF20	ENSG00000155827	9	101540632	1	CGTAAAGATGACCGAGAGAG	AGG	56.1	100	100	98.263	50	0.5	15.043	1	3	0
RNF20_ENSG00000155827_9_101540826_-1	RNF20	ENSG00000155827	9	101540826	-1	AACTGCTGGCCAAAGTAGCA	AGG	58.8	100	99.968	91.237	50	0.5	16.376	1	3	0
RNF20_ENSG00000155827_9_101540876_1	RNF20	ENSG00000155827	9	101540876	1	GTCTCAGCTGCAGGAACGTG	TGG	57.5	100	100	86.273	60	0.5	18.085	1	2	0
RNF20_ENSG00000155827_9_101540360_-1	RNF20	ENSG00000155827	9	101540360	-1	TAGCTACCTGACTCCAGTAT	CGG	67.6	100	100	95.798	45	1	9.812	1	2	0
YAP1_ENSG00000137693_11_102111041_1	YAP1	ENSG00000137693	11	102111041	1	GGACTCGGAGACCGACCTGG	AGG	69.5	100	95.833	97.61	70	0.78	12.664	1	2	0
YAP1_ENSG00000137693_11_102114343_1	YAP1	ENSG00000137693	11	102114343	1	GATGATGTACCTCTGCCAGC	AGG	57.9	100	99.928	75.161	55	0.78	34.186	1	2	1
YAP1_ENSG00000137693_11_102162474_1	YAP1	ENSG00000137693	11	102162474	1	ACATCGATCAGACAACAACA	TGG	72.9	100	100	83.78	40	0.89	38.779	1	2	1
YAP1_ENSG00000137693_11_102186097_1	YAP1	ENSG00000137693	11	102186097	1	ATAAGAACAAGACCACCTCT	TGG	58.6	100	100	73.512	40	0.67	50.394	1	2	1
YAP1_ENSG00000137693_11_102223634_-1	YAP1	ENSG00000137693	11	102223634	-1	TGTTGGTAACTGGCTACGCA	GGG	63	100	100	98.747	50	1	69.357	1	2	0
YAP1_ENSG00000137693_11_102227560_1	YAP1	ENSG00000137693	11	102227560	1	AGATGACTTCCTGAACAGTG	TGG	76.7	100	99.888	89.233	45	1	83.136	1	2	0
YAP1_ENSG00000137693_11_102229734_-1	YAP1	ENSG00000137693	11	102229734	-1	TGGGAAACGGTTCTGCTGTG	AGG	61.2	100	99.712	88.261	55	1	86.68	1	3	0
MTA3_ENSG00000057935_2_42640195_-1	MTA3	ENSG00000057935	2	42640195	-1	TGATTCTGTCTCATTCAGAA	GGG	63.8	100	100	78.988	35	0.78	22.275	1	2	1
MTA3_ENSG00000057935_2_42644196_1	MTA3	ENSG00000057935	2	42644196	1	TGACAAAGGTGAAATCAGAG	TGG	71.5	100	99.882	73.879	40	0.78	28.12	1	3	1
MTA3_ENSG00000057935_2_42656210_1	MTA3	ENSG00000057935	2	42656210	1	GGACAGGAGAATCAGATGAG	AGG	65.9	100	99.267	76.159	50	0.78	31.227	1	2	1
MTA3_ENSG00000057935_2_42682471_1	MTA3	ENSG00000057935	2	42682471	1	AGTGTCTTAGTACCACTCGG	AGG	74.3	100	100	99.764	50	0.78	45.076	1	2	0
MTA3_ENSG00000057935_2_42704306_-1	MTA3	ENSG00000057935	2	42704306	-1	CTTACCATAGCAGCTCTCAC	AGG	57	100	100	91.505	50	0.78	64.297	1	2	1
MTA3_ENSG00000057935_2_42707916_1	MTA3	ENSG00000057935	2	42707916	1	TAGCTACACAGTCTCACCAG	TGG	73.4	100	97.738	91.656	50	0.78	65.666	1	2	1
MTA3_ENSG00000057935_2_42708881_-1	MTA3	ENSG00000057935	2	42708881	-1	ACACGTGACTTCTAACACGA	GGG	70	100	100	99.257	45	0.67	73.354	1	2	0
APOBEC3D_ENSG00000243811_22_39023009_1	APOBEC3D	ENSG00000243811	22	39023009	1	TCAGTCGAATCACAGGCAGG	AGG	72.3	100	99.89	91.208	55	0.75	18.894	1	2	1
APOBEC3D_ENSG00000243811_22_39025071_-1	APOBEC3D	ENSG00000243811	22	39025071	-1	TCTCAAACCGGAAATACACC	TGG	52.9	100	100	95.551	45	0.5	19.489	1	3	1
APOBEC3D_ENSG00000243811_22_39025195_-1	APOBEC3D	ENSG00000243811	22	39025195	-1	TTGGTCACCTTCACCACACA	GGG	64.7	100	99.803	91.392	50	0.5	30.043	1	2	1
APOBEC3D_ENSG00000243811_22_39025285_1	APOBEC3D	ENSG00000243811	22	39025285	1	ACTACCGGGATAGAGATTGG	CGG	66.1	100	100	97.94	50	0.5	37.702	1	3	1
APOBEC3D_ENSG00000243811_22_39025328_-1	APOBEC3D	ENSG00000243811	22	39025328	-1	ATAGTCCATGATCTTCACAC	GGG	70.7	100	98.76	95.885	40	0.5	41.362	1	2	1
APOBEC3D_ENSG00000243811_22_39029482_-1	APOBEC3D	ENSG00000243811	22	39029482	-1	TCTTCCGGAAGACAGCTGAG	TGG	74.1	100	99.394	88.504	55	0.75	63.149	1	2	1
APOBEC3D_ENSG00000243811_22_39031952_-1	APOBEC3D	ENSG00000243811	22	39031952	-1	GTAGCCCATGATCTTCACGG	AGG	75.4	100	78.61	98.802	55	1	88.34	1	3	1
APOBEC3G_ENSG00000239713_22_39080958_-1	APOBEC3G	ENSG00000239713	22	39080958	-1	GGAAGAATCTCATCTCTGGG	TGG	71.2	100	99.1	90.355	50	1	18.306	1	3	1
APOBEC3G_ENSG00000239713_22_39081095_1	APOBEC3G	ENSG00000239713	22	39081095	1	GTTCCTGGCCGAGGACCCGA	AGG	57.3	100	99.845	95.66	70	1	30.026	1	3	1
APOBEC3G_ENSG00000239713_22_39081206_-1	APOBEC3G	ENSG00000239713	22	39081206	-1	ATAATTCATGATCTTCATGG	TGG	72.5	100	100	83.385	30	1	39.521	1	2	1
APOBEC3G_ENSG00000239713_22_39081568_1	APOBEC3G	ENSG00000239713	22	39081568	1	TATTACTGCACATCATGCTG	GGG	57.8	100	99.517	82.32	40	1	49.701	1	2	1
APOBEC3G_ENSG00000239713_22_39083840_1	APOBEC3G	ENSG00000239713	22	39083840	1	GCGCATGCACAATGACACCT	GGG	70.8	100	98.173	95.465	55	1	60.565	1	2	1
APOBEC3G_ENSG00000239713_22_39086313_-1	APOBEC3G	ENSG00000239713	22	39086313	-1	GGAAGCACAGCTCTGCATGG	CGG	76.1	100	96.901	80.62	60	1	67.322	1	2	1
APOBEC3G_ENSG00000239713_22_39086509_1	APOBEC3G	ENSG00000239713	22	39086509	1	ATCAAGGAAGATGTCAGGAG	GGG	66.7	100	99.598	81.35	45	1	84.089	1	2	1
APOBEC3F_ENSG00000128394_22_39044154_-1	APOBEC3F	ENSG00000128394	22	39044154	-1	TGGACCTGCGCTGTCCCATG	TGG	60.6	100	100	80.617	65	0.5	19.425	1	3	0
APOBEC3F_ENSG00000128394_22_39044194_-1	APOBEC3F	ENSG00000128394	22	39044194	-1	TCTGCCTTGTTCCCTGCCTG	CGG	64.3	100	98.805	57.613	60	0.5	22.622	1	3	0
APOBEC3F_ENSG00000128394_22_39045199_-1	APOBEC3F	ENSG00000128394	22	39045199	-1	ATCGTCCATAATCTTCACGC	GGG	70.2	100	98.668	99.45	45	0.5	44.924	1	2	1
APOBEC3F_ENSG00000128394_22_39049491_1	APOBEC3F	ENSG00000128394	22	39049491	1	ACCTACGCAAAGCCTATGGT	CGG	63	100	99.679	98.446	50	0.5	61.151	1	3	1
APOBEC3F_ENSG00000128394_22_39049544_-1	APOBEC3F	ENSG00000128394	22	39049544	-1	TCTTCCAGGAGACAGGTGAG	TGG	64	100	93.199	73.138	55	0.5	65.388	1	2	1
APOBEC3F_ENSG00000128394_22_39052267_-1	APOBEC3F	ENSG00000128394	22	39052267	-1	TATCCCAGAAGTAGTAGAGG	CGG	65.8	104.332	72.094	76.533	45	0.5	83.853	1	3	1
APOBEC3F_ENSG00000128394_22_39052332_-1	APOBEC3F	ENSG00000128394	22	39052332	-1	GTAGCCCATGATCTCCACGG	AGG	76.8	100	78.864	97.159	60	0.5	89.049	1	3	1
APOBEC3A_ENSG00000128383_22_38959609_-1	APOBEC3A	ENSG00000128383	22	38959609	-1	CTCCACTTCGTAGCACAGGT	AGG	63.4	100	93.699	98.573	55	1	15.928	1	2	1
APOBEC3A_ENSG00000128383_22_38959648_-1	APOBEC3A	ENSG00000128383	22	38959648	-1	GTGCTGGTCCATCTTGACCG	AGG	70.3	100	98.623	97.626	60	1	22.332	1	2	1
APOBEC3A_ENSG00000128383_22_38961617_-1	APOBEC3A	ENSG00000128383	22	38961617	-1	TGCAGTGCCTCCTTATATAG	GGG	51.1	100	62.305	98.202	45	1	66.502	1	2	1
APOBEC3A_ENSG00000128383_22_38959560_-1	APOBEC3A	ENSG00000128383	22	38959560	-1	AAGTTGGAAGTGAATATGTG	TGG	73.6	100	99.741	51.882	35	1	7.882	1	2	1
APOBEC3A_ENSG00000128383_22_38961639_1	APOBEC3A	ENSG00000128383	22	38961639	1	GGAGGCACTGCAAATGCTGC	GGG	52.9	100	59.418	85.566	60	1	70.115	1	3	1
APOBEC3C_ENSG00000244509_22_39015661_1	APOBEC3C	ENSG00000244509	22	39015661	1	ACCTATGGGAAGCCAACGAT	CGG	58.6	100	100	99.446	50	0.5	14.737	1	3	1
APOBEC3C_ENSG00000244509_22_39015689_1	APOBEC3C	ENSG00000244509	22	39015689	1	AACTTGGCTGTGCTTCACCG	TGG	71	100	97.233	98.07	55	0.5	19.649	1	2	1
APOBEC3C_ENSG00000244509_22_39015714_-1	APOBEC3C	ENSG00000244509	22	39015714	-1	TCTTCCAGGAGACAACTGAG	CGG	80.2	100	99.403	82.638	50	0.5	24.035	1	2	1
APOBEC3C_ENSG00000244509_22_39017847_1	APOBEC3C	ENSG00000244509	22	39017847	1	GTCTCCTAACACAAAGTACC	AGG	62.6	100	99.145	93.129	45	1	44.912	1	3	1
APOBEC3C_ENSG00000244509_22_39017892_1	APOBEC3C	ENSG00000244509	22	39017892	1	CCCTTGCCCAGACTGTGCAG	GGG	62.8	100	55.373	49.617	65	1	52.807	1	3	1
APOBEC3C_ENSG00000244509_22_39017962_-1	APOBEC3C	ENSG00000244509	22	39017962	-1	ATGGATACTGGAAGTAGTAG	AGG	58.2	100	98.923	58.03	40	0.5	65.088	1	2	1
APOBEC3C_ENSG00000244509_22_39017985_1	APOBEC3C	ENSG00000244509	22	39017985	1	CCAGTATCCATGTTACCAGG	AGG	67.5	100	99.067	91.199	50	0.5	69.123	1	2	1
TAF1L_ENSG00000122728_9_32634576_-1	TAF1L	ENSG00000122728	9	32634576	-1	AATCACGATGATGGTTCCTG	TGG	70.9	100	96.522	84.174	45	1	18.31	1	2	0
TAF1L_ENSG00000122728_9_32633795_1	TAF1L	ENSG00000122728	9	32633795	1	CCCGAAGACCCTGTTGCTTG	GGG	57.5	100	99.926	96.514	60	1	32.567	1	3	1
TAF1L_ENSG00000122728_9_32633566_-1	TAF1L	ENSG00000122728	9	32633566	-1	CCAAGATGAGAGAACAAGAG	AGG	64.3	100	97.488	76.593	45	1	36.747	1	2	1
TAF1L_ENSG00000122728_9_32633311_1	TAF1L	ENSG00000122728	9	32633311	1	AGTGCCTGCAGTAATTGGCC	AGG	57.1	100	100	96.907	55	1	41.402	1	2	1
TAF1L_ENSG00000122728_9_32632960_-1	TAF1L	ENSG00000122728	9	32632960	-1	GCGCTGACTTCAAACGCACA	GGG	65.5	100	100	93.103	55	1	47.809	1	3	1
TAF1L_ENSG00000122728_9_32632817_-1	TAF1L	ENSG00000122728	9	32632817	-1	CGACTGAAGGATGCTGGCTA	TGG	54.2	100	99.99	96.908	55	1	50.42	1	2	1
TAF1L_ENSG00000122728_9_32632581_-1	TAF1L	ENSG00000122728	9	32632581	-1	GAAGGATGATAAAGAGCCAC	AGG	53.2	100	99.896	82.036	45	1	54.728	1	3	1
LEO1_ENSG00000166477_15_51966359_-1	LEO1	ENSG00000166477	15	51966359	-1	GGAGATGACAGTGAGGACGA	GGG	75.6	100	98.77	82.865	55	1	10.16	1	2	0
LEO1_ENSG00000166477_15_51966242_-1	LEO1	ENSG00000166477	15	51966242	-1	TCAGATGTAGATCAGCACAG	TGG	77.6	100	100	92.73	45	1	16.016	1	1	0
LEO1_ENSG00000166477_15_51962403_-1	LEO1	ENSG00000166477	15	51962403	-1	AGAAGCGGATAGTGACACTG	AGG	78.2	100	99.982	96.016	50	1	45.245	1	2	0
LEO1_ENSG00000166477_15_51959917_1	LEO1	ENSG00000166477	15	51959917	1	GGGCTCTACACTGAGAAAGT	TGG	52.5	100	100	87.198	50	1	57.107	1	3	1
LEO1_ENSG00000166477_15_51953213_1	LEO1	ENSG00000166477	15	51953213	1	ATTGTGGTCGCCCTGCAGTG	GGG	71.6	100	100	94.966	60	1	69.57	1	3	1
LEO1_ENSG00000166477_15_51951972_1	LEO1	ENSG00000166477	15	51951972	1	GTGGCACTGTCCGTAGAGTG	AGG	70	100	100	95.04	60	1	74.174	1	2	1
LEO1_ENSG00000166477_15_51949879_-1	LEO1	ENSG00000166477	15	51949879	-1	GGAACCTGATCGATACGATG	AGG	70.3	100	100	98.927	50	1	86.386	1	2	0
CXXC1_ENSG00000154832_18_50286543_-1	CXXC1	ENSG00000154832	18	50286543	-1	TGGTACTGTCGGGAGTGCAG	AGG	67.7	100	99.334	74.545	60	0.83	11.145	1	3	1
CXXC1_ENSG00000154832_18_50286244_1	CXXC1	ENSG00000154832	18	50286244	1	GATAGCGAATCTCTAGCTTG	GGG	69	100	100	99.566	45	0.83	12.052	1	2	0
CXXC1_ENSG00000154832_18_50285855_-1	CXXC1	ENSG00000154832	18	50285855	-1	TGAGGCATGTCGGCGCACTG	AGG	68	100	100	98.102	65	1	26.979	1	2	1
CXXC1_ENSG00000154832_18_50285217_-1	CXXC1	ENSG00000154832	18	50285217	-1	CGCCCTCAGAGTCCCTGCCA	AGG	60.4	100	99.875	84.081	70	0.83	35.25	1	3	0
CXXC1_ENSG00000154832_18_50285055_1	CXXC1	ENSG00000154832	18	50285055	1	TGATACAGGTCAGGATCCAG	AGG	65.9	100	98.615	89.65	50	0.67	43.419	1	2	0
CXXC1_ENSG00000154832_18_50284547_-1	CXXC1	ENSG00000154832	18	50284547	-1	AGAAGGAGGAGCGATACAAG	CGG	69.6	100	99.89	92.848	50	0.67	52.95	1	2	0
CXXC1_ENSG00000154832_18_50284401_-1	CXXC1	ENSG00000154832	18	50284401	-1	AAGTATTGCTCAGATGACTG	TGG	68	100	99.954	85.19	40	0.67	60.313	1	2	0
FOXP1_ENSG00000114861_3_71053763_1	FOXP1	ENSG00000114861	3	71053763	1	TGTCATCATAGCCACTGACA	CGG	70.7	100	98.539	90.274	45	0.59	24.845	1	2	0
FOXP1_ENSG00000114861_3_71053646_1	FOXP1	ENSG00000114861	3	71053646	1	AATTACCTGTTGAAGCATGA	GGG	67.2	100	99.788	95.895	35	0.71	29.387	1	2	0
FOXP1_ENSG00000114861_3_71047015_1	FOXP1	ENSG00000114861	3	71047015	1	CTTGGCGCTGCAAAGACAGG	AGG	63.9	100	100	91.204	60	0.82	36.413	1	3	0
FOXP1_ENSG00000114861_3_71041427_1	FOXP1	ENSG00000114861	3	71041427	1	AGAGGAGGAGACACATGTCG	TGG	73.8	100	99.792	88.931	55	0.76	43.556	1	2	0
FOXP1_ENSG00000114861_3_71015598_-1	FOXP1	ENSG00000114861	3	71015598	-1	ATGGACATGGTGTATGCAAG	TGG	64.2	100	100	89.3	45	0.71	50.427	1	2	0
FOXP1_ENSG00000114861_3_70977910_1	FOXP1	ENSG00000114861	3	70977910	1	TGGTGGTTGTGATGACAGAG	GGG	73.4	100	99.91	81.076	50	0.65	63.665	1	2	0
FOXP1_ENSG00000114861_3_70976945_1	FOXP1	ENSG00000114861	3	70976945	1	GAGAAAGCTTACCTTCCACG	TGG	72.4	100	98.927	96.363	50	0.65	73.758	1	3	1
SETDB2_ENSG00000136169_13_49476738_1	SETDB2	ENSG00000136169	13	49476738	1	AAGGAGTCTACGAAACGTGG	AGG	67.9	100	100	99.73	50	1	27.666	1	3	1
SETDB2_ENSG00000136169_13_49476956_1	SETDB2	ENSG00000136169	13	49476956	1	TTAAGTACAGAAAGACTGTG	TGG	71.6	100	100	76.191	35	1	37.394	1	3	1
SETDB2_ENSG00000136169_13_49480333_-1	SETDB2	ENSG00000136169	13	49480333	-1	CTCAAGGTACCTTACCCAGT	AGG	63.1	100	99.667	95.975	50	1	46.229	1	3	1
SETDB2_ENSG00000136169_13_49481003_-1	SETDB2	ENSG00000136169	13	49481003	-1	GAGGACCATGTTGGACAACT	CGG	62	100	100	94.545	50	1	48.862	1	2	1
SETDB2_ENSG00000136169_13_49482946_1	SETDB2	ENSG00000136169	13	49482946	1	AAAGTTCAGTAATAATCCCA	AGG	66.7	100	99.915	82.771	30	1	63.275	1	3	0
SETDB2_ENSG00000136169_13_49485645_-1	SETDB2	ENSG00000136169	13	49485645	-1	TTCTGGAGTGACAGACTCCG	AGG	67.3	100	99.927	91.698	55	1	69.166	1	2	0
SETDB2_ENSG00000136169_13_49488384_1	SETDB2	ENSG00000136169	13	49488384	1	ATAGAGAAGAAACTCCACCA	AGG	75.2	100	99.477	81.072	40	0.75	79.92	1	3	0
PBRM1_ENSG00000163939_3_52662139_-1	PBRM1	ENSG00000163939	3	52662139	-1	AATCAGGGCACAGTGACTGA	AGG	63.5	100	100	76.809	50	0.67	10.192	1	3	0
PBRM1_ENSG00000163939_3_52658243_1	PBRM1	ENSG00000163939	3	52658243	1	TCGCTAATGAGACGTCCTGA	TGG	59.6	100	99.966	99.645	50	0.67	11.737	1	2	1
PBRM1_ENSG00000163939_3_52651753_-1	PBRM1	ENSG00000163939	3	52651753	-1	ATCTCAAGACCATTGCCCAG	AGG	75.2	100	100	94.193	50	0.61	13.732	1	3	1
PBRM1_ENSG00000163939_3_52634705_-1	PBRM1	ENSG00000163939	3	52634705	-1	GGAGTTGTCGGAATAACCAA	GGG	69.8	100	100	98.048	45	0.61	23.416	1	2	0
PBRM1_ENSG00000163939_3_52609892_-1	PBRM1	ENSG00000163939	3	52609892	-1	AATGCAGCAGAAACTAAATG	AGG	71	100	99.93	82.946	35	0.61	39.75	1	3	0
PBRM1_ENSG00000163939_3_52609591_-1	PBRM1	ENSG00000163939	3	52609591	-1	GAAACACGCAGAGACCTGGA	GGG	70.5	100	99.786	83.471	55	0.61	45.638	1	3	0
PBRM1_ENSG00000163939_3_52586465_-1	PBRM1	ENSG00000163939	3	52586465	-1	GAAGAATACAGACAACTCAG	AGG	75.3	100	100	75.103	40	0.56	66.334	1	2	0
ATAD2B_ENSG00000119778_2_23880749_-1	ATAD2B	ENSG00000119778	2	23880749	-1	TGGGAAACTAGAATCTCAAG	AGG	70.6	100	99.981	86.439	40	0.5	18.663	1	3	0
ATAD2B_ENSG00000119778_2_23823516_-1	ATAD2B	ENSG00000119778	2	23823516	-1	AAGCCGCCCTGATTGCACTG	CGG	75.1	100	100	96.675	60	0.5	43.876	1	3	0
ATAD2B_ENSG00000119778_2_23810465_1	ATAD2B	ENSG00000119778	2	23810465	1	TCTCCAGAGAGCAATAAGCG	TGG	71.1	100	100	95.487	50	0.5	53.567	1	2	0
ATAD2B_ENSG00000119778_2_23786086_-1	ATAD2B	ENSG00000119778	2	23786086	-1	TTCTCAGGGATGTAACCAAG	AGG	71.1	100	99.565	88.322	45	0.5	67.227	1	3	1
ATAD2B_ENSG00000119778_2_23782873_-1	ATAD2B	ENSG00000119778	2	23782873	-1	AATCCAGATAAGGACCCAGG	AGG	71.5	100	100	86.183	50	0.5	72.05	1	3	1
ATAD2B_ENSG00000119778_2_23758067_-1	ATAD2B	ENSG00000119778	2	23758067	-1	TCAAGGCGGAGATCACAGTG	GGG	80.8	100	99.12	90.95	55	0.5	78.78	1	2	0
ATAD2B_ENSG00000119778_2_23757924_-1	ATAD2B	ENSG00000119778	2	23757924	-1	GGTAAGCACTGACTGCCATG	AGG	75.9	100	100	87.736	55	0.5	81.987	1	2	0
TAF5L_ENSG00000135801_1_229602823_-1	TAF5L	ENSG00000135801	1	229602823	-1	AAACAGTCCGAAGAGCACAG	TGG	78.3	100	100	87.512	50	0.75	24.096	1	3	1
TAF5L_ENSG00000135801_1_229602679_-1	TAF5L	ENSG00000135801	1	229602679	-1	ATTCCTAGATAACAAGTACG	TGG	74.8	100	100	82.558	35	0.75	31.755	1	2	1
TAF5L_ENSG00000135801_1_229602534_-1	TAF5L	ENSG00000135801	1	229602534	-1	GACTATCAGCTGTATGCCAG	TGG	66.1	100	100	86.386	50	0.75	39.468	1	2	0
TAF5L_ENSG00000135801_1_229602421_-1	TAF5L	ENSG00000135801	1	229602421	-1	GGAGAGCATTAAGCGAGTCA	AGG	60.6	100	100	96.966	50	0.75	45.479	1	2	0
TAF5L_ENSG00000135801_1_229602245_1	TAF5L	ENSG00000135801	1	229602245	1	CGGGACACGTCTACTTGGTG	GGG	60.4	100	100	97.642	60	0.75	54.84	1	3	0
TAF5L_ENSG00000135801_1_229595015_-1	TAF5L	ENSG00000135801	1	229595015	-1	GTACAGCACGAGGTTCCTCG	CGG	76.6	100	100	100	60	0.5	61.915	1	2	0
TAF5L_ENSG00000135801_1_229594504_-1	TAF5L	ENSG00000135801	1	229594504	-1	CTCACCTTCAGTCCAGACAG	CGG	78	100	99.928	91.965	55	0.5	89.096	1	2	1
HMGB1_ENSG00000189403_13_30463535_-1	HMGB1	ENSG00000189403	13	30463535	-1	GAAGTGCTCAGAGAGGTGGA	AGG	64.6	100	51.831	36.285	55	1	22.377	1	2	1
HMGB1_ENSG00000189403_13_30463303_-1	HMGB1	ENSG00000189403	13	30463303	-1	AGATATGGCAAAAGCGGACA	AGG	59	100	72.096	34.176	45	1	30.71	1	4	1
HMGB1_ENSG00000189403_13_30463258_-1	HMGB1	ENSG00000189403	13	30463258	-1	AACCTATATCCCTCCCAAAG	GGG	67.1	100	85.324	14.276	45	1	37.654	1	3	0
HMGB1_ENSG00000189403_13_30463213_1	HMGB1	ENSG00000189403	13	30463213	1	AGATACTCACGGAGGCCTCT	TGG	40.6	100	100	89.443	55	1	44.599	1	2	1
HMGB1_ENSG00000189403_13_30462701_1	HMGB1	ENSG00000189403	13	30462701	1	CTCAGAGCAGAAGAGGAAGA	AGG	57.7	100	90.666	22.291	50	1	47.377	1	2	1
HMGB1_ENSG00000189403_13_30462625_-1	HMGB1	ENSG00000189403	13	30462625	-1	GGTGATGTTGCGAAGAAACT	GGG	55	100	100	12.399	45	1	59.105	1	3	1
ZMYND11_ENSG00000015171_10_236887_-1	ZMYND11	ENSG00000015171	10	236887	-1	TGCGGGAGACAATGAATCTG	AGG	65.3	100	99.694	95.775	50	1	30.92	1	3	1
ZMYND11_ENSG00000015171_10_237632_1	ZMYND11	ENSG00000015171	10	237632	1	ATAAACACCCGATGTACAGG	AGG	68.3	100	100	94.992	45	0.8	34.85	1	3	1
ZMYND11_ENSG00000015171_10_239445_1	ZMYND11	ENSG00000015171	10	239445	1	CCTCTGCAGAAAGTGAATGA	AGG	55.8	100	100	82.364	45	0.87	37.59	1	3	1
ZMYND11_ENSG00000015171_10_240078_1	ZMYND11	ENSG00000015171	10	240078	1	GTGAGCAAGCTGACATTGCG	AGG	63.6	100	100	89.285	55	0.87	42.916	1	2	1
ZMYND11_ENSG00000015171_10_242136_-1	ZMYND11	ENSG00000015171	10	242136	-1	GGATCACAAATTACCTCTGG	TGG	60.3	100	97.711	94.474	45	0.87	54.654	1	3	1
ZMYND11_ENSG00000015171_10_246838_1	ZMYND11	ENSG00000015171	10	246838	1	ACGTGAAGCGCAGTATGGGT	TGG	62	100	100	100	55	0.87	58.583	1	3	1
ZMYND11_ENSG00000015171_10_248484_1	ZMYND11	ENSG00000015171	10	248484	1	AGCACCCAGACCACAAACGA	CGG	67.8	100	98.608	96.125	55	0.87	76.836	1	3	0
PAF1_ENSG00000006712_19_39389291_-1	PAF1	ENSG00000006712	19	39389291	-1	CATCTCCAATGAGAAGCCTG	AGG	70.9	100	99.231	87.43	50	0.75	25.28	1	2	1
PAF1_ENSG00000006712_19_39388988_1	PAF1	ENSG00000006712	19	39388988	1	ACCTCCACCGGTGTGACTCG	GGG	61.4	100	99.262	96.348	65	0.75	33.296	1	2	1
PAF1_ENSG00000006712_19_39388813_1	PAF1	ENSG00000006712	19	39388813	1	TGCACCACTCGTGTCCTTGG	GGG	60.5	100	100	95.071	60	0.75	38.565	1	2	1
PAF1_ENSG00000006712_19_39388602_-1	PAF1	ENSG00000006712	19	39388602	-1	GACGTTGAAGAAACGAAAGC	GGG	68.7	100	100	95.753	45	0.75	45.628	1	3	1
PAF1_ENSG00000006712_19_39388378_-1	PAF1	ENSG00000006712	19	39388378	-1	CTACTTCTTCATCTTCCGAG	AGG	67.8	100	99.603	96.519	45	0.75	53.027	1	2	1
PAF1_ENSG00000006712_19_39386713_-1	PAF1	ENSG00000006712	19	39386713	-1	ACATCGGGACATGAATGAGA	AGG	61.9	100	98.702	91.577	45	0.75	62.164	1	3	1
PAF1_ENSG00000006712_19_39386565_-1	PAF1	ENSG00000006712	19	39386565	-1	CTGCTTCCAGGAGGCACGGA	AGG	51	100	98.328	91.641	65	0.75	63.677	1	2	1
MCRS1_ENSG00000187778_12_49565597_-1	MCRS1	ENSG00000187778	12	49565597	-1	AATCTTCTACCCGGGCAAAG	GGG	63.7	100	100	91.525	50	0.73	17.857	1	3	0
MCRS1_ENSG00000187778_12_49564843_1	MCRS1	ENSG00000187778	12	49564843	1	CACACGCTTGGTGAGTCCAG	GGG	64.8	100	100	97.078	60	0.73	25.574	1	2	0
MCRS1_ENSG00000187778_12_49564502_1	MCRS1	ENSG00000187778	12	49564502	1	GATGACAGGATCGTAGAGCA	GGG	67.9	100	99.116	93.322	50	0.55	38.01	1	2	1
MCRS1_ENSG00000187778_12_49563448_-1	MCRS1	ENSG00000187778	12	49563448	-1	GGAGCAGCTGCTGAGCAAAG	TGG	68.7	100	94.75	75.849	60	0.45	45.663	1	3	1
MCRS1_ENSG00000187778_12_49559480_1	MCRS1	ENSG00000187778	12	49559480	1	GCATCAGGTACCGCACCATG	CGG	69.6	100	99.535	99.808	60	0.55	71.365	1	2	0
MCRS1_ENSG00000187778_12_49559264_-1	MCRS1	ENSG00000187778	12	49559264	-1	CAAGGATAACCAGATTGATG	TGG	67	100	98.821	93.719	40	0.45	77.487	1	2	1
MCRS1_ENSG00000187778_12_49558853_-1	MCRS1	ENSG00000187778	12	49558853	-1	GCGCCTCAGCAACAACTCTG	TGG	66.6	100	100	91.519	60	0.45	88.201	1	2	1
ERG_ENSG00000157554_21_38423475_-1	ERG	ENSG00000157554	21	38423475	-1	GAACTACGGCAGCTACATGG	AGG	71.8	100	100	95.275	55	1	24.277	1	2	0
ERG_ENSG00000157554_21_38403701_1	ERG	ENSG00000157554	21	38403701	1	TGGTCTGTACTCCATAGCGT	AGG	62.7	100	100	97.151	50	1	29.253	1	2	1
ERG_ENSG00000157554_21_38403583_-1	ERG	ENSG00000157554	21	38403583	-1	GGAACTGTGCAAGATGACCA	AGG	70.9	100	99.206	88.38	50	1	37.189	1	2	1
ERG_ENSG00000157554_21_38391662_1	ERG	ENSG00000157554	21	38391662	1	CCCTGAAACATACCTAACTG	AGG	69.5	100	100	95.409	45	0.91	61.668	1	3	0
ERG_ENSG00000157554_21_38383836_-1	ERG	ENSG00000157554	21	38383836	-1	CACCTGGGAAGGCACCAACG	GGG	76.1	100	97.741	96.781	65	0.91	71.016	1	3	1
ERG_ENSG00000157554_21_38383733_1	ERG	ENSG00000157554	21	38383733	1	TCTTGTCATAGTAGTAACGG	AGG	69.2	100	98.971	99.177	40	0.91	77.942	1	2	1
ERG_ENSG00000157554_21_38383631_1	ERG	ENSG00000157554	21	38383631	1	TGTACAGAGATGACTCCGGG	GGG	75.6	100	100	98.782	55	0.91	84.802	1	3	0
CHAF1A_ENSG00000167670_19_4409259_1	CHAF1A	ENSG00000167670	19	4409259	1	TGGCCAGCGAGAAGACACTG	GGG	76.2	100	99.631	65.666	60	0.4	15.748	1	2	1
CHAF1A_ENSG00000167670_19_4409502_1	CHAF1A	ENSG00000167670	19	4409502	1	GGGCATCCTGTTCAAAGGGA	AGG	63.2	100	99.873	82.23	55	0.4	24.067	1	3	0
CHAF1A_ENSG00000167670_19_4409629_-1	CHAF1A	ENSG00000167670	19	4409629	-1	TGAGTACAGAGTCTTCTTCG	GGG	72.4	100	100	91.136	45	0.4	28.415	1	2	1
CHAF1A_ENSG00000167670_19_4409753_-1	CHAF1A	ENSG00000167670	19	4409753	-1	GAGATACTCACTCTGCGGAG	GGG	69.6	100	99.815	95.458	55	0.4	32.66	1	2	1
CHAF1A_ENSG00000167670_19_4423832_1	CHAF1A	ENSG00000167670	19	4423832	1	CAGAGAAGGCCGAAATCACG	AGG	65.1	100	99.977	98.507	55	0.4	45.704	1	3	1
CHAF1A_ENSG00000167670_19_4428745_-1	CHAF1A	ENSG00000167670	19	4428745	-1	GCAGAGGTCTGGATGGAAAG	CGG	67.9	100	97.893	82.433	55	0.4	49.949	1	3	0
CHAF1A_ENSG00000167670_19_4428855_-1	CHAF1A	ENSG00000167670	19	4428855	-1	TTCCGGGTGGAAACGTGCGT	GGG	66.4	100	100	98.252	60	0.4	53.715	1	3	0
WDR82_ENSG00000164091_3_52278266_1	WDR82	ENSG00000164091	3	52278266	1	AGATGACCGTCTCGCCGTTG	GGG	53.9	100	100	72.073	60	0.33	10.117	1	2	0
WDR82_ENSG00000164091_3_52278225_1	WDR82	ENSG00000164091	3	52278225	1	CTGGCAGTCATAGAGCACGA	TGG	67.9	100	98.307	50.787	55	0.33	14.483	1	2	0
WDR82_ENSG00000164091_3_52270777_-1	WDR82	ENSG00000164091	3	52270777	-1	GTACAGTAAGAAATATGGTG	TGG	68.1	100	100	69.16	35	0.33	20.554	1	3	0
WDR82_ENSG00000164091_3_52261392_1	WDR82	ENSG00000164091	3	52261392	1	TTACCTGGCAGTTAGGAGAC	CGG	61.8	100	100	82.795	50	1	43.983	1	2	0
WDR82_ENSG00000164091_3_52260486_-1	WDR82	ENSG00000164091	3	52260486	-1	AGGGCCTCATGCATCTGCAG	GGG	65.2	100	98.852	84.658	60	1	46.965	1	3	0
WDR82_ENSG00000164091_3_52259775_1	WDR82	ENSG00000164091	3	52259775	1	ACGAATGAAGCTGCCGTTGG	TGG	56.1	100	100	95.019	55	0.33	68.158	1	2	0
WDR82_ENSG00000164091_3_52259739_-1	WDR82	ENSG00000164091	3	52259739	-1	GATTGATGCATTCAAAGGAG	TGG	69.9	100	100	80.507	40	0.33	71.992	1	3	0
CHAF1B_ENSG00000159259_21_36391634_1	CHAF1B	ENSG00000159259	21	36391634	1	GGACGAGGCCCAGCTGAACA	AGG	63.7	100	98.87	82.771	65	1	20.453	1	3	0
CHAF1B_ENSG00000159259_21_36394645_1	CHAF1B	ENSG00000159259	21	36394645	1	ATCATATGGGATGTCAGCAA	AGG	62.3	100	98.817	91.773	40	1	28.384	1	3	1
CHAF1B_ENSG00000159259_21_36397465_1	CHAF1B	ENSG00000159259	21	36397465	1	TTATGTCCAAGGAGTAACCT	GGG	65.9	100	100	96.926	40	1	31.723	1	2	0
CHAF1B_ENSG00000159259_21_36399552_1	CHAF1B	ENSG00000159259	21	36399552	1	CAGTATACAGAAGAAGCGTG	TGG	65.1	100	100	90.021	45	1	36.374	1	2	0
CHAF1B_ENSG00000159259_21_36411525_-1	CHAF1B	ENSG00000159259	21	36411525	-1	CTGGGTGTCATACAGAAGCA	CGG	70.2	100	99.627	92.811	50	1	58.557	1	3	0
CHAF1B_ENSG00000159259_21_36413040_1	CHAF1B	ENSG00000159259	21	36413040	1	CCAAGAGTCAGACACATCGA	GGG	74.4	100	100	93.839	50	1	72.63	1	2	1
CHAF1B_ENSG00000159259_21_36413152_-1	CHAF1B	ENSG00000159259	21	36413152	-1	AGGGTCCCTGATGACTGTTG	GGG	63.9	100	100	90.718	55	1	79.308	1	3	1
TRIM28_ENSG00000130726_19_58544948_1	TRIM28	ENSG00000130726	19	58544948	1	CTGGAGCTGCTGGAGCACTG	CGG	74	100	91.32	75.028	65	0.33	10.345	1	2	0
TRIM28_ENSG00000130726_19_58545502_1	TRIM28	ENSG00000130726	19	58545502	1	CATGCGTGATAGTGGCAGCA	AGG	61.3	100	99.291	97.284	55	0.67	19.14	1	2	0
TRIM28_ENSG00000130726_19_58545869_1	TRIM28	ENSG00000130726	19	58545869	1	CCAGCGGGTGAAGTACACCA	AGG	74.5	100	100	97.222	60	0.67	24.603	1	3	0
TRIM28_ENSG00000130726_19_58547383_-1	TRIM28	ENSG00000130726	19	58547383	-1	TCACCATCCCGAGACTTGGC	TGG	57.2	100	99.743	95.14	60	0.67	25.959	1	3	0
TRIM28_ENSG00000130726_19_58547498_1	TRIM28	ENSG00000130726	19	58547498	1	CTGCCAGCTCAATGCCCACA	AGG	60	100	99.727	75.71	60	0.67	30.415	1	3	1
TRIM28_ENSG00000130726_19_58547607_1	TRIM28	ENSG00000130726	19	58547607	1	TCTCAGGTACCAGTTCTTAG	AGG	51.2	100	100	80.152	45	0.67	31.344	1	2	1
TRIM28_ENSG00000130726_19_58547800_-1	TRIM28	ENSG00000130726	19	58547800	-1	TCTGTACGTCAGACACCTGG	CGG	72.3	100	99.798	95.023	55	0.5	35.8	1	2	0
VRK1_ENSG00000100749_14_96852894_1	VRK1	ENSG00000100749	14	96852894	1	TATATGAAGCAAATGCCAAA	AGG	57.3	100	100	74.819	30	0.5	30.587	1	3	1
VRK1_ENSG00000100749_14_96853161_1	VRK1	ENSG00000100749	14	96853161	1	GAACTACAAGAATCCTGACC	AGG	62.6	100	99.943	96.738	45	0.5	39.874	1	2	1
VRK1_ENSG00000100749_14_96855345_1	VRK1	ENSG00000100749	14	96855345	1	ACGAGCATCGATGCACACAA	TGG	74.5	100	100	98.27	50	0.75	48.743	1	2	1
VRK1_ENSG00000100749_14_96856135_-1	VRK1	ENSG00000100749	14	96856135	-1	CAAATCACCACGTCTTGATG	GGG	59.8	100	100	96.478	45	0.75	49.93	1	3	1
VRK1_ENSG00000100749_14_96860571_1	VRK1	ENSG00000100749	14	96860571	1	AGGTGAAATTGCCAAATACA	TGG	52.3	100	99.19	68.783	35	0.75	63.128	1	3	0
VRK1_ENSG00000100749_14_96860692_-1	VRK1	ENSG00000100749	14	96860692	-1	CTCCATTCTCCACAACACTG	AGG	70.6	100	99.518	84.654	50	0.75	71.578	1	2	0
VRK1_ENSG00000100749_14_96876099_1	VRK1	ENSG00000100749	14	96876099	1	ATGGTCAAACACACAGACAG	AGG	70.4	100	99.816	63.611	45	0.5	87.5	1	3	0
GFI1B_ENSG00000165702_9_132987315_-1	GFI1B	ENSG00000165702	9	132987315	-1	GGAATAGAGTGCTAAGGACA	GGG	65.7	100	100	88.065	45	1	13.535	1	2	-1
GFI1B_ENSG00000165702_9_132988258_-1	GFI1B	ENSG00000165702	9	132988258	-1	AAGCTAGGCTTGTAGAATGG	GGG	69.4	100	100	91.061	45	1	30.303	1	2	-1
GFI1B_ENSG00000165702_9_132988364_-1	GFI1B	ENSG00000165702	9	132988364	-1	AGGACTGCCGTACAGGCTGA	CGG	62.6	100	100	94.05	60	1	41.01	1	2	-1
GFI1B_ENSG00000165702_9_132988466_1	GFI1B	ENSG00000165702	9	132988466	1	CTGTGTGAAGTGCAACAAGG	TGG	72.2	100	99.787	90.469	50	1	51.313	1	2	-1
GFI1B_ENSG00000165702_9_132989076_-1	GFI1B	ENSG00000165702	9	132989076	-1	ATGCACTTCGAGCCCGTGAG	GGG	63.8	100	100	99.856	60	0.67	53.131	1	3	-1
GFI1B_ENSG00000165702_9_132989196_1	GFI1B	ENSG00000165702	9	132989196	1	CACGCACGTCCACTCCCAGG	TGG	69.4	100	100	90.45	70	0.67	65.252	1	3	-1
GFI1B_ENSG00000165702_9_132989808_-1	GFI1B	ENSG00000165702	9	132989808	-1	GTCTGAGTGGATGAGCAGGT	GGG	71	100	100	78.772	55	1	72.222	1	2	-1
ERBB4_ENSG00000178568_2_211725166_-1	ERBB4	ENSG00000178568	2	211725166	-1	GTGTGTGCAGAACAATGTGA	CGG	73.8	100	98.082	79.126	45	0.8	16.377	1	2	1
ERBB4_ENSG00000178568_2_211722458_1	ERBB4	ENSG00000178568	2	211722458	1	ATTGTGCTCCAGTTGAAAGG	TGG	69.9	100	100	93.548	45	0.8	20.584	1	3	1
ERBB4_ENSG00000178568_2_211702152_1	ERBB4	ENSG00000178568	2	211702152	1	CTGTTGCTTGAGGATAAGCA	AGG	68.3	100	100	86.994	45	0.8	32.829	1	2	1
ERBB4_ENSG00000178568_2_211679096_1	ERBB4	ENSG00000178568	2	211679096	1	AGATCCTTCCTCTACTGAAG	CGG	68.8	100	99.946	87.87	45	0.8	39.733	1	2	1
ERBB4_ENSG00000178568_2_211673225_-1	ERBB4	ENSG00000178568	2	211673225	-1	TGAGAATGGCTCCATCTGTG	TGG	72.7	100	100	84.659	50	0.8	41.673	1	2	1
ERBB4_ENSG00000178568_2_211665402_-1	ERBB4	ENSG00000178568	2	211665402	-1	AATGTCCAGATGGCTTACAG	GGG	68.7	100	99.933	86.795	45	0.8	45.125	1	2	1
ERBB4_ENSG00000178568_2_211624024_-1	ERBB4	ENSG00000178568	2	211624024	-1	GTGGAACCATTAACTCCCAG	TGG	73.8	100	99.099	92.508	50	0.8	54.019	1	3	0
CDK17_ENSG00000059758_12_96324104_1	CDK17	ENSG00000059758	12	96324104	1	GGCCTGCCATTCTTCACAAT	AGG	51.6	100	99.882	93.202	50	0.86	11.178	1	2	0
CDK17_ENSG00000059758_12_96323999_-1	CDK17	ENSG00000059758	12	96323999	-1	GACCACACAGTGTTATTGGA	GGG	67.2	100	100	93.133	45	1	17.488	1	2	0
CDK17_ENSG00000059758_12_96313325_-1	CDK17	ENSG00000059758	12	96313325	-1	ACATAGACGGATCTCAATGG	AGG	69.3	100	99.964	97.553	45	0.71	28.365	1	2	0
CDK17_ENSG00000059758_12_96311133_-1	CDK17	ENSG00000059758	12	96311133	-1	GCAGACATCAGAATACCTGA	TGG	63.4	100	99.912	87.901	45	0.71	31.31	1	2	0
CDK17_ENSG00000059758_12_96297646_1	CDK17	ENSG00000059758	12	96297646	1	ATACTCAAACACCAAAGTCA	AGG	66.1	100	100	78.502	35	0.43	51.082	1	3	1
CDK17_ENSG00000059758_12_96297313_-1	CDK17	ENSG00000059758	12	96297313	-1	TAAAGACCTGAAACAGTACA	TGG	72	100	100	79.415	35	0.43	53.426	1	3	1
CDK17_ENSG00000059758_12_96289191_1	CDK17	ENSG00000059758	12	96289191	1	AATCTGTGTTGAGTACTCCG	AGG	74	100	99.704	98.764	45	0.43	69.291	1	2	1
MSL1_ENSG00000188895_17_40123039_1	MSL1	ENSG00000188895	17	40123039	1	TCAGACGGGCTCTCTCGTGG	CGG	72.1	100	99.937	99.127	65	0.5	21.361	1	3	0
MSL1_ENSG00000188895_17_40123232_1	MSL1	ENSG00000188895	17	40123232	1	ATGAGGAAGAGCCCTCTCGG	GGG	73	100	100	91.885	60	0.5	31.016	1	3	0
MSL1_ENSG00000188895_17_40126209_1	MSL1	ENSG00000188895	17	40126209	1	GGATTGAACGTATGGAAAGG	CGG	71.9	100	99.674	92.097	45	0.83	45.173	1	3	0
MSL1_ENSG00000188895_17_40126335_-1	MSL1	ENSG00000188895	17	40126335	-1	TGGGATGTCTCGGAAAGCTC	CGG	63.4	100	100	97.797	55	0.83	51.476	1	3	0
MSL1_ENSG00000188895_17_40129355_1	MSL1	ENSG00000188895	17	40129355	1	CCTATTAAAGAGGAACCCTG	TGG	74.7	100	99.984	90.011	45	0.83	60.58	1	3	0
MSL1_ENSG00000188895_17_40129483_1	MSL1	ENSG00000188895	17	40129483	1	GGGACCCAGCACCCATCCCA	AGG	57.1	100	99.24	81.237	70	0.83	66.983	1	3	0
MSL1_ENSG00000188895_17_40129609_1	MSL1	ENSG00000188895	17	40129609	1	GGAATCCTCTCCAAAGAAGG	AGG	66.4	100	99.712	82.762	50	0.83	73.287	1	3	0
RAI1_ENSG00000108557_17_17793563_-1	RAI1	ENSG00000108557	17	17793563	-1	TGAGGAAAGTGGGTACCCTG	GGG	73	100	100	83.893	55	0.5	10.319	1	3	0
RAI1_ENSG00000108557_17_17793942_-1	RAI1	ENSG00000108557	17	17793942	-1	GGTCTGGTAGTACTGCTCTG	GGG	70.6	100	93.738	93.393	55	0.5	16.678	1	2	0
RAI1_ENSG00000108557_17_17794101_-1	RAI1	ENSG00000108557	17	17794101	-1	GCTGTGGTCAGTGATCCCTG	CGG	76.2	100	100	85.95	60	0.5	19.346	1	3	0
RAI1_ENSG00000108557_17_17794269_-1	RAI1	ENSG00000108557	17	17794269	-1	GGAGATGTTCTCCACCTGTG	AGG	70.9	100	96.688	89.084	55	0.5	22.164	1	2	0
RAI1_ENSG00000108557_17_17794501_1	RAI1	ENSG00000108557	17	17794501	1	CAGGAGGCCGACTACCTGAG	CGG	73.9	100	100	96.959	65	0.5	26.057	1	2	0
RAI1_ENSG00000108557_17_17794691_-1	RAI1	ENSG00000108557	17	17794691	-1	AACTTGGAGAAGCTGTCGAG	CGG	71.8	100	99.897	95.916	50	0.5	29.245	1	2	0
RAI1_ENSG00000108557_17_17795066_-1	RAI1	ENSG00000108557	17	17795066	-1	GGCTTGGTACCAAAGGAGAG	AGG	69.7	100	99.654	82.72	55	0.5	35.537	1	3	0
RYBP_ENSG00000163602_3_72446750_1	RYBP	ENSG00000163602	3	72446750	1	CCAGTGCTGGAAACTTCGCT	CGG	65.8	100	100	94.281	55	1	17.703	1	3	-1
RYBP_ENSG00000163602_3_72446718_-1	RYBP	ENSG00000163602	3	72446718	-1	GGATTCCTGCGAAATTACGA	CGG	71.9	100	100	99.262	45	1	21.075	1	3	-1
RYBP_ENSG00000163602_3_72446518_-1	RYBP	ENSG00000163602	3	72446518	-1	AATGCAGCATCTGCGATGTG	AGG	65.3	100	99.9	96.491	50	1	42.15	1	2	-1
RYBP_ENSG00000163602_3_72379417_1	RYBP	ENSG00000163602	3	72379417	1	ACCAGCTGAGAATTGATCCG	AGG	69.4	100	100	99.114	50	1	45.627	1	2	-1
RYBP_ENSG00000163602_3_72379044_-1	RYBP	ENSG00000163602	3	72379044	-1	GCGAAACAAATCACACCTCA	AGG	61.8	100	99.791	93.668	45	1	73.13	1	3	-1
RYBP_ENSG00000163602_3_72378586_-1	RYBP	ENSG00000163602	3	72378586	-1	CAGCAGTTGGCAGTAACTGT	GGG	65.6	100	97.882	96.065	50	1	79.031	1	2	-1
RYBP_ENSG00000163602_3_72378530_1	RYBP	ENSG00000163602	3	72378530	1	TGTGGATGAGGATGTCGATG	AGG	70	100	94.764	67.297	50	1	84.931	1	2	-1
TRIM27_ENSG00000204713_6_28923467_1	TRIM27	ENSG00000204713	6	28923467	1	GGGAAGGTCTCCCGGCACTG	CGG	60	100	97.812	94.154	70	0.67	10.242	1	3	1
TRIM27_ENSG00000204713_6_28923289_-1	TRIM27	ENSG00000204713	6	28923289	-1	GGACCAGATGCCCATCTGCG	TGG	63.3	100	98.227	90.566	65	0.67	21.291	1	3	1
TRIM27_ENSG00000204713_6_28921921_-1	TRIM27	ENSG00000204713	6	28921921	-1	AGAAGAGACGTCGGGCCCAG	GGG	68	100	99.576	84.876	65	0.67	30.168	1	3	0
TRIM27_ENSG00000204713_6_28920147_1	TRIM27	ENSG00000204713	6	28920147	1	CCAAGTCTAGCTCCTCAAGG	CGG	70.7	100	98.612	94.512	55	0.67	37.927	1	2	0
TRIM27_ENSG00000204713_6_28904616_1	TRIM27	ENSG00000204713	6	28904616	1	CTTGCCGCAGATTATCAGAG	AGG	71.4	100	100	94.63	50	1	66.232	1	2	1
TRIM27_ENSG00000204713_6_28904468_-1	TRIM27	ENSG00000204713	6	28904468	-1	AGGTGGGAGATAAAGCCAAG	TGG	73.8	100	99.833	73.266	50	0.67	75.419	1	3	1
TRIM27_ENSG00000204713_6_28904252_-1	TRIM27	ENSG00000204713	6	28904252	-1	CCTTCTACAACGTGACAGAG	AGG	68.2	100	99.72	96.451	50	0.67	88.827	1	2	1
BANP_ENSG00000172530_16_88006118_1	BANP	ENSG00000172530	16	88006118	1	GCGTCGGCAGAACACCATTG	TGG	71.1	100	100	99.628	60	0.44	28.804	1	2	0
BANP_ENSG00000172530_16_88006260_1	BANP	ENSG00000172530	16	88006260	1	CTCATCACCCTGAACTCGGA	AGG	59.9	100	100	97.283	55	0.44	35.048	1	3	0
BANP_ENSG00000172530_16_88018536_-1	BANP	ENSG00000172530	16	88018536	-1	GCGCCATCTTCTCGGCCGTG	CGG	64.4	100	98.601	93.88	70	0.39	40.062	1	2	0
BANP_ENSG00000172530_16_88018648_-1	BANP	ENSG00000172530	16	88018648	-1	CGGATGCCGTAGATGGTGAG	CGG	68	100	99.814	61.215	60	0.39	44.987	1	2	1
BANP_ENSG00000172530_16_88027521_-1	BANP	ENSG00000172530	16	88027521	-1	CTGCTTGATTCGGTACCAGT	CGG	57.5	100	99.863	82.791	50	0.39	47.537	1	2	1
BANP_ENSG00000172530_16_88027648_-1	BANP	ENSG00000172530	16	88027648	-1	CAGCACGAGGCCTACCTGAA	GGG	62.5	100	99.877	66.482	60	0.39	53.122	1	2	0
BANP_ENSG00000172530_16_88035347_1	BANP	ENSG00000172530	16	88035347	1	GGGACACCTCCACATCGCCC	AGG	61.8	100	100	53.923	70	0.39	60.334	1	3	0
MDC1_ENSG00000137337_6_30711911_-1	MDC1	ENSG00000137337	6	30711911	-1	AGGGAGAGAGAACAACATGT	GGG	71.8	100	100	80.513	45	0.33	32.392	1	3	0
MDC1_ENSG00000137337_6_30711492_-1	MDC1	ENSG00000137337	6	30711492	-1	TACAGCAGTCCAGAGCATGG	AGG	77.2	100	100	88.471	55	0.33	34.147	1	2	0
MDC1_ENSG00000137337_6_30707447_1	MDC1	ENSG00000137337	6	30707447	1	GTGGCATCTTGCAATTCAGG	AGG	68	100	99.797	95.759	50	0.33	48.189	1	2	0
MDC1_ENSG00000137337_6_30705893_1	MDC1	ENSG00000137337	6	30705893	1	GTGGAAAGGCTCCAGCTCTG	AGG	67.9	100	99.457	72.629	60	0.33	52.481	1	3	1
MDC1_ENSG00000137337_6_30705747_-1	MDC1	ENSG00000137337	6	30705747	-1	AGCCCACATCTCAGGCCACT	AGG	60.1	227.471	70.548	88.783	60	0.33	54.811	1	3	1
MDC1_ENSG00000137337_6_30705641_1	MDC1	ENSG00000137337	6	30705641	1	AACCTGAGATGTGGGCTCAG	AGG	65.5	114.488	100	83.471	55	0.33	56.502	1	3	1
MDC1_ENSG00000137337_6_30705529_1	MDC1	ENSG00000137337	6	30705529	1	TGGGTTCAGAGGTGACAGGT	CGG	69.4	120.766	99.95	80.904	55	0.33	58.29	1	3	1
BMI1_ENSG00000168283_10_22326956_-1	BMI1	ENSG00000168283	10	22326956	-1	GTGGTCTGGTCTTGTGAACT	TGG	51.2	100	100	93.889	50	1	18.303	1	2	0
BMI1_ENSG00000168283_10_22327953_1	BMI1	ENSG00000168283	10	22327953	1	TATATCGTTATAGCTGCCAA	TGG	63	100	100	97.024	35	0.5	32.72	1	2	0
BMI1_ENSG00000168283_10_22328171_1	BMI1	ENSG00000168283	10	22328171	1	AGACAAAGAGAAATCTAAGG	AGG	65.9	100	100	71.585	35	0.5	47.341	1	3	0
BMI1_ENSG00000168283_10_22328631_-1	BMI1	ENSG00000168283	10	22328631	-1	GCATCACAGTCATTGCTGCT	GGG	63.5	100	99.375	93.14	50	0.5	51.431	1	2	0
BMI1_ENSG00000168283_10_22329063_1	BMI1	ENSG00000168283	10	22329063	1	GATTGATGTCATGTATGAGG	AGG	66	100	98.901	90.195	40	0.5	59.918	1	2	0
BMI1_ENSG00000168283_10_22329280_1	BMI1	ENSG00000168283	10	22329280	1	AAGATCAGTCACCAGAGAGA	TGG	50.1	100	100	78.541	45	0.5	73.517	1	2	0
BMI1_ENSG00000168283_10_22329388_-1	BMI1	ENSG00000168283	10	22329388	-1	GAGACTGCACTGGAGTACTG	GGG	67.4	100	99.052	89.965	55	0.5	84.56	1	2	0
RSF1_ENSG00000048649_11_77701787_-1	RSF1	ENSG00000048649	11	77701787	-1	TAAGGACAGAAATATCATCA	CGG	69.4	100	98.401	77.512	30	0.57	33.333	1	3	0
RSF1_ENSG00000048649_11_77701202_-1	RSF1	ENSG00000048649	11	77701202	-1	AGAGGATTCTGAGTTCACAA	AGG	71.3	100	99.298	83.897	40	0.57	46.866	1	2	0
RSF1_ENSG00000048649_11_77698652_-1	RSF1	ENSG00000048649	11	77698652	-1	TGGACTGGTTCTCGGACACG	TGG	66.3	100	100	99.88	60	0.57	58.964	1	2	0
RSF1_ENSG00000048649_11_77698493_1	RSF1	ENSG00000048649	11	77698493	1	AGGTACATACTAGCTCAGGA	TGG	65.1	100	100	92.312	45	0.71	62.642	1	2	1
RSF1_ENSG00000048649_11_77683732_-1	RSF1	ENSG00000048649	11	77683732	-1	AAAGGAGGTCAACAAGAACA	AGG	69.6	100	99.679	89.114	40	0.43	70.368	1	3	0
RSF1_ENSG00000048649_11_77678093_-1	RSF1	ENSG00000048649	11	77678093	-1	GACATCAAAGAAGCCGATGG	AGG	68.5	100	100	94.754	50	0.43	72.288	1	3	0
RSF1_ENSG00000048649_11_77675195_1	RSF1	ENSG00000048649	11	77675195	1	TCACTGTCATCATTAGATGG	CGG	74.7	100	99.803	90.635	40	0.43	78.695	1	2	0
KDM3B_ENSG00000120733_5_138381528_1	KDM3B	ENSG00000120733	5	138381528	1	GTAGAGTGGTGAGATCAAGT	CGG	73.9	100	98.644	92.741	45	0.5	13.591	1	2	0
KDM3B_ENSG00000120733_5_138386299_-1	KDM3B	ENSG00000120733	5	138386299	-1	AAGTGGCAAAGCGAATGTTG	CGG	72.4	100	99.954	92.175	45	0.5	20.026	1	3	0
KDM3B_ENSG00000120733_5_138419181_-1	KDM3B	ENSG00000120733	5	138419181	-1	ATCTGCCAACCAGTGCAGGG	CGG	73.2	100	99.221	92.305	60	0.5	69.355	1	3	0
KDM3B_ENSG00000120733_5_138420716_1	KDM3B	ENSG00000120733	5	138420716	1	TTACAGAAGCAGGGTCCCTG	AGG	70.8	100	99.575	82.596	55	0.5	70.528	1	3	0
KDM3B_ENSG00000120733_5_138420941_-1	KDM3B	ENSG00000120733	5	138420941	-1	GAGGATGTAGAGAAGACCGG	GGG	74.7	100	100	91.638	55	0.5	74.787	1	2	0
KDM3B_ENSG00000120733_5_138424161_1	KDM3B	ENSG00000120733	5	138424161	1	AAACCTCAGATGCTTCAAAG	CGG	72.5	100	99.896	83.136	40	0.5	76.831	1	3	0
KDM3B_ENSG00000120733_5_138427262_-1	KDM3B	ENSG00000120733	5	138427262	-1	AAAGTAGCTAGGTAGCCTAG	AGG	73.2	100	99.123	98.478	45	0.5	86.618	1	3	0
ATN1_ENSG00000111676_12_6935870_-1	ATN1	ENSG00000111676	12	6935870	-1	TGGAACATTCGAGATGTGGG	GGG	69.8	100	99.567	92.399	50	1	16.891	1	3	1
ATN1_ENSG00000111676_12_6936379_-1	ATN1	ENSG00000111676	12	6936379	-1	ATGAATAAGGAAACCTCATG	GGG	69.3	100	100	83.526	35	1	31.149	1	3	1
ATN1_ENSG00000111676_12_6936542_-1	ATN1	ENSG00000111676	12	6936542	-1	GAAGGCTGAGTATACTTGGG	GGG	70	100	100	92.228	50	1	35.714	1	3	1
ATN1_ENSG00000111676_12_6937278_-1	ATN1	ENSG00000111676	12	6937278	-1	GGTTCCTCGATAGCCCGGTG	GGG	68.5	100	100	97.805	65	1	56.33	1	3	1
ATN1_ENSG00000111676_12_6938062_1	ATN1	ENSG00000111676	12	6938062	1	GCGCGAGCTTGAACGCAGCG	TGG	70.4	100	100	98.296	70	1	70.364	1	2	1
ATN1_ENSG00000111676_12_6938642_-1	ATN1	ENSG00000111676	12	6938642	-1	TTGCCAGGAGACATGACATG	AGG	69.2	100	99.535	90.596	50	1	75.042	1	2	1
ATN1_ENSG00000111676_12_6939017_1	ATN1	ENSG00000111676	12	6939017	1	CTGACATGTCCTATGCTGAG	CGG	73.6	100	99.734	93.578	50	1	85.546	1	2	1
BRMS1L_ENSG00000100916_14_35826628_1	BRMS1L	ENSG00000100916	14	35826628	1	CGAGGACACTGAGAGCTCGT	CGG	70.9	100	99.424	98.769	60	0.75	11.013	1	2	0
BRMS1L_ENSG00000100916_14_35833000_1	BRMS1L	ENSG00000100916	14	35833000	1	TAAAGAACGATTAAGTCAGG	TGG	61	100	100	91.335	35	0.5	25.369	1	3	1
BRMS1L_ENSG00000100916_14_35834918_1	BRMS1L	ENSG00000100916	14	35834918	1	AGCTTCTCGCCAGCATTGTG	AGG	59.5	100	99.93	98.27	55	0.5	43.068	1	2	1
BRMS1L_ENSG00000100916_14_35862653_1	BRMS1L	ENSG00000100916	14	35862653	1	GAAGATAAGAAGGCTTGAAG	AGG	58.5	100	99.976	80.145	40	0.5	49.852	1	2	1
BRMS1L_ENSG00000100916_14_35864994_1	BRMS1L	ENSG00000100916	14	35864994	1	AGACTGGACAACAATTAGGA	AGG	56.7	100	100	91.478	40	0.5	67.257	1	2	1
BRMS1L_ENSG00000100916_14_35865733_1	BRMS1L	ENSG00000100916	14	35865733	1	TTAAGGCAATGGCTACATTG	GGG	68.4	100	99.912	94.065	40	0.5	68.928	1	2	0
BRMS1L_ENSG00000100916_14_35867984_1	BRMS1L	ENSG00000100916	14	35867984	1	GATGGTGAATGGTATATACG	TGG	74	100	100	94.849	40	0.5	79.449	1	2	0
E2F6_ENSG00000169016_2_11453713_-1	E2F6	ENSG00000169016	2	11453713	-1	CTTGTCAGATCTGCTCCCGG	GGG	73.7	100	99.939	98.869	60	0.56	33.815	1	3	1
E2F6_ENSG00000169016_2_11453664_-1	E2F6	ENSG00000169016	2	11453664	-1	CGAAACTGGGAGTCCGAAAG	CGG	61.6	100	99.956	24.887	55	0.44	39.266	1	3	1
E2F6_ENSG00000169016_2_11453636_1	E2F6	ENSG00000169016	2	11453636	1	GTCGATTCCATCTAAGACAT	TGG	55.5	100	94.196	24.697	40	0.44	42.38	1	2	1
E2F6_ENSG00000169016_2_11450106_1	E2F6	ENSG00000169016	2	11450106	1	AATGCTATGAATGTCTTGAT	AGG	51.5	100	100	24.489	30	0.44	68.076	1	2	0
E2F6_ENSG00000169016_2_11450079_1	E2F6	ENSG00000169016	2	11450079	1	AATGACGATCTGTTCATGGA	AGG	61.6	100	99.969	24.6	40	0.44	71.079	1	2	0
E2F6_ENSG00000169016_2_11447740_1	E2F6	ENSG00000169016	2	11447740	1	ATAGACATCGATAGGTCCGT	TGG	65.8	100	100	24.992	45	0.44	82.425	1	2	0
E2F6_ENSG00000169016_2_11447690_-1	E2F6	ENSG00000169016	2	11447690	-1	AGGGTCAGACCAGTAACAAA	AGG	55.1	100	99.792	24.045	45	0.44	87.987	1	3	0
LRWD1_ENSG00000161036_7_102467369_1	LRWD1	ENSG00000161036	7	102467369	1	GGAGAAGTTCATGGCCACAC	TGG	57.5	100	99.937	94.335	55	0.43	25.195	1	2	0
LRWD1_ENSG00000161036_7_102467405_-1	LRWD1	ENSG00000161036	7	102467405	-1	CGACTTCACAAAGTCCGCCT	GGG	55.8	100	100	97.762	55	0.43	26.945	1	3	0
LRWD1_ENSG00000161036_7_102467442_-1	LRWD1	ENSG00000161036	7	102467442	-1	TGAGGGACTCGGGCCCGTAG	CGG	61.5	100	98.305	100	70	0.43	28.745	1	3	0
LRWD1_ENSG00000161036_7_102467470_1	LRWD1	ENSG00000161036	7	102467470	1	CCCTCAGCGAGTTCACCCAG	TGG	66.1	100	99.882	96.427	65	0.43	30.107	1	3	0
LRWD1_ENSG00000161036_7_102467731_1	LRWD1	ENSG00000161036	7	102467731	1	CCAGGTGCGGATGATCTCTG	AGG	73.1	100	99.6	95.328	60	0.29	32.782	1	2	0
LRWD1_ENSG00000161036_7_102468882_-1	LRWD1	ENSG00000161036	7	102468882	-1	CTGTGTGACCACCATCAGAG	CGG	74.1	100	98.702	90.953	55	0.14	55.253	1	2	0
LRWD1_ENSG00000161036_7_102472576_-1	LRWD1	ENSG00000161036	7	102472576	-1	CGAGAAGTAGGCCAACTCGG	TGG	73.1	100	100	99.435	60	0.29	84.874	1	2	0
OGT_ENSG00000147162_X_71538007_-1	OGT	ENSG00000147162	X	71538007	-1	GTCACCCGCTGCTACCAAGG	CGG	71.5	100	100	96.19	65	1	12.651	1	3	1
OGT_ENSG00000147162_X_71544590_1	OGT	ENSG00000147162	X	71544590	1	ACTGTGTTCGCAGTGACCTG	GGG	72.3	100	99.744	90.314	55	1	15.488	1	2	1
OGT_ENSG00000147162_X_71555307_1	OGT	ENSG00000147162	X	71555307	1	TGGCAATAGACACCTACAGG	CGG	70.2	100	99.641	93.111	50	0.67	26.96	1	2	1
OGT_ENSG00000147162_X_71559613_1	OGT	ENSG00000147162	X	71559613	1	TATGCCCTGAGCCCAGACGA	TGG	72.4	100	100	93.739	60	0.67	56.947	1	3	1
OGT_ENSG00000147162_X_71563435_1	OGT	ENSG00000147162	X	71563435	1	GTTATTGAAATGATTAACCG	AGG	69.3	100	100	91.379	30	0.67	75.59	1	3	1
OGT_ENSG00000147162_X_71564639_-1	OGT	ENSG00000147162	X	71564639	-1	GTGGTTACAATAATGGTACG	GGG	72	100	100	96.538	40	0.67	78.872	1	2	1
OGT_ENSG00000147162_X_71567688_-1	OGT	ENSG00000147162	X	71567688	-1	GTGGTGTGCCCATTACAGAG	TGG	74.5	100	100	85.042	55	0.67	88.528	1	3	1
MBD5_ENSG00000204406_2_148468774_-1	MBD5	ENSG00000204406	2	148468774	-1	GAACCATGTAGCATTACTGA	AGG	65.6	100	100	93.934	40	0.71	15.841	1	2	0
MBD5_ENSG00000204406_2_148469017_-1	MBD5	ENSG00000204406	2	148469017	-1	ATAGGGTCAAGAATGCCAAG	TGG	76.2	100	100	87.186	45	0.71	20.473	1	3	0
MBD5_ENSG00000204406_2_148469137_-1	MBD5	ENSG00000204406	2	148469137	-1	GGCAAAGGAACAACAGCAGG	AGG	64	100	95.109	79.412	55	0.71	22.76	1	3	0
MBD5_ENSG00000204406_2_148469419_1	MBD5	ENSG00000204406	2	148469419	1	AGGTTCCACCCAGGTCACCA	AGG	69.2	100	98.444	91.565	60	0.71	28.136	1	3	0
MBD5_ENSG00000204406_2_148469856_1	MBD5	ENSG00000204406	2	148469856	1	CCAACAGGTGAAGGGCAAAG	TGG	70.3	100	99.915	86.134	55	0.71	36.466	1	3	0
MBD5_ENSG00000204406_2_148470101_1	MBD5	ENSG00000204406	2	148470101	1	CTTGAGTAGCAATAGTACCC	CGG	65.5	100	100	95.34	45	0.71	41.136	1	3	0
MBD5_ENSG00000204406_2_148470382_-1	MBD5	ENSG00000204406	2	148470382	-1	GACGTTGAAATTCTTGACTG	AGG	67.9	100	99.882	91.94	40	0.71	46.493	1	3	0
MBD4_ENSG00000129071_3_129437794_-1	MBD4	ENSG00000129071	3	129437794	-1	TGCCGTAAGTCTGTCCCATG	TGG	73.4	100	100	97.778	55	0.67	14.517	1	3	1
MBD4_ENSG00000129071_3_129437301_1	MBD4	ENSG00000129071	3	129437301	1	GATCTGAACTTCAGTCCTTG	TGG	52.2	100	98.272	92.365	45	0.67	19.096	1	2	1
MBD4_ENSG00000129071_3_129437168_-1	MBD4	ENSG00000129071	3	129437168	-1	AAGATATAAAGACTGCAGCA	TGG	68.6	100	99.922	87.832	35	0.67	26.521	1	3	0
MBD4_ENSG00000129071_3_129436951_-1	MBD4	ENSG00000129071	3	129436951	-1	AGAAAGGTTAGAAAGCCCAA	AGG	68.1	100	100	85.618	40	0.67	38.638	1	3	0
MBD4_ENSG00000129071_3_129436601_-1	MBD4	ENSG00000129071	3	129436601	-1	AGAACACAACGAGAAGTATG	AGG	64.6	100	100	85.384	40	0.67	58.18	1	2	0
MBD4_ENSG00000129071_3_129433140_1	MBD4	ENSG00000129071	3	129433140	1	CGAAGATCGTAGAGACCAAG	AGG	66.7	100	100	95.622	50	0.83	84.757	1	2	1
MBD4_ENSG00000129071_3_129432589_-1	MBD4	ENSG00000129071	3	129432589	-1	ATGAATACCTGACAAAGCAG	TGG	64.3	100	100	81.639	40	0.83	88.107	1	3	1
MBD6_ENSG00000166987_12_57525042_1	MBD6	ENSG00000166987	12	57525042	1	TGACCAAGCTGTGCAACCAC	CGG	56.1	100	100	87.004	55	0.33	10.987	1	2	-1
MBD6_ENSG00000166987_12_57525083_-1	MBD6	ENSG00000166987	12	57525083	-1	AGCAGGTGGTCTCCATGCTG	CGG	63.6	100	97.978	79.952	60	0.33	12.336	1	2	-1
[truncated: 4,001 more rows]
