# Supplementary material for: Menin-MLL1 complex cooperates with NF-Y to promote hepatocellular carcinoma survival
Source: Cell Rep. Author manuscript; Available in PMC 2026 Jan 23. (PMC12829923; doi:10.1016/j.celrep.2025.116619)
Supplement: 3 [file NIHMS2132738-supplement-3.xlsx]

## Sheet: Supplemental-Table2.RRA
id	Score	FDR	cell_line	comparison
ACTB	-8.54872	8e-6	HLF	2D_vs_T0
TONSL	-8.19863	8e-6	HLF	2D_vs_T0
ELP3	-7.48848	8e-6	HLF	2D_vs_T0
CDK1	-6.64869	8e-6	HLF	2D_vs_T0
ASH2L	-6.53789	8e-6	HLF	2D_vs_T0
HCFC1	-6.18879	8e-6	HLF	2D_vs_T0
EXOSC6	-6.03004	8e-6	HLF	2D_vs_T0
RCC1	-6.01534	8e-6	HLF	2D_vs_T0
RAD51	-6.01168	8e-6	HLF	2D_vs_T0
RUVBL2	-5.89805	8e-6	HLF	2D_vs_T0
MCRS1	-5.75572	8e-6	HLF	2D_vs_T0
EXOSC2	-5.62709	8e-6	HLF	2D_vs_T0
CHAF1A	-5.60459	8e-6	HLF	2D_vs_T0
PPP4C	-5.59365	8e-6	HLF	2D_vs_T0
RUVBL1	-5.46077	8e-6	HLF	2D_vs_T0
EXOSC7	-5.32929	8e-6	HLF	2D_vs_T0
PRMT5	-5.27997	8e-6	HLF	2D_vs_T0
WAC	-5.20326	8e-6	HLF	2D_vs_T0
NCL	-5.15317	8e-6	HLF	2D_vs_T0
BANP	-5.04739	8e-6	HLF	2D_vs_T0
PRPF31	-4.99978	8e-6	HLF	2D_vs_T0
CARM1	-4.98932	8e-6	HLF	2D_vs_T0
USP36	-4.98784	8e-6	HLF	2D_vs_T0
HDAC3	-4.97367	8e-6	HLF	2D_vs_T0
ELP6	-4.96253	8e-6	HLF	2D_vs_T0
SFPQ	-4.75291	8e-6	HLF	2D_vs_T0
AURKB	-4.72874	8e-6	HLF	2D_vs_T0
GTF3C4	-4.72642	8e-6	HLF	2D_vs_T0
INO80	-4.7181	8e-6	HLF	2D_vs_T0
SIN3A	-4.68355	8e-6	HLF	2D_vs_T0
BPTF	-4.68119	8e-6	HLF	2D_vs_T0
BRD4	-4.65866	8e-6	HLF	2D_vs_T0
EXOSC4	-4.59389	8e-6	HLF	2D_vs_T0
DDB1	-4.57438	8e-6	HLF	2D_vs_T0
SRSF1	-4.54714	8e-6	HLF	2D_vs_T0
SSRP1	-4.4949	8e-6	HLF	2D_vs_T0
NAT10	-4.44486	8e-6	HLF	2D_vs_T0
CDK7	-4.44267	8e-6	HLF	2D_vs_T0
DNMT1	-4.42307	8e-6	HLF	2D_vs_T0
KAT8	-4.39069	8e-6	HLF	2D_vs_T0
SKP1	-4.35344	8e-6	HLF	2D_vs_T0
CHEK1	-4.27819	8e-6	HLF	2D_vs_T0
PCNA	-4.25626	8e-6	HLF	2D_vs_T0
WDR82	-4.23986	8e-6	HLF	2D_vs_T0
OGT	-4.16318	8e-6	HLF	2D_vs_T0
DDX21	-4.13935	8e-6	HLF	2D_vs_T0
TADA3	-4.12307	8e-6	HLF	2D_vs_T0
MGEA5	-4.11964	8e-6	HLF	2D_vs_T0
RBX1	-4.08413	8e-6	HLF	2D_vs_T0
TRRAP	-4.07286	8e-6	HLF	2D_vs_T0
SUZ12	-4.03728	8e-6	HLF	2D_vs_T0
BAP1	-4.01727	8e-6	HLF	2D_vs_T0
CDK9	-4.01548	8e-6	HLF	2D_vs_T0
ELP5	-4.01151	8e-6	HLF	2D_vs_T0
PRMT1	-3.99645	8e-6	HLF	2D_vs_T0
MEN1	-3.95676	8e-6	HLF	2D_vs_T0
EHMT2	-3.94966	8e-6	HLF	2D_vs_T0
ZNHIT1	-3.94409	8e-6	HLF	2D_vs_T0
PRKDC	-3.8344	8e-6	HLF	2D_vs_T0
SUPT6H	-3.80454	8e-6	HLF	2D_vs_T0
RNF8	-3.78162	8e-6	HLF	2D_vs_T0
SRSF3	-3.76815	8e-6	HLF	2D_vs_T0
BRD2	-3.76584	8e-6	HLF	2D_vs_T0
DMAP1	-3.72589	8e-6	HLF	2D_vs_T0
EED	-3.67963	8e-6	HLF	2D_vs_T0
RNF40	-3.6716	8e-6	HLF	2D_vs_T0
ARID1A	-3.6371	8e-6	HLF	2D_vs_T0
WDR77	-3.62001	8e-6	HLF	2D_vs_T0
UBE2D3	-3.6124	8e-6	HLF	2D_vs_T0
SS18L2	-3.60802	8e-6	HLF	2D_vs_T0
KDM8	-3.60244	8e-6	HLF	2D_vs_T0
BUB1	-3.59582	8e-6	HLF	2D_vs_T0
H2AFX	-3.55185	8e-6	HLF	2D_vs_T0
HUWE1	-3.53849	8e-6	HLF	2D_vs_T0
SUPT16H	-3.50781	8e-6	HLF	2D_vs_T0
UBE2N	-3.4854	8e-6	HLF	2D_vs_T0
SAP130	-3.47108	8e-6	HLF	2D_vs_T0
TADA2A	-3.43564	8e-6	HLF	2D_vs_T0
POLE3	-3.42361	8e-6	HLF	2D_vs_T0
KANSL1	-3.41448	8e-6	HLF	2D_vs_T0
DAXX	-3.40514	8e-6	HLF	2D_vs_T0
SETD1A	-3.38657	8e-6	HLF	2D_vs_T0
KAT5	-3.38367	8e-6	HLF	2D_vs_T0
ATR	-3.37808	8e-6	HLF	2D_vs_T0
NSL1	-3.37752	8e-6	HLF	2D_vs_T0
WDR5	-3.3603	8e-6	HLF	2D_vs_T0
SF3B1	-3.34087	8e-6	HLF	2D_vs_T0
INO80C	-3.32492	8e-6	HLF	2D_vs_T0
MAP3K7	-3.32075	8e-6	HLF	2D_vs_T0
PELP1	-3.30942	8e-6	HLF	2D_vs_T0
CXXC1	-3.30605	8e-6	HLF	2D_vs_T0
KANSL2	-3.28338	8e-6	HLF	2D_vs_T0
KMT2D	-3.26108	8e-6	HLF	2D_vs_T0
SMARCA5	-3.23894	8e-6	HLF	2D_vs_T0
ENY2	-3.23668	8e-6	HLF	2D_vs_T0
CTCF	-3.23307	8e-6	HLF	2D_vs_T0
WHSC1	-3.21677	8e-6	HLF	2D_vs_T0
YEATS2	-3.21304	8e-6	HLF	2D_vs_T0
HIRA	-3.20822	8e-6	HLF	2D_vs_T0
TAF8	-3.20615	8e-6	HLF	2D_vs_T0
TEAD1	-3.14911	8e-6	HLF	2D_vs_T0
ING3	-3.14199	8e-6	HLF	2D_vs_T0
JMJD6	-3.12636	8e-6	HLF	2D_vs_T0
BRPF3	-3.10799	8e-6	HLF	2D_vs_T0
PPP2CA	-3.10518	8e-6	HLF	2D_vs_T0
KDM2A	-3.10447	8e-6	HLF	2D_vs_T0
RBBP4	-3.08624	8e-6	HLF	2D_vs_T0
CUL3	-3.06455	8e-6	HLF	2D_vs_T0
USP7	-3.04665	8e-6	HLF	2D_vs_T0
UBE2T	-3.03013	8e-6	HLF	2D_vs_T0
MASTL	-2.97704	8e-6	HLF	2D_vs_T0
NFYB	-2.94869	8e-6	HLF	2D_vs_T0
CHD1	-2.92489	8e-6	HLF	2D_vs_T0
NASP	-2.90375	8e-6	HLF	2D_vs_T0
E2F6	-2.89953	8e-6	HLF	2D_vs_T0
HINFP	-2.88015	8e-6	HLF	2D_vs_T0
IKBKAP	-2.8671	8e-6	HLF	2D_vs_T0
SMARCB1	-2.85795	8e-6	HLF	2D_vs_T0
SAP18	-2.85733	8e-6	HLF	2D_vs_T0
ATM	-2.85412	8e-6	HLF	2D_vs_T0
CUL1	-2.83088	8e-6	HLF	2D_vs_T0
INO80B	-2.82189	8e-6	HLF	2D_vs_T0
EXOSC5	-2.81551	8e-6	HLF	2D_vs_T0
BAZ1B	-2.80019	8e-6	HLF	2D_vs_T0
TAF4	-2.77695	8e-6	HLF	2D_vs_T0
TAF5	-2.77358	8e-6	HLF	2D_vs_T0
H2AFZ	-2.76978	8e-6	HLF	2D_vs_T0
ATRX	-2.76899	8e-6	HLF	2D_vs_T0
NOC2L	-2.7589	8e-6	HLF	2D_vs_T0
PHF8	-2.75793	8e-6	HLF	2D_vs_T0
MPHOSPH8	-2.74062	8e-6	HLF	2D_vs_T0
LAS1L	-2.73608	8e-6	HLF	2D_vs_T0
APEX1	-2.73278	8e-6	HLF	2D_vs_T0
TRIM33	-2.70743	8e-6	HLF	2D_vs_T0
BRCA1	-2.70004	8e-6	HLF	2D_vs_T0
ELP4	-2.6988	8e-6	HLF	2D_vs_T0
CIT	-2.67917	8e-6	HLF	2D_vs_T0
RAD54L2	-2.67549	8e-6	HLF	2D_vs_T0
PKM	-2.67287	8e-6	HLF	2D_vs_T0
KEAP1	-2.64874	8e-6	HLF	2D_vs_T0
ACTL6A	-2.60425	8e-6	HLF	2D_vs_T0
AURKA	-2.59241	8e-6	HLF	2D_vs_T0
HDGFRP2	-2.58878	8e-6	HLF	2D_vs_T0
CECR2	-2.56395	8e-6	HLF	2D_vs_T0
CUL2	-2.55807	8e-6	HLF	2D_vs_T0
CSRP2BP	-2.55337	8e-6	HLF	2D_vs_T0
BARD1	-2.52301	8e-6	HLF	2D_vs_T0
NIPBL	-2.51142	8e-6	HLF	2D_vs_T0
KANSL3	-2.50963	8e-6	HLF	2D_vs_T0
ADNP	-2.50795	8e-6	HLF	2D_vs_T0
SAFB	-2.50448	8e-6	HLF	2D_vs_T0
TAZ	-2.45546	8e-6	HLF	2D_vs_T0
CDC73	-2.45079	8e-6	HLF	2D_vs_T0
ACTR8	-2.45068	8e-6	HLF	2D_vs_T0
ASXL1	-2.44275	8e-6	HLF	2D_vs_T0
CLNS1A	-2.44195	8e-6	HLF	2D_vs_T0
MAX	-2.42807	8e-6	HLF	2D_vs_T0
SETD2	-2.4247	8e-6	HLF	2D_vs_T0
DPF2	-2.41786	8e-6	HLF	2D_vs_T0
MLLT6	-2.41235	8e-6	HLF	2D_vs_T0
TEX10	-2.41139	8e-6	HLF	2D_vs_T0
CCDC101	-2.39894	8e-6	HLF	2D_vs_T0
NFRKB	-2.39234	8e-6	HLF	2D_vs_T0
MYBBP1A	-2.39062	8e-6	HLF	2D_vs_T0
KMT2A	-2.38225	8e-6	HLF	2D_vs_T0
CDC6	-2.35135	8e-6	HLF	2D_vs_T0
MBIP	-2.32075	8e-6	HLF	2D_vs_T0
SF3B3	-2.30449	8e-6	HLF	2D_vs_T0
TAF2	-2.30366	8e-6	HLF	2D_vs_T0
MTA2	-2.2937	8e-6	HLF	2D_vs_T0
UHRF1	-2.27024	8e-6	HLF	2D_vs_T0
EXOSC9	-2.27008	8e-6	HLF	2D_vs_T0
VPS72	-2.24665	8e-6	HLF	2D_vs_T0
CDK2	-2.21814	8e-6	HLF	2D_vs_T0
ELP2	-2.20242	8e-6	HLF	2D_vs_T0
VRK1	-2.19389	8e-6	HLF	2D_vs_T0
RNF20	-2.18948	8e-6	HLF	2D_vs_T0
CHAF1B	-2.17656	8e-6	HLF	2D_vs_T0
SENP1	-2.16558	8e-6	HLF	2D_vs_T0
SMEK1	-2.1547	8e-6	HLF	2D_vs_T0
EP400	-2.15465	8e-6	HLF	2D_vs_T0
CBX1	-2.13827	8e-6	HLF	2D_vs_T0
HJURP	-2.13721	8e-6	HLF	2D_vs_T0
ZMYM2	-2.13623	8e-6	HLF	2D_vs_T0
TP53BP1	-2.13571	8e-6	HLF	2D_vs_T0
SETDB1	-2.12908	8e-6	HLF	2D_vs_T0
MRGBP	-2.10732	8e-6	HLF	2D_vs_T0
TAF1	-2.08903	8e-6	HLF	2D_vs_T0
UCHL5	-2.06399	8e-6	HLF	2D_vs_T0
SMARCA2	-2.03677	8e-6	HLF	2D_vs_T0
EXOSC8	-2.0219	8e-6	HLF	2D_vs_T0
HMGB1	-2.01827	8e-6	HLF	2D_vs_T0
TAF6	-2.01053	8e-6	HLF	2D_vs_T0
SUV420H1	-1.97318	8e-6	HLF	2D_vs_T0
PARG	-1.97232	8e-6	HLF	2D_vs_T0
YWHAE	-1.9673	8e-6	HLF	2D_vs_T0
CENPA	-1.95739	8e-6	HLF	2D_vs_T0
ZZZ3	-1.91514	8e-6	HLF	2D_vs_T0
TAF12	-1.89904	8e-6	HLF	2D_vs_T0
KAT7	-1.89572	8e-6	HLF	2D_vs_T0
RNF168	-1.86182	8e-6	HLF	2D_vs_T0
KDM3B	-1.84579	8e-6	HLF	2D_vs_T0
EZH2	-1.83968	8e-6	HLF	2D_vs_T0
FBRS	-1.83636	8e-6	HLF	2D_vs_T0
TOP2A	-1.83339	8e-6	HLF	2D_vs_T0
UBE2A	-1.8197	8e-6	HLF	2D_vs_T0
SMARCD2	-1.77963	8e-6	HLF	2D_vs_T0
HDAC7	-1.77911	8e-6	HLF	2D_vs_T0
TFDP1	-1.77186	8e-6	HLF	2D_vs_T0
SRCAP	-1.76947	8e-6	HLF	2D_vs_T0
DNAJC2	-1.75741	8e-6	HLF	2D_vs_T0
ZMYND8	-1.75024	8e-6	HLF	2D_vs_T0
POGZ	-1.74931	8e-6	HLF	2D_vs_T0
TAF3	-1.72068	8e-6	HLF	2D_vs_T0
SETD1B	-1.70369	8e-6	HLF	2D_vs_T0
SUV39H1	-1.70171	8e-6	HLF	2D_vs_T0
TEAD3	-1.69486	8e-6	HLF	2D_vs_T0
KDM1A	-1.6928	8e-6	HLF	2D_vs_T0
PHF12	-1.67334	8e-6	HLF	2D_vs_T0
SUPT7L	-1.6552	8e-6	HLF	2D_vs_T0
ZNF217	-1.65041	8e-6	HLF	2D_vs_T0
BRD8	-1.64649	8e-6	HLF	2D_vs_T0
NBN	-1.64081	8e-6	HLF	2D_vs_T0
HLCS	-1.63992	8e-6	HLF	2D_vs_T0
PAGR1	-1.63421	8e-6	HLF	2D_vs_T0
SET	-1.62474	8e-6	HLF	2D_vs_T0
CBX4	-1.62002	8e-6	HLF	2D_vs_T0
TRIM24	-1.61559	8e-6	HLF	2D_vs_T0
MYSM1	-1.60868	8e-6	HLF	2D_vs_T0
PHF13	-1.59662	8e-6	HLF	2D_vs_T0
UBR5	-1.57188	8e-6	HLF	2D_vs_T0
UBN1	-1.5707	8e-6	HLF	2D_vs_T0
GSG2	-1.56793	8e-6	HLF	2D_vs_T0
SUDS3	-1.55867	8e-6	HLF	2D_vs_T0
TAF7	-1.55074	8e-6	HLF	2D_vs_T0
SUPT3H	-1.5492	8e-6	HLF	2D_vs_T0
CHD4	-1.54059	8e-6	HLF	2D_vs_T0
FBL	-1.51297	8e-6	HLF	2D_vs_T0
C11orf30	-1.50024	8e-6	HLF	2D_vs_T0
KAT6A	-1.49759	8e-6	HLF	2D_vs_T0
MSL1	-1.48873	8e-6	HLF	2D_vs_T0
DNTTIP2	-1.48785	8e-6	HLF	2D_vs_T0
EHMT1	-1.48602	8e-6	HLF	2D_vs_T0
BRCA2	-1.48258	8e-6	HLF	2D_vs_T0
ZCWPW1	-1.46855	8e-6	HLF	2D_vs_T0
KDM4A	-1.46767	8e-6	HLF	2D_vs_T0
MBTD1	-1.45114	8e-6	HLF	2D_vs_T0
DND1	-1.44745	8e-6	HLF	2D_vs_T0
YY1	-1.44158	8e-6	HLF	2D_vs_T0
FBRSL1	-1.42319	8e-6	HLF	2D_vs_T0
TLK2	-1.41833	8e-6	HLF	2D_vs_T0
KMT2E	-1.40494	8e-6	HLF	2D_vs_T0
NPM1	-1.39639	8e-6	HLF	2D_vs_T0
CHD8	-1.38225	8e-6	HLF	2D_vs_T0
SETD8	-1.37634	8e-6	HLF	2D_vs_T0
EXOSC1	-1.37058	8e-6	HLF	2D_vs_T0
RBBP5	-1.35405	8e-6	HLF	2D_vs_T0
RARA	-1.34582	8e-6	HLF	2D_vs_T0
BAZ2A	-1.34419	8e-6	HLF	2D_vs_T0
RCOR1	-1.34255	8e-6	HLF	2D_vs_T0
PCGF2	-1.32949	8e-6	HLF	2D_vs_T0
MGA	-1.32454	8e-6	HLF	2D_vs_T0
CDK3	-1.32091	8e-6	HLF	2D_vs_T0
H3F3B	-1.31976	8e-6	HLF	2D_vs_T0
ANP32E	-1.31573	8e-6	HLF	2D_vs_T0
TRIM27	-1.31009	8e-6	HLF	2D_vs_T0
ING5	-1.30206	8e-6	HLF	2D_vs_T0
PAXIP1	-1.27817	8e-6	HLF	2D_vs_T0
NCOR2	-1.27099	8e-6	HLF	2D_vs_T0
CHD6	-1.26556	8e-6	HLF	2D_vs_T0
MUM1	-1.26399	8e-6	HLF	2D_vs_T0
HDGF	-1.25694	8e-6	HLF	2D_vs_T0
MDC1	-1.25394	8e-6	HLF	2D_vs_T0
MOV10	-1.24913	8e-6	HLF	2D_vs_T0
TEAD4	-1.23749	8e-6	HLF	2D_vs_T0
ANP32A	-1.23516	8e-6	HLF	2D_vs_T0
EP300	-1.22697	8e-6	HLF	2D_vs_T0
REST	-1.22437	8e-6	HLF	2D_vs_T0
CTR9	-1.21935	8e-6	HLF	2D_vs_T0
ANKRD32	-1.21441	8e-6	HLF	2D_vs_T0
ACTR5	-1.21244	8e-6	HLF	2D_vs_T0
ANP32B	-1.17935	8e-6	HLF	2D_vs_T0
YEATS4	-1.17683	8e-6	HLF	2D_vs_T0
NFYC	-1.17587	8e-6	HLF	2D_vs_T0
DPY30	-1.14617	8e-6	HLF	2D_vs_T0
LRWD1	-1.13875	8e-6	HLF	2D_vs_T0
MBD6	-1.12538	8e-6	HLF	2D_vs_T0
DR1	-1.11829	8e-6	HLF	2D_vs_T0
TAF10	-1.11593	8e-6	HLF	2D_vs_T0
HELLS	-1.10344	8e-6	HLF	2D_vs_T0
PHF20	-1.09492	8e-6	HLF	2D_vs_T0
HIF1AN	-1.07803	8e-6	HLF	2D_vs_T0
MSH6	-1.05385	8e-6	HLF	2D_vs_T0
TAF6L	-1.0531	8e-6	HLF	2D_vs_T0
SETD5	-1.0397	8e-6	HLF	2D_vs_T0
EXOSC3	-1.01478	8e-6	HLF	2D_vs_T0
ASF1A	-1.01185	8e-6	HLF	2D_vs_T0
RAD54L	-1.01084	8e-6	HLF	2D_vs_T0
SETD3	-1.00462	8e-6	HLF	2D_vs_T0
PRKAA1	-0.984556	8e-6	HLF	2D_vs_T0
TLE1	-0.979639	8e-6	HLF	2D_vs_T0
TTK	-0.969441	8e-6	HLF	2D_vs_T0
ACTR6	-0.955029	8e-6	HLF	2D_vs_T0
KAT2A	-0.94696	8e-6	HLF	2D_vs_T0
SMARCC2	-0.944775	8e-6	HLF	2D_vs_T0
PAF1	-0.941726	8e-6	HLF	2D_vs_T0
TADA1	-0.933227	8e-6	HLF	2D_vs_T0
APOBEC2	-0.929371	8e-6	HLF	2D_vs_T0
PRDM16	-0.926355	8e-6	HLF	2D_vs_T0
HDAC6	-0.920276	8e-6	HLF	2D_vs_T0
GLYR1	-0.917933	8e-6	HLF	2D_vs_T0
KDM5A	-0.907525	8e-6	HLF	2D_vs_T0
LEO1	-0.903542	8e-6	HLF	2D_vs_T0
MORF4L1	-0.903264	8e-6	HLF	2D_vs_T0
HSPA1A	-0.882165	8e-6	HLF	2D_vs_T0
RRP8	-0.880513	8e-6	HLF	2D_vs_T0
MAZ	-0.873349	8e-6	HLF	2D_vs_T0
MEAF6	-0.858707	8e-6	HLF	2D_vs_T0
RMI1	-0.857611	8e-6	HLF	2D_vs_T0
H2AFY2	-0.855987	8e-6	HLF	2D_vs_T0
CIR1	-0.833215	8e-6	HLF	2D_vs_T0
SMARCA4	-0.825737	8e-6	HLF	2D_vs_T0
NCOA3	-0.822002	8e-6	HLF	2D_vs_T0
RAI1	-0.804765	8e-6	HLF	2D_vs_T0
SIRT7	-0.801563	8e-6	HLF	2D_vs_T0
CENPC	-0.79626	8e-6	HLF	2D_vs_T0
NSD1	-0.795039	8e-6	HLF	2D_vs_T0
SIN3B	-0.793228	8e-6	HLF	2D_vs_T0
USP12	-0.789574	8e-6	HLF	2D_vs_T0
BRD9	-0.787812	8e-6	HLF	2D_vs_T0
ARID4B	-0.777024	8e-6	HLF	2D_vs_T0
PRDM7	-0.757036	8e-6	HLF	2D_vs_T0
PHF14	-0.755797	8e-6	HLF	2D_vs_T0
LBR	-0.740143	8e-6	HLF	2D_vs_T0
ZBTB7C	-0.739976	8e-6	HLF	2D_vs_T0
TAF5L	1.4782214120454715	1	HLF	2D_vs_T0
A1CF	-0.732687	8e-6	HLF	2D_vs_T0
TRIM28	-0.729834	8e-6	HLF	2D_vs_T0
SMARCE1	-0.72642	8e-6	HLF	2D_vs_T0
YWHAB	-0.724159	8e-6	HLF	2D_vs_T0
BRD1	-0.723584	8e-6	HLF	2D_vs_T0
TET3	-0.72301	8e-6	HLF	2D_vs_T0
DOT1L	-0.707412	8e-6	HLF	2D_vs_T0
PAK2	-0.704499	8e-6	HLF	2D_vs_T0
TDG	-0.701169	8e-6	HLF	2D_vs_T0
GATAD1	-0.700057	8e-6	HLF	2D_vs_T0
PPP4R2	-0.695079	8e-6	HLF	2D_vs_T0
HMGN2	-0.690561	8e-6	HLF	2D_vs_T0
SMYD1	-0.690093	8e-6	HLF	2D_vs_T0
BRD7	-0.675471	8e-6	HLF	2D_vs_T0
PHIP	-0.672192	8e-6	HLF	2D_vs_T0
PRKCA	-0.672008	8e-6	HLF	2D_vs_T0
DNMT3B	-0.668958	8e-6	HLF	2D_vs_T0
CHUK	-0.667339	8e-6	HLF	2D_vs_T0
ZNF516	-0.665747	8e-6	HLF	2D_vs_T0
VDR	-0.665205	8e-6	HLF	2D_vs_T0
CBX7	-0.664662	8e-6	HLF	2D_vs_T0
C17orf49	-0.6637	8e-6	HLF	2D_vs_T0
HDAC5	-0.653491	8e-6	HLF	2D_vs_T0
SATB2	-0.652963	8e-6	HLF	2D_vs_T0
RPS6KA4	-0.652592	8e-6	HLF	2D_vs_T0
USP15	-0.650859	8e-6	HLF	2D_vs_T0
ZNF687	-0.648745	8e-6	HLF	2D_vs_T0
PRKAG1	-0.647702	8e-6	HLF	2D_vs_T0
ALKBH1	-0.64363	8e-6	HLF	2D_vs_T0
BCOR	-0.614626	8e-6	HLF	2D_vs_T0
KMT2B	-0.585645	8e-6	HLF	2D_vs_T0
HDAC1	-0.566774	8e-6	HLF	2D_vs_T0
TLK1	-0.560257	8e-6	HLF	2D_vs_T0
HDAC4	0.8663653019410723	1	HLF	2D_vs_T0
CBX2	-0.553805	8e-6	HLF	2D_vs_T0
SMARCD3	0.8990438969405072	1	HLF	2D_vs_T0
PARP1	-0.546422	8e-6	HLF	2D_vs_T0
H3F3A	-0.538156	8e-6	HLF	2D_vs_T0
L3MBTL2	-0.526177	8e-6	HLF	2D_vs_T0
SPOP	-0.519547	8e-6	HLF	2D_vs_T0
HAT1	-0.516299	8e-6	HLF	2D_vs_T0
CBX3	-0.506695	8e-6	HLF	2D_vs_T0
PRKAG3	-0.49916	8e-6	HLF	2D_vs_T0
BRDT	0.5101539738336661	1	HLF	2D_vs_T0
MBD2	0.7476081968187558	1	HLF	2D_vs_T0
APBB1	-0.482237	8e-6	HLF	2D_vs_T0
PRDM12	-0.480907	8e-6	HLF	2D_vs_T0
PADI2	-0.471894	8e-6	HLF	2D_vs_T0
USP49	-0.469275	8e-6	HLF	2D_vs_T0
ATAD2	-0.467106	8e-6	HLF	2D_vs_T0
CDK5	-0.464681	8e-6	HLF	2D_vs_T0
PRKCD	-0.459108	8e-6	HLF	2D_vs_T0
INO80D	-0.454643	8e-6	HLF	2D_vs_T0
EYA2	-0.450592	8e-6	HLF	2D_vs_T0
EYA1	-0.43785	8e-6	HLF	2D_vs_T0
MYO1C	-0.424766	8e-6	HLF	2D_vs_T0
MORF4L2	-0.420102	8e-6	HLF	2D_vs_T0
CHTOP	-0.418357	8e-6	HLF	2D_vs_T0
FAM175A	-0.413942	8e-6	HLF	2D_vs_T0
NCOA1	-0.41156	8e-6	HLF	2D_vs_T0
CHD5	-0.405663	8e-6	HLF	2D_vs_T0
FOXA1	-0.405276	8e-6	HLF	2D_vs_T0
RING1	-0.404096	8e-6	HLF	2D_vs_T0
KAT6B	0.8519529064006646	1	HLF	2D_vs_T0
AURKC	-0.403315	8e-6	HLF	2D_vs_T0
HDAC9	-0.402996	8e-6	HLF	2D_vs_T0
CUL4B	-0.397897	8e-6	HLF	2D_vs_T0
MBD3	0.4119861444781196	1	HLF	2D_vs_T0
PRDM2	-0.395968	8e-6	HLF	2D_vs_T0
KDM6A	-0.389084	8e-6	HLF	2D_vs_T0
EID2	0.3969206139597683	1	HLF	2D_vs_T0
ASF1B	-0.386814	8e-6	HLF	2D_vs_T0
DPPA3	-0.385683	8e-6	HLF	2D_vs_T0
APOBEC3F	-0.380427	8e-6	HLF	2D_vs_T0
APOBEC3A	-0.38002	6.6e-5	HLF	2D_vs_T0
NCOA6	0.574825	1	HLF	2D_vs_T0
ASH1L	-0.378824	8e-6	HLF	2D_vs_T0
CBX6	-0.374122	8e-6	HLF	2D_vs_T0
JADE3	-0.373013	8e-6	HLF	2D_vs_T0
SPEN	-0.371172	8e-6	HLF	2D_vs_T0
NAP1L1	-0.370886	8e-6	HLF	2D_vs_T0
MSL2	-0.367148	8e-6	HLF	2D_vs_T0
MST1	-0.365049	8e-6	HLF	2D_vs_T0
ATF2	-0.364245	8e-6	HLF	2D_vs_T0
PHC2	0.3639837647711648	1	HLF	2D_vs_T0
TEAD2	-0.36244	8e-6	HLF	2D_vs_T0
ARNTL	-0.357061	8e-6	HLF	2D_vs_T0
SMARCAL1	1.1932571652610775	1	HLF	2D_vs_T0
KDM5B	-0.351377	8e-6	HLF	2D_vs_T0
PRDM11	-0.347512	8e-6	HLF	2D_vs_T0
L3MBTL1	-0.344372	8e-6	HLF	2D_vs_T0
BRMS1	0.6533732324684399	1	HLF	2D_vs_T0
APOBEC3D	-0.337299	8e-6	HLF	2D_vs_T0
BRWD3	-0.336092	8e-6	HLF	2D_vs_T0
CUL5	0.6761705998243308	1	HLF	2D_vs_T0
TBL1XR1	-0.330311	8e-6	HLF	2D_vs_T0
TP53	0.8474059220725303	1	HLF	2D_vs_T0
RSF1	-0.325938	8e-6	HLF	2D_vs_T0
ZBTB16	-0.324625	8e-6	HLF	2D_vs_T0
ASXL3	-0.323599	8e-6	HLF	2D_vs_T0
FOXP3	-0.322274	8e-6	HLF	2D_vs_T0
TDRD3	0.44186767167685465	1	HLF	2D_vs_T0
BRPF1	-0.316665	8e-6	HLF	2D_vs_T0
ATXN7L3	2.3787198324495855	1	HLF	2D_vs_T0
RAD54B	-0.315352	8e-6	HLF	2D_vs_T0
UIMC1	-0.314357	8e-6	HLF	2D_vs_T0
PBK	-0.312097	8e-6	HLF	2D_vs_T0
PADI4	-0.312016	8e-6	HLF	2D_vs_T0
HSPA1B	-0.311625	8e-6	HLF	2D_vs_T0
SCMH1	0.7428736419774075	1	HLF	2D_vs_T0
CHD2	-0.310469	8e-6	HLF	2D_vs_T0
STK4	0.3445446074732055	1	HLF	2D_vs_T0
TET1	-0.308538	8e-6	HLF	2D_vs_T0
KDM7A	0.32649067107090807	1	HLF	2D_vs_T0
FOXO1	0.5248229392389885	1	HLF	2D_vs_T0
PBRM1	-0.305737	8e-6	HLF	2D_vs_T0
ZHX1	-0.30507	8e-6	HLF	2D_vs_T0
EPC2	-0.30507	8e-6	HLF	2D_vs_T0
BRD3	-0.304369	8e-6	HLF	2D_vs_T0
SP1	-0.303093	8e-6	HLF	2D_vs_T0
CDK17	-0.301821	8e-6	HLF	2D_vs_T0
ERG	0.3977446201143102	1	HLF	2D_vs_T0
APOBEC3G	-0.297811	8e-6	HLF	2D_vs_T0
AIRE	-0.293914	8e-6	HLF	2D_vs_T0
RBBP7	-0.27565	8e-6	HLF	2D_vs_T0
MLLT1	-0.255824	8e-6	HLF	2D_vs_T0
NCOA2	-0.254543	8e-6	HLF	2D_vs_T0
USP16	-0.242505	3.9e-5	HLF	2D_vs_T0
SFMBT1	0.3143567723489044	1	HLF	2D_vs_T0
APOBEC3H	-0.240355	3.9e-5	HLF	2D_vs_T0
BABAM1	-0.237179	3.9e-5	HLF	2D_vs_T0
RAG2	0.26736503246080423	1	HLF	2D_vs_T0
NAA60	0.4043494877485981	1	HLF	2D_vs_T0
NCOR1	-0.228773	5.3e-5	HLF	2D_vs_T0
IDH2	-0.22806	5.3e-5	HLF	2D_vs_T0
JADE1	-0.227202	5.3e-5	HLF	2D_vs_T0
ACTR3B	0.3173315576098621	1	HLF	2D_vs_T0
TNP1	-0.223749	2.41e-4	HLF	2D_vs_T0
MAPKAPK3	-0.223263	5.3e-5	HLF	2D_vs_T0
DPF1	-0.223088	5.3e-5	HLF	2D_vs_T0
PKN1	0.44474831447777335	1	HLF	2D_vs_T0
TFPT	0.42790710969609447	1	HLF	2D_vs_T0
YAF2	-0.222486	5.3e-5	HLF	2D_vs_T0
ATF7IP	0.46160223131425754	1	HLF	2D_vs_T0
KDM4D	-0.214991	5.3e-5	HLF	2D_vs_T0
UBR2	0.6151092034694459	1	HLF	2D_vs_T0
NPAS2	0.2966828229754429	1	HLF	2D_vs_T0
CBX8	0.4343410460747962	1	HLF	2D_vs_T0
SS18L1	-0.210328	5.3e-5	HLF	2D_vs_T0
YWHAZ	-0.208183	5.3e-5	HLF	2D_vs_T0
SMARCD1	-0.207643	5.3e-5	HLF	2D_vs_T0
HMG20A	0.6118454922311181	1	HLF	2D_vs_T0
PRMT9	0.1999637581720207	1	HLF	2D_vs_T0
TOP2B	0.7961515362537653	1	HLF	2D_vs_T0
KDM4C	0.8715361089352395	1	HLF	2D_vs_T0
PRR14	-0.1964	6.6e-5	HLF	2D_vs_T0
EZH1	-0.191505	6.6e-5	HLF	2D_vs_T0
IKZF3	0.4315635855831147	1	HLF	2D_vs_T0
FOXP4	0.5619325495465062	1	HLF	2D_vs_T0
PRKAB2	0.4646805574020838	1	HLF	2D_vs_T0
USP3	0.3849657709152456	1	HLF	2D_vs_T0
PRKAB1	-0.184296	6.6e-5	HLF	2D_vs_T0
PARP2	-0.180292	8.1e-5	HLF	2D_vs_T0
TLE4	-0.176311	9.5e-5	HLF	2D_vs_T0
GFI1	-0.176096	9.5e-5	HLF	2D_vs_T0
ZNF592	-0.174347	9.5e-5	HLF	2D_vs_T0
SAP25	0.19724679304225193	1	HLF	2D_vs_T0
SETD6	-0.169906	1.08e-4	HLF	2D_vs_T0
MLLT10	0.28648425679685224	1	HLF	2D_vs_T0
HCFC2	-0.169071	1.08e-4	HLF	2D_vs_T0
CBX5	-0.168437	1.08e-4	HLF	2D_vs_T0
ARRB1	0.3533904493269542	1	HLF	2D_vs_T0
EID1	0.26833066817136375	1	HLF	2D_vs_T0
DNMT3A	-0.158628	1.63e-4	HLF	2D_vs_T0
UBR7	-0.158228	1.63e-4	HLF	2D_vs_T0
EYA3	-0.158034	1.63e-4	HLF	2D_vs_T0
GATAD2B	0.18213066459899035	1	HLF	2D_vs_T0
PRMT7	0.342543	1	HLF	2D_vs_T0
SATB1	-0.156443	1.63e-4	HLF	2D_vs_T0
PIWIL4	0.9228865676962396	1	HLF	2D_vs_T0
SMARCA1	1.0233657818475657	1	HLF	2D_vs_T0
USP17L2	1.0147756748351902	1	HLF	2D_vs_T0
GATAD2A	0.1830564403845148	1	HLF	2D_vs_T0
HMGN1	0.5042337156073241	1	HLF	2D_vs_T0
KDM1B	0.6901782743197702	1	HLF	2D_vs_T0
RLIM	-0.148442	1.88e-4	HLF	2D_vs_T0
ERCC6	-0.148308	1.88e-4	HLF	2D_vs_T0
SMYD3	-0.147929	1.88e-4	HLF	2D_vs_T0
TAF9	0.3366477806354098	1	HLF	2D_vs_T0
ARID4A	-0.14587	2.27e-4	HLF	2D_vs_T0
KDM5C	-0.145105	2.27e-4	HLF	2D_vs_T0
BRE	-0.14436	2.27e-4	HLF	2D_vs_T0
PRDM4	0.4371363837602678	1	HLF	2D_vs_T0
FAM175B	0.3340627147779848	1	HLF	2D_vs_T0
TRIM16	-0.143803	2.27e-4	HLF	2D_vs_T0
PCGF6	-0.13763	2.8e-4	HLF	2D_vs_T0
IKZF1	-0.1376	2.8e-4	HLF	2D_vs_T0
CSNK2A1	-0.136243	2.8e-4	HLF	2D_vs_T0
RCOR3	0.2336243372261569	1	HLF	2D_vs_T0
DTX3L	0.24628674887404825	1	HLF	2D_vs_T0
UBE2E1	1.0551917290726889	1	HLF	2D_vs_T0
NAP1L4	-0.134215	2.91e-4	HLF	2D_vs_T0
PRKCB	0.4783781829096963	1	HLF	2D_vs_T0
MBD1	0.3308784563784626	1	HLF	2D_vs_T0
PRKAA2	0.1900028446378063	1	HLF	2D_vs_T0
TSSK6	0.2449869686368623	1	HLF	2D_vs_T0
ZBTB33	0.8072374645943146	1	HLF	2D_vs_T0
ARID2	-0.126906	3.29e-4	HLF	2D_vs_T0
ING1	-0.124453	3.37e-4	HLF	2D_vs_T0
TYW5	0.8919426262161461	1	HLF	2D_vs_T0
JADE2	0.28490795986400136	1	HLF	2D_vs_T0
USP21	0.23985658010210972	1	HLF	2D_vs_T0
SAP30	0.1344518857443291	1	HLF	2D_vs_T0
ASXL2	-0.1223	3.37e-4	HLF	2D_vs_T0
PRMT2	-0.122139	3.37e-4	HLF	2D_vs_T0
TAF1L	0.13378948169967664	1	HLF	2D_vs_T0
UBE2H	0.23485320989197472	1	HLF	2D_vs_T0
CUL4A	0.4838217272468938	1	HLF	2D_vs_T0
AR	0.2467234298155816	1	HLF	2D_vs_T0
KMT2C	-0.114758	4.76e-4	HLF	2D_vs_T0
PCGF3	-0.114288	4.76e-4	HLF	2D_vs_T0
RAG1	0.19557431401357217	1	HLF	2D_vs_T0
USP11	0.903472	1	HLF	2D_vs_T0
BAZ2B	0.26544818097226863	1	HLF	2D_vs_T0
HDAC11	-0.103738	4.84e-4	HLF	2D_vs_T0
TLE2	0.35617241287665125	1	HLF	2D_vs_T0
PHF1	0.1688471792160479	1	HLF	2D_vs_T0
CDYL2	0.23158391178366836	1	HLF	2D_vs_T0
PPM1G	-0.0952087	4.84e-4	HLF	2D_vs_T0
HIRIP3	0.0973771	1	HLF	2D_vs_T0
ATAD2B	-0.0934441	6.11e-4	HLF	2D_vs_T0
SIRT6	-0.0888264	8.13e-4	HLF	2D_vs_T0
HMG20B	-0.0882194	8.13e-4	HLF	2D_vs_T0
SYNCRIP	0.0953169	1	HLF	2D_vs_T0
CLOCK	0.4137165827367901	1	HLF	2D_vs_T0
PHF19	0.26260059962322946	1	HLF	2D_vs_T0
UBE2B	0.4425288905482241	1	HLF	2D_vs_T0
SMEK2	0.12966048277277845	1	HLF	2D_vs_T0
PSIP1	0.3661479187809192	1	HLF	2D_vs_T0
CTBP1	2.60116	1	HLF	2D_vs_T0
TDRD7	0.10451115452043534	1	HLF	2D_vs_T0
BAHD1	0.2428318077857275	1	HLF	2D_vs_T0
HDAC10	0.13669498796472246	1	HLF	2D_vs_T0
ING4	-0.0759741	0.001781	HLF	2D_vs_T0
YAP1	-0.0747859	0.001781	HLF	2D_vs_T0
EID2B	0.7573095259476265	1	HLF	2D_vs_T0
PRMT6	-0.070147	0.001784	HLF	2D_vs_T0
PHF2	0.17938481098411874	1	HLF	2D_vs_T0
PHC3	0.5549877121120418	1	HLF	2D_vs_T0
CHD7	0.3073557400300127	1	HLF	2D_vs_T0
KDM2B	0.28387139717616644	1	HLF	2D_vs_T0
BMI1	0.12775046596785633	1	HLF	2D_vs_T0
JDP2	0.12565736438117248	1	HLF	2D_vs_T0
PCGF1	0.24892114885382843	1	HLF	2D_vs_T0
GSE1	0.10961251874741729	1	HLF	2D_vs_T0
FOXP1	0.4306377965934456	1	HLF	2D_vs_T0
PRDM6	-0.0566687	0.012442	HLF	2D_vs_T0
DPF3	0.833422	1	HLF	2D_vs_T0
SUV420H2	0.1522484779794577	1	HLF	2D_vs_T0
SIRT1	0.633727	1	HLF	2D_vs_T0
FOXP2	0.4741004097627617	1	HLF	2D_vs_T0
BRMS1L	3.001535771755847	1	HLF	2D_vs_T0
PRDM5	0.5298689352254821	1	HLF	2D_vs_T0
C14orf169	0.2538330356227146	1	HLF	2D_vs_T0
CDYL	-0.0472996	0.013985	HLF	2D_vs_T0
WSB2	0.4269890743266135	1	HLF	2D_vs_T0
ERBB4	0.3834194699141139	1	HLF	2D_vs_T0
NEK9	0.0695196	1	HLF	2D_vs_T0
AEBP2	1.6386499756477335	1	HLF	2D_vs_T0
GADD45A	-0.0437931	0.015227	HLF	2D_vs_T0
GTF2I	0.18649240072448725	1	HLF	2D_vs_T0
KDM3A	1.164410881403417	1	HLF	2D_vs_T0
ZFP57	-0.0420433	0.015227	HLF	2D_vs_T0
RPS6KA5	0.2907215567929036	1	HLF	2D_vs_T0
CTCFL	0.13897365830342912	1	HLF	2D_vs_T0
PRMT8	0.38889299901175794	1	HLF	2D_vs_T0
SP100	-0.0379339	0.016819	HLF	2D_vs_T0
INO80E	0.27823059115229315	1	HLF	2D_vs_T0
MTA1	0.39128146474085734	1	HLF	2D_vs_T0
SMYD4	0.26688301855793556	1	HLF	2D_vs_T0
PRDM9	0.23526360804123245	1	HLF	2D_vs_T0
NEK6	0.10416876855763348	1	HLF	2D_vs_T0
APOBEC1	0.22678421546021485	1	HLF	2D_vs_T0
PCGF5	0.2792455007741998	1	HLF	2D_vs_T0
HP1BP3	0.12545440541753397	1	HLF	2D_vs_T0
ZNF532	0.4605851330501182	1	HLF	2D_vs_T0
ZRANB3	0.14460806218397987	1	HLF	2D_vs_T0
NPM2	0.22997319527641708	1	HLF	2D_vs_T0
ZGPAT	0.14775795756070398	1	HLF	2D_vs_T0
PARP3	0.2712567452837476	1	HLF	2D_vs_T0
SP140	0.9200594028476378	1	HLF	2D_vs_T0
MBD5	0.604586	1	HLF	2D_vs_T0
CREBBP	4.043279444248727	1	HLF	2D_vs_T0
TET2	1.455373935680437	1	HLF	2D_vs_T0
SMARCC1	0.1460524750119742	1	HLF	2D_vs_T0
AICDA	0.1903258352343605	1	HLF	2D_vs_T0
MTF2	0.8953422089912036	1	HLF	2D_vs_T0
SETMAR	-0.0282048	0.019934	HLF	2D_vs_T0
SAP30L	0.0914721	1	HLF	2D_vs_T0
RPS6KA3	0.4698771748800291	1	HLF	2D_vs_T0
KDM6B	0.8833258552040535	1	HLF	2D_vs_T0
CHD1L	0.18090375004441103	1	HLF	2D_vs_T0
SENP3	0.3385943605538034	1	HLF	2D_vs_T0
GADD45G	0.4545444321630832	1	HLF	2D_vs_T0
MINA	0.15924796516819925	1	HLF	2D_vs_T0
PRDM1	0.11515934042291132	1	HLF	2D_vs_T0
KDM4E	1.0022947840005805	1	HLF	2D_vs_T0
SCML4	1.1284620896149855	1	HLF	2D_vs_T0
KDM4B	1.453506690971823	1	HLF	2D_vs_T0
L3MBTL3	1.043442608214321	1	HLF	2D_vs_T0
HR	0.135566	1	HLF	2D_vs_T0
TAF9B	0.1674399968305669	1	HLF	2D_vs_T0
SMYD2	1.3671581883392765	1	HLF	2D_vs_T0
KAT2B	0.34588123950207056	1	HLF	2D_vs_T0
APOBEC3C	1.0196057119915505	1	HLF	2D_vs_T0
HLTF	0.4595704112202313	1	HLF	2D_vs_T0
SFMBT2	0.87283	1	HLF	2D_vs_T0
TNP2	0.1781787097686698	1	HLF	2D_vs_T0
DZIP3	0.0540786	1	HLF	2D_vs_T0
BAZ1A	1.9573851154114752	1	HLF	2D_vs_T0
PADI1	0.19590829495541723	1	HLF	2D_vs_T0
RYBP	0.0600217	1	HLF	2D_vs_T0
PHF20L1	0.3209538687955812	1	HLF	2D_vs_T0
EPC1	2.83779	1	HLF	2D_vs_T0
MSL3	0.33534862423214695	1	HLF	2D_vs_T0
HMGN5	0.4972725285967912	1	HLF	2D_vs_T0
ACTL6B	0.16828375900482462	1	HLF	2D_vs_T0
ZNF541	0.24980799165787185	1	HLF	2D_vs_T0
PHF21A	0.5837090656551601	1	HLF	2D_vs_T0
RB1	0.5704738057033132	1	HLF	2D_vs_T0
ZMYM3	0.0228345	1	HLF	2D_vs_T0
CHD3	1.082694091209452	1	HLF	2D_vs_T0
HDAC8	3.5843923773358526	1	HLF	2D_vs_T0
SETD7	0.5350040213811353	1	HLF	2D_vs_T0
PDP1	0.5455057647567928	1	HLF	2D_vs_T0
ARID1B	0.9609429819665564	1	HLF	2D_vs_T0
PHF10	0.21828769801053183	1	HLF	2D_vs_T0
SNAI2	0.15023672673786603	1	HLF	2D_vs_T0
SCML2	0.2885892983464025	1	HLF	2D_vs_T0
CTBP2	0.15714123755470638	1	HLF	2D_vs_T0
UBE2D1	0.0934495	1	HLF	2D_vs_T0
UHRF2	0.17638233387951466	1	HLF	2D_vs_T0
PRDM8	0.4060275812810829	1	HLF	2D_vs_T0
PRDM14	0.13467685971621107	1	HLF	2D_vs_T0
SMARCAD1	0.0419524	1	HLF	2D_vs_T0
DDX50	0.23199123067791055	1	HLF	2D_vs_T0
PRKAG2	0.27721804776007813	1	HLF	2D_vs_T0
EYA4	0.21380954888705983	1	HLF	2D_vs_T0
JAK2	0.35407691051249035	1	HLF	2D_vs_T0
DNMT3L	0.085218	1	HLF	2D_vs_T0
NAP1L2	0.3203450213006665	1	HLF	2D_vs_T0
SETDB2	0.4961276391413864	1	HLF	2D_vs_T0
SIRT2	0.2373364380681715	1	HLF	2D_vs_T0
ZMYND11	1.540426593895348	1	HLF	2D_vs_T0
DAPK3	0.15480270401870086	1	HLF	2D_vs_T0
GADD45B	2.686765708305276	1	HLF	2D_vs_T0
H2AFY	0.12690619748534449	1	HLF	2D_vs_T0
ZNF711	0.1094336817429483	1	HLF	2D_vs_T0
PHC1	0.845667	1	HLF	2D_vs_T0
JMJD1C	0.20586762090644695	1	HLF	2D_vs_T0
RNF2	0.33215495817217106	1	HLF	2D_vs_T0
PADI3	0.11745269491020809	1	HLF	2D_vs_T0
WHSC1L1	0.4189496555630704	1	HLF	2D_vs_T0
USP22	6.341549758190604	1	HLF	2D_vs_T0
USP46	0.9780668335225614	1	HLF	2D_vs_T0
CRB2	0.1043399277980622	1	HLF	2D_vs_T0
IDH1	0.25248720513907136	1	HLF	2D_vs_T0
CDY1	0.932818	1	HLF	2D_vs_T0
CHD9	0.5260898902565687	1	HLF	2D_vs_T0
SHPRH	0.19227560130035032	1	HLF	2D_vs_T0
MBD4	0.18776199499975116	1	HLF	2D_vs_T0
PRDM13	0.2988898627102457	1	HLF	2D_vs_T0
ATN1	0.30851182368373314	1	HLF	2D_vs_T0
GFI1B	0.4751626667432397	1	HLF	2D_vs_T0
MECP2	0.6102139376830656	1	HLF	2D_vs_T0
DNAJC1	2.5356595153723327	1	HLF	2D_vs_T0
L3MBTL4	0.10063372043855567	1	HLF	2D_vs_T0
JARID2	0.2640260446380342	1	HLF	2D_vs_T0
DEK	1.1381729720666842	1	HLF	2D_vs_T0
PPARGC1A	0.2044606030703933	1	HLF	2D_vs_T0
USP44	0.0834092	1	HLF	2D_vs_T0
MTA3	2.251377895514481	1	HLF	2D_vs_T0
CHRAC1	1.6552934187333013	1	HLF	2D_vs_T0
HMGN3	0.22717972779082696	1	HLF	2D_vs_T0
DDB2	0.22797183467514515	1	HLF	2D_vs_T0
TDRKH	0.848783	1	HLF	2D_vs_T0
BCORL1	4.090550953018734	1	HLF	2D_vs_T0
ATXN7	6.816815599701785	1	HLF	2D_vs_T0
BRWD1	1.5037901619041156	1	HLF	2D_vs_T0
APOBEC3B	0.13874644803428868	1	HLF	2D_vs_T0
SUV39H2	2.900561084446493	1	HLF	2D_vs_T0
UTY	1.1763692965055768	1	HLF	2D_vs_T0
HMGN4	1.0738068034244026	1	HLF	2D_vs_T0
BRCC3	0.37728874066769574	1	HLF	2D_vs_T0
ING2	0.40942564283837146	1	HLF	2D_vs_T0
CDY2A	2.209595192704662	1	HLF	2D_vs_T0
KDM5D	2.351337552126681	1	HLF	2D_vs_T0
CDY1B	5.247836268063112	1	HLF	2D_vs_T0
TADA2B	2.713902971185518	1	HLF	2D_vs_T0
CDY2B	3.9318512590267063	1	HLF	2D_vs_T0
HDAC2	3.4049559442853847	1	HLF	2D_vs_T0
CHAF1A	-6.29138	7.4e-5	HLF	3D_vs_T0
CHEK1	-6.20815	7.4e-5	HLF	3D_vs_T0
HIRA	-5.98255	7.4e-5	HLF	3D_vs_T0
TONSL	-5.54356	7.4e-5	HLF	3D_vs_T0
KAT8	-5.22176	7.4e-5	HLF	3D_vs_T0
MCRS1	-5.11145	7.4e-5	HLF	3D_vs_T0
EXOSC7	-5.08494	7.4e-5	HLF	3D_vs_T0
AURKB	-5.05857	7.4e-5	HLF	3D_vs_T0
UHRF1	-5.04645	7.4e-5	HLF	3D_vs_T0
SFPQ	-5.00504	7.4e-5	HLF	3D_vs_T0
PCNA	-4.8622	7.4e-5	HLF	3D_vs_T0
GTF3C4	-4.83992	7.4e-5	HLF	3D_vs_T0
HCFC1	-4.71947	7.4e-5	HLF	3D_vs_T0
INO80	-4.65531	7.4e-5	HLF	3D_vs_T0
MAP3K7	-4.63803	7.4e-5	HLF	3D_vs_T0
SS18L2	-4.61602	7.4e-5	HLF	3D_vs_T0
DNMT1	-4.59052	7.4e-5	HLF	3D_vs_T0
RCC1	-4.54262	7.4e-5	HLF	3D_vs_T0
NSL1	-4.50166	7.4e-5	HLF	3D_vs_T0
CDK9	-4.47352	7.4e-5	HLF	3D_vs_T0
ELP3	-4.46466	7.4e-5	HLF	3D_vs_T0
MEN1	-4.43177	7.4e-5	HLF	3D_vs_T0
SKP1	-4.42788	7.4e-5	HLF	3D_vs_T0
ELP5	-4.34677	7.4e-5	HLF	3D_vs_T0
BAP1	-4.32306	7.4e-5	HLF	3D_vs_T0
RUVBL2	-4.19523	7.4e-5	HLF	3D_vs_T0
EED	-4.15124	7.4e-5	HLF	3D_vs_T0
EXOSC9	-3.97613	7.4e-5	HLF	3D_vs_T0
BRD4	-3.96405	7.4e-5	HLF	3D_vs_T0
DDX21	-3.94781	7.4e-5	HLF	3D_vs_T0
RUVBL1	-3.80805	7.4e-5	HLF	3D_vs_T0
ACTL6A	-3.80454	7.4e-5	HLF	3D_vs_T0
OGT	-3.71697	7.4e-5	HLF	3D_vs_T0
SUZ12	-3.607	7.4e-5	HLF	3D_vs_T0
SUPT6H	-3.55553	7.4e-5	HLF	3D_vs_T0
WDR82	-3.55312	7.4e-5	HLF	3D_vs_T0
CDK1	-3.50168	7.4e-5	HLF	3D_vs_T0
GSG2	-3.45684	7.4e-5	HLF	3D_vs_T0
SRSF1	-3.39191	7.4e-5	HLF	3D_vs_T0
MYBBP1A	-3.34896	7.4e-5	HLF	3D_vs_T0
BAZ2A	-3.34061	7.4e-5	HLF	3D_vs_T0
CDC73	-3.30664	7.4e-5	HLF	3D_vs_T0
NCL	-3.25168	7.4e-5	HLF	3D_vs_T0
FOXP4	-3.24188	7.4e-5	HLF	3D_vs_T0
MGEA5	-3.23806	7.4e-5	HLF	3D_vs_T0
KAT6A	-3.19777	7.4e-5	HLF	3D_vs_T0
CHD4	-3.18247	7.4e-5	HLF	3D_vs_T0
PKM	-3.17881	7.4e-5	HLF	3D_vs_T0
BPTF	-3.16056	2.11e-4	HLF	3D_vs_T0
ASH2L	-3.15637	2.11e-4	HLF	3D_vs_T0
SRSF3	-3.08168	2.11e-4	HLF	3D_vs_T0
YY1	-3.06816	3.2e-4	HLF	3D_vs_T0
HMGN2	-3.05536	7.4e-5	HLF	3D_vs_T0
EXOSC2	-3.01823	3.2e-4	HLF	3D_vs_T0
TADA1	-2.90375	3.2e-4	HLF	3D_vs_T0
FBL	-2.89384	3.2e-4	HLF	3D_vs_T0
ELP6	-2.87141	3.2e-4	HLF	3D_vs_T0
PCGF5	-2.86318	4.06e-4	HLF	3D_vs_T0
RBBP4	-2.83455	4.06e-4	HLF	3D_vs_T0
KMT2A	-2.7903	4.06e-4	HLF	3D_vs_T0
EXOSC6	-2.76815	4.06e-4	HLF	3D_vs_T0
CTCF	-2.7595	4.06e-4	HLF	3D_vs_T0
PRMT1	-2.72811	4.06e-4	HLF	3D_vs_T0
ASF1A	-2.72499	4.98e-4	HLF	3D_vs_T0
MOV10	-2.71361	4.98e-4	HLF	3D_vs_T0
TAF7	-2.71034	4.98e-4	HLF	3D_vs_T0
ELP4	-2.67795	5.99e-4	HLF	3D_vs_T0
CHD2	-2.66504	6.88e-4	HLF	3D_vs_T0
CDK7	-2.6549	6.88e-4	HLF	3D_vs_T0
GFI1B	-2.61981	9.91e-4	HLF	3D_vs_T0
SF3B1	-2.56551	0.00105	HLF	3D_vs_T0
WDR5	-2.55815	0.00105	HLF	3D_vs_T0
SETD1A	-2.55802	0.00105	HLF	3D_vs_T0
SAP18	-2.52822	0.001233	HLF	3D_vs_T0
BUB1	-2.47338	0.001489	HLF	3D_vs_T0
RBX1	-2.46589	0.001489	HLF	3D_vs_T0
AURKA	-2.44162	0.001731	HLF	3D_vs_T0
VRK1	-2.4292	0.001731	HLF	3D_vs_T0
PRMT8	-2.42195	0.001757	HLF	3D_vs_T0
CECR2	-2.4209	0.001757	HLF	3D_vs_T0
PHC3	-2.419	0.001757	HLF	3D_vs_T0
PRPF31	-2.38203	0.001914	HLF	3D_vs_T0
SP1	-2.36235	0.002067	HLF	3D_vs_T0
USP49	-2.34805	0.002129	HLF	3D_vs_T0
ATR	-2.33232	0.002447	HLF	3D_vs_T0
TTK	-2.33055	0.002475	HLF	3D_vs_T0
NOC2L	-2.32418	0.002475	HLF	3D_vs_T0
LAS1L	-2.30106	0.002583	HLF	3D_vs_T0
MSL2	-2.29719	0.002583	HLF	3D_vs_T0
KAT7	-2.29155	0.002636	HLF	3D_vs_T0
KDM2A	-2.25791	0.002896	HLF	3D_vs_T0
TAF6	-2.25626	0.002896	HLF	3D_vs_T0
ACTR8	-2.2317	0.003035	HLF	3D_vs_T0
BARD1	-2.22762	0.003035	HLF	3D_vs_T0
WSB2	-2.22738	0.003035	HLF	3D_vs_T0
EXOSC4	-2.2096	0.003079	HLF	3D_vs_T0
SETD8	-2.20363	0.003123	HLF	3D_vs_T0
TAF1	-2.17018	0.003836	HLF	3D_vs_T0
RAD51	-2.16604	0.003871	HLF	3D_vs_T0
CUL2	-2.13337	0.00427	HLF	3D_vs_T0
TAF5	-2.12155	0.0043	HLF	3D_vs_T0
CLNS1A	-2.10827	0.0045	HLF	3D_vs_T0
ZMYM3	-2.10556	0.0045	HLF	3D_vs_T0
TAF2	-2.07388	0.004692	HLF	3D_vs_T0
PARP1	-2.07264	0.004692	HLF	3D_vs_T0
MAPKAPK3	-2.0662	0.004741	HLF	3D_vs_T0
RYBP	-2.06053	0.004741	HLF	3D_vs_T0
TOP2A	-2.05962	0.004765	HLF	3D_vs_T0
CENPA	-2.04144	0.005056	HLF	3D_vs_T0
CHTOP	-1.93259	0.005833	HLF	3D_vs_T0
USP22	-1.92104	0.005833	HLF	3D_vs_T0
SETD3	-1.913	0.005833	HLF	3D_vs_T0
NAT10	-1.87769	0.006104	HLF	3D_vs_T0
BRCA1	-1.86886	0.006115	HLF	3D_vs_T0
BANP	-1.8423	0.006696	HLF	3D_vs_T0
E2F6	-1.83741	0.006953	HLF	3D_vs_T0
PHF13	-1.8127	0.008017	HLF	3D_vs_T0
APOBEC3F	-1.75835	0.008802	HLF	3D_vs_T0
HDAC11	-1.75622	0.008802	HLF	3D_vs_T0
SAP130	-1.74237	0.009019	HLF	3D_vs_T0
CDC6	-1.74031	0.009019	HLF	3D_vs_T0
LBR	-1.71253	0.009603	HLF	3D_vs_T0
ARID1A	-1.69529	0.010365	HLF	3D_vs_T0
PELP1	-1.6951	0.010365	HLF	3D_vs_T0
RAD54L	-1.68935	0.010365	HLF	3D_vs_T0
MSL1	-1.66989	0.010804	HLF	3D_vs_T0
SMARCD1	-1.6622	0.010949	HLF	3D_vs_T0
NCOR1	-1.6552	0.011091	HLF	3D_vs_T0
H2AFY2	2.46922	0.755474	HLF	3D_vs_T0
SUV39H1	1.8388417077938175	1	HLF	3D_vs_T0
IKZF3	-1.63279	0.012676	HLF	3D_vs_T0
TFPT	-1.59769	0.014027	HLF	3D_vs_T0
SMARCC2	-1.59755	0.014027	HLF	3D_vs_T0
HJURP	-1.59476	0.014027	HLF	3D_vs_T0
EXOSC8	-1.57438	0.015545	HLF	3D_vs_T0
TAF5L	-1.56708	0.015797	HLF	3D_vs_T0
MTF2	-1.56655	0.015797	HLF	3D_vs_T0
KDM8	-1.56393	0.015842	HLF	3D_vs_T0
H3F3A	-1.54961	0.017093	HLF	3D_vs_T0
KDM5B	-1.52244	0.02036	HLF	3D_vs_T0
BRPF3	-1.5181	0.021665	HLF	3D_vs_T0
A1CF	-1.50391	0.022335	HLF	3D_vs_T0
CBX8	-1.4977	0.02325	HLF	3D_vs_T0
MEAF6	-1.48439	0.025978	HLF	3D_vs_T0
UBR7	-1.45961	0.027511	HLF	3D_vs_T0
NFRKB	-1.45783	0.027511	HLF	3D_vs_T0
DPY30	-1.45557	0.027511	HLF	3D_vs_T0
DNTTIP2	-1.45539	0.027511	HLF	3D_vs_T0
AIRE	-1.45497	0.027511	HLF	3D_vs_T0
ELP2	-1.44682	0.027511	HLF	3D_vs_T0
CUL1	-1.44482	0.027511	HLF	3D_vs_T0
MORF4L2	-1.44079	0.027511	HLF	3D_vs_T0
HP1BP3	-1.43993	0.027511	HLF	3D_vs_T0
CDK2	-1.43648	0.027511	HLF	3D_vs_T0
EZH2	-1.43293	0.027511	HLF	3D_vs_T0
SIRT7	-1.43195	0.027511	HLF	3D_vs_T0
DDB1	-1.42822	0.027511	HLF	3D_vs_T0
BRMS1L	-1.42534	0.027511	HLF	3D_vs_T0
L3MBTL1	-1.42023	0.02821	HLF	3D_vs_T0
ATAD2	-1.41833	0.028627	HLF	3D_vs_T0
SUDS3	-1.41511	0.028812	HLF	3D_vs_T0
YEATS2	-1.40686	0.030294	HLF	3D_vs_T0
H3F3B	-1.40581	0.030294	HLF	3D_vs_T0
RNF168	-1.38979	0.031462	HLF	3D_vs_T0
SMARCAL1	-1.38762	0.031462	HLF	3D_vs_T0
PAK2	-1.38578	0.031462	HLF	3D_vs_T0
SETMAR	-1.37296	0.033546	HLF	3D_vs_T0
SSRP1	-1.36753	0.035058	HLF	3D_vs_T0
HSPA1A	-1.36644	0.035058	HLF	3D_vs_T0
SUPT16H	-1.3656	0.035058	HLF	3D_vs_T0
PHF10	-1.3623	0.035125	HLF	3D_vs_T0
SMARCD2	-1.36064	0.035125	HLF	3D_vs_T0
RRP8	-1.35899	0.035125	HLF	3D_vs_T0
CBX4	-1.35637	0.035259	HLF	3D_vs_T0
PRDM8	-1.34994	0.035975	HLF	3D_vs_T0
SPEN	-1.33915	0.036679	HLF	3D_vs_T0
CCDC101	-1.33438	0.036679	HLF	3D_vs_T0
SCMH1	-1.3332	0.036679	HLF	3D_vs_T0
TADA3	-1.33097	0.036679	HLF	3D_vs_T0
ATXN7L3	-1.33	0.036679	HLF	3D_vs_T0
ARID2	-1.32765	0.037	HLF	3D_vs_T0
SRCAP	-1.31015	0.037679	HLF	3D_vs_T0
SIN3A	-1.30767	0.037753	HLF	3D_vs_T0
PRKAG1	-1.304	0.037905	HLF	3D_vs_T0
USP11	-1.29965	0.038686	HLF	3D_vs_T0
ENY2	-1.29495	0.041126	HLF	3D_vs_T0
PCGF1	-1.28862	0.039695	HLF	3D_vs_T0
TRIM33	-1.28596	0.039795	HLF	3D_vs_T0
KDM2B	-1.28118	0.039816	HLF	3D_vs_T0
PARG	-1.27379	0.041126	HLF	3D_vs_T0
MLLT1	-1.25964	0.043663	HLF	3D_vs_T0
RNF8	-1.25913	0.043663	HLF	3D_vs_T0
TEAD3	-1.25809	0.044112	HLF	3D_vs_T0
SMARCE1	-1.25617	0.044112	HLF	3D_vs_T0
ZRANB3	-1.25434	0.044112	HLF	3D_vs_T0
ARID1B	-1.25275	0.044112	HLF	3D_vs_T0
MBD3	-1.2355	0.045815	HLF	3D_vs_T0
HDAC7	-1.22976	0.047095	HLF	3D_vs_T0
SAFB	-1.22019	0.048546	HLF	3D_vs_T0
USP36	-1.21625	0.049398	HLF	3D_vs_T0
RBBP5	-1.21365	0.049588	HLF	3D_vs_T0
FOXP1	-1.21026	0.049631	HLF	3D_vs_T0
UBR5	-1.20526	0.050397	HLF	3D_vs_T0
TADA2A	-1.20428	0.050397	HLF	3D_vs_T0
BRD8	-1.18656	0.05214	HLF	3D_vs_T0
SIRT1	-1.18182	0.05214	HLF	3D_vs_T0
WHSC1L1	1.6543518585121335	1	HLF	3D_vs_T0
NAP1L1	-1.16719	0.05214	HLF	3D_vs_T0
TSSK6	-1.16465	0.05214	HLF	3D_vs_T0
CHD1	-1.16221	0.05214	HLF	3D_vs_T0
ING4	-1.16049	0.05214	HLF	3D_vs_T0
PRDM1	-1.15858	0.05214	HLF	3D_vs_T0
SMARCA2	-1.1517	0.05214	HLF	3D_vs_T0
PRDM7	-1.13648	0.054045	HLF	3D_vs_T0
DDX50	-1.12019	0.055674	HLF	3D_vs_T0
PHF8	-1.11835	0.055674	HLF	3D_vs_T0
NPM1	-1.11491	0.057458	HLF	3D_vs_T0
ZMYND8	-1.11358	0.055787	HLF	3D_vs_T0
SMARCA4	-1.11011	0.055989	HLF	3D_vs_T0
RLIM	-1.10014	0.055989	HLF	3D_vs_T0
L3MBTL3	-1.0983	0.055989	HLF	3D_vs_T0
KMT2E	-1.09472	0.056165	HLF	3D_vs_T0
PADI2	-1.08875	0.056951	HLF	3D_vs_T0
MBIP	-1.08843	0.056951	HLF	3D_vs_T0
TEAD1	-1.08576	0.056951	HLF	3D_vs_T0
PRKAA1	-1.08568	0.056951	HLF	3D_vs_T0
MASTL	-1.0822	0.057285	HLF	3D_vs_T0
PRKCD	-1.08101	0.057285	HLF	3D_vs_T0
TAF12	-1.07704	0.057458	HLF	3D_vs_T0
ATRX	-1.07499	0.057458	HLF	3D_vs_T0
APOBEC3H	-1.06065	0.059232	HLF	3D_vs_T0
DOT1L	-1.04991	0.060195	HLF	3D_vs_T0
GADD45B	-1.04936	0.060195	HLF	3D_vs_T0
MAX	-1.03647	0.060999	HLF	3D_vs_T0
UCHL5	-1.02131	0.062783	HLF	3D_vs_T0
SAP25	-1.02003	0.062783	HLF	3D_vs_T0
BAHD1	-1.01752	0.062783	HLF	3D_vs_T0
ATXN7	-1.01403	0.063265	HLF	3D_vs_T0
SMARCB1	-1.0104	0.063265	HLF	3D_vs_T0
BAZ1B	-1.0003	0.065252	HLF	3D_vs_T0
EP300	-0.9859	0.069222	HLF	3D_vs_T0
HDAC1	-0.981841	0.069328	HLF	3D_vs_T0
EXOSC3	-0.97753	0.071055	HLF	3D_vs_T0
GADD45A	-0.966616	0.072428	HLF	3D_vs_T0
NASP	-0.964891	0.072428	HLF	3D_vs_T0
RNF40	1.1437183188137925	1	HLF	3D_vs_T0
HELLS	-0.962096	0.072428	HLF	3D_vs_T0
TBL1XR1	-0.96138	0.072428	HLF	3D_vs_T0
RSF1	-0.960546	0.072428	HLF	3D_vs_T0
GFI1	1.4813676323210143	1	HLF	3D_vs_T0
SF3B3	-0.954638	0.072428	HLF	3D_vs_T0
BCORL1	-0.953817	0.072428	HLF	3D_vs_T0
DNMT3B	-0.950317	0.072459	HLF	3D_vs_T0
TRIM16	-0.941119	0.075222	HLF	3D_vs_T0
PADI1	-0.94002	0.075222	HLF	3D_vs_T0
ZNF711	-0.939302	0.075222	HLF	3D_vs_T0
MST1	-0.936554	0.075222	HLF	3D_vs_T0
ZNHIT1	-0.933152	0.076543	HLF	3D_vs_T0
CDYL	-0.930443	0.077431	HLF	3D_vs_T0
MLLT10	-0.92974	0.07792	HLF	3D_vs_T0
TP53	-0.924307	0.079523	HLF	3D_vs_T0
AURKC	-0.909918	0.084067	HLF	3D_vs_T0
ACTR3B	-0.90511	0.085024	HLF	3D_vs_T0
TET1	1.4652126413705084	1	HLF	3D_vs_T0
INO80B	-0.899388	0.087164	HLF	3D_vs_T0
PHC1	-0.890995	0.09109	HLF	3D_vs_T0
LRWD1	-0.884989	0.094111	HLF	3D_vs_T0
GATAD2A	-0.882464	0.094551	HLF	3D_vs_T0
CBX7	-0.881438	0.094551	HLF	3D_vs_T0
INO80D	1.249807991657872	1	HLF	3D_vs_T0
TADA2B	-0.878145	0.095389	HLF	3D_vs_T0
HDAC5	-0.8769	0.095548	HLF	3D_vs_T0
KAT6B	-0.862551	0.100706	HLF	3D_vs_T0
TLK1	-0.851397	0.105972	HLF	3D_vs_T0
ZBTB33	-0.847681	0.105972	HLF	3D_vs_T0
MYSM1	-0.829005	0.113613	HLF	3D_vs_T0
BRPF1	-0.82661	0.113613	HLF	3D_vs_T0
BRMS1	-0.817671	0.116084	HLF	3D_vs_T0
PRDM11	1.765280295378124	1	HLF	3D_vs_T0
CHD5	-0.813354	0.116084	HLF	3D_vs_T0
DR1	-0.810061	0.116084	HLF	3D_vs_T0
PSIP1	-0.808493	0.116084	HLF	3D_vs_T0
CDY2A	-0.808298	0.116084	HLF	3D_vs_T0
ANP32A	-0.806597	0.116084	HLF	3D_vs_T0
EXOSC5	-0.806291	0.116084	HLF	3D_vs_T0
TAF8	-0.798903	0.117337	HLF	3D_vs_T0
MINA	-0.794444	0.119741	HLF	3D_vs_T0
CHAF1B	-0.793444	0.119741	HLF	3D_vs_T0
MTA2	-0.789601	0.121827	HLF	3D_vs_T0
CDYL2	-0.784812	0.124176	HLF	3D_vs_T0
KDM3B	-0.779604	0.129267	HLF	3D_vs_T0
ING5	-0.774923	0.130627	HLF	3D_vs_T0
SET	-0.774898	0.130627	HLF	3D_vs_T0
HDAC6	-0.769347	0.132616	HLF	3D_vs_T0
SMARCAD1	-0.766674	0.135049	HLF	3D_vs_T0
NFYB	-0.765787	0.135049	HLF	3D_vs_T0
BRD1	-0.765179	0.135258	HLF	3D_vs_T0
ERG	1.8829608321223212	1	HLF	3D_vs_T0
MYO1C	-0.757136	0.138578	HLF	3D_vs_T0
RPS6KA5	-0.756962	0.138578	HLF	3D_vs_T0
KDM6B	-0.756392	0.138578	HLF	3D_vs_T0
WDR77	-0.753477	0.138578	HLF	3D_vs_T0
NEK6	-0.752444	0.138578	HLF	3D_vs_T0
PRR14	-0.750313	0.138578	HLF	3D_vs_T0
TAF6L	-0.747657	0.138746	HLF	3D_vs_T0
ERCC6	-0.744752	0.140773	HLF	3D_vs_T0
HDAC2	-0.743595	0.141099	HLF	3D_vs_T0
JMJD6	-0.738428	0.142771	HLF	3D_vs_T0
PBRM1	-0.736127	0.142771	HLF	3D_vs_T0
TLK2	-0.73497	0.142771	HLF	3D_vs_T0
PAF1	-0.729834	0.14516	HLF	3D_vs_T0
MGA	-0.728693	0.14516	HLF	3D_vs_T0
CHD7	-0.726698	0.14516	HLF	3D_vs_T0
PHF19	-0.726304	0.14516	HLF	3D_vs_T0
CENPC	-0.72246	0.145487	HLF	3D_vs_T0
SMYD4	-0.71231	0.155814	HLF	3D_vs_T0
JMJD1C	-0.709053	0.157588	HLF	3D_vs_T0
PHF20L1	-0.708964	0.157588	HLF	3D_vs_T0
MUM1	-0.706903	0.157607	HLF	3D_vs_T0
H2AFX	-0.705049	0.157607	HLF	3D_vs_T0
SATB1	-0.703927	0.157867	HLF	3D_vs_T0
YAF2	-0.702655	0.159485	HLF	3D_vs_T0
RCOR3	-0.698948	0.161339	HLF	3D_vs_T0
NFYC	0.85661	1	HLF	3D_vs_T0
HINFP	-0.69424	0.163506	HLF	3D_vs_T0
L3MBTL2	0.6999917974461869	1	HLF	3D_vs_T0
SCML4	1.2557226674109172	1	HLF	3D_vs_T0
DNMT3A	-0.686301	0.170342	HLF	3D_vs_T0
HMG20B	-0.683631	0.172531	HLF	3D_vs_T0
EXOSC1	0.845667	1	HLF	3D_vs_T0
PCGF6	-0.680707	0.175917	HLF	3D_vs_T0
ASXL1	0.8476810725753546	1	HLF	3D_vs_T0
PRKDC	-0.67921	0.175917	HLF	3D_vs_T0
CTR9	0.8129024994165228	1	HLF	3D_vs_T0
KAT2A	-0.669708	0.17926	HLF	3D_vs_T0
RAD54L2	-0.667885	0.17926	HLF	3D_vs_T0
CTBP2	-0.667339	0.17926	HLF	3D_vs_T0
PRMT6	-0.667037	0.17926	HLF	3D_vs_T0
FOXP3	-0.664362	0.17926	HLF	3D_vs_T0
MLLT6	-0.664281	0.17926	HLF	3D_vs_T0
INO80E	-0.664141	0.17926	HLF	3D_vs_T0
UBE2B	1.2455369889861356	1	HLF	3D_vs_T0
ACTR5	-0.657084	0.185758	HLF	3D_vs_T0
PKN1	1.2866774950129725	1	HLF	3D_vs_T0
ZMYND11	0.8208505196388513	1	HLF	3D_vs_T0
WHSC1	-0.655077	0.186759	HLF	3D_vs_T0
BRWD3	-0.653491	0.186759	HLF	3D_vs_T0
UIMC1	-0.652963	0.186759	HLF	3D_vs_T0
TRIM28	-0.651539	0.186759	HLF	3D_vs_T0
TAZ	-0.650859	0.186759	HLF	3D_vs_T0
ZHX1	-0.648223	0.187241	HLF	3D_vs_T0
ZZZ3	-0.647432	0.187241	HLF	3D_vs_T0
NSD1	-0.646122	0.187241	HLF	3D_vs_T0
NCOA2	-0.645066	0.187579	HLF	3D_vs_T0
BRD9	1.978727986048962	1	HLF	3D_vs_T0
EYA3	2.7254265358035292	0.624794	HLF	3D_vs_T0
CHD1L	-0.628544	0.199721	HLF	3D_vs_T0
GATAD2B	-0.628009	0.199721	HLF	3D_vs_T0
KANSL2	0.6268304410962786	1	HLF	3D_vs_T0
HLCS	-0.619481	0.215095	HLF	3D_vs_T0
JADE1	0.623441	1	HLF	3D_vs_T0
PRKCA	1.19047	1	HLF	3D_vs_T0
JDP2	1.84161	1	HLF	3D_vs_T0
UHRF2	-0.595012	0.242686	HLF	3D_vs_T0
MSL3	0.8998707966401919	1	HLF	3D_vs_T0
JADE3	-0.585829	0.257	HLF	3D_vs_T0
ANKRD32	-0.578956	0.260198	HLF	3D_vs_T0
HMGN1	-0.577427	0.263318	HLF	3D_vs_T0
PHC2	0.9919110637084224	1	HLF	3D_vs_T0
TAF1L	1.2849079598640014	1	HLF	3D_vs_T0
TAF10	0.7671308948673866	1	HLF	3D_vs_T0
ACTB	3.234189931504302	0.47982	HLF	3D_vs_T0
RMI1	1.0446971772383082	1	HLF	3D_vs_T0
PRMT7	-0.560241	0.264893	HLF	3D_vs_T0
YAP1	2.0596180078054727	1	HLF	3D_vs_T0
KDM5D	1.049907882489551	1	HLF	3D_vs_T0
DNMT3L	1.5362413496701837	1	HLF	3D_vs_T0
USP3	-0.54757	0.264893	HLF	3D_vs_T0
FBRSL1	1.827630623236158	1	HLF	3D_vs_T0
ATAD2B	0.6826262370974683	1	HLF	3D_vs_T0
KDM7A	0.5983927015464225	1	HLF	3D_vs_T0
TET3	-0.540577	0.264893	HLF	3D_vs_T0
CBX6	0.6236055579627338	1	HLF	3D_vs_T0
ERBB4	-0.538742	0.264893	HLF	3D_vs_T0
TEX10	-0.538037	0.265039	HLF	3D_vs_T0
SATB2	-0.530944	0.266754	HLF	3D_vs_T0
CTBP1	1.3243591150391698	1	HLF	3D_vs_T0
DDB2	0.878145	1	HLF	3D_vs_T0
DPPA3	-0.520497	0.272128	HLF	3D_vs_T0
SMARCC1	0.6324390956271477	1	HLF	3D_vs_T0
UTY	0.6407338353932516	1	HLF	3D_vs_T0
TDG	0.5366446151453417	1	HLF	3D_vs_T0
NPM2	-0.50696	0.289905	HLF	3D_vs_T0
CHRAC1	0.98691	1	HLF	3D_vs_T0
ATN1	1.4048456164517706	1	HLF	3D_vs_T0
HMGN3	0.5865996388101866	1	HLF	3D_vs_T0
ACTR6	-0.49916	0.290476	HLF	3D_vs_T0
PIWIL4	0.6742176024841947	1	HLF	3D_vs_T0
APOBEC3A	1.5517266447926503	1	HLF	3D_vs_T0
ARID4A	0.871245	1	HLF	3D_vs_T0
BRDT	0.8519529064006646	1	HLF	3D_vs_T0
HDAC10	0.5298689352254821	1	HLF	3D_vs_T0
TLE4	-0.48605	0.295539	HLF	3D_vs_T0
ARRB1	0.6134653649095212	1	HLF	3D_vs_T0
KDM4D	2.114921615850776	1	HLF	3D_vs_T0
UBN1	-0.476358	0.303414	HLF	3D_vs_T0
USP17L2	0.4744110453951767	1	HLF	3D_vs_T0
BRD7	0.48272490663019646	1	HLF	3D_vs_T0
HIF1AN	-0.465365	0.315038	HLF	3D_vs_T0
CBX2	1.0974151740250329	1	HLF	3D_vs_T0
IKBKAP	-0.458558	0.319703	HLF	3D_vs_T0
L3MBTL4	1.0147756748351902	1	HLF	3D_vs_T0
C17orf49	0.6002051774217834	1	HLF	3D_vs_T0
SMARCD3	-0.450825	0.326441	HLF	3D_vs_T0
DMAP1	0.8919426262161461	1	HLF	3D_vs_T0
CIR1	1.3514838662594455	1	HLF	3D_vs_T0
ZNF592	0.5676080152200759	1	HLF	3D_vs_T0
PRKAB2	0.9899970258729404	1	HLF	3D_vs_T0
FAM175A	-0.442409	0.34125	HLF	3D_vs_T0
MBD2	0.5142076161647938	1	HLF	3D_vs_T0
HDAC4	-0.43785	0.346004	HLF	3D_vs_T0
TEAD4	0.8953422089912036	1	HLF	3D_vs_T0
ASF1B	0.6909023825879858	1	HLF	3D_vs_T0
DPF3	0.903472	1	HLF	3D_vs_T0
TP53BP1	0.913605	1	HLF	3D_vs_T0
ANP32B	-0.423947	0.363653	HLF	3D_vs_T0
TOP2B	0.4288154322663957	1	HLF	3D_vs_T0
KANSL1	-0.414731	0.370276	HLF	3D_vs_T0
YWHAB	-0.412356	0.375045	HLF	3D_vs_T0
BAZ1A	1.8724416979953673	1	HLF	3D_vs_T0
APOBEC3C	0.5464523396192509	1	HLF	3D_vs_T0
PCGF3	-0.407224	0.376053	HLF	3D_vs_T0
PRDM6	0.5684111044720046	1	HLF	3D_vs_T0
KMT2C	-0.404879	0.376053	HLF	3D_vs_T0
PRKAA2	2.8229254540899236	0.624794	HLF	3D_vs_T0
RNF20	0.9026385554345062	1	HLF	3D_vs_T0
PRMT9	-0.399201	0.376053	HLF	3D_vs_T0
TNP1	-0.398614	0.39284	HLF	3D_vs_T0
HMGN5	-0.39794	0.376053	HLF	3D_vs_T0
KDM4E	-0.397897	0.376053	HLF	3D_vs_T0
HDAC9	0.6874418504784793	1	HLF	3D_vs_T0
CIT	0.9432856704836056	1	HLF	3D_vs_T0
SMYD1	-0.39048	0.382543	HLF	3D_vs_T0
IKZF1	0.4189496555630704	1	HLF	3D_vs_T0
SAP30L	2.410899721692771	0.808047	HLF	3D_vs_T0
MDC1	-0.380333	0.392843	HLF	3D_vs_T0
GLYR1	0.8022509323773875	1	HLF	3D_vs_T0
KANSL3	0.5947902856153667	1	HLF	3D_vs_T0
H2AFZ	-0.372644	0.401354	HLF	3D_vs_T0
EYA2	1.2323915157820786	1	HLF	3D_vs_T0
UBE2T	1.0959826992668584	1	HLF	3D_vs_T0
NCOA1	0.4751626667432397	1	HLF	3D_vs_T0
TYW5	-0.364275	0.405528	HLF	3D_vs_T0
MORF4L1	1.5576927287009468	1	HLF	3D_vs_T0
YWHAZ	0.6151092034694459	1	HLF	3D_vs_T0
INO80C	-0.357417	0.409648	HLF	3D_vs_T0
ING2	-0.35634	0.409837	HLF	3D_vs_T0
PADI4	-0.352793	0.412091	HLF	3D_vs_T0
SETDB2	0.9993056841336456	1	HLF	3D_vs_T0
PARP3	-0.349265	0.417989	HLF	3D_vs_T0
NIPBL	0.9737119379760576	1	HLF	3D_vs_T0
BRE	-0.348373	0.417989	HLF	3D_vs_T0
SUV420H2	0.5328064105881846	1	HLF	3D_vs_T0
POGZ	1.0052782223812484	1	HLF	3D_vs_T0
UBE2N	-0.346884	0.417989	HLF	3D_vs_T0
UBE2E1	1.0099987649653386	1	HLF	3D_vs_T0
CTCFL	0.44862320389519206	1	HLF	3D_vs_T0
SIRT2	-0.344026	0.41987	HLF	3D_vs_T0
PHF1	0.5591381264224534	1	HLF	3D_vs_T0
PRMT2	-0.340569	0.41987	HLF	3D_vs_T0
MBD6	-0.339865	0.41987	HLF	3D_vs_T0
HDGFRP2	0.6461029945818382	1	HLF	3D_vs_T0
MSH6	-0.338822	0.41987	HLF	3D_vs_T0
PHF14	0.3889887112946585	1	HLF	3D_vs_T0
HDGF	0.9326315290847316	1	HLF	3D_vs_T0
MBD1	0.570619	1	HLF	3D_vs_T0
GSE1	0.7640425205333793	1	HLF	3D_vs_T0
STK4	1.039553007042607	1	HLF	3D_vs_T0
USP16	-0.328975	0.430559	HLF	3D_vs_T0
TRIM24	0.7699088802512534	1	HLF	3D_vs_T0
BRD3	-0.328068	0.430559	HLF	3D_vs_T0
SFMBT1	1.266858931900216	1	HLF	3D_vs_T0
PRDM16	0.609577	1	HLF	3D_vs_T0
TAF9	0.8364510350981901	1	HLF	3D_vs_T0
CHD8	0.5231683714877393	1	HLF	3D_vs_T0
SMARCA1	-0.319293	0.454289	HLF	3D_vs_T0
TDRD7	-0.310798	0.473186	HLF	3D_vs_T0
JADE2	1.378221526348845	1	HLF	3D_vs_T0
BRCC3	1.7668261446190567	1	HLF	3D_vs_T0
MBTD1	1.6323459533525926	1	HLF	3D_vs_T0
DAXX	1.11221	1	HLF	3D_vs_T0
CUL3	11.618758531804138	0.001217	HLF	3D_vs_T0
PRMT5	-0.299781	0.482482	HLF	3D_vs_T0
UBR2	-0.299443	0.482482	HLF	3D_vs_T0
PHF21A	0.6552148773673393	1	HLF	3D_vs_T0
APOBEC3D	-0.296184	0.482951	HLF	3D_vs_T0
KAT2B	0.3366477806354098	1	HLF	3D_vs_T0
ZBTB7C	-0.292302	0.489629	HLF	3D_vs_T0
DZIP3	1.2666582616866378	1	HLF	3D_vs_T0
FOXP2	1.6306542448653294	1	HLF	3D_vs_T0
PPARGC1A	-0.287813	0.490309	HLF	3D_vs_T0
UBE2D1	-0.287536	0.490309	HLF	3D_vs_T0
SMARCA5	-0.280594	0.493041	HLF	3D_vs_T0
PHIP	1.40965	1	HLF	3D_vs_T0
PRDM13	-0.276717	0.500093	HLF	3D_vs_T0
SMYD2	-0.275216	0.500093	HLF	3D_vs_T0
FBRS	0.3067832510489555	1	HLF	3D_vs_T0
EID1	2.4709676745730245	0.755474	HLF	3D_vs_T0
HDAC3	3.088022535539962	0.537265	HLF	3D_vs_T0
GTF2I	0.5149745697954325	1	HLF	3D_vs_T0
APOBEC1	-0.262601	0.513913	HLF	3D_vs_T0
APOBEC3G	0.6062844413985281	1	HLF	3D_vs_T0
MTA1	0.8815368602246344	1	HLF	3D_vs_T0
MTA3	0.6589019613759508	1	HLF	3D_vs_T0
ACTL6B	1.0208660871288826	1	HLF	3D_vs_T0
C14orf169	0.8052359758891134	1	HLF	3D_vs_T0
SUPT3H	0.3556894527221813	1	HLF	3D_vs_T0
PRKAB1	1.0654359045519188	1	HLF	3D_vs_T0
RAG2	1.1006446714315945	1	HLF	3D_vs_T0
AEBP2	2.2881759054811694	0.942746	HLF	3D_vs_T0
MAZ	0.4356061947230912	1	HLF	3D_vs_T0
SNAI2	-0.241982	0.533427	HLF	3D_vs_T0
CHD9	0.28492469890743777	1	HLF	3D_vs_T0
PRDM12	-0.235824	0.553024	HLF	3D_vs_T0
RAD54B	0.3795620226615385	1	HLF	3D_vs_T0
EID2	1.1855859122277417	1	HLF	3D_vs_T0
NAA60	0.4614639670032642	1	HLF	3D_vs_T0
PRKAG3	0.38806437495987745	1	HLF	3D_vs_T0
ZNF516	1.3128546714761051	1	HLF	3D_vs_T0
RPS6KA4	0.6821037335070438	1	HLF	3D_vs_T0
TAF3	1.3725726909889062	1	HLF	3D_vs_T0
KDM4A	1.2385081776094191	1	HLF	3D_vs_T0
TAF4	0.8865580460346785	1	HLF	3D_vs_T0
DNAJC1	-0.219459	0.581982	HLF	3D_vs_T0
SMYD3	0.548198	1	HLF	3D_vs_T0
ZGPAT	0.39294192099315656	1	HLF	3D_vs_T0
RAI1	0.9271254031890112	1	HLF	3D_vs_T0
DNAJC2	1.0821480333224158	1	HLF	3D_vs_T0
BMI1	0.8539960661891312	1	HLF	3D_vs_T0
DEK	0.7731681893412792	1	HLF	3D_vs_T0
UBE2A	0.7133190306450697	1	HLF	3D_vs_T0
VPS72	0.6761705998243308	1	HLF	3D_vs_T0
ZNF532	0.9378318266482172	1	HLF	3D_vs_T0
MECP2	1.1648042353794117	1	HLF	3D_vs_T0
GADD45G	0.5136828917608163	1	HLF	3D_vs_T0
SETD2	-0.201805	0.59034	HLF	3D_vs_T0
TAF9B	0.6204769361694459	1	HLF	3D_vs_T0
CUL4A	0.7316560860489353	1	HLF	3D_vs_T0
EPC1	1.320417674650938	1	HLF	3D_vs_T0
ZFP57	2.7569123204946235	0.624794	HLF	3D_vs_T0
APBB1	1.1363916702273484	1	HLF	3D_vs_T0
PRDM2	1.7919350518526018	1	HLF	3D_vs_T0
SETDB1	0.6420461054136611	1	HLF	3D_vs_T0
ATF2	0.8961620839743901	1	HLF	3D_vs_T0
SPOP	3.053449489430145	0.539234	HLF	3D_vs_T0
HAT1	-0.191087	0.600398	HLF	3D_vs_T0
BRCA2	-0.189599	0.603146	HLF	3D_vs_T0
TET2	0.7922310302600762	1	HLF	3D_vs_T0
EYA1	0.5788404652259193	1	HLF	3D_vs_T0
TRIM27	0.2579429234976521	1	HLF	3D_vs_T0
KDM3A	0.7242971505517899	1	HLF	3D_vs_T0
CDK3	0.38847848936135326	1	HLF	3D_vs_T0
TLE2	0.20076286630637907	1	HLF	3D_vs_T0
PCGF2	1.5572851170715198	1	HLF	3D_vs_T0
POLE3	0.8770636269836957	1	HLF	3D_vs_T0
PARP2	1.0532530649664151	1	HLF	3D_vs_T0
DTX3L	0.969643	1	HLF	3D_vs_T0
MBD4	1.7925272105189864	1	HLF	3D_vs_T0
SHPRH	0.8483850279839874	1	HLF	3D_vs_T0
AICDA	-0.166362	0.650743	HLF	3D_vs_T0
ASXL2	1.0549846568760477	1	HLF	3D_vs_T0
VDR	0.3143567723489044	1	HLF	3D_vs_T0
HDAC8	1.585745502886063	1	HLF	3D_vs_T0
MBD5	0.3905123101467148	1	HLF	3D_vs_T0
PHF20	0.6642814002856452	1	HLF	3D_vs_T0
KDM4C	0.4657453780312508	1	HLF	3D_vs_T0
NCOR2	-0.150599	0.68424	HLF	3D_vs_T0
TNP2	0.8076834952972628	1	HLF	3D_vs_T0
EPC2	2.7572846899608927	0.624794	HLF	3D_vs_T0
CDY1	0.15064816203022396	1	HLF	3D_vs_T0
HLTF	0.8445121378587185	1	HLF	3D_vs_T0
HIRIP3	0.45910768398453033	1	HLF	3D_vs_T0
NEK9	0.4705439788689096	1	HLF	3D_vs_T0
YWHAE	0.7725761040663366	1	HLF	3D_vs_T0
PDP1	1.1169919170370926	1	HLF	3D_vs_T0
KMT2D	0.969279	1	HLF	3D_vs_T0
SUPT7L	0.5205110678838178	1	HLF	3D_vs_T0
ZCWPW1	0.19868549074235303	1	HLF	3D_vs_T0
PRDM4	0.4794640668631619	1	HLF	3D_vs_T0
PRDM9	1.4237162523517428	1	HLF	3D_vs_T0
SMEK1	1.5646972477153898	1	HLF	3D_vs_T0
SENP3	1.010012097447068	1	HLF	3D_vs_T0
H2AFY	0.5350040213811353	1	HLF	3D_vs_T0
ANP32E	1.174898588401997	1	HLF	3D_vs_T0
ARNTL	1.64789	1	HLF	3D_vs_T0
DND1	1.3240018180367847	1	HLF	3D_vs_T0
KMT2B	-0.124788	0.733039	HLF	3D_vs_T0
CSRP2BP	0.3836085173566835	1	HLF	3D_vs_T0
CREBBP	0.8754305706791597	1	HLF	3D_vs_T0
EZH1	0.2923361626435827	1	HLF	3D_vs_T0
CBX5	2.2883698980283356	0.942746	HLF	3D_vs_T0
USP44	0.6597145605295325	1	HLF	3D_vs_T0
FOXA1	0.7738126771601203	1	HLF	3D_vs_T0
UBE2H	0.5168265139074861	1	HLF	3D_vs_T0
ATF7IP	0.36065298548192215	1	HLF	3D_vs_T0
DPF1	0.9021182552861318	1	HLF	3D_vs_T0
C11orf30	2.4274187986675138	0.78752	HLF	3D_vs_T0
BCOR	0.6840086746400853	1	HLF	3D_vs_T0
CDK17	1.2284345650834645	1	HLF	3D_vs_T0
RAG1	1.2653921662064564	1	HLF	3D_vs_T0
REST	1.4486354054061965	1	HLF	3D_vs_T0
CBX3	0.5373325236314285	1	HLF	3D_vs_T0
ZNF541	0.12038809293414914	1	HLF	3D_vs_T0
CDY1B	1.7359854200190217	1	HLF	3D_vs_T0
TEAD2	2.2578485475572787	0.985774	HLF	3D_vs_T0
SCML2	0.6167413182918249	1	HLF	3D_vs_T0
SP100	0.48027698434466265	1	HLF	3D_vs_T0
AR	0.8402223272127516	1	HLF	3D_vs_T0
ATM	1.1057116355509675	1	HLF	3D_vs_T0
NBN	0.5084982337626737	1	HLF	3D_vs_T0
RB1	1.907595193100992	1	HLF	3D_vs_T0
BAZ2B	0.9651710843441632	1	HLF	3D_vs_T0
ARID4B	0.6032428817800389	1	HLF	3D_vs_T0
PADI3	0.5996001779461804	1	HLF	3D_vs_T0
MRGBP	0.1410599736546032	1	HLF	3D_vs_T0
SETD7	0.9186526921958676	1	HLF	3D_vs_T0
PPP2CA	1.5827276463726836	1	HLF	3D_vs_T0
EYA4	1.3867079983526716	1	HLF	3D_vs_T0
NCOA3	1.034384434323437	1	HLF	3D_vs_T0
CHD3	0.5002854312588755	1	HLF	3D_vs_T0
NAP1L2	1.2738108997363142	1	HLF	3D_vs_T0
PRDM14	0.14121625090778406	1	HLF	3D_vs_T0
HMGN4	1.6889670302089592	1	HLF	3D_vs_T0
NAP1L4	1.4135027138759615	1	HLF	3D_vs_T0
GATAD1	2.486037012628005	0.755474	HLF	3D_vs_T0
SFMBT2	0.8056244325177879	1	HLF	3D_vs_T0
USP12	0.848783	1	HLF	3D_vs_T0
EID2B	1.3476666153740953	1	HLF	3D_vs_T0
SUV39H2	1.569264003589697	1	HLF	3D_vs_T0
SP140	1.5464523396192509	1	HLF	3D_vs_T0
RNF2	0.8322987650286318	1	HLF	3D_vs_T0
DAPK3	1.7621798892059348	1	HLF	3D_vs_T0
KDM5A	2.8274	0.624794	HLF	3D_vs_T0
RING1	1.9645702618154517	1	HLF	3D_vs_T0
CUL4B	1.6119165686163517	1	HLF	3D_vs_T0
FAM175B	0.28241270314453953	1	HLF	3D_vs_T0
ZNF687	0.49773679565514417	1	HLF	3D_vs_T0
CLOCK	0.2545270273655724	1	HLF	3D_vs_T0
CXXC1	0.4783128548387684	1	HLF	3D_vs_T0
TFDP1	1.8159050691041592	1	HLF	3D_vs_T0
SETD5	2.7032909438243964	0.624794	HLF	3D_vs_T0
FOXO1	3.831944696540861	0.184804	HLF	3D_vs_T0
USP15	0.42845420476166207	1	HLF	3D_vs_T0
NPAS2	1.0034708163246036	1	HLF	3D_vs_T0
SAP30	1.2234005022085424	1	HLF	3D_vs_T0
EHMT2	0.8062911676046453	1	HLF	3D_vs_T0
RARA	1.061940831063907	1	HLF	3D_vs_T0
RPS6KA3	1.7603502228333376	1	HLF	3D_vs_T0
SUV420H1	1.73836	1	HLF	3D_vs_T0
SYNCRIP	0.5965877583954742	1	HLF	3D_vs_T0
JAK2	0.6996871820656302	1	HLF	3D_vs_T0
PAGR1	0.883625	1	HLF	3D_vs_T0
TDRKH	0.4563540467667535	1	HLF	3D_vs_T0
YEATS4	2.009465801041088	1	HLF	3D_vs_T0
PRKCB	2.683840871892032	0.628992	HLF	3D_vs_T0
USP46	0.9116512477114712	1	HLF	3D_vs_T0
WAC	2.713902971185518	0.624794	HLF	3D_vs_T0
IDH1	1.1010281302573794	1	HLF	3D_vs_T0
PRKAG2	0.6349802571834653	1	HLF	3D_vs_T0
CHD6	1.4973134733791382	1	HLF	3D_vs_T0
HMGB1	3.11045	0.464644	HLF	3D_vs_T0
DPF2	1.184687956475641	1	HLF	3D_vs_T0
ASXL3	1.88706	1	HLF	3D_vs_T0
BRWD1	2.0623467254948618	1	HLF	3D_vs_T0
CDY2B	2.3565	0.896898	HLF	3D_vs_T0
MPHOSPH8	1.5193894909406098	1	HLF	3D_vs_T0
RBBP7	0.46577076275124535	1	HLF	3D_vs_T0
USP7	1.2007904480018874	1	HLF	3D_vs_T0
APEX1	1.2162464496666487	1	HLF	3D_vs_T0
ZNF217	2.5438769968056163	0.725026	HLF	3D_vs_T0
TLE1	0.9740800014979824	1	HLF	3D_vs_T0
APOBEC2	0.8705356902176228	1	HLF	3D_vs_T0
HMG20A	0.9171787390606706	1	HLF	3D_vs_T0
SS18L1	0.6144652210897912	1	HLF	3D_vs_T0
HR	1.8143162196814957	1	HLF	3D_vs_T0
CHUK	0.9789348027974312	1	HLF	3D_vs_T0
HSPA1B	0.5059150100336179	1	HLF	3D_vs_T0
HCFC2	1.2761914531644163	1	HLF	3D_vs_T0
KDM1A	4.994219100045347	0.025547	HLF	3D_vs_T0
ALKBH1	0.0683743	1	HLF	3D_vs_T0
KDM5C	1.8203907662737997	1	HLF	3D_vs_T0
CRB2	0.9006301736101616	1	HLF	3D_vs_T0
NCOA6	0.9951629390616902	1	HLF	3D_vs_T0
PHF2	2.2048710926667647	1	HLF	3D_vs_T0
RCOR1	1.7864025632526408	1	HLF	3D_vs_T0
SMEK2	1.4755259845264033	1	HLF	3D_vs_T0
CARM1	2.70746	0.624794	HLF	3D_vs_T0
PPM1G	1.7164726351383064	1	HLF	3D_vs_T0
SETD6	0.5894252034576721	1	HLF	3D_vs_T0
PAXIP1	3.359121221298382	0.464644	HLF	3D_vs_T0
APOBEC3B	0.7398093167300375	1	HLF	3D_vs_T0
PBK	1.1227035389449478	1	HLF	3D_vs_T0
TRRAP	0.8954787473816714	1	HLF	3D_vs_T0
PRDM5	2.958962792132972	0.579597	HLF	3D_vs_T0
PHF12	2.7187620395721623	0.624794	HLF	3D_vs_T0
PPP4C	2.6110644187647583	0.659618	HLF	3D_vs_T0
KDM6A	1.2580923940257265	1	HLF	3D_vs_T0
ING3	1.9622946868644628	1	HLF	3D_vs_T0
JARID2	2.4660373919309513	0.755474	HLF	3D_vs_T0
EHMT1	1.7684	1	HLF	3D_vs_T0
KAT5	4.1908175110210735	0.091241	HLF	3D_vs_T0
ING1	0.3977446201143102	1	HLF	3D_vs_T0
SIRT6	0.9400202830558384	1	HLF	3D_vs_T0
CBX1	1.567078788666788	1	HLF	3D_vs_T0
CSNK2A1	2.432409065049177	0.78752	HLF	3D_vs_T0
USP21	2.656886945154062	0.649303	HLF	3D_vs_T0
SENP1	0.28965411897556953	1	HLF	3D_vs_T0
ASH1L	0.9133910554270523	1	HLF	3D_vs_T0
CDK5	2.2272823268488064	1	HLF	3D_vs_T0
KDM1B	2.316646720954038	0.906141	HLF	3D_vs_T0
SETD1B	0.8205631167550231	1	HLF	3D_vs_T0
ZBTB16	0.8462765756983192	1	HLF	3D_vs_T0
EP400	3.7272535887988103	0.221107	HLF	3D_vs_T0
BABAM1	1.6462568292460646	1	HLF	3D_vs_T0
SIN3B	2.359091435318335	0.896898	HLF	3D_vs_T0
ADNP	3.1693920867863605	0.486415	HLF	3D_vs_T0
TDRD3	2.333641165113506	0.906141	HLF	3D_vs_T0
LEO1	3.3127565006192587	0.464644	HLF	3D_vs_T0
UBE2D3	2.875887207803215	0.624794	HLF	3D_vs_T0
ZMYM2	3.6140542872698167	0.273161	HLF	3D_vs_T0
CUL5	10.013049212141484	0.001217	HLF	3D_vs_T0
KEAP1	4.583808995356914	0.037865	HLF	3D_vs_T0
HUWE1	4.017267574038785	0.129562	HLF	3D_vs_T0
IDH2	4.704916940748343	0.037018	HLF	3D_vs_T0
KDM4B	4.765052684347314	0.037018	HLF	3D_vs_T0
BRD2	5.623879474390549	0.015511	HLF	3D_vs_T0
PPP4R2	6.608341671277525	0.001217	HLF	3D_vs_T0
GTF3C4	-8.82206	1.1e-5	PLCPRF5	2D_vs_T0
WDR77	-6.28885	1.1e-5	PLCPRF5	2D_vs_T0
TONSL	-6.06993	1.1e-5	PLCPRF5	2D_vs_T0
HDAC3	-5.57744	1.1e-5	PLCPRF5	2D_vs_T0
PRMT5	-5.54627	1.1e-5	PLCPRF5	2D_vs_T0
MCRS1	-5.52686	1.1e-5	PLCPRF5	2D_vs_T0
BRD4	-5.38634	1.1e-5	PLCPRF5	2D_vs_T0
KMT2D	-5.09576	1.1e-5	PLCPRF5	2D_vs_T0
PRKDC	-5.0554	1.1e-5	PLCPRF5	2D_vs_T0
ASH2L	-5.01347	1.1e-5	PLCPRF5	2D_vs_T0
HCFC1	-4.8118	1.1e-5	PLCPRF5	2D_vs_T0
KMT2A	-4.77479	1.1e-5	PLCPRF5	2D_vs_T0
TADA3	-4.75291	1.1e-5	PLCPRF5	2D_vs_T0
EXOSC9	-4.71388	1.1e-5	PLCPRF5	2D_vs_T0
WAC	-4.55166	1.1e-5	PLCPRF5	2D_vs_T0
ELP5	-4.5171	1.1e-5	PLCPRF5	2D_vs_T0
EXOSC6	-4.4532	1.1e-5	PLCPRF5	2D_vs_T0
L3MBTL3	-4.44236	1.1e-5	PLCPRF5	2D_vs_T0
ELP6	-4.39499	1.1e-5	PLCPRF5	2D_vs_T0
TAF8	-4.39283	1.1e-5	PLCPRF5	2D_vs_T0
TRRAP	-4.34381	1.1e-5	PLCPRF5	2D_vs_T0
MEN1	-4.32817	1.1e-5	PLCPRF5	2D_vs_T0
EXOSC7	-4.2542	1.1e-5	PLCPRF5	2D_vs_T0
EP300	-4.25009	1.1e-5	PLCPRF5	2D_vs_T0
CARM1	-4.24395	1.1e-5	PLCPRF5	2D_vs_T0
DNMT1	-4.23995	1.1e-5	PLCPRF5	2D_vs_T0
ELP3	-4.13654	1.1e-5	PLCPRF5	2D_vs_T0
EXOSC5	-4.13146	1.1e-5	PLCPRF5	2D_vs_T0
BAHD1	-4.09227	1.1e-5	PLCPRF5	2D_vs_T0
PPP4C	-4.06128	1.1e-5	PLCPRF5	2D_vs_T0
CDK9	-4.05964	1.1e-5	PLCPRF5	2D_vs_T0
PKM	-4.03823	1.1e-5	PLCPRF5	2D_vs_T0
NFRKB	-4.03632	1.1e-5	PLCPRF5	2D_vs_T0
PELP1	-3.92234	1.1e-5	PLCPRF5	2D_vs_T0
ACTB	-3.89623	1.1e-5	PLCPRF5	2D_vs_T0
PRPF31	-3.87183	1.1e-5	PLCPRF5	2D_vs_T0
BPTF	-3.75188	1.1e-5	PLCPRF5	2D_vs_T0
RCC1	-3.73257	1.1e-5	PLCPRF5	2D_vs_T0
AURKB	-3.68304	1.1e-5	PLCPRF5	2D_vs_T0
UBE2D3	-3.51203	1.1e-5	PLCPRF5	2D_vs_T0
TEAD3	-3.45462	1.1e-5	PLCPRF5	2D_vs_T0
EXOSC4	-3.43984	1.1e-5	PLCPRF5	2D_vs_T0
ATRX	-3.42384	1.1e-5	PLCPRF5	2D_vs_T0
LAS1L	-3.36605	1.1e-5	PLCPRF5	2D_vs_T0
PPP2CA	-3.34974	1.1e-5	PLCPRF5	2D_vs_T0
WDR5	-3.32062	1.1e-5	PLCPRF5	2D_vs_T0
CDK1	-3.30283	1.1e-5	PLCPRF5	2D_vs_T0
RNF40	-3.27742	1.1e-5	PLCPRF5	2D_vs_T0
DDB1	-3.26256	1.1e-5	PLCPRF5	2D_vs_T0
RUVBL2	-3.25812	1.1e-5	PLCPRF5	2D_vs_T0
PAGR1	-3.25165	1.1e-5	PLCPRF5	2D_vs_T0
EXOSC2	-3.1937	1.1e-5	PLCPRF5	2D_vs_T0
BAP1	-3.18646	1.1e-5	PLCPRF5	2D_vs_T0
PRMT1	-3.16751	1.1e-5	PLCPRF5	2D_vs_T0
NCL	-3.13851	1.1e-5	PLCPRF5	2D_vs_T0
KDM2A	-3.13203	1.1e-5	PLCPRF5	2D_vs_T0
EHMT1	-3.12636	1.1e-5	PLCPRF5	2D_vs_T0
CHAF1A	-3.08974	1.1e-5	PLCPRF5	2D_vs_T0
MASTL	-3.08415	1.1e-5	PLCPRF5	2D_vs_T0
SRSF1	-3.05916	1.1e-5	PLCPRF5	2D_vs_T0
SETD1A	-3.04803	1.1e-5	PLCPRF5	2D_vs_T0
USP36	-3.04484	1.1e-5	PLCPRF5	2D_vs_T0
EHMT2	-3.03424	1.1e-5	PLCPRF5	2D_vs_T0
SKP1	-2.99017	1.1e-5	PLCPRF5	2D_vs_T0
SFMBT1	-2.9838	1.1e-5	PLCPRF5	2D_vs_T0
ADNP	-2.94754	1.1e-5	PLCPRF5	2D_vs_T0
ACTR8	-2.9342	1.1e-5	PLCPRF5	2D_vs_T0
HIRA	-2.93163	1.1e-5	PLCPRF5	2D_vs_T0
SFPQ	-2.93152	1.1e-5	PLCPRF5	2D_vs_T0
CDK7	-2.91296	1.1e-5	PLCPRF5	2D_vs_T0
SMARCA1	-2.88276	1.1e-5	PLCPRF5	2D_vs_T0
KDM6A	-2.88256	1.1e-5	PLCPRF5	2D_vs_T0
SSRP1	-2.8705	1.1e-5	PLCPRF5	2D_vs_T0
SRCAP	-2.85543	1.1e-5	PLCPRF5	2D_vs_T0
DOT1L	-2.85465	1.1e-5	PLCPRF5	2D_vs_T0
ING5	-2.82702	1.1e-5	PLCPRF5	2D_vs_T0
RUVBL1	-2.8142	1.1e-5	PLCPRF5	2D_vs_T0
SUPT6H	-2.78651	1.1e-5	PLCPRF5	2D_vs_T0
TAF6L	-2.76741	1.1e-5	PLCPRF5	2D_vs_T0
TAF10	-2.75161	1.1e-5	PLCPRF5	2D_vs_T0
INO80	-2.74647	1.1e-5	PLCPRF5	2D_vs_T0
RING1	-2.73278	1.1e-5	PLCPRF5	2D_vs_T0
RBX1	-2.73147	1.1e-5	PLCPRF5	2D_vs_T0
SMARCB1	-2.72967	1.1e-5	PLCPRF5	2D_vs_T0
CHEK1	-2.72352	1.1e-5	PLCPRF5	2D_vs_T0
FOXP1	-2.69405	1.1e-5	PLCPRF5	2D_vs_T0
JMJD6	-2.68774	1.1e-5	PLCPRF5	2D_vs_T0
EED	-2.68529	1.1e-5	PLCPRF5	2D_vs_T0
MYBBP1A	-2.68485	1.1e-5	PLCPRF5	2D_vs_T0
SRSF3	-2.66912	1.1e-5	PLCPRF5	2D_vs_T0
KAT2A	-2.66657	1.1e-5	PLCPRF5	2D_vs_T0
USP21	-2.66575	1.1e-5	PLCPRF5	2D_vs_T0
SS18L2	-2.6588	1.1e-5	PLCPRF5	2D_vs_T0
UCHL5	-2.64907	1.1e-5	PLCPRF5	2D_vs_T0
TFPT	-2.63912	1.1e-5	PLCPRF5	2D_vs_T0
DPF2	-2.59839	1.1e-5	PLCPRF5	2D_vs_T0
TAF5	-2.59241	1.1e-5	PLCPRF5	2D_vs_T0
CCDC101	-2.58759	1.1e-5	PLCPRF5	2D_vs_T0
NAT10	-2.5743	1.1e-5	PLCPRF5	2D_vs_T0
SUV420H1	-2.55455	1.1e-5	PLCPRF5	2D_vs_T0
SMARCA5	-2.55221	1.1e-5	PLCPRF5	2D_vs_T0
LEO1	-2.53566	1.1e-5	PLCPRF5	2D_vs_T0
BRWD3	-2.53466	1.1e-5	PLCPRF5	2D_vs_T0
WDR82	-2.53007	1.1e-5	PLCPRF5	2D_vs_T0
RAD51	-2.51027	1.1e-5	PLCPRF5	2D_vs_T0
BAZ2A	-2.50426	1.1e-5	PLCPRF5	2D_vs_T0
ELP4	-2.50332	1.1e-5	PLCPRF5	2D_vs_T0
DDX21	-2.46433	1.1e-5	PLCPRF5	2D_vs_T0
NSL1	-2.44384	1.1e-5	PLCPRF5	2D_vs_T0
UHRF1	-2.43701	1.1e-5	PLCPRF5	2D_vs_T0
CLNS1A	-2.42469	1.1e-5	PLCPRF5	2D_vs_T0
MAX	-2.41571	1.1e-5	PLCPRF5	2D_vs_T0
MGA	-2.40699	1.1e-5	PLCPRF5	2D_vs_T0
OGT	-2.40378	1.1e-5	PLCPRF5	2D_vs_T0
PAXIP1	-2.39559	1.1e-5	PLCPRF5	2D_vs_T0
INO80D	-2.38272	1.1e-5	PLCPRF5	2D_vs_T0
SUZ12	-2.35025	1.1e-5	PLCPRF5	2D_vs_T0
TOP2A	-2.34812	1.1e-5	PLCPRF5	2D_vs_T0
POLE3	-2.33273	1.1e-5	PLCPRF5	2D_vs_T0
NOC2L	-2.32557	1.1e-5	PLCPRF5	2D_vs_T0
BRD7	2.5356595153723327	1	PLCPRF5	2D_vs_T0
MAZ	-2.31858	1.1e-5	PLCPRF5	2D_vs_T0
KAT8	-2.29718	1.1e-5	PLCPRF5	2D_vs_T0
ACTL6A	-2.29155	1.1e-5	PLCPRF5	2D_vs_T0
CHD2	-2.29075	1.1e-5	PLCPRF5	2D_vs_T0
CENPA	-2.2707	1.1e-5	PLCPRF5	2D_vs_T0
A1CF	-2.25626	1.1e-5	PLCPRF5	2D_vs_T0
CDK2	-2.22236	1.1e-5	PLCPRF5	2D_vs_T0
C17orf49	-2.21185	1.1e-5	PLCPRF5	2D_vs_T0
H2AFZ	-2.20347	1.1e-5	PLCPRF5	2D_vs_T0
RBBP4	-2.20277	1.1e-5	PLCPRF5	2D_vs_T0
TAZ	-2.2027	1.1e-5	PLCPRF5	2D_vs_T0
CHD8	-2.19499	1.1e-5	PLCPRF5	2D_vs_T0
NCOR1	-2.19406	1.1e-5	PLCPRF5	2D_vs_T0
KDM5C	-2.19006	1.1e-5	PLCPRF5	2D_vs_T0
DMAP1	-2.14964	1.1e-5	PLCPRF5	2D_vs_T0
SENP3	-2.14771	1.1e-5	PLCPRF5	2D_vs_T0
CTCF	-2.13996	1.1e-5	PLCPRF5	2D_vs_T0
TADA2A	-2.13296	1.1e-5	PLCPRF5	2D_vs_T0
UBE2N	-2.13124	1.1e-5	PLCPRF5	2D_vs_T0
HINFP	-2.12817	1.1e-5	PLCPRF5	2D_vs_T0
ZNF687	-2.12101	1.1e-5	PLCPRF5	2D_vs_T0
HJURP	-2.12084	1.1e-5	PLCPRF5	2D_vs_T0
PPP4R2	-2.10556	1.1e-5	PLCPRF5	2D_vs_T0
PAF1	-2.09964	1.1e-5	PLCPRF5	2D_vs_T0
KEAP1	2.7572846899608927	1	PLCPRF5	2D_vs_T0
TET1	-2.07031	1.1e-5	PLCPRF5	2D_vs_T0
TAF6	-2.06798	1.1e-5	PLCPRF5	2D_vs_T0
BRD2	-2.06449	1.1e-5	PLCPRF5	2D_vs_T0
CBX4	-2.05683	1.1e-5	PLCPRF5	2D_vs_T0
MTF2	-2.03792	1.1e-5	PLCPRF5	2D_vs_T0
VPS72	-2.03556	1.1e-5	PLCPRF5	2D_vs_T0
PARP1	-2.01053	1.1e-5	PLCPRF5	2D_vs_T0
USP22	-1.99242	1.1e-5	PLCPRF5	2D_vs_T0
YEATS2	-1.98573	1.1e-5	PLCPRF5	2D_vs_T0
CUL2	-1.96638	1.1e-5	PLCPRF5	2D_vs_T0
ACTR5	-1.95825	1.1e-5	PLCPRF5	2D_vs_T0
IKBKAP	-1.95739	1.1e-5	PLCPRF5	2D_vs_T0
HDAC5	-1.87644	1.1e-5	PLCPRF5	2D_vs_T0
FBL	-1.86182	1.1e-5	PLCPRF5	2D_vs_T0
PRMT7	-1.83321	1.1e-5	PLCPRF5	2D_vs_T0
RNF20	-1.82839	1.1e-5	PLCPRF5	2D_vs_T0
SUPT16H	-1.81967	1.1e-5	PLCPRF5	2D_vs_T0
KAT5	-1.81245	1.1e-5	PLCPRF5	2D_vs_T0
BRCA1	-1.78763	1.1e-5	PLCPRF5	2D_vs_T0
HMGB1	-1.78442	1.1e-5	PLCPRF5	2D_vs_T0
SET	-1.78091	1.1e-5	PLCPRF5	2D_vs_T0
DNAJC2	-1.77791	1.1e-5	PLCPRF5	2D_vs_T0
KANSL3	-1.76627	1.1e-5	PLCPRF5	2D_vs_T0
PCNA	-1.75333	1.1e-5	PLCPRF5	2D_vs_T0
TAF1	-1.75034	1.1e-5	PLCPRF5	2D_vs_T0
E2F6	-1.74531	1.1e-5	PLCPRF5	2D_vs_T0
CTR9	-1.73831	1.1e-5	PLCPRF5	2D_vs_T0
FOXA1	-1.73431	1.1e-5	PLCPRF5	2D_vs_T0
UBE2H	-1.73154	1.1e-5	PLCPRF5	2D_vs_T0
ING3	-1.72303	1.1e-5	PLCPRF5	2D_vs_T0
ZNHIT1	-1.7032	1.1e-5	PLCPRF5	2D_vs_T0
KDM8	-1.69381	1.1e-5	PLCPRF5	2D_vs_T0
UBR5	-1.68416	1.1e-5	PLCPRF5	2D_vs_T0
BARD1	-1.68361	1.1e-5	PLCPRF5	2D_vs_T0
TAF5L	-1.67085	1.1e-5	PLCPRF5	2D_vs_T0
SPOP	-1.65636	1.1e-5	PLCPRF5	2D_vs_T0
ZZZ3	-1.64178	1.1e-5	PLCPRF5	2D_vs_T0
RCOR1	-1.63801	1.1e-5	PLCPRF5	2D_vs_T0
APEX1	-1.63093	1.1e-5	PLCPRF5	2D_vs_T0
INO80B	-1.62575	1.1e-5	PLCPRF5	2D_vs_T0
ARID1A	-1.62191	1.1e-5	PLCPRF5	2D_vs_T0
TADA2B	-1.61277	1.1e-5	PLCPRF5	2D_vs_T0
CBX7	-1.61082	1.1e-5	PLCPRF5	2D_vs_T0
HUWE1	-1.60317	1.1e-5	PLCPRF5	2D_vs_T0
NBN	-1.59905	1.1e-5	PLCPRF5	2D_vs_T0
SMARCA2	-1.58137	1.1e-5	PLCPRF5	2D_vs_T0
MGEA5	-1.58003	1.1e-5	PLCPRF5	2D_vs_T0
DPY30	-1.57993	1.1e-5	PLCPRF5	2D_vs_T0
NIPBL	-1.57623	1.1e-5	PLCPRF5	2D_vs_T0
PAK2	-1.56056	1.1e-5	PLCPRF5	2D_vs_T0
SF3B3	1.7460807394250886	1	PLCPRF5	2D_vs_T0
POGZ	-1.55066	1.1e-5	PLCPRF5	2D_vs_T0
CHD7	-1.54967	1.1e-5	PLCPRF5	2D_vs_T0
YY1	-1.54277	1.1e-5	PLCPRF5	2D_vs_T0
PRKCD	-1.5415	1.1e-5	PLCPRF5	2D_vs_T0
BRDT	-1.53493	1.1e-5	PLCPRF5	2D_vs_T0
CUL3	-1.53155	1.1e-5	PLCPRF5	2D_vs_T0
MBD6	-1.5181	1.1e-5	PLCPRF5	2D_vs_T0
TAF7	-1.51446	1.1e-5	PLCPRF5	2D_vs_T0
ARID4A	-1.49227	1.1e-5	PLCPRF5	2D_vs_T0
CREBBP	-1.48772	1.1e-5	PLCPRF5	2D_vs_T0
MEAF6	-1.48137	1.1e-5	PLCPRF5	2D_vs_T0
BANP	-1.47817	1.1e-5	PLCPRF5	2D_vs_T0
YEATS4	-1.47291	1.1e-5	PLCPRF5	2D_vs_T0
H3F3A	2.0596180078054727	1	PLCPRF5	2D_vs_T0
SIRT7	-1.46885	1.1e-5	PLCPRF5	2D_vs_T0
PRKAB2	-1.46417	1.1e-5	PLCPRF5	2D_vs_T0
LBR	-1.45661	1.1e-5	PLCPRF5	2D_vs_T0
MST1	-1.44942	1.1e-5	PLCPRF5	2D_vs_T0
EXOSC8	-1.44818	1.1e-5	PLCPRF5	2D_vs_T0
CIT	-1.44768	1.1e-5	PLCPRF5	2D_vs_T0
MUM1	-1.43684	1.1e-5	PLCPRF5	2D_vs_T0
TAF12	-1.42995	1.1e-5	PLCPRF5	2D_vs_T0
ARID1B	-1.42159	1.1e-5	PLCPRF5	2D_vs_T0
SF3B1	-1.41921	1.1e-5	PLCPRF5	2D_vs_T0
SAP18	-1.41527	1.1e-5	PLCPRF5	2D_vs_T0
USP7	-1.41257	1.1e-5	PLCPRF5	2D_vs_T0
NCOA6	-1.38484	1.1e-5	PLCPRF5	2D_vs_T0
PADI2	-1.36716	1.1e-5	PLCPRF5	2D_vs_T0
UBE2T	-1.36147	1.1e-5	PLCPRF5	2D_vs_T0
SAFB	-1.35405	1.1e-5	PLCPRF5	2D_vs_T0
MTA2	-1.34746	1.1e-5	PLCPRF5	2D_vs_T0
APOBEC2	-1.34582	1.1e-5	PLCPRF5	2D_vs_T0
RNF8	-1.34207	1.1e-5	PLCPRF5	2D_vs_T0
PARG	-1.33112	1.1e-5	PLCPRF5	2D_vs_T0
USP15	-1.32818	1.1e-5	PLCPRF5	2D_vs_T0
EXOSC3	-1.324	1.1e-5	PLCPRF5	2D_vs_T0
CHAF1B	-1.32	1.1e-5	PLCPRF5	2D_vs_T0
PCGF1	1.8388417077938175	1	PLCPRF5	2D_vs_T0
PHC3	-1.30199	1.1e-5	PLCPRF5	2D_vs_T0
HSPA1A	-1.27343	1.1e-5	PLCPRF5	2D_vs_T0
MRGBP	-1.27028	1.1e-5	PLCPRF5	2D_vs_T0
UIMC1	-1.26666	1.1e-5	PLCPRF5	2D_vs_T0
SMARCC2	-1.26556	1.1e-5	PLCPRF5	2D_vs_T0
RNF2	-1.26546	1.1e-5	PLCPRF5	2D_vs_T0
TFDP1	-1.26051	1.1e-5	PLCPRF5	2D_vs_T0
EZH2	-1.25506	1.1e-5	PLCPRF5	2D_vs_T0
RPS6KA4	-1.25357	1.1e-5	PLCPRF5	2D_vs_T0
UBE2A	-1.24991	1.1e-5	PLCPRF5	2D_vs_T0
NFYC	-1.24524	1.1e-5	PLCPRF5	2D_vs_T0
SIRT6	-1.24235	1.1e-5	PLCPRF5	2D_vs_T0
SETD5	-1.24213	1.1e-5	PLCPRF5	2D_vs_T0
CBX2	-1.24198	1.1e-5	PLCPRF5	2D_vs_T0
TRIM28	-1.24064	1.1e-5	PLCPRF5	2D_vs_T0
ZMYM3	-1.2398	1.1e-5	PLCPRF5	2D_vs_T0
PRKAG3	-1.23903	1.1e-5	PLCPRF5	2D_vs_T0
SETD6	-1.23294	1.1e-5	PLCPRF5	2D_vs_T0
ELP2	-1.23241	1.1e-5	PLCPRF5	2D_vs_T0
INO80E	-1.23053	1.1e-5	PLCPRF5	2D_vs_T0
ERBB4	-1.22935	1.1e-5	PLCPRF5	2D_vs_T0
SMARCAL1	-1.22899	1.1e-5	PLCPRF5	2D_vs_T0
YWHAE	-1.2213	1.1e-5	PLCPRF5	2D_vs_T0
ATR	-1.21899	1.1e-5	PLCPRF5	2D_vs_T0
L3MBTL2	-1.21324	1.1e-5	PLCPRF5	2D_vs_T0
KDM4A	-1.20422	1.1e-5	PLCPRF5	2D_vs_T0
CHD4	-1.20079	1.1e-5	PLCPRF5	2D_vs_T0
EP400	-1.19754	1.1e-5	PLCPRF5	2D_vs_T0
CHD5	-1.19007	1.1e-5	PLCPRF5	2D_vs_T0
VRK1	-1.17858	1.1e-5	PLCPRF5	2D_vs_T0
CECR2	-1.16719	1.1e-5	PLCPRF5	2D_vs_T0
BRPF1	-1.1623	1.1e-5	PLCPRF5	2D_vs_T0
NPAS2	-1.15763	1.1e-5	PLCPRF5	2D_vs_T0
INO80C	-1.156	1.1e-5	PLCPRF5	2D_vs_T0
H2AFX	-1.15492	1.1e-5	PLCPRF5	2D_vs_T0
SUDS3	-1.15331	1.1e-5	PLCPRF5	2D_vs_T0
KDM1A	-1.14527	1.1e-5	PLCPRF5	2D_vs_T0
NASP	-1.14404	1.1e-5	PLCPRF5	2D_vs_T0
AURKA	-1.13969	1.1e-5	PLCPRF5	2D_vs_T0
EID1	-1.12301	1.1e-5	PLCPRF5	2D_vs_T0
EXOSC1	-1.12143	1.1e-5	PLCPRF5	2D_vs_T0
EID2	-1.11221	1.1e-5	PLCPRF5	2D_vs_T0
MORF4L1	-1.10738	1.1e-5	PLCPRF5	2D_vs_T0
VDR	-1.10298	1.1e-5	PLCPRF5	2D_vs_T0
CUL5	-1.10193	1.1e-5	PLCPRF5	2D_vs_T0
UBE2E1	-1.08645	1.1e-5	PLCPRF5	2D_vs_T0
DNTTIP2	-1.06516	1.1e-5	PLCPRF5	2D_vs_T0
CBX5	-1.06456	1.1e-5	PLCPRF5	2D_vs_T0
CHD1L	-1.036	1.1e-5	PLCPRF5	2D_vs_T0
PRDM2	-1.03379	1.1e-5	PLCPRF5	2D_vs_T0
EZH1	-1.02945	1.1e-5	PLCPRF5	2D_vs_T0
PRDM4	-1.0245	1.1e-5	PLCPRF5	2D_vs_T0
FBRSL1	-1.01548	1.1e-5	PLCPRF5	2D_vs_T0
CBX1	-1.01518	1.1e-5	PLCPRF5	2D_vs_T0
CENPC	-1.01403	1.1e-5	PLCPRF5	2D_vs_T0
TLE2	-1.0067	1.1e-5	PLCPRF5	2D_vs_T0
KDM4D	-1.00528	1.1e-5	PLCPRF5	2D_vs_T0
CHD6	-1.00389	1.1e-5	PLCPRF5	2D_vs_T0
APOBEC3G	-0.998872	1.1e-5	PLCPRF5	2D_vs_T0
RBBP5	-0.969684	1.1e-5	PLCPRF5	2D_vs_T0
PADI4	-0.962096	1.1e-5	PLCPRF5	2D_vs_T0
KANSL2	-0.960943	1.1e-5	PLCPRF5	2D_vs_T0
PHC2	-0.960546	1.1e-5	PLCPRF5	2D_vs_T0
ATN1	1.1381729720666842	1	PLCPRF5	2D_vs_T0
ZFP57	-0.948925	1.1e-5	PLCPRF5	2D_vs_T0
TEX10	-0.947306	1.1e-5	PLCPRF5	2D_vs_T0
NPM1	-0.930406	3.3e-5	PLCPRF5	2D_vs_T0
ATXN7	-0.929593	1.1e-5	PLCPRF5	2D_vs_T0
PSIP1	-0.925549	1.1e-5	PLCPRF5	2D_vs_T0
TAF3	-0.924928	1.1e-5	PLCPRF5	2D_vs_T0
ZNF217	-0.91959	1.1e-5	PLCPRF5	2D_vs_T0
RRP8	-0.917574	1.1e-5	PLCPRF5	2D_vs_T0
HDAC4	-0.912219	1.1e-5	PLCPRF5	2D_vs_T0
TAF4	-0.906263	1.1e-5	PLCPRF5	2D_vs_T0
HDAC8	-0.905529	1.1e-5	PLCPRF5	2D_vs_T0
PRR14	-0.902639	1.1e-5	PLCPRF5	2D_vs_T0
JADE2	-0.902222	1.1e-5	PLCPRF5	2D_vs_T0
USP12	-0.892451	1.1e-5	PLCPRF5	2D_vs_T0
CSRP2BP	1.240709966975696	1	PLCPRF5	2D_vs_T0
GATAD2B	0.9825075535227248	1	PLCPRF5	2D_vs_T0
SMARCD3	-0.874129	1.1e-5	PLCPRF5	2D_vs_T0
PCGF3	-0.87283	1.1e-5	PLCPRF5	2D_vs_T0
ENY2	-0.871827	1.7e-4	PLCPRF5	2D_vs_T0
APOBEC3F	-0.867644	1.1e-5	PLCPRF5	2D_vs_T0
BRCA2	-0.848783	1.1e-5	PLCPRF5	2D_vs_T0
CUL1	-0.846277	1.1e-5	PLCPRF5	2D_vs_T0
SMARCE1	-0.841396	1.1e-5	PLCPRF5	2D_vs_T0
RMI1	-0.836988	3.3e-5	PLCPRF5	2D_vs_T0
SCML4	-0.830091	3.3e-5	PLCPRF5	2D_vs_T0
USP49	-0.829474	3.3e-5	PLCPRF5	2D_vs_T0
ARID4B	-0.8146	3.3e-5	PLCPRF5	2D_vs_T0
TRIM33	-0.813977	3.3e-5	PLCPRF5	2D_vs_T0
TLK2	-0.812366	3.3e-5	PLCPRF5	2D_vs_T0
ANP32E	-0.809668	3.3e-5	PLCPRF5	2D_vs_T0
SAP130	-0.790217	5.5e-5	PLCPRF5	2D_vs_T0
MBD3	-0.789601	5.5e-5	PLCPRF5	2D_vs_T0
TADA1	-0.786615	5.5e-5	PLCPRF5	2D_vs_T0
HMG20A	-0.783702	5.5e-5	PLCPRF5	2D_vs_T0
WHSC1	-0.780992	5.5e-5	PLCPRF5	2D_vs_T0
ZGPAT	-0.774665	5.5e-5	PLCPRF5	2D_vs_T0
PHIP	-0.770497	7.4e-5	PLCPRF5	2D_vs_T0
RAG1	-0.769909	7.4e-5	PLCPRF5	2D_vs_T0
HMGN1	-0.766953	7.4e-5	PLCPRF5	2D_vs_T0
MBD4	-0.765179	7.4e-5	PLCPRF5	2D_vs_T0
BRPF3	-0.760475	7.4e-5	PLCPRF5	2D_vs_T0
RAI1	-0.759301	7.4e-5	PLCPRF5	2D_vs_T0
HMG20B	-0.754043	7.4e-5	PLCPRF5	2D_vs_T0
EPC2	-0.749971	7.4e-5	PLCPRF5	2D_vs_T0
GSG2	-0.746492	7.4e-5	PLCPRF5	2D_vs_T0
TTK	-0.742441	7.4e-5	PLCPRF5	2D_vs_T0
WSB2	-0.730931	7.4e-5	PLCPRF5	2D_vs_T0
HMGN2	-0.716586	6e-4	PLCPRF5	2D_vs_T0
SETD2	-0.71231	9.3e-5	PLCPRF5	2D_vs_T0
SETD7	-0.706726	9.3e-5	PLCPRF5	2D_vs_T0
KDM3B	-0.700689	9.3e-5	PLCPRF5	2D_vs_T0
DPPA3	-0.699687	9.3e-5	PLCPRF5	2D_vs_T0
CXXC1	-0.69728	9.3e-5	PLCPRF5	2D_vs_T0
HDGFRP2	-0.697193	9.3e-5	PLCPRF5	2D_vs_T0
PPM1G	-0.691884	9.3e-5	PLCPRF5	2D_vs_T0
BRD8	0.719285	1	PLCPRF5	2D_vs_T0
ATM	0.709053	1	PLCPRF5	2D_vs_T0
HELLS	-0.670846	1.11e-4	PLCPRF5	2D_vs_T0
MAPKAPK3	-0.666271	1.11e-4	PLCPRF5	2D_vs_T0
GFI1	-0.665024	1.11e-4	PLCPRF5	2D_vs_T0
JADE1	-0.664662	1.11e-4	PLCPRF5	2D_vs_T0
KDM5B	-0.66039	1.11e-4	PLCPRF5	2D_vs_T0
MDC1	-0.655608	1.11e-4	PLCPRF5	2D_vs_T0
DAXX	0.848783	1	PLCPRF5	2D_vs_T0
C14orf169	-0.651909	1.31e-4	PLCPRF5	2D_vs_T0
PRDM5	-0.64981	1.51e-4	PLCPRF5	2D_vs_T0
HDAC2	-0.647432	2.08e-4	PLCPRF5	2D_vs_T0
SUPT3H	-0.642523	2.08e-4	PLCPRF5	2D_vs_T0
TEAD4	-0.640278	2.08e-4	PLCPRF5	2D_vs_T0
CBX3	-0.631657	1.9e-4	PLCPRF5	2D_vs_T0
FBRS	-0.626738	2.27e-4	PLCPRF5	2D_vs_T0
BRD3	-0.623806	2.42e-4	PLCPRF5	2D_vs_T0
HDAC10	1.43549	1	PLCPRF5	2D_vs_T0
YWHAZ	1.2007904480018874	1	PLCPRF5	2D_vs_T0
RLIM	-0.613644	2.42e-4	PLCPRF5	2D_vs_T0
ZNF541	-0.611189	2.42e-4	PLCPRF5	2D_vs_T0
SIRT1	-0.608765	2.42e-4	PLCPRF5	2D_vs_T0
KAT7	-0.600621	2.42e-4	PLCPRF5	2D_vs_T0
KANSL1	-0.597481	2.42e-4	PLCPRF5	2D_vs_T0
SETDB1	-0.593443	2.55e-4	PLCPRF5	2D_vs_T0
HDGF	-0.589746	2.55e-4	PLCPRF5	2D_vs_T0
TDRKH	-0.586164	2.55e-4	PLCPRF5	2D_vs_T0
PRKAG1	-0.574874	2.55e-4	PLCPRF5	2D_vs_T0
PHF2	-0.570312	2.55e-4	PLCPRF5	2D_vs_T0
APBB1	-0.564267	2.55e-4	PLCPRF5	2D_vs_T0
CHD9	-0.562757	2.55e-4	PLCPRF5	2D_vs_T0
PKN1	-0.561711	2.55e-4	PLCPRF5	2D_vs_T0
MBD5	-0.559138	2.55e-4	PLCPRF5	2D_vs_T0
PRKAB1	-0.553618	2.7e-4	PLCPRF5	2D_vs_T0
MBIP	-0.548674	2.7e-4	PLCPRF5	2D_vs_T0
BUB1	-0.544181	2.7e-4	PLCPRF5	2D_vs_T0
BRMS1	-0.543695	2.7e-4	PLCPRF5	2D_vs_T0
PBRM1	-0.542027	2.7e-4	PLCPRF5	2D_vs_T0
HDAC1	0.5668865024302838	1	PLCPRF5	2D_vs_T0
TEAD2	-0.532377	2.88e-4	PLCPRF5	2D_vs_T0
TET3	-0.531416	3.05e-4	PLCPRF5	2D_vs_T0
SYNCRIP	-0.528606	3.05e-4	PLCPRF5	2D_vs_T0
SETD8	-0.519519	3.77e-4	PLCPRF5	2D_vs_T0
PHC1	0.5882288223796267	1	PLCPRF5	2D_vs_T0
ASF1B	-0.512183	3.93e-4	PLCPRF5	2D_vs_T0
PCGF6	0.7365059582781176	1	PLCPRF5	2D_vs_T0
EPC1	0.7723703504289914	1	PLCPRF5	2D_vs_T0
NPM2	-0.498749	4.58e-4	PLCPRF5	2D_vs_T0
NCOA1	-0.496727	4.58e-4	PLCPRF5	2D_vs_T0
TRIM16	0.5990477721390968	1	PLCPRF5	2D_vs_T0
SMYD2	-0.492697	4.58e-4	PLCPRF5	2D_vs_T0
RYBP	-0.490986	4.58e-4	PLCPRF5	2D_vs_T0
ASXL2	0.5967764962962752	1	PLCPRF5	2D_vs_T0
TDRD7	-0.487849	4.74e-4	PLCPRF5	2D_vs_T0
NEK9	-0.484272	4.74e-4	PLCPRF5	2D_vs_T0
BRMS1L	-0.470582	4.9e-4	PLCPRF5	2D_vs_T0
SMYD3	1.585745502886063	1	PLCPRF5	2D_vs_T0
KDM2B	-0.463202	5.04e-4	PLCPRF5	2D_vs_T0
BAZ1A	0.7803368992629781	1	PLCPRF5	2D_vs_T0
ANP32A	-0.455808	5.04e-4	PLCPRF5	2D_vs_T0
GATAD2A	-0.449295	5.69e-4	PLCPRF5	2D_vs_T0
SNAI2	-0.448709	5.69e-4	PLCPRF5	2D_vs_T0
PRMT6	-0.446991	5.69e-4	PLCPRF5	2D_vs_T0
YAF2	-0.44659	5.69e-4	PLCPRF5	2D_vs_T0
PCGF2	0.7961515362537653	1	PLCPRF5	2D_vs_T0
ARNTL	-0.443782	6e-4	PLCPRF5	2D_vs_T0
PHF1	-0.440345	6.33e-4	PLCPRF5	2D_vs_T0
PRDM7	-0.437445	6.4899999999999e-4	PLCPRF5	2D_vs_T0
HDAC7	-0.432915	6.57e-4	PLCPRF5	2D_vs_T0
PHF21A	1.0446971772383082	1	PLCPRF5	2D_vs_T0
PRKCA	-0.432621	6.57e-4	PLCPRF5	2D_vs_T0
PARP2	-0.43248	6.57e-4	PLCPRF5	2D_vs_T0
ASF1A	-0.431575	6.57e-4	PLCPRF5	2D_vs_T0
RAG2	-0.42934	6.57e-4	PLCPRF5	2D_vs_T0
BCORL1	-0.425575	7.23e-4	PLCPRF5	2D_vs_T0
YAP1	3.234189931504302	1	PLCPRF5	2D_vs_T0
AEBP2	-0.422727	7.71e-4	PLCPRF5	2D_vs_T0
SUPT7L	-0.421934	7.82e-4	PLCPRF5	2D_vs_T0
BRE	-0.421533	7.82e-4	PLCPRF5	2D_vs_T0
NAA60	-0.42072	7.82e-4	PLCPRF5	2D_vs_T0
H2AFY2	-0.417925	7.93e-4	PLCPRF5	2D_vs_T0
CHD1	-0.417198	7.93e-4	PLCPRF5	2D_vs_T0
DR1	-0.412738	7.93e-4	PLCPRF5	2D_vs_T0
ING1	-0.406061	8.56e-4	PLCPRF5	2D_vs_T0
PRKCB	0.6210573013865627	1	PLCPRF5	2D_vs_T0
ACTR3B	0.7212692572530187	1	PLCPRF5	2D_vs_T0
ANKRD32	1.1519957285027318	1	PLCPRF5	2D_vs_T0
PRKAG2	-0.398668	8.65e-4	PLCPRF5	2D_vs_T0
AICDA	0.5812182668919452	1	PLCPRF5	2D_vs_T0
TET2	-0.396737	8.96e-4	PLCPRF5	2D_vs_T0
MSH6	-0.392448	9.1e-4	PLCPRF5	2D_vs_T0
RAD54L2	-0.38833	9.23e-4	PLCPRF5	2D_vs_T0
ZBTB7C	-0.387523	9.23e-4	PLCPRF5	2D_vs_T0
CLOCK	-0.386444	9.49e-4	PLCPRF5	2D_vs_T0
IDH1	1.025018804645122	1	PLCPRF5	2D_vs_T0
RAD54L	-0.385683	9.49e-4	PLCPRF5	2D_vs_T0
FOXP4	-0.382643	0.001025	PLCPRF5	2D_vs_T0
APOBEC3H	-0.382402	0.001025	PLCPRF5	2D_vs_T0
ARRB1	-0.376802	0.001104	PLCPRF5	2D_vs_T0
KMT2C	0.5544113631158342	1	PLCPRF5	2D_vs_T0
TDG	-0.367877	0.001513	PLCPRF5	2D_vs_T0
PHF20	-0.367512	0.001513	PLCPRF5	2D_vs_T0
CUL4B	0.7005362854715499	1	PLCPRF5	2D_vs_T0
SP100	-0.364707	0.001518	PLCPRF5	2D_vs_T0
SMYD1	-0.364607	0.001518	PLCPRF5	2D_vs_T0
PRDM14	-0.361361	0.001518	PLCPRF5	2D_vs_T0
USP16	0.8648355333430452	1	PLCPRF5	2D_vs_T0
CDC73	-0.359201	0.001518	PLCPRF5	2D_vs_T0
LRWD1	-0.358526	0.001518	PLCPRF5	2D_vs_T0
TAF2	-0.358129	0.001518	PLCPRF5	2D_vs_T0
PADI1	-0.352441	0.001546	PLCPRF5	2D_vs_T0
CDC6	-0.349265	0.001692	PLCPRF5	2D_vs_T0
ATF2	-0.347164	0.001692	PLCPRF5	2D_vs_T0
NFYB	0.8615709799939963	1	PLCPRF5	2D_vs_T0
ACTR6	-0.344372	0.001701	PLCPRF5	2D_vs_T0
SMARCAD1	0.5486434678373111	1	PLCPRF5	2D_vs_T0
CHTOP	0.7984117189264814	1	PLCPRF5	2D_vs_T0
TNP1	-0.332146	0.006481	PLCPRF5	2D_vs_T0
IDH2	-0.331623	0.001956	PLCPRF5	2D_vs_T0
PRMT9	0.4043494877485981	1	PLCPRF5	2D_vs_T0
DPF1	-0.323938	0.001982	PLCPRF5	2D_vs_T0
MSL2	0.49047490190618137	1	PLCPRF5	2D_vs_T0
PHF14	-0.322786	0.001982	PLCPRF5	2D_vs_T0
CIR1	-0.321281	0.001982	PLCPRF5	2D_vs_T0
TAF9B	0.5897459215536033	1	PLCPRF5	2D_vs_T0
EYA2	0.35407691051249035	1	PLCPRF5	2D_vs_T0
USP44	0.9026385554345062	1	PLCPRF5	2D_vs_T0
PHF13	2.0943444113143617	1	PLCPRF5	2D_vs_T0
SETD1B	-0.310798	0.002446	PLCPRF5	2D_vs_T0
RCOR3	-0.309184	0.002451	PLCPRF5	2D_vs_T0
SIN3A	0.3668750758899394	1	PLCPRF5	2D_vs_T0
HIRIP3	0.991442	1	PLCPRF5	2D_vs_T0
JADE3	2.0030201376654833	1	PLCPRF5	2D_vs_T0
CSNK2A1	0.8326531224143646	1	PLCPRF5	2D_vs_T0
ERCC6	0.4794640668631619	1	PLCPRF5	2D_vs_T0
PRDM11	-0.295549	0.002888	PLCPRF5	2D_vs_T0
TAF1L	-0.27565	0.003188	PLCPRF5	2D_vs_T0
CHD3	0.40942564283837146	1	PLCPRF5	2D_vs_T0
KDM4C	1.0554383723943093	1	PLCPRF5	2D_vs_T0
MBTD1	0.9651710843441632	1	PLCPRF5	2D_vs_T0
KAT6A	-0.267848	0.003188	PLCPRF5	2D_vs_T0
CDK3	0.3582780752341675	1	PLCPRF5	2D_vs_T0
NCOR2	-0.26641	0.003188	PLCPRF5	2D_vs_T0
FOXO1	0.5493660494029945	1	PLCPRF5	2D_vs_T0
KMT2B	-0.264026	0.003188	PLCPRF5	2D_vs_T0
PRKAA2	0.27421900223200185	1	PLCPRF5	2D_vs_T0
PHF8	2.229243690906231	1	PLCPRF5	2D_vs_T0
PRDM8	0.6742176024841947	1	PLCPRF5	2D_vs_T0
SATB2	-0.255121	0.003375	PLCPRF5	2D_vs_T0
ASH1L	-0.246562	0.003375	PLCPRF5	2D_vs_T0
SETDB2	0.2885892983464025	1	PLCPRF5	2D_vs_T0
ASXL1	1.0770411130938893	1	PLCPRF5	2D_vs_T0
ZRANB3	-0.235824	0.003527	PLCPRF5	2D_vs_T0
KMT2E	-0.231184	0.00424	PLCPRF5	2D_vs_T0
KDM3A	1.8748441704194696	1	PLCPRF5	2D_vs_T0
BRD1	0.22560713613881964	1	PLCPRF5	2D_vs_T0
KDM6B	0.8884350645455018	1	PLCPRF5	2D_vs_T0
PRDM16	0.2186611734760793	1	PLCPRF5	2D_vs_T0
SAP30	0.6684107590448631	1	PLCPRF5	2D_vs_T0
UHRF2	-0.210652	0.005616	PLCPRF5	2D_vs_T0
KAT6B	0.8129024994165228	1	PLCPRF5	2D_vs_T0
MSL1	0.8793602715844336	1	PLCPRF5	2D_vs_T0
ZBTB16	-0.204106	0.006123	PLCPRF5	2D_vs_T0
HMGN4	-0.203682	0.01416	PLCPRF5	2D_vs_T0
C11orf30	-0.203114	0.006123	PLCPRF5	2D_vs_T0
HDAC9	-0.202587	0.006123	PLCPRF5	2D_vs_T0
UBN1	-0.200184	0.00634	PLCPRF5	2D_vs_T0
GSE1	-0.19995	0.00634	PLCPRF5	2D_vs_T0
PPARGC1A	0.28387139717616644	1	PLCPRF5	2D_vs_T0
SCMH1	1.2620364930299162	1	PLCPRF5	2D_vs_T0
ZHX1	-0.197657	0.006806	PLCPRF5	2D_vs_T0
[truncated: 949 more rows]

## Sheet: Supplemental-Table2.grna_counts
sgRNA	Gene	HLF_2D_T0_2	HLF_2D_Final_1	HLF_2D_Final_2	HLF_3D_Final_1	HLF_3D_Final_2	HLF_3D_Final_3	HLF_3D_T0_1	HLF_3D_T0_3	HLF_3D_T0_2	PLCPRF5_2D_T0_1	HLF_2D_T0_1	HLF_2D_Final_3	HLF_2D_T0_3	PLCPRF5_2D_Final_1	PLCPRF5_2D_Final_2	PLCPRF5_2D_Final_3	PLCPRF5_2D_T0_2	PLCPRF5_2D_T0_3	PLCPRF5_3D_T0_1	PLCPRF5_3D_final_2	PLCPRF5_3D_final_1	PLCPRF5_3D_T0_2	PLCPRF5_3D_T0_3	PLCPRF5_3D_final_3
NT_388	NA	718	447	929	986	291	372	1440	1853	1560	2216	557	613	495	2685	2342	8062	2493	2715	3599	127	4309	3402	2322	294
H3F3A_ENSG00000163041_1_226065820_1	H3F3A	647	804	441	188	508	55	1657	1685	2127	2150	785	957	598	1542	3752	5391	2146	3605	3577	450	67	3355	1954	295
ERCC6_ENSG00000225830_10_49482850_1	ERCC6	701	329	1723	838	670	949	1618	1729	1849	2270	817	740	625	1990	2783	1330	2222	2532	4385	711	362	3818	1925	186
BRD8_ENSG00000112983_5_138165838_-1	BRD8	500	429	428	210	833	4540	1132	1509	1254	1799	459	473	336	5390	1460	905	1407	2057	2878	61	18	2612	1986	739
SKP1_ENSG00000113558_5_134161092_1	SKP1	664	27	67	293	132	77	1373	1604	2043	2032	722	19	587	591	751	1457	2565	2481	2252	28	29	2440	1424	73
CDY1B_ENSG00000172352_Y_24047127_1	CDY1B	578	766	1117	297	6798	358	1221	1668	1743	1620	529	995	561	2781	3147	4712	2006	1919	3137	1999	177	2698	2425	4609
NT_2	NA	889	1286	1625	1578	921	972	2135	3096	2400	2802	1047	1393	853	10470	5674	6393	3256	3966	6123	275	1230	6316	3841	443
CHD1L_ENSG00000131778_1_147267491_1	CHD1L	992	1461	1308	633	1016	842	2335	3091	3030	2923	1089	1517	828	3055	3910	3869	3641	4606	5635	219	14147	5415	3865	839
YAF2_ENSG00000015153_12_42237695_1	YAF2	764	1143	658	261	165	391	2051	2040	2235	2508	727	983	788	2709	1757	3991	2912	2998	3282	2108	569	4849	3360	320
NT_412	NA	694	998	695	1099	5525	1409	1290	2022	1813	2318	624	1168	616	7955	6129	3821	2662	2642	4607	369	654	4249	2707	2175
C17orf49_ENSG00000258315_17_7015151_1	C17orf49	608	373	229	1268	1238	379	1889	2151	1831	2045	704	416	590	1396	1109	2962	2570	2398	4058	348	702	3969	2522	1352
HDAC8_ENSG00000147099_X_72568833_1	HDAC8	816	922	1684	13474	2163	7249	1788	1754	1790	2348	804	1910	691	1917	1979	1472	2218	2921	4220	4619	17171	4033	2276	20347
SP1_ENSG00000185591_12_53383312_1	SP1	557	209	366	624	67	96	1320	1833	1535	2360	611	967	583	1569	5597	6666	2017	2372	3226	21087	903	3086	2054	2297
PADI3_ENSG00000142619_1_17273375_-1	PADI3	526	522	686	679	2452	906	1560	1629	1619	2117	590	1181	530	1936	3560	5894	2328	2383	3535	167	429	3865	2453	189
POLE3_ENSG00000148229_9_113409614_-1	POLE3	278	39	0	924	185	16	582	885	995	888	279	92	312	505	274	1328	1147	1036	1419	664	74	1483	1060	857
NT_722	NA	640	1029	925	808	1779	142	1528	1727	1486	2235	607	580	487	4502	2042	3570	2410	2597	3694	320	329	3685	2423	1826
BCORL1_ENSG00000085185_X_130016190_-1	BCORL1	515	976	578	321	1529	23	901	1455	1122	1859	446	1483	440	1224	1153	526	1925	1862	3305	7303	2143	2874	1936	582
C17orf49_ENSG00000258315_17_7017009_1	C17orf49	613	431	699	312	495	1051	1517	1698	1959	2112	702	792	478	1810	1586	2977	2375	2676	3330	181	170	3281	2030	306
BRWD1_ENSG00000185658_21_39269962_-1	BRWD1	283	161	232	267	5880	2725	527	808	695	821	271	355	277	1333	1670	2403	699	1029	1558	63	973	867	689	11
JMJD1C_ENSG00000171988_10_63207665_-1	JMJD1C	237	277	197	83	253	1628	604	786	743	680	288	239	238	1072	560	1369	993	956	2042	419	1598	1633	1088	236
SMARCC2_ENSG00000139613_12_56178446_1	SMARCC2	518	571	373	1006	202	1844	1563	1706	1606	1892	586	594	714	4085	1167	822	2286	2900	2784	20	26	3506	2101	464
CUL5_ENSG00000166266_11_108095578_-1	CUL5	354	258	516	2958	13484	27752	672	1168	926	1064	362	279	310	1771	690	1562	1198	1669	2412	4754	1660	2042	1612	3297
HMGN2_ENSG00000198830_1_26473516_1	HMGN2	422	240	535	87	42	76	828	1078	914	1255	452	605	318	2441	620	1854	1528	1534	2085	82849	62289	2052	1378	31215
FAM175B_ENSG00000165660_10_124819409_1	FAM175B	609	591	827	531	1008	270	1671	1991	1863	2170	552	998	560	4621	3927	4489	2313	2714	3785	1913	6630	3930	2314	4040
PRKAG1_ENSG00000181929_12_49004986_1	PRKAG1	570	536	177	41	390	13	1613	1659	1745	2365	622	703	533	1619	1244	1197	2409	2650	3222	54	225	3675	2311	254
NPM2_ENSG00000158806_8_22036500_-1	NPM2	476	389	264	1431	277	111	1258	1124	1291	1665	475	702	391	776	921	2081	1968	2355	2596	10	508	2239	1952	2295
NT_345	NA	632	585	981	415	785	181	1571	1711	2073	2130	721	1351	566	2874	2774	4067	2960	2646	3920	1025	1395	3578	2772	563
TAF1L_ENSG00000122728_9_32632581_-1	TAF1L	431	339	353	329	276	4263	917	1199	1048	1143	413	249	376	205	105	69	1347	1633	2636	83	485	2411	1331	247
USP36_ENSG00000055483_17_78827297_-1	USP36	655	162	171	550	324	431	1579	2211	1991	1917	753	174	699	897	624	661	2443	3068	3064	262	1382	3179	2432	204
MBD3_ENSG00000071655_19_1581236_-1	MBD3	563	449	545	450	146	155	1125	1712	1293	1738	561	513	509	948	2331	704	1831	1749	2317	345	2276	2567	1853	618
NT_150	NA	377	676	689	262	128	670	1169	1096	1403	1617	541	617	372	2742	5523	12962	1898	1975	3319	18699	3014	2755	2068	3221
EP300_ENSG00000100393_22_41146766_1	EP300	617	905	1008	357	2465	36	1503	2085	1950	2074	798	1050	578	2181	179	427	2154	2261	4223	84	216	4264	2140	2201
ASXL2_ENSG00000143970_2_25771456_-1	ASXL2	332	378	230	70	2891	210	687	1034	1162	765	371	217	283	1682	929	2171	832	1327	1047	8999	12219	1299	956	5863
CIR1_ENSG00000138433_2_174378932_1	CIR1	416	86	200	384	261	0	919	1030	1129	872	391	159	340	2443	282	396	1281	1107	2041	585	11	1862	1560	75
ELP6_ENSG00000163832_3_47498311_1	ELP6	758	300	86	235	318	618	2042	2665	2267	2428	839	349	783	1684	1756	371	3283	3215	3195	37	59	3369	2486	92
PRDM8_ENSG00000152784_4_80203110_1	PRDM8	431	442	188	220	156	124	1241	1794	1537	1691	564	530	441	1760	1900	1295	2014	2102	2036	14	47	2738	1911	411
CDY1_ENSG00000172288_Y_25623614_-1	CDY1	388	100	505	78	41	306	808	1076	890	1139	286	1214	324	1217	4002	3986	1165	1170	1449	1781	164	1789	1253	850
JDP2_ENSG00000140044_14_75469397_-1	JDP2	391	363	271	262	18383	1883	1084	1152	1275	1602	437	325	389	176	479	3868	1585	1414	2550	281	71	2734	1497	10211
PKN1_ENSG00000123143_19_14469784_-1	PKN1	500	369	161	238	195	49	1571	1464	1463	1784	507	292	477	1991	2626	1153	1901	2302	2970	82	547	2939	1965	751
NT_344	NA	746	751	952	310	1099	128	1745	2130	2131	2403	755	1029	623	5812	5243	4033	2755	2902	4711	313	5652	4903	2798	199
PCGF5_ENSG00000180628_10_91222962_1	PCGF5	416	532	390	216	323	99	1109	1784	1542	1597	532	530	459	1705	1265	1246	1738	1720	2711	48	257	2460	1860	641
SCMH1_ENSG00000010803_1_41143050_1	SCMH1	546	1103	981	464	383	852	1416	1900	1880	2216	616	604	645	1302	671	1217	2275	2502	3992	862	2995	4086	2238	3178
HDAC7_ENSG00000061273_12_47797409_1	HDAC7	523	316	229	147	517	252	1185	1976	1383	1980	423	184	491	1620	1247	518	2121	2297	2615	181	54	2804	2198	945
MINA_ENSG00000170854_3_97954441_-1	MINA	641	594	641	439	271	253	1482	1956	1703	1600	569	1106	613	3742	3606	4958	2236	2358	3435	349	3083	3140	2206	5127
BRPF3_ENSG00000096070_6_36204672_1	BRPF3	738	195	248	1199	188	98	1913	1971	2123	2227	801	289	697	1222	1498	1591	2449	2982	4629	160	298	4752	2586	699
ING4_ENSG00000111653_12_6651383_1	ING4	343	343	501	111	64	19	1085	1403	1165	1072	541	373	385	2468	130	1067	1653	1835	2571	18	107	2411	1512	921
NT_800	NA	328	666	582	162	480	9	708	935	858	1153	415	630	251	426	1202	1906	1381	1606	2142	113	220	1850	1795	212
MASTL_ENSG00000120539_10_27161101_1	MASTL	432	124	83	114	1363	102	1095	1325	1489	1697	538	459	435	703	931	1162	2063	2392	2977	152	46	2621	2276	175
PRDM9_ENSG00000164256_5_23527218_1	PRDM9	779	396	828	875	4708	310	1859	2315	1998	3022	724	936	789	5124	7842	2833	3099	3589	4556	3250	430	4071	3115	10428
SFMBT2_ENSG00000198879_10_7367711_-1	SFMBT2	600	938	998	590	1140	479	1454	1777	1830	2299	661	737	669	7089	6871	4937	2266	2909	4241	94	1156	4324	2904	1079
NT_525	NA	494	597	415	615	495	9114	1313	1753	1408	1498	552	655	450	1496	1906	6233	1678	1784	3031	4955	202	2624	1965	366
APOBEC2_ENSG00000124701_6_41061385_1	APOBEC2	670	834	1138	391	627	13540	1684	2492	2259	2399	699	942	749	1737	2161	1643	2698	3287	4126	1892	2397	3969	2780	496
KDM1B_ENSG00000165097_6_18215037_1	KDM1B	637	652	673	1240	1245	902	1770	2160	1714	2504	747	700	719	2386	3793	1287	2729	2813	3857	874	1483	4732	2728	1043
ACTB_ENSG00000075624_7_5529311_1	ACTB	630	67	80	668	309	127	1129	1636	1581	1812	683	22	434	1159	431	169	2131	2505	2642	117	641	2095	1329	3025
HLCS_ENSG00000159267_21_36937217_-1	HLCS	371	633	230	333	595	229	903	1162	1072	1219	377	278	374	849	3006	5285	1510	1254	1890	12	439	1805	1544	422
YEATS4_ENSG00000127337_12_69370946_1	YEATS4	498	519	298	253	1375	752	1255	1509	1329	1484	537	445	536	742	882	1843	1649	2034	2561	286	36	2113	1840	699
ZGPAT_ENSG00000197114_20_63733734_1	ZGPAT	733	918	930	823	866	688	1775	2053	2364	2641	732	1435	688	2277	1620	3033	2730	3016	4486	365	6703	4961	2857	68099
USP46_ENSG00000109189_4_52626082_-1	USP46	365	442	297	508	323	88	926	1219	953	932	348	389	307	1588	801	2127	1171	1260	1294	48161	2146	1184	802	14951
NT_774	NA	533	550	688	263	1001	176	1224	1682	1284	1613	561	591	492	2764	1977	4232	2292	2550	3028	1413	63	2980	1825	4362
HMG20A_ENSG00000140382_15_77479196_1	HMG20A	327	490	274	543	404	38	918	920	1220	1413	390	368	370	717	176	426	1642	1904	2024	157	737	2038	1322	78
LAS1L_ENSG00000001497_X_65529228_-1	LAS1L	419	14	0	228	457	0	1107	1297	1180	1395	451	25	347	79	61	1469	1774	2231	2295	63	37	1872	1434	98
SMARCA5_ENSG00000153147_4_143536625_1	SMARCA5	302	81	70	360	362	625	996	1337	1135	1346	330	118	402	533	1486	1040	1378	1800	1434	7	1266	1617	1052	9
NCOA1_ENSG00000084676_2_24752101_-1	NCOA1	688	298	296	398	381	191	1470	2133	1861	2128	662	659	677	2968	1725	4157	1976	2812	3458	85	5769	2988	2142	813
PRDM11_ENSG00000019485_11_45183034_1	PRDM11	795	720	579	1816	921	14301	1744	2665	2142	2507	573	1119	700	4000	3507	3187	2632	3338	4061	43	1755	3607	2630	615
DDB1_ENSG00000167986_11_61309918_1	DDB1	712	144	26	1247	467	436	1689	2892	2342	2313	767	0	661	712	342	488	2391	2435	2834	98	217	3210	1890	445
KDM5B_ENSG00000117139_1_202736324_1	KDM5B	394	603	684	246	1023	8	1103	1339	1448	1091	493	681	434	569	1044	4106	1248	1912	2569	546	452	2934	1692	2233
KDM4E_ENSG00000235268_11_95026221_1	KDM4E	392	496	699	500	1105	151	1016	1409	1165	1321	411	603	373	2983	2005	4047	1324	1643	2217	258	244	2695	1867	383
SMYD1_ENSG00000115593_2_88106465_1	SMYD1	783	560	763	655	450	1463	2083	2490	2131	2261	643	916	742	2045	994	4095	3097	3453	4856	5952	206	5122	3420	1900
TLK2_ENSG00000146872_17_62573221_1	TLK2	438	149	157	162	999	109	852	1077	1088	1323	351	233	333	1298	617	628	1391	1233	2179	81	2283	2499	1169	282
IDH2_ENSG00000182054_15_90087515_1	IDH2	441	237	55	493	2474	1980	1198	1293	1167	1332	425	518	356	1786	1010	10688	1708	1692	1986	508	147	2335	1421	432
SUV39H2_ENSG00000152455_10_14897369_1	SUV39H2	847	802	1702	2081	2237	272	2187	2625	2475	2867	879	1324	752	9558	5912	8630	2992	4094	5231	7433	879	5056	3188	586
KANSL1_ENSG00000120071_17_46171804_1	KANSL1	486	346	719	3212	878	1157	1709	2422	1926	1993	648	294	607	1905	3454	2380	2218	2511	3413	214	778	2600	2189	3699
DAPK3_ENSG00000167657_19_3961081_-1	DAPK3	406	1343	567	3239	3899	1849	1290	1458	1231	1589	513	452	427	1006	1026	756	1400	2108	2600	11244	11017	2648	1699	20130
PBRM1_ENSG00000163939_3_52658243_1	PBRM1	587	323	314	1296	1616	590	1407	1541	1443	1736	678	352	658	933	1436	2859	2109	2519	3153	3240	474	2463	1670	217
RYBP_ENSG00000163602_3_72446518_-1	RYBP	600	754	537	125	113	43	1629	1671	1741	2240	597	1294	607	602	2406	3876	2477	2953	3969	40	353	3908	2599	1180
NAP1L2_ENSG00000186462_X_73213893_-1	NAP1L2	292	371	242	63	239	366	738	895	842	969	332	517	289	1349	88	695	1081	1141	2085	66	473	1585	1330	279
HCFC2_ENSG00000111727_12_104068006_-1	HCFC2	549	667	1013	742	3135	381	1289	1353	1678	1659	526	534	532	1142	3939	3808	1815	1965	3382	2527	5671	3335	1935	2463
CDY1_ENSG00000172288_Y_25622993_-1	CDY1	440	666	1385	178	615	896	1322	1431	1467	1658	537	954	527	3406	3478	1503	1952	1953	3227	1240	2082	2657	2176	1067
PARP2_ENSG00000129484_14_20345082_1	PARP2	391	398	99	92	622	0	724	1061	922	869	333	246	274	547	712	174	918	1147	1242	3	8	1115	876	218
SFMBT1_ENSG00000163935_3_52943357_-1	SFMBT1	393	2	46	5221	1147	100	791	1157	995	1277	401	42	333	27	607	1300	1272	1236	1676	32	94	1085	1147	80
OGT_ENSG00000147162_X_71567688_-1	OGT	495	20	90	13	15	40	1142	1352	1477	1719	536	0	424	158	450	413	1680	2117	2321	49	65	1909	1340	16
PHF2_ENSG00000197724_9_93655960_-1	PHF2	836	1014	1047	2020	550	641	1758	2765	2312	2789	915	810	725	1403	6476	3317	3430	3539	4248	682	4104	4406	3096	612
BPTF_ENSG00000171634_17_67912664_1	BPTF	421	2	31	74	380	56	1525	1715	1326	1488	638	130	553	431	293	1760	1948	1900	2573	36	105	2133	1530	201
NT_659	NA	780	1453	1926	578	873	5995	1932	2804	2353	2856	969	1133	795	4378	8164	6350	3324	3718	4819	1054	4932	5188	3219	2589
GATAD2B_ENSG00000143614_1_153813401_1	GATAD2B	814	930	1238	308	248	199	1749	1809	2113	2429	845	1137	677	2243	3993	2605	2863	3034	4894	22	370	4648	3001	185
USP22_ENSG00000124422_17_21006928_1	USP22	726	1187	1554	221	928	26	1973	2318	2106	1970	658	1894	584	416	3149	463	2454	2747	3949	16	22	3849	2383	33
SUDS3_ENSG00000111707_12_118403447_1	SUDS3	622	693	355	214	1247	566	1449	1450	1617	2171	650	762	583	1165	1843	2055	2321	2645	4103	603	729	3157	2539	1850
INO80B_ENSG00000115274_2_74456248_1	INO80B	502	538	295	93	3305	1	1597	1728	1423	1793	608	225	474	1253	1134	2836	1866	1758	2633	15	672	3286	1997	249
IDH1_ENSG00000138413_2_208243587_-1	IDH1	646	583	607	3319	2739	214	1504	1507	2023	2183	650	950	574	1660	283	1569	2320	2612	3932	530	46068	4398	3042	262
JARID2_ENSG00000008083_6_15508387_-1	JARID2	752	1629	658	1291	1291	6727	1988	2617	2294	2326	841	992	750	2960	5481	11176	3347	3382	5628	260	1303	5405	3431	3242
NT_788	NA	557	597	1675	1121	1483	416	1326	1556	1366	1698	640	1129	569	4416	3377	5267	2300	2277	3211	659	194	3521	2172	1804
NT_601	NA	435	640	752	628	4230	601	1435	1316	1264	1715	483	706	445	3618	2278	5007	1761	2144	3170	495	968	2900	1759	3074
LRWD1_ENSG00000161036_7_102468882_-1	LRWD1	454	461	428	219	1497	32	1225	1401	1606	1526	553	491	465	2657	1763	2831	2097	2469	2724	196	166	2421	1821	12541
SIN3B_ENSG00000127511_19_16851518_-1	SIN3B	395	229	520	1923	341	1223	941	1178	929	1057	457	337	362	1093	529	1278	1635	1602	2728	72522	3834	2679	1724	17242
ACTR6_ENSG00000075089_12_100218481_-1	ACTR6	724	899	848	2352	3176	1444	1475	2247	1808	1982	642	776	638	1357	3861	4269	2254	3294	3748	1154	3879	3395	2770	1482
FOXO1_ENSG00000150907_13_40665983_-1	FOXO1	688	1099	485	236	1522	4914	1797	2244	2324	2474	778	1243	738	2421	3689	2478	3298	3396	4875	2723	55303	4547	3127	4055
NT_730	NA	274	390	116	567	44	248	741	678	687	795	237	110	257	4927	923	3548	732	1085	1782	239	362	2060	1245	639
MBD1_ENSG00000141644_18_50275645_1	MBD1	511	623	268	396	1517	30	1242	1561	1304	1421	398	502	499	1229	1044	2631	1781	2136	2494	2384	531	2550	1707	372
JADE2_ENSG00000043143_5_134552204_1	JADE2	980	1325	1077	2210	1677	834	2411	3309	2981	3954	997	1220	923	2994	9132	4136	4178	4570	6107	244	404	5309	3980	28224
NCOR1_ENSG00000141027_17_16091900_-1	NCOR1	536	649	417	214	429	79	1070	1506	1456	1846	517	335	645	225	1040	1216	1677	2456	2724	373	42556	2695	1896	566
SUPT16H_ENSG00000092201_14_21371931_-1	SUPT16H	335	31	74	126	179	2553	778	1023	856	745	232	467	338	179	889	1596	1337	1154	1477	5108	20	1445	980	305
ATM_ENSG00000149311_11_108284395_1	ATM	386	313	265	2985	1957	966	1144	1339	1364	1479	529	103	499	832	1093	1662	1559	1717	3277	138	640	2719	2317	80
TAF3_ENSG00000165632_10_7977287_-1	TAF3	558	162	236	298	1220	617	1431	1628	1609	1931	626	126	597	573	85	69	2038	2185	3464	54	136	3293	2549	134
NT_234	NA	639	1170	1189	9535	455	101	1490	1852	1860	1977	693	924	517	5171	1424	3391	2406	2418	3324	365	200	3405	1924	2637
CDK1_ENSG00000170312_10_60792172_1	CDK1	548	47	139	32	62	36	1370	1234	1236	1229	579	0	525	777	83	227	1211	1646	2875	8	17	1848	1110	16
NT_264	NA	407	912	677	420	1001	207	982	1433	1351	1779	424	699	318	2448	2794	1889	1455	1680	3555	157	361	2563	1846	100
NT_379	NA	361	495	360	292	141	101	1016	1771	1167	1235	387	156	327	1700	1378	3236	1702	1412	2339	32	125	2018	1260	177
BRPF3_ENSG00000096070_6_36200785_1	BRPF3	774	380	307	131	765	380	2049	2706	2257	2886	909	231	696	2924	4379	1476	3131	4041	4675	61	231	4647	3046	72
SETD1A_ENSG00000099381_16_30964148_1	SETD1A	903	200	254	151	1228	151	1850	2522	2458	2355	761	295	833	213	361	1093	3106	3166	5032	102	26	4969	3590	263
MLLT1_ENSG00000130382_19_6262250_-1	MLLT1	814	533	795	356	443	135	1957	2638	2353	2763	856	658	703	2041	3132	2469	2772	3565	4309	82	751	4584	3229	185
APOBEC3B_ENSG00000179750_22_38989588_1	APOBEC3B	889	1005	918	466	1345	879	2052	1996	2215	2617	889	1395	780	4098	3610	3603	3185	3448	4776	1525	1216	5966	3654	1643
TAZ_ENSG00000102125_X_154412175_-1	TAZ	622	395	110	647	105	321	1515	1761	1730	1601	739	245	547	1024	242	653	2095	2562	3150	92	232	3129	1764	150
NT_389	NA	319	790	396	475	256	527	830	1004	930	1172	366	603	335	432	2094	685	1187	1572	2284	306	61	1882	1617	57
NT_26	NA	487	597	601	113	136	977	872	1240	1260	1255	457	293	353	2394	856	3197	1562	1875	2087	67	190	2316	1219	1287
TLK1_ENSG00000198586_2_171117751_-1	TLK1	745	727	593	276	521	327	1615	2287	1887	2333	829	639	649	5185	3375	2095	2445	3005	4215	243	400	4262	2560	1303
ASXL2_ENSG00000143970_2_25744038_1	ASXL2	487	538	460	1673	200	45	1104	1126	1097	1370	472	496	369	1541	1544	2258	1405	1610	2961	587	346	2254	1766	379
NT_442	NA	850	1360	1159	1927	1367	5002	1855	2361	2197	2541	732	1145	821	3034	4080	4779	2746	3141	5190	191	3917	4828	3141	3736
ZMYM3_ENSG00000147130_X_71251183_1	ZMYM3	334	240	193	429	38	42	652	794	972	915	299	128	336	290	513	41	1066	1170	1385	102	377	1923	1214	80
TEAD2_ENSG00000074219_19_49347300_1	TEAD2	369	247	196	877	711	2233	1126	1262	1154	1133	395	353	353	1001	2361	1304	1659	1962	2386	559	1144	2791	1436	1971
BRPF3_ENSG00000096070_6_36207343_1	BRPF3	504	194	288	202	134	466	1331	1309	1345	1875	495	581	395	341	2322	1730	2103	1846	3067	197	259	3158	1705	1026
AURKB_ENSG00000178999_17_8206603_-1	AURKB	458	55	97	43	175	46	1099	1408	1445	1166	382	14	457	344	231	207	1622	1942	2156	50141	5051	2026	1671	11036
TDRD3_ENSG00000083544_13_60509816_1	TDRD3	746	1073	764	2450	2701	326	1741	2036	1934	2298	681	1002	695	2991	2343	4994	2424	2796	4397	18934	10763	3931	2541	9590
USP21_ENSG00000143258_1_161162358_1	USP21	565	530	708	435	2090	6293	1614	1860	1691	1777	695	794	476	911	735	4244	1784	2339	3692	1343	62249	3498	2490	9611
PRKAG3_ENSG00000115592_2_218826990_1	PRKAG3	442	511	459	444	136	34	1086	1859	1219	1455	584	778	484	2917	780	2622	1797	1969	3929	4928	1092	3625	2169	619
PKN1_ENSG00000123143_19_14443616_1	PKN1	297	529	132	251	632	0	561	689	739	756	260	484	218	433	118	918	847	1139	1307	14	35	798	697	68
SMARCAL1_ENSG00000138375_2_216447072_-1	SMARCAL1	801	1690	831	1399	276	3868	2054	2019	2194	2619	854	1783	658	5209	3205	1651	2786	3559	4479	418	5800	4894	2646	6681
SP140_ENSG00000079263_2_230238247_-1	SP140	410	803	441	134	5145	221	986	1662	1331	1536	568	995	474	1603	979	2194	1780	2093	2764	35	7564	2635	1798	2367
HMGB1_ENSG00000189403_13_30463258_-1	HMGB1	305	23	148	140	222	1207	916	1307	825	1031	471	44	379	16	21	614	1479	1359	1699	903	556	847	892	202
YWHAB_ENSG00000166913_20_44901632_1	YWHAB	547	348	755	441	352	295	1361	1882	1616	1982	454	918	478	1322	5442	4191	2162	2777	4161	1933	3634	3420	1856	251
BRMS1L_ENSG00000100916_14_35834918_1	BRMS1L	501	934	1491	742	1046	427	1446	2008	1649	2194	555	1302	491	2801	1226	2240	1822	2576	3493	1756	1186	2918	2315	235
HR_ENSG00000168453_8_22123749_1	HR	627	473	448	12668	713	962	1581	1837	1976	2269	685	1029	581	1547	804	4456	2207	2541	3372	770	1187	3276	2347	5052
WAC_ENSG00000095787_10_28616251_-1	WAC	652	95	95	1860	1745	14588	1823	2289	2077	1808	761	137	630	395	214	583	2277	2684	3698	683	3231	3608	1825	763
TP53_ENSG00000141510_17_7673824_-1	TP53	489	472	784	549	2040	529	1219	1783	1507	1837	600	1095	505	1183	1657	2864	1824	2018	3250	10277	634	3182	2799	3570
SETD5_ENSG00000168137_3_9447941_1	SETD5	681	650	399	1379	601	606	1621	2021	1860	2458	811	370	642	1476	1779	2419	2514	3095	4023	1348	456	3134	2190	3658
NT_309	NA	388	432	284	125	1108	229	763	1091	832	1098	381	704	262	3559	2893	2076	1240	1483	1720	1151	1798	1975	1135	723
TLK2_ENSG00000146872_17_62602069_1	TLK2	527	125	140	350	160	536	1534	1712	1481	1936	504	206	494	1189	2473	2380	2038	2417	3055	28	19	2199	1718	33
NT_635	NA	747	933	1018	3352	264	307	1899	1955	1660	2362	746	993	631	2257	1856	4519	2771	2869	4325	746	509	5139	2925	691
HDAC3_ENSG00000171720_5_141628128_1	HDAC3	589	29	19	253	774	175	1295	2057	1870	1884	583	176	602	386	67	209	2314	2437	3199	1027	834	3263	1929	1844
RUVBL1_ENSG00000175792_3_128097318_1	RUVBL1	442	0	2	155	60	2021	1223	1543	1215	1279	548	38	428	87	594	842	1644	1768	2127	13	24	2120	1437	1399
KDM4C_ENSG00000107077_9_6849565_1	KDM4C	611	329	393	1136	474	294	1154	1557	1385	1419	550	420	410	688	731	483	1579	2017	3367	203	34884	3138	2232	1660
KMT2B_ENSG00000272333_19_35726266_1	KMT2B	992	890	1210	1052	321	575	2335	2692	2454	2968	1016	852	865	3323	2331	7426	3203	3412	5173	3751	454	5871	3517	493
BAHD1_ENSG00000140320_15_40464519_1	BAHD1	423	738	299	685	356	333	1214	1523	1516	1775	534	289	429	367	135	1706	1945	2167	3142	126	1131	2278	1997	1506
MYBBP1A_ENSG00000132382_17_4549341_-1	MYBBP1A	838	245	134	322	304	112	1975	2316	2417	2828	877	305	863	299	682	5077	3686	4186	4264	211	128	4322	3136	218
EXOSC4_ENSG00000178896_8_144080492_-1	EXOSC4	673	74	195	388	278	21	1719	2307	2134	2139	806	207	663	527	205	296	2393	2373	3406	2647	111	3190	2240	141
NCOA2_ENSG00000140396_8_70156665_1	NCOA2	535	461	420	135	235	730	982	1193	942	1704	521	557	336	395	1307	7196	1648	1911	2323	105	315	2314	1602	847
NT_243	NA	406	396	1172	78	210	443	1231	1380	1423	1305	426	962	428	4149	4667	1690	1552	1641	3055	238	3569	2169	1919	1512
NT_446	NA	584	1029	552	287	753	198	1648	1820	1785	2134	583	1402	541	2075	2330	3687	2703	2600	3461	2885	193	3144	2439	312
CHD2_ENSG00000173575_15_92946211_1	CHD2	278	266	182	123	2308	0	784	1033	701	1006	297	221	245	954	736	528	915	1081	996	186	727	1880	745	17
SETDB2_ENSG00000136169_13_49485645_-1	SETDB2	758	751	1017	1689	632	896	1759	2380	2045	2515	787	714	721	1967	1253	3759	2579	2369	3370	330	45158	3815	2704	130
NT_664	NA	449	252	667	236	240	297	883	1206	1066	1446	420	472	363	2213	1331	2479	1878	1747	3521	1468	1024	2608	1919	2027
MBD1_ENSG00000141644_18_50275935_-1	MBD1	634	586	491	833	1104	507	1379	2038	1570	1737	606	1023	660	1913	3199	2595	2355	2778	3898	890	20445	2495	2110	121
NT_768	NA	234	454	411	151	134	183	672	867	761	750	286	346	335	570	1021	1533	1014	1075	1554	65	366	1485	823	5354
ZBTB33_ENSG00000177485_X_120255048_1	ZBTB33	151	86	117	53	8	0	375	355	385	395	153	355	120	107	194	475	527	620	546	13	19	658	425	4
PPP4C_ENSG00000149923_16_30084826_1	PPP4C	887	146	192	1589	1792	861	2482	2838	2718	3260	898	178	965	299	314	2067	3259	4110	5006	466	2282	4744	3159	312
CHUK_ENSG00000213341_10_100222870_-1	CHUK	667	945	681	3712	975	307	1604	1836	2039	2358	855	614	653	2378	2259	4003	2654	2766	4520	7097	3499	3772	2997	7546
PHC3_ENSG00000173889_3_170128688_-1	PHC3	722	540	501	301	420	99	1918	2422	2108	2593	819	1136	764	1476	1841	2469	3047	3350	4486	45	267	4934	3253	123
EXOSC5_ENSG00000077348_19_41389832_-1	EXOSC5	571	4	39	641	156	1203	1243	1863	1478	1855	584	11	584	398	490	541	1666	1863	2689	5	9	2801	1631	13
APOBEC3H_ENSG00000100298_22_39101480_1	APOBEC3H	441	217	660	1279	267	475	1146	1432	1300	1416	447	609	408	1339	845	2944	1354	1502	2911	14	240	2732	1511	708
UBR7_ENSG00000012963_14_93220393_1	UBR7	595	1045	609	16839	104	82	1410	1778	1610	2014	578	814	633	324	2095	1977	2004	2508	3449	7253	4085	3060	1813	3137
RMI1_ENSG00000178966_9_84001382_-1	RMI1	644	640	348	5165	284	5681	1407	1546	1674	1698	547	723	461	3241	1138	3095	1967	1831	2864	243	2938	2460	2340	578
JAK2_ENSG00000096968_9_5090565_1	JAK2	498	489	420	171	12861	891	1176	1779	1517	1487	529	434	467	4051	1128	2803	1521	2295	2552	57	679	2577	2243	16390
CDY2B_ENSG00000129873_Y_17879784_-1	CDY2B	658	1494	561	557	1995	31849	1663	2206	1918	2172	649	1731	639	1359	3297	3461	2596	2427	3296	824	361	3622	2218	4499
BRD3_ENSG00000169925_9_134050462_-1	BRD3	632	614	1648	607	2439	162	1336	1767	1536	1945	442	683	503	3256	1817	988	2729	2852	2755	150	300	2901	2471	1470
TTK_ENSG00000112742_6_80031543_1	TTK	757	153	134	153	298	81	1653	2404	1799	2005	819	84	592	2478	1683	2041	2433	2443	3379	20	48	3113	1772	110
PHF13_ENSG00000116273_1_6620211_-1	PHF13	569	384	423	192	98	790	1642	1785	1546	1728	661	1173	537	1112	1827	3740	2579	2874	3544	62	977	3766	2202	83
PRKAG3_ENSG00000115592_2_218830186_-1	PRKAG3	855	946	1121	1647	3582	92	1901	2443	2348	2756	847	1098	746	2748	2509	4518	2897	3776	5364	425	4752	3927	3223	7765
RAI1_ENSG00000108557_17_17794501_1	RAI1	506	1206	441	542	477	512	1560	1839	1560	1607	612	548	620	1638	871	1722	2022	2825	3173	87	331	3691	2043	503
SENP1_ENSG00000079387_12_48074742_-1	SENP1	605	358	298	2139	537	416	1572	1507	1741	2182	793	313	528	2829	2305	4092	2350	2594	4410	4302	695	3995	2581	660
USP36_ENSG00000055483_17_78813788_1	USP36	520	60	27	54	723	7	1337	1996	1668	1515	476	404	547	233	493	1488	2048	2246	2460	4	28	2631	1438	46
TAF6L_ENSG00000162227_11_62776462_1	TAF6L	786	550	496	1864	420	1082	2285	2182	2435	2402	854	870	770	1224	817	2809	3102	3190	4859	214	33728	5071	2830	6159
WSB2_ENSG00000176871_12_118042911_-1	WSB2	630	549	635	3899	216	6045	1463	1818	1598	2022	581	767	570	858	1023	2618	2621	2545	3894	78	27	3623	2096	27
UIMC1_ENSG00000087206_5_176907163_1	UIMC1	483	71	251	337	567	83	672	1080	912	889	456	270	302	47	379	246	1230	1247	1354	11	9	2357	1155	2267
KDM8_ENSG00000155666_16_27210159_-1	KDM8	877	563	413	2677	1074	8657	2327	2479	2218	3036	885	1019	773	2099	2535	3143	3522	3960	5890	85	1292	4716	3172	866
JDP2_ENSG00000140044_14_75461429_1	JDP2	523	403	543	2019	191	138	1478	2268	1681	1982	576	1115	574	3008	1001	3142	2519	2327	4088	423	165	3696	2338	31
SCML2_ENSG00000102098_X_18320396_1	SCML2	734	1333	852	864	524	978	1857	2519	2254	2742	760	1197	784	2191	3485	4533	2920	3605	4891	2689	636	4855	3074	22885
BAHD1_ENSG00000140320_15_40465380_1	BAHD1	562	634	412	190	390	6	1271	1962	1825	1934	524	984	525	1038	1410	1135	1936	2390	3495	8260	1144	3318	2123	479
JARID2_ENSG00000008083_6_15512229_1	JARID2	573	607	633	1905	534	1361	1282	1427	1450	2126	533	828	572	1851	4269	6389	2267	2677	3632	1657	17137	3620	2562	1980
INO80_ENSG00000128908_15_41056675_-1	INO80	553	93	75	90	273	700	1256	1646	1744	2052	505	40	441	93	472	282	1967	2219	3007	46	91	2619	1636	21
MAZ_ENSG00000103495_16_29807807_1	MAZ	689	602	557	4434	636	288	1615	1766	1585	2033	718	947	555	1716	3390	2007	2330	2269	4181	725	1682	3229	2353	1463
DAXX_ENSG00000204209_6_33321245_1	DAXX	870	484	492	2011	595	30440	1938	2312	2565	2580	978	618	739	1996	6742	8712	3231	3728	5588	258	3789	5167	3640	5932
CTCFL_ENSG00000124092_20_57515800_-1	CTCFL	702	439	548	260	7032	320	1494	2057	1564	2038	740	573	644	6554	3238	2243	2068	2912	4131	914	262	3147	2599	477
NT_819	NA	393	653	572	440	380	1317	1109	1315	1033	1239	358	379	385	1754	690	2448	1967	1887	2417	1432	294	2463	1816	697
POGZ_ENSG00000143442_1_151405580_-1	POGZ	598	391	446	286	870	252	1494	1654	1843	1576	634	742	519	1231	362	1498	2024	2511	4235	2514	3038	3428	2813	26419
FBRSL1_ENSG00000112787_12_132582125_-1	FBRSL1	702	253	265	657	3129	13833	1904	2535	2035	2201	669	401	650	2971	421	665	2683	2504	3847	57	683	3430	2052	445
RBX1_ENSG00000100387_22_40951427_1	RBX1	711	282	177	49	113	142	1903	2121	2148	1806	835	107	766	412	1227	4318	2306	2648	2275	220	87	2313	1679	133
GSG2_ENSG00000177602_17_3725241_-1	GSG2	513	490	463	200	270	40	1386	1738	1147	1560	456	761	422	3518	2158	2458	2085	2159	2536	61	822	2758	2020	21
LAS1L_ENSG00000001497_X_65518452_-1	LAS1L	308	27	98	115	20	49	649	1267	1121	1280	315	1	334	1408	105	165	1422	1522	1911	39	1426	1856	1599	271
DPF1_ENSG00000011332_19_38218599_-1	DPF1	701	353	1222	373	2339	678	1976	2597	2280	2194	826	1091	709	2374	2273	2381	2700	3267	3785	1290	172	3516	2536	723
NT_575	NA	612	1122	585	1998	756	508	1547	1628	1930	2118	735	1527	665	1993	5873	5982	2295	2859	4380	4453	732	3983	3062	38618
PRDM16_ENSG00000142611_1_3425623_1	PRDM16	335	57	56	17	115	271	715	739	844	967	282	34	340	2011	138	137	824	1224	1681	9	70	1852	978	76
NT_158	NA	782	1261	874	1819	1052	1302	1854	2502	2186	2591	794	818	658	7087	5963	5949	2633	2670	5034	311	6377	4703	3434	5879
CHRAC1_ENSG00000104472_8_140515181_1	CHRAC1	177	311	264	32	225	1	664	807	873	733	266	304	265	999	491	294	848	1217	1416	4	61	1498	1011	1530
A1CF_ENSG00000148584_10_50816014_1	A1CF	340	49	391	80	140	1	717	1240	860	740	395	355	333	360	221	750	1069	1256	1828	23	20	1726	969	110
NT_341	NA	489	697	1085	716	521	1972	1448	1746	1576	1885	649	1171	522	5632	1806	1276	1759	2521	4141	3990	5698	3529	2411	832
ASF1A_ENSG00000111875_6_118905728_1	ASF1A	257	278	41	76	100	32	856	530	744	840	326	570	251	347	235	206	974	946	1769	9	16	1786	1288	798
MORF4L2_ENSG00000123562_X_103676824_1	MORF4L2	442	270	196	605	377	57	1172	1714	1262	1682	513	278	480	1131	1185	1813	1558	1974	3148	530	31282	2609	1943	634
APOBEC3G_ENSG00000239713_22_39083840_1	APOBEC3G	721	807	840	290	1140	1953	1779	2145	2006	2521	722	499	676	2034	2448	2531	3072	2842	3523	759	1654	3967	2740	508
BAZ1A_ENSG00000198604_14_34771588_-1	BAZ1A	665	1629	1099	2654	69803	10962	1793	2339	2231	1894	656	1753	668	3619	3100	7835	2269	3085	3795	1088	462	3886	2367	7535
RCOR1_ENSG00000089902_14_102722243_1	RCOR1	521	364	341	673	3811	534	1375	1649	1656	1890	517	573	515	1011	3636	1599	1929	2259	3067	4040	958	2971	1764	14583
EZH2_ENSG00000106462_7_148817326_-1	EZH2	1009	829	527	4757	424	1738	2109	3256	2452	2609	1012	516	1099	2362	4515	2302	3491	3950	5887	224	3242	6157	3686	712
CTBP1_ENSG00000159692_4_1225374_1	CTBP1	702	1228	1004	1544	324	1327	1800	2063	2151	2107	688	1733	611	2706	4660	5309	2747	3260	4159	592	379	3489	2882	7198
TET1_ENSG00000138336_10_68686590_1	TET1	511	359	945	10191	541	1127	1184	1294	1641	1865	623	573	529	448	795	1732	1769	2254	2942	1184	11678	3317	2339	6070
RCOR1_ENSG00000089902_14_102714431_-1	RCOR1	683	701	577	4886	1104	679	1654	1728	1960	2567	694	656	645	1006	419	896	2596	2825	4280	1272	5822	4091	2459	16800
NT_818	NA	581	637	1380	810	134	2957	1403	2000	1642	2171	641	812	627	3973	3554	6717	2551	2884	4572	133	2864	3290	2546	4553
KEAP1_ENSG00000079999_19_10489702_-1	KEAP1	843	561	547	2105	4419	1720	2021	2603	2450	2793	777	790	686	1197	4232	3889	3120	3318	10142	6215	8188	9261	7749	11941
KMT2C_ENSG00000055609_7_152179841_1	KMT2C	361	429	241	12	304	15551	993	1123	1187	1178	371	225	359	1702	3911	1784	1196	1578	2581	5878	573	1989	1696	463
CARM1_ENSG00000142453_19_10871916_-1	CARM1	387	50	184	24465	3937	88	1198	1343	1402	1813	530	221	453	112	953	2733	1545	2540	2655	336	308	2891	1808	456
NT_745	NA	351	556	574	474	407	0	607	791	898	885	293	356	269	1085	1061	3058	1444	1279	1964	565	651	1065	1359	258
YWHAE_ENSG00000108953_17_1361174_1	YWHAE	606	1503	418	608	8525	734	1100	1441	1310	1683	664	693	482	3159	1055	1835	1673	2611	2463	1305	26504	3091	1751	2886
ASXL2_ENSG00000143970_2_25743077_1	ASXL2	440	621	341	1893	235	457	1175	1886	1340	1586	494	615	453	2709	2896	2228	1792	2131	2834	545	3979	2715	1816	35519
UCHL5_ENSG00000116750_1_193029599_-1	UCHL5	375	111	131	251	267	741	897	1323	1330	1485	439	229	418	232	1538	307	1463	2002	3381	72	102	2362	1934	140
TAF4_ENSG00000130699_20_62003800_-1	TAF4	882	394	535	1567	1457	3022	2140	2653	2417	3145	1017	223	822	1508	988	567	3262	3616	4987	540	1541	5139	2894	956
NT_782	NA	935	1724	1319	4802	443	3525	2444	2882	2614	3138	968	1585	938	4195	4617	6115	3356	4351	6029	2476	7334	6375	3667	1562
KAT2A_ENSG00000108773_17_42120317_-1	KAT2A	435	636	463	81	1250	323	1231	1554	1418	1365	570	524	430	182	629	555	1630	2402	2738	99	187	2448	1639	2160
RAD54L2_ENSG00000164080_3_51662857_-1	RAD54L2	543	343	313	222	180	5	1491	1579	1573	1642	619	444	435	570	2745	623	1785	2242	3504	323	222	2487	2146	711
KMT2A_ENSG00000118058_11_118481789_1	KMT2A	571	409	91	137	137	23	1580	1793	1671	1903	687	349	641	280	189	424	2115	2478	2789	132	22	3509	2405	117
NT_385	NA	327	419	148	132	669	328	826	1001	796	953	394	961	470	1117	1070	2628	1139	811	1750	57	452	1704	1405	86
CHD9_ENSG00000177200_16_53285631_-1	CHD9	696	1275	1114	945	973	20851	1855	2387	2347	2576	761	1327	746	2073	3597	3382	2837	3745	4397	356	287	4178	2484	776
YWHAB_ENSG00000166913_20_44901706_-1	YWHAB	358	233	307	591	572	442	1003	1148	927	814	313	322	378	729	1591	3495	1168	1247	1937	235	98	1422	919	860
ARID4B_ENSG00000054267_1_235234477_1	ARID4B	301	304	274	228	83	235	674	1099	902	719	293	144	306	138	436	173	641	1004	1346	194	13	1161	997	8
AURKA_ENSG00000087586_20_56370338_1	AURKA	147	52	0	27	0	0	443	570	479	340	167	98	147	0	6	0	406	482	499	2	4	392	412	7
MLLT10_ENSG00000078403_10_21682252_1	MLLT10	303	385	253	195	196	26	886	905	892	892	267	404	313	655	664	5185	1024	1097	1234	226	7886	1251	1185	258
FOXP3_ENSG00000049768_X_49255794_-1	FOXP3	338	176	516	117	1455	413	867	1237	1373	1343	412	570	441	1859	1089	2903	1500	2197	3031	181	393	2695	2109	131
MBD6_ENSG00000166987_12_57524773_-1	MBD6	741	325	490	265	7409	402	2054	2350	2205	2939	873	485	706	1611	375	812	2542	3409	4891	389	2426	4648	2586	63
PDP1_ENSG00000164951_8_93922463_1	PDP1	811	1338	1031	5344	797	7963	1865	2885	2521	3414	970	1403	862	3364	3171	3823	3618	3957	4918	2833	1517	4834	3358	6339
BRD8_ENSG00000112983_5_138164718_-1	BRD8	246	92	196	43	58	1135	608	691	706	777	297	373	248	45	254	650	790	1022	795	787	1383	1194	1211	1296
KAT6B_ENSG00000156650_10_75020659_-1	KAT6B	396	127	295	37	644	673	795	783	892	1189	293	120	374	778	184	1251	1131	1669	2293	15	19	2164	1720	143
SFMBT1_ENSG00000163935_3_52943502_1	SFMBT1	419	564	720	339	232	9124	1172	1370	1227	1246	468	774	436	412	2623	383	1516	1982	3224	101	6398	3188	1745	4611
NT_514	NA	570	1190	741	737	432	130	1410	1954	1709	1737	592	701	500	2745	2533	3140	2115	2465	2705	724	7417	3420	2177	2459
CHD1_ENSG00000153922_5_98896318_1	CHD1	577	180	123	55	44	31	1295	1639	1417	1712	553	205	451	475	990	256	2088	2290	3238	129	64	2219	1719	517
ZRANB3_ENSG00000121988_2_135230830_-1	ZRANB3	495	541	367	4089	110	38	1100	1358	1461	1542	545	623	484	2163	3970	1396	1869	2415	2064	234	167	2857	1838	128
DNMT3B_ENSG00000088305_20_32786607_-1	DNMT3B	423	358	249	22	174	1101	961	1521	1191	1355	453	433	335	887	239	3594	1621	1747	2443	694	2024	2505	1535	2508
NT_425	NA	693	1283	974	927	796	2272	1858	2450	2047	2471	771	1354	724	2023	3165	2728	2705	3001	4295	179	1688	4844	2732	5551
IKZF3_ENSG00000161405_17_39766322_1	IKZF3	586	485	528	1142	454	456	1431	2133	1957	1939	702	845	617	1883	3342	6048	2730	2649	4489	203	1650	3539	2509	15799
RBBP5_ENSG00000117222_1_205105113_-1	RBBP5	537	92	218	53	144	75	1508	1431	1701	1930	508	98	637	314	655	75	2452	2376	3145	21	1122	3367	1665	17
UBR7_ENSG00000012963_14_93218670_1	UBR7	429	304	334	186	119	28	1056	1231	1137	1141	431	653	308	958	1716	2943	1369	1879	2730	9	103	2704	1529	992
HIF1AN_ENSG00000166135_10_100546545_1	HIF1AN	645	748	286	101	503	250	1271	1770	1538	1827	608	454	530	2121	1760	2991	1971	2830	4060	194	5829	3686	2108	1376
ZNF217_ENSG00000171940_20_53577199_-1	ZNF217	488	263	220	1361	1119	1212	1118	1352	1338	1444	586	501	454	1742	1928	1971	1804	1724	2188	3139	2444	2756	1719	765
NAT10_ENSG00000135372_11_34135286_1	NAT10	283	64	125	192	90	2877	1010	1047	1087	1189	414	196	357	712	1282	2980	1506	1762	1917	71	20	1644	826	27
MCRS1_ENSG00000187778_12_49559480_1	MCRS1	811	209	162	221	167	112	2372	2052	2558	2783	803	141	873	476	170	220	3656	4205	4965	203	86	4117	3277	41
ACTL6B_ENSG00000077080_7_100648751_-1	ACTL6B	306	267	602	213	140	23	800	1042	1030	1067	391	305	266	2449	1071	3253	1211	1413	1658	49	16	1594	1052	334
PRR14_ENSG00000156858_16_30653059_-1	PRR14	500	644	582	795	1414	76	1200	1631	1264	1536	493	1274	444	2679	1936	746	1555	1910	2541	59	26	2600	2132	60
NT_586	NA	591	1122	824	1586	667	5443	1482	2040	1617	2083	661	1317	602	2236	7822	7038	2377	3440	3837	102	6302	4134	2388	297
DNAJC1_ENSG00000136770_10_21929139_1	DNAJC1	569	1803	663	420	585	32	1655	2034	1934	2238	890	1873	593	5795	9110	6132	2311	2655	3810	538	27986	3508	2273	82948
LEO1_ENSG00000166477_15_51953213_1	LEO1	991	396	539	4797	13347	24278	2349	3154	3394	4129	1143	950	955	1066	942	397	4384	4205	6520	4934	1402	6738	4213	4558
NT_212	NA	342	724	416	28609	434	0	957	879	985	1005	306	510	316	1601	667	1740	1040	1150	1566	540	10458	2033	1076	385
WDR77_ENSG00000116455_1_111444088_1	WDR77	804	184	198	1481	418	457	1784	2094	2080	2915	879	459	670	744	649	602	3038	3284	4435	171	92	3725	2967	351
MLLT10_ENSG00000078403_10_21595342_-1	MLLT10	519	700	530	341	642	10	1300	1845	1527	1868	615	700	452	2255	2996	1657	2025	2563	4124	550	8027	2896	2612	247
NT_805	NA	512	897	888	783	6412	120	1188	1659	1555	1907	634	788	626	2182	1371	1782	1709	2196	3243	3213	94	3201	2309	473
YY1_ENSG00000100811_14_100262447_1	YY1	180	99	85	22	547	0	420	628	580	298	216	155	148	357	538	608	468	572	594	6	14	682	452	11
HDGFRP2_ENSG00000167674_19_4494399_1	HDGFRP2	656	400	284	405	737	659	1296	1584	1870	2126	625	351	602	468	2332	1068	2451	2859	2914	872	1401	3139	2215	689
HMGN1_ENSG00000205581_21_39348552_1	HMGN1	781	611	653	2350	564	209	1890	2077	2029	2481	829	657	746	2175	1749	1935	2820	3127	4205	96	42	4304	2981	1109
HR_ENSG00000168453_8_22127041_-1	HR	407	540	434	386	9	95	701	921	915	1199	332	504	331	984	961	1110	1121	1464	2067	11	1269	1964	1196	57
UBE2D1_ENSG00000072401_10_58364811_1	UBE2D1	308	429	325	642	39	22	451	737	642	480	301	101	263	4362	817	130	734	860	1142	120	10	733	622	125
SETDB2_ENSG00000136169_13_49488384_1	SETDB2	559	855	288	1571	467	195	1443	1667	1877	1839	690	692	474	1041	2491	1322	1896	2635	2583	300	174	3271	2068	229
PHF20_ENSG00000025293_20_35871020_-1	PHF20	408	398	137	2474	202	1899	1151	1527	1314	1423	555	526	373	1218	1040	1928	1924	1901	3329	1788	1708	3079	1897	9082
PHF20L1_ENSG00000129292_8_132837726_1	PHF20L1	524	678	669	192	809	323	1378	1912	1449	1601	580	462	505	1894	3050	1398	1357	2166	3437	2690	3170	2883	1869	547
ELP5_ENSG00000170291_17_7254658_-1	ELP5	497	62	3	1462	109	15	1206	1797	1442	1567	548	78	434	464	192	187	1875	1868	2670	31	44	2520	1558	358
DND1_ENSG00000256453_5_140672847_1	DND1	359	480	379	122	127	17	607	859	736	859	351	957	311	1812	250	971	1092	1437	1915	126	200	1814	1173	60
PARP3_ENSG00000041880_3_51944186_-1	PARP3	612	1136	483	675	1886	158	1657	1977	1796	1912	680	1082	605	1447	1375	1590	2388	2933	3481	263	539	4011	2052	3739
MGA_ENSG00000174197_15_41699154_1	MGA	393	59	153	203	364	64	839	892	712	1125	384	304	248	103	1803	644	872	1505	1080	76	220	1263	873	606
KMT2D_ENSG00000167548_12_49046142_-1	KMT2D	309	146	124	1257	201	2215	851	998	1086	1145	360	241	296	1536	6	4	1105	1258	2259	3126	642	2080	1173	1229
KDM8_ENSG00000155666_16_27220584_1	KDM8	754	66	179	714	208	768	1474	2216	2078	1775	682	137	632	2254	754	2969	2051	2699	3321	1417	134	3979	2554	1124
ERBB4_ENSG00000178568_2_211722458_1	ERBB4	820	998	1092	1867	1256	555	1604	1982	1766	2670	704	1186	626	1024	1015	10575	3090	3209	3472	596	211	3556	2903	1300
AR_ENSG00000169083_X_67545506_-1	AR	594	498	758	1464	571	167	1658	1889	1745	1931	601	1026	578	3388	1385	2052	2374	2178	4321	499	496	3726	2914	578
RB1_ENSG00000139687_13_48381432_-1	RB1	564	506	422	3809	439	733	1480	1537	1429	1813	630	356	491	3718	2540	2850	2110	2228	2476	564	6728	2085	1633	9427
BAP1_ENSG00000163930_3_52402810_-1	BAP1	304	26	30	75	9	33	660	1083	1046	1053	355	22	272	57	335	354	1252	1912	1684	1431	174	1129	1033	250
KDM4A_ENSG00000066135_1_43665720_1	KDM4A	557	287	505	2642	8319	699	1125	1738	1524	1971	643	427	526	1829	2135	1386	2080	2189	3210	2322	2209	3112	2103	27759
TDRD3_ENSG00000083544_13_60528394_1	TDRD3	502	629	339	5276	1165	691	1331	1912	1669	1740	681	853	587	1282	1863	2528	2184	2643	2831	121	6198	3199	1902	2608
ATF7IP_ENSG00000171681_12_14424684_-1	ATF7IP	708	761	527	342	834	497	1616	1960	1904	2546	663	870	612	3969	4794	12472	2554	3442	4257	1655	722	4104	2827	2376
NT_596	NA	535	1741	942	353	540	1852	1439	1933	1821	2255	676	1431	546	3746	1190	4871	2258	2397	4359	5915	214	4489	3032	11320
YEATS2_ENSG00000163872_3_183804140_1	YEATS2	439	214	22	442	134	417	946	1361	1226	1748	501	186	382	730	220	2936	1485	1778	2803	24	29	2488	1486	294
ATAD2B_ENSG00000119778_2_23810465_1	ATAD2B	314	447	137	2058	80	188	728	1086	760	1214	295	413	323	411	1504	754	1397	1737	2196	79	4119	1830	1050	45
PRMT2_ENSG00000160310_21_46649715_1	PRMT2	794	625	369	250	752	257	1811	2039	1898	2120	768	771	701	1201	2237	4845	2142	2455	3530	41	1437	3748	2503	125
RB1_ENSG00000139687_13_48364966_1	RB1	348	221	263	238	128	145	844	951	1122	1252	343	638	316	2335	1076	1526	1409	1373	1749	161	168	1842	1336	457
H2AFZ_ENSG00000164032_4_99948880_1	H2AFZ	710	137	66	1200	630	5466	1847	2209	2163	2291	799	362	653	1617	999	930	2396	3174	3268	6519	56918	3909	2377	809
BMI1_ENSG00000168283_10_22328171_1	BMI1	349	551	284	107	871	4073	881	1045	970	1090	384	326	301	2034	1136	628	1402	1527	1679	10	2	1333	1038	11
NT_123	NA	709	717	1203	1051	781	800	1707	1961	1976	2560	659	897	572	3678	3702	5637	2864	3214	4429	2227	370	5328	3255	1270
GFI1B_ENSG00000165702_9_132987315_-1	GFI1B	243	508	181	76	59	3	697	724	800	956	299	601	334	582	750	1035	913	1114	1925	74	8130	2144	1284	239
USP3_ENSG00000140455_15_63588782_-1	USP3	803	676	784	738	451	264	1392	2203	1957	2032	764	540	692	1718	2235	2780	2871	3114	4100	309	818	3466	2523	398
NT_166	NA	178	118	275	0	8387	0	625	613	548	569	212	292	186	678	581	756	510	636	980	247	614	849	613	289
KDM4E_ENSG00000235268_11_95026918_1	KDM4E	996	1894	1007	736	814	4736	2378	3110	2412	3086	1074	1891	901	4082	3387	4788	3637	3895	5897	223	532	6182	3810	10566
NT_475	NA	713	1175	1020	2080	1287	677	2079	2618	2330	2695	884	1707	736	6239	3640	7734	3001	3590	5105	6432	3735	5667	3049	1644
WHSC1_ENSG00000109685_4_1955722_1	WHSC1	739	111	75	116	307	300	1794	2192	1983	2116	775	64	736	972	362	1303	2655	3420	3467	316	333	4037	2743	363
NT_495	NA	663	824	676	602	3132	2978	1666	1729	2095	2209	736	923	663	4939	3819	5299	2652	2955	4091	348	544	4138	3087	3936
SP100_ENSG00000067066_2_230464140_-1	SP100	685	680	537	489	478	3921	1640	1875	2015	2006	685	870	604	1845	1399	2819	2524	2806	2675	56	471	3284	2014	1096
BAZ2A_ENSG00000076108_12_56606666_-1	BAZ2A	632	507	357	135	265	519	1689	2135	1491	2679	684	802	612	967	677	362	2676	2895	2916	1018	235	3161	2202	520
NT_69	NA	325	539	228	1303	624	40	1093	1015	1008	1270	330	307	373	1638	1383	2240	1396	1458	1845	37	368	1669	1195	1060
MSL2_ENSG00000174579_3_136152438_1	MSL2	621	452	435	149	498	81	1294	2268	1592	2276	717	535	586	1153	819	2107	2257	2577	3740	524	125	3485	2590	47
PIWIL4_ENSG00000134627_11_94583473_1	PIWIL4	327	255	280	63	144	52	833	718	839	705	334	111	326	821	720	774	1173	1154	1815	10	47	1753	1302	116
ING2_ENSG00000168556_4_183510773_1	ING2	358	583	395	72	109	7535	796	1264	1288	1624	401	755	462	4047	2935	4616	1736	1801	2449	43	91	2176	1400	154
BUB1_ENSG00000169679_2_110672714_-1	BUB1	735	123	156	353	184	120	1702	2034	2023	2546	754	289	692	781	2656	1212	2786	3087	2708	163	956	1995	1690	7304
NT_765	NA	182	272	170	46	682	3	437	498	511	545	215	384	219	426	225	1876	479	677	1054	8	8	1172	668	412
NT_179	NA	514	743	475	277	672	532	1301	1833	1436	1609	551	794	574	3212	3529	2074	2322	2135	3560	178	411	3248	2138	1761
NT_567	NA	479	848	870	2035	4016	333	1232	1531	1258	1493	522	533	434	3856	1018	2477	1635	1590	2983	360	14466	2647	1718	498
NT_283	NA	516	581	432	351	879	1006	1291	1414	1740	1469	459	1272	612	3093	5701	4752	2379	2281	3442	204	1537	3534	2301	988
YWHAE_ENSG00000108953_17_1361280_1	YWHAE	544	81	171	165	384	459	1414	1783	1571	1750	536	64	444	1449	3072	2288	2217	2427	1899	1239	38168	2346	1422	8207
MBIP_ENSG00000151332_14_36316750_1	MBIP	761	375	404	872	730	1886	1330	1853	1549	2254	632	265	560	2252	584	3511	2018	2597	3496	656	501	3093	2861	29197
MEAF6_ENSG00000163875_1_37509468_1	MEAF6	799	284	397	95	115	61	1811	2726	2028	2994	869	426	620	950	860	2152	3231	3676	5213	33	38	4266	3124	69
NT_855	NA	509	718	1014	401	876	598	1668	1844	1750	2096	554	443	627	6219	2074	8777	2164	2231	3338	11859	423	3646	2335	9130
RNF20_ENSG00000155827_9_101540876_1	RNF20	635	55	30	602	1114	2522	1493	1754	1784	1681	738	58	689	1364	1870	281	2345	2825	3572	138	238	3149	2404	1624
NT_465	NA	218	218	240	26	433	0	575	630	668	694	201	77	196	1071	362	690	683	681	1198	218	6958	898	688	113
GSG2_ENSG00000177602_17_3725403_1	GSG2	576	185	388	89	261	25	1287	1690	1433	1658	582	259	445	928	1064	2892	1544	2361	2814	40	3035	2258	1698	367
TEAD1_ENSG00000187079_11_12883078_1	TEAD1	815	436	467	716	2754	2127	1891	2154	2419	2650	848	308	731	1927	1980	5235	2715	2844	5160	255	284	4609	3089	841
CHD5_ENSG00000116254_1_6129046_1	CHD5	645	691	903	376	1205	11491	1350	2427	2149	2049	638	680	626	2975	1947	1825	2776	3019	4626	6364	447	3969	3437	5892
SMARCAD1_ENSG00000163104_4_94277108_-1	SMARCAD1	249	273	351	212	167	223	987	1208	778	1200	383	657	340	370	376	1017	1164	1075	1964	36	108	1608	1000	2855
NT_790	NA	625	1058	662	1145	231	433	1657	1947	1572	2152	636	1410	457	3916	4610	6532	2315	3423	3604	2805	1205	4395	2680	2270
NT_794	NA	481	552	758	388	84	100	931	1580	1343	1610	496	1187	341	2438	2350	4130	1872	1979	3132	10979	2159	2454	2025	1018
CHD6_ENSG00000124177_20_41512934_-1	CHD6	631	896	371	255	1017	254	1560	1636	1710	1941	663	380	579	688	624	381	2260	2379	3482	2061	1216	3588	2409	8199
CIT_ENSG00000122966_12_119784011_-1	CIT	757	665	455	1275	388	141	2093	2551	2075	2224	852	871	752	1425	793	4529	2737	3369	4188	1269	200	4146	2372	1034
TP53BP1_ENSG00000067369_15_43469896_1	TP53BP1	482	91	115	487	205	107	1100	1286	1090	1447	427	158	411	273	418	1216	1317	1782	2201	1118	48	2307	1417	315
KDM5A_ENSG00000073614_12_354102_-1	KDM5A	498	149	189	1089	609	1935	1019	1501	1294	1342	573	309	500	3056	1591	3277	1871	2038	3160	3544	788	3014	1869	5150
VDR_ENSG00000111424_12_47879021_1	VDR	888	1253	831	1493	890	455	1863	2360	2213	2660	890	827	935	3440	1260	3453	3552	4185	5475	175	640	5045	3571	5207
ATF2_ENSG00000115966_2_175093229_-1	ATF2	231	49	267	50	14	5	623	880	698	832	341	22	234	300	306	1812	746	627	1475	2757	5762	1410	587	10779
PHF21A_ENSG00000135365_11_45979843_1	PHF21A	650	753	471	5680	1901	2336	1895	2478	1994	2241	753	1221	652	7239	3723	7731	2414	2895	4858	1971	3643	4065	3093	753
NT_119	NA	646	596	752	11495	1572	330	1590	2002	1852	1804	645	855	595	3404	4201	6741	2424	2354	3227	104	7605	3045	2422	1790
BRD2_ENSG00000204256_6_32976036_-1	BRD2	320	91	5	756	70	30462	483	896	902	1110	294	77	229	1417	166	357	1492	1463	1470	1917	1013	1501	1164	651
TEAD2_ENSG00000074219_19_49348717_1	TEAD2	542	297	350	2037	1764	448	1442	1747	1624	1706	576	582	579	4569	1647	938	1610	2030	2444	596	371	2850	2037	367
LAS1L_ENSG00000001497_X_65529829_1	LAS1L	878	66	102	79	360	685	2391	2668	2214	2874	955	408	941	880	751	2719	3545	3797	3664	2541	4423	5203	3186	534
DPF2_ENSG00000133884_11_65344036_1	DPF2	582	116	236	2384	1368	1494	1507	1783	1684	1356	534	409	472	334	884	53	1722	2156	3046	935	4686	2874	1937	3072
NT_272	NA	241	308	234	42	50	178	515	587	580	513	141	189	210	962	1019	5421	848	1049	898	57	15	814	671	143
NT_213	NA	591	739	882	404	593	477	1519	2120	1784	1966	631	615	565	10601	2168	5391	2346	2438	3593	4074	5046	3634	2335	986
IDH1_ENSG00000138413_2_208239894_-1	IDH1	642	541	994	1496	556	2351	1349	1977	1660	2060	609	1060	599	5000	1198	9303	2490	2543	3688	944	1280	3520	2668	2531
NT_4	NA	567	652	1269	545	183	365	1338	1684	1615	1661	629	672	483	3611	1793	1315	1783	2728	2846	2139	768	2921	1950	713
PHIP_ENSG00000146247_6_78947696_-1	PHIP	178	32	24	140	172	206	429	666	486	547	221	195	118	974	98	136	858	869	1126	61	198	1186	620	79
CHD1_ENSG00000153922_5_98868558_-1	CHD1	670	418	159	24	482	250	1504	1807	1613	2111	621	379	635	441	2156	3702	2115	2757	2997	103	137	2419	1869	632
HIRIP3_ENSG00000149929_16_29994030_-1	HIRIP3	575	765	782	791	535	1536	1370	1866	1559	2258	625	631	543	4271	2212	3528	2116	2385	3569	67	1032	3792	2152	4589
SSRP1_ENSG00000149136_11_57332759_1	SSRP1	552	0	188	441	106	320	1614	1499	1815	2160	626	26	464	560	615	852	2005	2407	3819	9	157	3448	1986	58
NCOA2_ENSG00000140396_8_70141281_-1	NCOA2	607	627	553	1010	342	38	1634	1930	1998	1975	666	426	608	3459	3572	1729	2467	2821	4618	315	748	3903	2927	3285
SMARCC2_ENSG00000139613_12_56173828_-1	SMARCC2	551	345	490	547	64	1	1150	1577	1631	1722	516	384	571	1934	1200	4144	1801	1954	2743	50	14	2747	1642	15
PDP1_ENSG00000164951_8_93922301_-1	PDP1	505	883	783	1835	1610	1786	1071	1274	1369	1749	498	635	459	1458	1755	5320	1841	1929	2893	583	8466	2696	1668	910
HMG20A_ENSG00000140382_15_77467293_1	HMG20A	326	466	688	1296	1622	465	1000	1392	987	1472	400	318	412	1258	2053	2005	1567	1875	2967	182	38	2636	1825	4601
NT_172	NA	812	1061	948	1126	3108	302	2011	2218	1934	2300	741	1622	650	4367	4440	5533	2605	3097	5052	2415	23096	4142	3256	16966
SCMH1_ENSG00000010803_1_41113474_-1	SCMH1	660	441	384	246	253	6955	1740	2024	2093	2490	750	588	589	909	2696	2544	2474	3033	3787	2068	729	4389	2711	1195
UBE2D3_ENSG00000109332_4_102809803_-1	UBE2D3	627	152	34	534	939	2002	1439	1942	1781	2094	604	78	564	292	75	166	1925	2880	2841	9178	31489	2503	1887	47959
DOT1L_ENSG00000104885_19_2226494_-1	DOT1L	891	974	1231	1050	1395	2409	2357	2492	2395	2974	949	1297	926	4132	1434	2643	3457	4675	5046	5300	2025	6178	3680	710
REST_ENSG00000084093_4_56911300_-1	REST	604	220	407	4794	311	219	1385	1890	1420	1782	533	545	628	2476	3716	2355	2193	2525	2981	168	1490	2945	1948	330
HCFC1_ENSG00000172534_X_153952816_1	HCFC1	506	89	56	0	2323	40	1243	1635	1477	1601	627	121	482	394	442	444	1907	2110	2217	31	20	2061	1596	30
WDR82_ENSG00000164091_3_52259739_-1	WDR82	528	57	51	164	578	138	1455	1984	1811	1836	679	64	583	794	1772	329	2509	2457	2983	147	111	2714	1736	36
TADA2B_ENSG00000173011_4_7054539_1	TADA2B	329	828	836	1134	33098	1020	892	1198	1137	1258	512	1088	393	739	914	472	1314	1777	2024	759	56	2736	1510	267
AIRE_ENSG00000160224_21_44291118_1	AIRE	764	981	977	539	385	309	1957	2214	1834	2101	732	1076	605	2049	2263	5926	2440	3656	4039	1435	739	4531	2739	803
CHD3_ENSG00000170004_17_7908496_1	CHD3	380	529	551	163	484	128	1110	1474	1145	1288	468	699	415	2724	1340	708	1370	1894	1962	29	207	2280	1524	206
CENPC_ENSG00000145241_4_67514077_1	CENPC	351	147	136	133	47	380	1083	1343	1126	1038	606	173	372	616	139	201	1545	1794	1936	129	14	1351	1059	6
HDGFRP2_ENSG00000167674_19_4491785_1	HDGFRP2	562	354	419	515	842	42	1601	1647	1695	1372	566	126	565	404	984	1313	1715	2025	2176	318	247	2381	1491	369
UBN1_ENSG00000118900_16_4875429_-1	UBN1	352	269	314	114	46	14585	901	952	1086	900	381	1112	374	989	947	1876	1163	1328	1894	1473	26151	1197	1170	473
UBE2N_ENSG00000177889_12_93410872_-1	UBE2N	781	95	411	400	873	3431	1501	2149	1955	2481	606	262	636	820	2618	875	2459	2572	4651	430	686	5056	2668	1771
SRSF3_ENSG00000112081_6_36598978_-1	SRSF3	536	130	232	390	10994	136	1177	1577	1466	1218	561	65	412	153	260	172	1487	1309	2252	29	232	1615	1034	697
MINA_ENSG00000170854_3_97967287_-1	MINA	419	636	380	310	467	2854	1112	1309	1056	1591	441	575	422	1694	262	7167	1746	1953	2189	84	243	2173	1590	722
UBR2_ENSG00000024048_6_42635468_1	UBR2	415	289	517	449	161	377	1032	1348	1142	1292	440	613	447	969	1740	2143	1411	2206	2489	2169	120	2293	1170	168
RAD54B_ENSG00000197275_8_94458274_1	RAD54B	784	335	760	153	477	472	1967	2841	2431	3019	891	899	834	5469	2400	3504	3257	3656	4477	103	1195	3547	2606	533
MOV10_ENSG00000155363_1_112698377_-1	MOV10	629	551	690	470	794	0	1466	2038	1797	1962	695	546	710	1567	3713	4668	2486	2602	3911	106	68	3690	2547	408
TAF2_ENSG00000064313_8_119795613_-1	TAF2	717	726	345	432	136	85	1602	2030	2099	2386	707	1087	660	2199	3739	2036	2353	2772	3949	64	315	3919	2718	746
HDAC6_ENSG00000094631_X_48806639_-1	HDAC6	521	446	392	583	554	401	1122	1494	1064	1658	501	314	442	3451	1830	1980	2123	1951	3009	175	816	2629	1794	34
ASH1L_ENSG00000116539_1_155370807_-1	ASH1L	116	0	97	111	111	21	175	307	247	231	123	112	102	0	21	105	200	225	227	10	4	508	194	6
MBD4_ENSG00000129071_3_129436601_-1	MBD4	416	548	573	1552	1046	157	1287	1345	1401	1554	530	1416	413	1727	1348	2102	1853	1933	3043	134	2184	3027	2200	81
TADA1_ENSG00000152382_1_166858151_1	TADA1	782	296	317	502	169	472	1747	2360	1985	2568	741	350	629	604	1253	1483	2163	3377	4685	73	213	4594	3219	113
TDG_ENSG00000139372_12_103985702_1	TDG	579	463	611	326	43	40	1091	1407	1504	1508	501	430	493	954	1267	2287	1978	2004	2959	785	469	3049	2147	263
NT_721	NA	597	1383	498	661	469	196	1721	1904	1950	2051	562	1584	715	2292	2420	4343	2583	2642	4644	882	1035	4465	2462	5804
H2AFX_ENSG00000188486_11_119095176_1	H2AFX	367	306	199	36106	99	185	1013	950	1305	1504	430	268	414	869	2827	2889	1429	1561	2730	129	8522	2675	1888	310
FBRS_ENSG00000156860_16_30667422_-1	FBRS	611	544	353	491	1865	604	2066	2559	2172	2485	879	782	760	875	4034	2333	2497	3352	5534	1083	13281	4893	3597	28718
TADA2B_ENSG00000173011_4_7054721_1	TADA2B	474	881	656	322	413	87	1275	1622	1210	1715	448	649	383	208	394	745	1921	1874	2461	49	151	3158	1928	189
NT_281	NA	508	1273	544	278	312	370	1085	1449	1152	1620	441	628	438	2184	2051	3508	1733	1952	3532	180	300	2995	2133	558
EXOSC7_ENSG00000075914_3_44989230_-1	EXOSC7	470	12	32	54	384	62	1139	1427	1601	1656	497	81	493	729	230	1279	1706	2057	2362	11	91	2137	1781	200
USP7_ENSG00000187555_16_8906471_-1	USP7	226	81	78	457	199	809	650	791	788	658	194	23	281	296	304	114	907	851	1247	111	604	948	592	583
ARID2_ENSG00000189079_12_45860835_1	ARID2	463	474	398	223	368	85	1087	1567	1357	1870	583	301	443	2795	1199	4474	2042	2222	3353	880	406	3392	1962	11137
PHF8_ENSG00000172943_X_54014396_1	PHF8	764	231	258	224	401	2305	1731	2113	1762	2084	695	646	605	910	2375	590	2340	2600	3896	144	7090	3292	2662	7082
ACTR3B_ENSG00000133627_7_152853512_1	ACTR3B	676	389	417	284	724	574	1516	2123	2252	2198	823	217	718	743	3397	3522	2725	3208	4352	125	983	3952	2626	1338
NT_258	NA	803	1027	1180	2692	592	1343	1990	2368	2494	3056	794	1261	801	3214	2925	10975	3297	3685	5084	1668	1624	5312	2773	6775
NT_149	NA	594	943	758	2521	316	4600	1297	1835	1709	1958	540	982	660	3511	2878	3345	2320	2482	3377	1803	52	3478	2491	1173
YAP1_ENSG00000137693_11_102227560_1	YAP1	950	1328	866	24414	18750	21537	1661	2277	2147	1501	626	538	760	16339	21624	20262	2112	1926	2400	151	2473	2855	2205	398
KAT5_ENSG00000172977_11_65714672_-1	KAT5	561	168	209	911	5050	809	1382	1733	1558	1842	742	291	633	1582	876	1723	1913	2235	2426	277	96	3004	1742	850
NT_71	NA	730	1145	1203	1575	2011	1464	2078	2719	2076	2505	903	868	740	5201	4215	8288	2818	2873	4668	318	11094	4067	2850	125
FOXP4_ENSG00000137166_6_41587800_1	FOXP4	432	220	195	345	84	11997	1459	1906	1388	2342	663	546	521	713	767	1090	1654	2690	3337	456	369	3668	2074	309
TRIM27_ENSG00000204713_6_28923467_1	TRIM27	736	1048	534	487	1775	472	1968	2406	1908	2399	743	577	681	1494	4023	5953	3262	3642	5528	332	5975	4789	3856	1332
DNAJC2_ENSG00000105821_7_103337768_-1	DNAJC2	385	94	14	1232	1402	576	1001	1251	1040	1490	423	0	387	381	1712	409	1706	1562	2974	79	898	2711	1895	555
GADD45G_ENSG00000130222_9_89605714_1	GADD45G	613	464	516	381	1267	153	1803	1915	1873	2084	663	521	614	1401	722	1626	2441	2553	3593	293	546	3518	2692	109
NAP1L4_ENSG00000205531_11_2964689_1	NAP1L4	1005	964	1398	780	1501	8835	2209	2580	2824	3156	1083	1355	878	7351	5996	10584	3542	4698	6754	4056	400	5443	4041	2456
HDAC6_ENSG00000094631_X_48806702_-1	HDAC6	416	162	521	144	83	82	1024	1413	1338	1407	375	83	537	1253	946	2193	1812	1895	2337	239	162	2479	1590	1573
SMARCD3_ENSG00000082014_7_151242140_1	SMARCD3	601	1089	1206	769	877	26	1575	1610	1684	1889	577	768	526	2667	2559	7425	2730	2596	3245	184	670	2649	2355	172
MSL1_ENSG00000188895_17_40129355_1	MSL1	407	160	191	345	206	35	1444	1209	1156	1227	475	164	387	495	720	2343	1692	1562	2415	12	40	1872	1627	14
TNP2_ENSG00000178279_16_11269225_1	TNP2	607	830	799	2869	993	4371	1587	2258	1833	1833	649	536	584	2481	604	5361	2284	2898	3696	95	2539	3844	2238	314
CHD8_ENSG00000100888_14_21400963_-1	CHD8	511	504	392	5119	1477	108	1456	1623	1551	1509	750	627	537	1810	1039	1351	2148	2369	3579	1585	407	3680	2509	645
HMGN3_ENSG00000118418_6_79202147_1	HMGN3	326	521	360	689	38	154	782	1183	774	1014	340	266	377	799	606	333	1272	1013	1798	30	1296	1815	1104	560
NASP_ENSG00000132780_1_45615147_1	NASP	277	123	8	19	59	213	699	938	939	1035	280	211	240	274	581	1010	1301	1240	1787	1763	17	1769	1030	168
ATM_ENSG00000149311_11_108267243_1	ATM	296	172	198	4853	303	104	680	956	703	1072	326	0	316	34	420	72	1127	1296	1307	11686	5591	1582	990	5405
TET2_ENSG00000168769_4_105234604_1	TET2	716	809	1435	770	1185	2195	1540	2158	2125	2097	691	2720	690	2213	2963	3799	3000	3200	4919	7859	781	4771	3550	3840
SMARCB1_ENSG00000099956_22_23816809_-1	SMARCB1	259	149	273	626	73	145	595	637	822	946	305	40	212	274	180	191	854	1093	1729	60	78	1636	1159	69
NT_441	NA	637	1272	1177	2313	1155	488	1605	1946	2404	2344	717	1197	745	2576	5838	6049	2418	2320	4608	176	401	4657	3036	14833
EYA4_ENSG00000112319_6_133462347_-1	EYA4	606	965	746	522	670	767	1436	2018	1802	2281	668	501	609	3878	2997	3671	2467	2505	4104	160	333	3474	2390	2993
SAFB_ENSG00000160633_19_5667134_1	SAFB	428	69	136	671	162	68	810	1199	1053	1240	362	6	312	538	1325	1834	1384	1469	1865	180	10	2075	1150	30
JADE3_ENSG00000102221_X_47058784_1	JADE3	582	205	171	287	268	94	1317	1809	1788	2114	497	657	533	911	553	1778	2311	2705	3328	214	104	3134	2550	23765
ATM_ENSG00000149311_11_108248960_-1	ATM	327	76	118	573	245	1533	724	1096	1118	992	378	145	333	812	443	973	1233	1456	2111	154	592	2395	1280	83
SETD1B_ENSG00000139718_12_121817847_1	SETD1B	601	517	457	498	723	615	1614	1713	1890	2163	654	722	616	1879	2536	2935	2167	2606	3548	270	376	3339	2365	477
NT_620	NA	443	640	353	225	985	329	1052	1307	1247	1153	444	641	450	2064	1561	1409	1600	1629	2572	396	146	2338	1502	181
EXOSC6_ENSG00000223496_16_70251737_-1	EXOSC6	524	68	45	113	134	0	1067	1529	1291	1243	481	86	478	28	276	77	1273	1727	1554	5	23	1873	1293	36
PELP1_ENSG00000141456_17_4672631_-1	PELP1	654	294	255	22	937	404	1602	1964	1785	2019	677	495	691	393	785	2369	2661	2466	3530	37	609	3693	2402	79
EID2_ENSG00000176396_19_39539448_1	EID2	537	681	250	7588	465	115	1550	1585	1710	1540	595	429	620	5081	3295	615	2132	2118	3312	1380	6009	2434	1818	47953
RCC1_ENSG00000180198_1_28532219_1	RCC1	540	261	45	882	75	13	1190	1335	1190	1681	484	200	491	1223	2072	580	2060	1973	2838	30	39	3605	2408	466
NT_600	NA	521	771	1067	5579	3585	982	1251	1652	1318	2028	655	1142	534	3613	6585	2077	2334	2165	3799	483	269	3314	2025	29543
KDM4B_ENSG00000127663_19_5138029_1	KDM4B	853	1282	1303	2120	2515	5445	1825	2271	2308	2631	753	1473	734	4219	3737	3687	2891	3759	4537	575	459	5241	3984	11758
MLLT1_ENSG00000130382_19_6216468_-1	MLLT1	1024	1528	470	1753	883	1505	2435	2874	2686	2991	1034	712	906	3917	4864	6091	3372	3720	5778	810	160	5428	3195	336
USP7_ENSG00000187555_16_8915460_-1	USP7	234	48	0	12	131	10399	690	866	812	672	197	85	243	177	263	50	801	980	1243	237	449	1003	785	354
SETDB1_ENSG00000143379_1_150963007_1	SETDB1	317	320	251	68	106	63	705	857	1081	937	389	270	332	240	455	605	1326	1216	2189	215	44	2466	1452	153
SSRP1_ENSG00000149136_11_57332984_-1	SSRP1	740	138	76	122	689	298	2109	2408	2395	2538	679	112	596	1359	889	962	2990	3303	5041	738	249	4306	3251	5465
CHEK1_ENSG00000149554_11_125643837_1	CHEK1	754	255	229	80	175	178	2096	2313	2171	1845	823	364	740	1092	1299	3384	2248	3008	4199	72	193	4620	3000	29067
KAT8_ENSG00000103510_16_31128061_1	KAT8	906	113	46	42	87	52	2425	2840	2282	2981	971	71	852	695	900	653	2885	3227	4415	31	9357	4812	2836	65
NT_545	NA	373	770	350	10121	450	972	879	1151	1125	995	393	591	263	1605	5749	1507	1190	1313	2321	1348	730	2170	1800	498
NT_727	NA	575	962	1268	307	699	2916	1291	2041	1476	1999	634	1170	570	4479	5290	5017	2270	2644	3575	1531	3324	4481	2858	1333
NT_144	NA	430	368	442	176	1093	247	1021	1139	1143	1219	370	570	388	587	2169	1358	1456	1710	3113	3527	6406	2717	1704	1200
DPF2_ENSG00000133884_11_65348857_-1	DPF2	364	176	79	563	246	290	837	907	814	911	388	9	287	144	202	271	860	1032	1619	3106	5284	1738	967	136345
TAF6L_ENSG00000162227_11_62776423_1	TAF6L	549	350	328	893	606	737	1296	1528	1539	1393	603	250	505	404	795	380	1770	2216	2656	31	187	2693	2056	449
PRDM11_ENSG00000019485_11_45219586_1	PRDM11	794	462	235	1838	548	217	2329	2646	2321	2372	857	528	801	1994	1156	2111	2684	3361	4141	337	214	3273	3005	2154
ALKBH1_ENSG00000100601_14_77707883_-1	ALKBH1	443	298	515	6913	677	140	914	1595	1077	1235	430	139	465	3155	939	3726	1563	1979	2506	18	17	2192	1683	2755
PRDM14_ENSG00000147596_8_70066328_-1	PRDM14	394	503	117	2376	508	79	1036	1362	1305	1315	374	532	334	547	847	4692	1509	1597	2409	3913	114	2707	1427	199
APBB1_ENSG00000166313_11_6395907_1	APBB1	614	355	312	74671	313	1856	1824	1759	1734	1989	657	560	613	1506	2853	1872	2375	2443	3345	229	1505	3109	2337	752
PPP4C_ENSG00000149923_16_30083776_1	PPP4C	335	117	2	4017	1822	237	783	1228	1103	1156	420	69	339	24	371	619	1343	1476	1966	310	976	2156	1500	412
RUVBL1_ENSG00000175792_3_128098923_-1	RUVBL1	305	28	7	198	230	41	665	888	781	641	276	6	267	215	274	573	1052	947	1509	36	7	1321	637	122
CHD9_ENSG00000177200_16_53308760_1	CHD9	526	666	464	464	1263	5653	1098	1659	1530	1717	488	870	521	1079	640	1159	1943	2369	3791	1168	68	3280	2103	8528
ACTL6A_ENSG00000136518_3_179583378_1	ACTL6A	542	108	2	303	235	42	1164	1630	1623	1751	504	15	504	151	118	419	2305	2130	2931	93	407	3232	2450	171
HSPA1B_ENSG00000204388_6_31829278_1	HSPA1B	788	497	736	819	326	2811	1691	2139	1886	2095	748	409	748	3313	2774	778	2454	2675	4090	671	614	4197	2844	4794
SMYD3_ENSG00000185420_1_246327297_1	SMYD3	625	700	844	852	1319	940	1400	2048	1863	2054	624	735	604	1738	7098	8281	2207	2252	3646	500	73	3745	2577	487
NT_305	NA	438	376	653	8159	278	3281	1388	1826	1287	1786	570	854	559	2610	1073	3101	2270	2599	4024	551	476	3039	2581	2009
NT_634	NA	415	505	831	4061	1545	47	796	1096	1157	1343	447	608	336	1879	2138	5546	1894	1612	2709	109	1882	2922	1872	195
UTY_ENSG00000183878_Y_13305411_-1	UTY	439	641	1076	241	190	34	961	1112	1124	1650	435	774	355	7561	1393	3362	1967	1811	3287	696	728	2858	2019	602
SMARCD1_ENSG00000066117_12_50089912_1	SMARCD1	510	524	128	344	573	139	1231	1027	1505	1564	437	178	479	627	1858	2666	1768	1938	2387	34	106	1855	1239	41
SET_ENSG00000119335_9_128693758_1	SET	590	91	118	225	206	35	1160	1398	1542	1315	504	83	430	82	24	126	1592	2192	2232	36	48	2481	1363	311
NT_23	NA	749	1135	650	2460	595	494	1574	2067	2100	2834	598	1090	776	1202	4207	10326	3133	3430	4820	1707	428	4805	3076	8237
ASXL3_ENSG00000141431_18_33661654_-1	ASXL3	605	697	827	512	404	170	1457	1777	1716	1836	512	347	604	1372	965	7242	1911	2253	3129	1998	243	3616	1983	1092
RING1_ENSG00000204227_6_33211542_1	RING1	477	493	541	2182	330	239	1272	1460	1685	1598	559	136	506	3040	1594	1914	1824	2160	3119	194	303	2366	1872	749
NT_67	NA	454	382	1416	5228	1185	286	1087	1478	1352	1859	460	889	458	1427	5046	2866	2075	1936	2466	746	11844	2852	1908	3345
RAG2_ENSG00000175097_11_36593240_1	RAG2	588	671	891	632	851	2008	1686	1887	1446	2146	605	602	520	2772	960	636	2410	2727	3371	1671	1412	3609	2494	388
CTBP2_ENSG00000175029_10_124997971_1	CTBP2	279	371	303	5885	106	13	693	939	805	1030	370	374	289	2846	1948	3980	1107	1491	2057	44	4118	2031	1247	170
TEAD3_ENSG00000007866_6_35475684_-1	TEAD3	518	184	270	171	584	449	1049	1348	1590	1891	570	537	413	1751	1657	973	1846	2613	2596	57	77	2714	2051	81
PHF19_ENSG00000119403_9_120864100_1	PHF19	793	975	1233	645	2094	743	1904	2424	2354	2698	905	935	860	3243	2214	2153	3112	3414	4836	1028	609	5000	2771	426
BAZ1B_ENSG00000009954_7_73449604_-1	BAZ1B	336	122	29	99	374	108	575	746	686	689	182	231	240	2268	1244	8715	835	935	1405	33	45	862	735	3543
EYA3_ENSG00000158161_1_28013278_1	EYA3	362	306	136	121	135	12	835	846	978	995	294	404	279	1755	1338	1371	1134	1023	1472	13	398	1399	858	52
BRD4_ENSG00000141867_19_15265379_-1	BRD4	663	122	106	113	52	605	1830	2362	2027	2683	819	289	658	595	864	1039	2537	3377	3170	174	178	3821	1929	2256
SMARCE1_ENSG00000073584_17_40635984_-1	SMARCE1	612	636	338	299	1899	264	1436	2027	1951	1816	603	643	568	4775	2363	2211	2305	2930	3374	517	1809	2882	1804	319
CTBP1_ENSG00000159692_4_1214466_-1	CTBP1	441	858	458	979	90	793	1234	1216	1317	1511	435	309	401	1656	678	1923	1746	2264	3031	26	163	2403	2143	284
KDM5B_ENSG00000117139_1_202760441_-1	KDM5B	590	328	363	475	1339	952	1539	1867	1847	1763	702	311	562	929	880	1699	1945	2311	3362	141	4202	2730	1930	917
ZRANB3_ENSG00000121988_2_135202941_-1	ZRANB3	230	175	59	118	33	844	611	942	994	590	313	18	230	97	28	454	622	700	810	4204	139	1070	526	17422
FOXA1_ENSG00000129514_14_37592383_1	FOXA1	391	606	257	819	1039	30	839	1655	1269	1308	433	329	348	1252	2606	1792	1586	1737	2380	11	67	2088	1261	122
ZBTB7C_ENSG00000184828_18_48039948_-1	ZBTB7C	717	400	350	634	253	225	1974	2358	2136	2729	780	662	660	3736	3281	3136	2766	2896	4797	2050	351	5519	2988	242
SIRT7_ENSG00000187531_17_81915471_1	SIRT7	682	537	560	438	554	14	1920	1956	1847	2435	609	1130	584	1179	1383	2656	2466	3063	4646	294	396	3646	2397	85
DNMT1_ENSG00000130816_19_10154909_-1	DNMT1	366	56	42	48	39	626	820	1100	928	1031	334	86	268	1130	2490	1831	1265	1507	1578	507	23	1822	1380	23
PRKAG2_ENSG00000106617_7_151570175_-1	PRKAG2	267	202	238	151	1494	108	546	768	731	878	277	571	249	517	1342	298	1116	1569	1724	1695	208	1832	1175	189
FOXA1_ENSG00000129514_14_37592494_-1	FOXA1	610	458	348	1653	44	682	1591	2052	1999	2071	650	580	550	1327	1615	1041	2091	2635	3231	2250	465	2884	2177	649
NT_705	NA	632	609	801	4658	664	2216	1489	1997	1596	1875	658	1550	602	2178	2285	1514	1953	2424	4363	75	10663	3342	2035	580
CSRP2BP_ENSG00000149474_20_18181724_-1	CSRP2BP	517	112	423	459	335	245	1185	1503	1337	1827	647	178	504	165	672	1625	1957	2140	2693	69	989	2369	1868	20161
CTCFL_ENSG00000124092_20_57519355_1	CTCFL	213	180	150	60	260	27	484	706	725	611	166	228	168	486	660	379	645	696	1037	511	3972	1050	851	138
C14orf169_ENSG00000170468_14_73492165_-1	C14orf169	678	698	776	1484	1365	2266	1547	1825	1963	2137	596	1403	512	2208	1676	4896	2260	2789	4663	1581	5916	3798	2680	12183
TADA3_ENSG00000171148_3_9789744_-1	TADA3	638	251	282	2342	681	134	1289	1738	1848	1777	553	363	642	598	745	1249	2189	2462	4028	1078	401	3411	2626	207
RUVBL2_ENSG00000183207_19_49007098_1	RUVBL2	506	30	0	14	91	29	1473	1789	1522	1296	616	29	632	0	20	45	1820	1926	1484	8	6	1584	867	9
CIR1_ENSG00000138433_2_174348643_-1	CIR1	498	331	656	3063	2285	899	1197	1393	1287	1432	512	682	474	1809	809	1990	1963	2328	3093	123	10433	2865	1891	743
TAF8_ENSG00000137413_6_42068557_-1	TAF8	418	205	466	308	405	2524	1252	1516	1428	1480	494	484	416	356	440	358	1709	1790	2137	88	12047	2181	1565	93
FAM175B_ENSG00000165660_10_124834582_-1	FAM175B	421	206	779	421	865	84	1009	1147	939	1254	468	261	353	1249	387	2637	1441	1602	2226	237	178	1930	1493	862
NAA60_ENSG00000122390_16_3482526_-1	NAA60	547	771	949	308	821	3715	1554	1649	1606	1581	509	757	526	2479	2317	2106	2385	2439	3281	691	194	3388	2485	1057
NFYB_ENSG00000120837_12_104128427_1	NFYB	422	63	194	82	304	5014	937	1551	1211	938	545	604	457	393	328	793	1437	1491	2930	67	55	2416	1317	960
WDR5_ENSG00000196363_9_134156588_1	WDR5	404	12	22	185	71	55	957	1219	1180	1467	374	28	333	1438	19	510	1342	1853	1476	28	1428	1779	1292	51
NEK6_ENSG00000119408_9_124313962_1	NEK6	793	768	791	628	1245	12449	1745	2590	2376	2882	829	880	777	4585	2264	5935	3032	3242	4297	374	4426	5715	3027	580
CDY2B_ENSG00000129873_Y_17879431_-1	CDY2B	348	672	649	6046	553	1662	1004	1181	1356	1634	455	594	375	2552	1247	5442	1779	1833	2393	383	167	1984	1489	415
MSL2_ENSG00000174579_3_136152169_1	MSL2	715	916	507	184	384	135	1683	2154	1920	2707	744	804	626	2682	2491	2082	2902	3169	4340	86	247	4582	2875	409
CDYL_ENSG00000153046_6_4943639_-1	CDYL	259	226	172	715	2173	180	621	675	703	803	242	201	153	1476	2312	2036	851	876	1579	83	9	1107	965	12
NT_194	NA	623	1347	502	163	1404	14000	1696	1748	1601	2144	693	726	568	2743	2660	8196	2286	3190	3106	473	1037	4102	2789	1938
ALKBH1_ENSG00000100601_14_77674040_1	ALKBH1	626	373	210	462	714	789	1610	1922	1936	2019	637	831	484	1053	681	3511	2257	2592	3542	226	168	3040	2289	65
MLLT1_ENSG00000130382_19_6222543_-1	MLLT1	434	319	426	154	162	152	1018	1198	1070	1249	336	384	360	5069	483	1514	1133	1685	2520	2193	50	2165	1551	1204
SP100_ENSG00000067066_2_230462443_1	SP100	623	479	687	2002	632	103	1164	2118	1634	2119	544	717	588	1847	1013	3653	2083	2488	3460	1314	400	3470	2753	3816
A1CF_ENSG00000148584_10_50820580_-1	A1CF	405	94	151	173	313	54	888	1040	1114	977	389	550	444	225	432	852	1376	1358	1978	2132	46	2267	1382	493
NT_574	NA	525	652	674	5939	16640	369	1021	1391	1180	1830	501	546	409	3862	3047	2674	1753	1982	3667	2293	33931	3224	2531	1035
NT_152	NA	805	807	1181	1655	4478	793	2043	2006	1947	2491	837	927	724	2877	5530	4750	2611	3128	4751	183	4274	4673	3386	1182
DDB2_ENSG00000134574_11_47216922_-1	DDB2	511	493	470	52	899	146	1184	1301	982	1586	510	247	351	1151	2702	2431	1572	1734	2363	171	181	3148	1705	384
KDM5D_ENSG00000012817_Y_19716664_1	KDM5D	869	1699	1817	432	1571	4280	2263	3204	2486	2638	977	1739	868	4953	8171	4088	3223	3882	6113	1050	3131	6073	3934	2995
PPARGC1A_ENSG00000109819_4_23828404_-1	PPARGC1A	268	203	483	2983	144	11	525	682	555	492	206	193	180	645	1053	901	747	1088	1593	336	56	1024	979	238
SETD8_ENSG00000183955_12_123404894_1	SETD8	495	130	40	207	100	96	1069	1453	1331	1384	619	71	439	556	262	241	1555	1800	1563	50	55	1124	659	18
NT_734	NA	473	572	652	187	145	1472	940	1351	1039	1470	524	1187	409	2060	3284	4086	1903	1858	2290	334	1982	2256	2030	1507
NT_602	NA	758	837	963	877	430	1522	1814	2299	1842	2219	715	1119	743	3939	2623	11334	2759	3384	4341	698	2533	4280	3129	933
CARM1_ENSG00000142453_19_10914049_1	CARM1	465	234	167	1269	6915	3040	1361	1828	1691	1922	591	212	470	1019	955	1102	1956	2120	2493	659	1241	3236	2002	3168
SMYD3_ENSG00000185420_1_245915606_-1	SMYD3	256	222	172	82	192	38	969	711	987	1047	371	252	234	639	977	757	1029	1471	2267	43	243	1980	1834	711
GATAD1_ENSG00000157259_7_92447818_-1	GATAD1	834	987	842	1428	2226	811	1717	2064	1955	2036	759	909	682	4702	1740	5134	2536	3056	4069	971	2429	3799	2732	4436
UHRF2_ENSG00000147854_9_6460739_-1	UHRF2	520	1161	370	278	3651	80	1497	1487	1410	1867	617	732	590	2441	1462	1487	2051	2818	2901	344	3627	2748	2233	16536
RAD54L2_ENSG00000164080_3_51645061_1	RAD54L2	528	282	354	249	45	2818	1124	1693	1557	2001	510	213	506	2134	1437	1502	1532	2216	2891	19	101	2913	1933	196
NT_813	NA	552	736	910	507	506	844	1287	1835	1762	1583	695	806	566	6034	2627	3351	2013	2536	2126	207	108	3067	2215	3183
NT_606	NA	648	663	749	2356	1052	221	1610	1740	1741	2266	606	1414	565	3544	4605	2965	2005	2525	3715	67	14273	3153	1997	5013
SRSF1_ENSG00000136450_17_58006525_-1	SRSF1	643	15	32	63	46	35	1659	1566	1760	1992	593	134	576	420	388	853	2036	2570	2935	27	31	3513	1772	64
ASH1L_ENSG00000116539_1_155478466_1	ASH1L	442	318	629	776	440	1764	1247	1344	1541	1060	452	444	435	1254	280	1860	1632	1842	2461	324	2590	2978	1529	1731
JARID2_ENSG00000008083_6_15500955_1	JARID2	343	297	222	293	75	12797	879	1095	1086	1166	448	339	315	972	1146	2322	1269	1623	2333	162	438	2281	1214	145
RUVBL2_ENSG00000183207_19_49009812_-1	RUVBL2	683	64	245	143	466	800	1998	2603	2268	2395	842	95	627	1268	882	5721	2637	2936	3372	49	2840	3420	2294	34
NT_755	NA	442	675	732	338	1607	687	874	1512	1306	1624	548	848	438	342	2340	3102	1770	1908	2830	29	402	2642	1855	270
FOXO1_ENSG00000150907_13_40559749_1	FOXO1	1033	488	710	5415	3958	4731	2351	2628	2610	3326	1052	1229	931	5644	5307	7956	3846	3921	5994	37389	2804	5194	3836	14127
PRKAG3_ENSG00000115592_2_218827597_1	PRKAG3	720	649	352	830	3076	322	1748	2058	2111	2395	695	447	684	911	844	456	2288	2671	3589	71	4680	3536	2595	1332
NT_307	NA	285	872	483	100	84	53	879	1043	972	1289	341	602	359	1563	1377	2253	1299	1885	3296	355	453	3024	1467	163
NBN_ENSG00000104320_8_89980762_-1	NBN	671	172	134	469	988	235	1581	2003	1567	1931	639	72	521	135	3604	318	2348	2233	3502	1282	287	3699	2268	25796
NT_182	NA	699	1072	1382	591	932	1264	1679	2128	1885	2424	849	983	658	7090	4658	5303	2811	3151	4402	765	2730	4657	3075	729
MBTD1_ENSG00000011258_17_51203794_1	MBTD1	180	250	159	52	130	38	510	715	674	640	256	138	200	1304	339	64	812	875	1196	44	1136	1026	614	27
TOP2B_ENSG00000077097_3_25615537_1	TOP2B	421	832	908	2126	513	36	1086	1315	1093	1377	441	219	420	1819	1717	568	1579	1585	2673	502	728	2653	1538	90
BCOR_ENSG00000183337_X_40062269_1	BCOR	592	577	665	1317	1086	338	1425	1975	2035	2343	731	309	669	6585	6231	5470	2533	2951	4250	644	423	4970	2412	139
MST1_ENSG00000173531_3_49684789_-1	MST1	301	558	265	167	1104	966	775	975	891	846	402	262	335	1826	478	776	1309	1251	1870	1205	8215	1843	1467	511
GATAD2A_ENSG00000167491_19_19492601_1	GATAD2A	481	509	370	140	271	1322	1199	1546	1266	1387	504	433	519	421	1787	1954	1732	2228	2401	483	305	2400	1156	26119
CBX5_ENSG00000094916_12_54257589_-1	CBX5	722	623	726	931	5653	3216	1490	2241	1751	2365	737	473	584	1030	887	3153	2630	2621	4151	9206	1299	4345	2342	1341
HDAC5_ENSG00000108840_17_44080830_1	HDAC5	905	781	666	3139	80547	150	1785	2250	2035	3011	772	1254	734	1524	822	2565	2514	3189	4806	5931	783	3871	3536	5246
ACTB_ENSG00000075624_7_5528634_1	ACTB	411	0	0	49	159	155	1068	1387	1359	1959	475	111	403	621	88	59	1698	1504	2006	389	902	2095	1191	381
CBX6_ENSG00000183741_22_38866608_1	CBX6	807	427	651	285	763	1885	2021	2415	2390	2677	890	1392	736	1895	2100	4423	2779	3042	4674	1554	2978	4652	3259	1365
NAP1L2_ENSG00000186462_X_73213643_1	NAP1L2	388	533	563	7645	1850	69	926	1106	952	1018	338	417	313	1211	960	1935	1172	1271	1896	297	676	2400	1443	187
USP46_ENSG00000109189_4_52628042_-1	USP46	554	1003	567	297	4060	802	1646	2221	1739	2200	660	731	572	660	1756	3979	2374	2322	4543	113	73	3836	2119	1493
MBD3_ENSG00000071655_19_1578464_-1	MBD3	774	537	524	1589	697	1585	1661	2680	2378	2265	708	1177	781	2346	3707	2390	3340	3286	3923	1490	17494	4205	2336	3798
CBX3_ENSG00000122565_7_26212116_1	CBX3	522	507	366	616	964	199	1116	1514	1566	1933	606	763	472	2330	1806	707	2102	2268	2893	231	1501	3932	2035	6531
CHAF1A_ENSG00000167670_19_4428745_-1	CHAF1A	538	71	27	65	99	0	1319	1687	1618	1353	637	88	492	978	445	594	1585	1761	707	9	77	967	583	11
CDY2A_ENSG00000182415_Y_18026668_-1	CDY2A	383	1034	608	178	127	317	976	1259	1325	1187	460	692	315	2102	2686	4229	1522	1796	2627	3421	3422	2423	1859	1843
SATB1_ENSG00000182568_3_18416095_1	SATB1	648	440	394	93	433	867	1548	1601	1674	1853	584	1135	525	1802	3116	3804	2325	2765	2787	747	183	3407	2393	1209
MBD3_ENSG00000071655_19_1585127_1	MBD3	804	677	921	595	377	8538	1895	2436	2664	2516	787	495	806	6290	2604	3332	3329	3472	5241	2685	4938	4951	3251	9255
RUVBL1_ENSG00000175792_3_128082487_-1	RUVBL1	260	37	10	0	0	938	680	833	856	767	306	10	335	653	17	306	996	979	759	20	5	742	327	61
AURKA_ENSG00000087586_20_56373528_1	AURKA	393	158	101	103	627	30	1224	1447	1032	1234	475	125	408	233	858	178	1415	1170	1563	1397	182	1250	746	71
TAF5L_ENSG00000135801_1_229594504_-1	TAF5L	905	237	229	527	145	104	1916	2633	2836	2578	859	444	789	867	506	893	3137	3700	6002	235	140	5986	3495	164
NT_453	NA	680	827	704	226	2563	515	1489	2090	1652	2327	551	1339	521	5500	7310	5064	1982	2473	4083	4815	1954	4426	2703	235
SAP30L_ENSG00000164576_5_154446749_1	SAP30L	515	230	472	93	146	267	1130	1280	1248	1347	557	604	437	3845	1009	1360	1238	2026	2402	177	1001	2377	1536	177
NT_526	NA	639	790	583	1703	215	420	1351	1615	1508	1579	623	514	562	2009	7019	3174	2353	2525	3470	448	278	3856	2697	516
RPS6KA4_ENSG00000162302_11_64369524_1	RPS6KA4	260	224	265	18	182	262	738	687	840	945	270	167	258	1420	899	2718	1247	1285	1998	30	14	1506	1007	1721
TAF12_ENSG00000120656_1_28605446_-1	TAF12	727	295	285	1818	300	1653	1296	2200	1778	2400	685	695	638	624	1929	1783	2223	2982	3901	43	848	4836	2614	1126
SETD7_ENSG00000145391_4_139517953_1	SETD7	373	949	562	109	506	6164	969	1487	1091	1400	472	209	385	1145	2530	874	1604	1715	3206	6060	353	2793	1660	1307
MINA_ENSG00000170854_3_97967401_1	MINA	614	407	751	362	499	65	1356	1681	1655	2190	645	941	524	1291	1271	6659	2156	2252	2736	520	70	2994	1917	531
NT_105	NA	544	701	689	434	658	152	1098	1757	1605	2011	604	673	587	2803	4658	2742	2515	2881	3825	537	449	3570	2335	409
ZMYND8_ENSG00000101040_20_47276465_1	ZMYND8	417	103	101	60	41	2869	938	891	1060	1346	425	134	259	1328	742	1530	1260	1674	1710	28	271	1423	1013	258
SP140_ENSG00000079263_2_230310034_1	SP140	327	345	296	787	167	953	645	983	841	892	277	410	284	417	1412	450	899	1242	1864	8013	1544	1704	807	3179
KDM5C_ENSG00000126012_X_53196857_-1	KDM5C	673	717	579	305	4854	447	1604	2102	1927	2829	618	546	675	954	1854	3107	2865	2979	3872	1017	1488	4337	2920	202
DNMT3B_ENSG00000088305_20_32791624_1	DNMT3B	743	563	703	850	1138	5832	1579	1867	1816	2097	604	913	658	3707	3588	8677	2181	2631	3423	858	7583	3980	2594	13546
H2AFX_ENSG00000188486_11_119095101_-1	H2AFX	322	104	54	212	66	110	938	1026	893	1098	360	20	272	600	226	954	1188	1507	2218	117	116	1946	1326	43
VDR_ENSG00000111424_12_47857225_-1	VDR	548	422	351	176	5133	207	1098	1591	1694	1284	469	689	537	1906	1257	2893	2030	2102	3261	846	2276	2350	1812	624
YWHAZ_ENSG00000164924_8_100924227_1	YWHAZ	567	137	445	2701	507	203	1398	1977	1796	2095	651	620	551	1638	2491	1914	2274	2313	3500	291	342	3333	2302	331
MSL1_ENSG00000188895_17_40126209_1	MSL1	250	135	208	4215	13	126	551	1081	827	1040	325	354	328	495	584	1487	1284	1317	950	108	257	1653	958	2872
EED_ENSG00000074266_11_86268531_1	EED	514	20	106	159	52	11	1133	1322	1299	1558	524	126	417	414	190	766	1902	2199	3020	25	60	2625	1692	69
CBX7_ENSG00000100307_22_39134457_1	CBX7	924	550	906	563	422	2853	1950	2599	2234	2952	743	844	773	1694	2267	2303	3067	3695	5974	473	532	5844	3378	328
USP11_ENSG00000102226_X_47241328_1	USP11	432	118	216	676	15	0	800	1154	835	966	384	174	348	4008	968	895	992	1223	1184	3778	24	1616	1200	199
KDM5C_ENSG00000126012_X_53215830_-1	KDM5C	882	925	520	431	796	11034	2488	2821	2236	3085	972	949	938	2290	2635	1689	3161	3176	5178	5208	715	5009	3100	537
PRKAA2_ENSG00000162409_1_56696034_-1	PRKAA2	141	203	33	173	374	608	316	323	308	353	144	281	138	266	0	955	419	452	462	175	97	715	291	6
BRCA1_ENSG00000012048_17_43094221_-1	BRCA1	672	217	474	4389	333	53	1737	2524	2054	2403	795	608	647	5052	2323	1651	2830	3656	3420	84	93	4612	2010	1989
MBD1_ENSG00000141644_18_50275197_-1	MBD1	739	902	882	2103	1819	366	2191	2376	2260	2768	764	1156	722	5567	3769	8253	2831	3134	4824	1917	899	4973	3527	360
PHC3_ENSG00000173889_3_170171410_1	PHC3	785	1027	1375	563	174	24	1616	2510	2201	2396	799	1024	646	3472	1456	2618	2803	3253	4493	422	668	4039	3022	1819
NT_491	NA	678	924	915	246	1432	0	1751	2283	2360	2269	754	998	732	4145	5377	5451	2713	3181	4474	483	1214	4641	2923	972
SS18L1_ENSG00000184402_20_62172732_-1	SS18L1	848	915	1458	556	1795	2522	1826	2565	2108	1866	771	1127	697	2584	2195	5697	2512	3346	4705	4291	1678	4435	2648	936
SFMBT1_ENSG00000163935_3_52930365_1	SFMBT1	332	286	224	161	48	207	702	1063	1038	1024	287	365	301	225	945	498	1111	1543	1693	68	6389	2433	1142	295
GATAD2A_ENSG00000167491_19_19492424_1	GATAD2A	253	396	73	176	110	5	465	922	745	617	235	193	204	88	254	105	973	1022	1053	60	237	1098	830	45
AEBP2_ENSG00000139154_12_19500107_-1	AEBP2	214	103	69	162	2351	280	512	515	428	549	218	303	162	1608	367	167	565	795	1055	105	22	1093	889	7
CDC6_ENSG00000094804_17_40291515_1	CDC6	686	272	143	7445	690	127	1533	1726	1922	2040	800	298	544	1743	2860	1994	2085	2736	2810	33	220	3078	2030	367
SUV39H2_ENSG00000152455_10_14897064_1	SUV39H2	411	658	253	179	479	188	969	1111	867	1032	306	384	336	1116	1095	1298	1154	1788	1903	16	146	1527	1438	1310
RPS6KA3_ENSG00000177189_X_20175268_1	RPS6KA3	274	487	289	161	1329	593	661	1050	845	841	406	421	303	635	4844	2532	1053	1396	1394	175	35	1272	971	21
PHF8_ENSG00000172943_X_54016700_-1	PHF8	637	316	475	668	678	162	1339	1806	1734	1779	678	468	566	4120	960	4405	2326	2271	3773	371	124	4189	2633	318
KMT2A_ENSG00000118058_11_118484300_1	KMT2A	332	102	187	96	2117	56	865	920	831	998	391	578	302	336	838	444	1114	1590	1961	8549	99	2041	1401	1520
PRDM11_ENSG00000019485_11_45224682_-1	PRDM11	540	466	638	244	199	1009	1347	1485	1643	1497	597	793	398	1538	5660	678	2477	2015	2754	1105	3971	3172	1838	4443
CBX7_ENSG00000100307_22_39133996_1	CBX7	755	614	690	495	335	291	1633	2353	2019	2557	790	1201	780	1560	952	3666	2915	3498	4373	352	305	4762	3087	4756
TDRKH_ENSG00000182134_1_151775137_-1	TDRKH	191	287	199	1108	80	113	509	740	555	456	228	60	217	1016	969	507	692	617	857	741	177	867	569	232
NT_544	NA	504	681	668	3072	1311	960	1258	1797	1450	1730	499	1221	503	854	1503	1798	1982	2280	3035	74	959	2901	2346	1346
ACTL6A_ENSG00000136518_3_179573440_-1	ACTL6A	428	82	218	574	98	116	1013	1148	1198	1125	412	161	401	203	184	35	1284	1583	2360	314	19	2163	1337	137
TAF12_ENSG00000120656_1_28613276_-1	TAF12	720	8	69	18335	510	50	1617	2023	1892	1949	602	83	609	450	500	598	2154	2501	3530	128	159	2969	2807	403
ERBB4_ENSG00000178568_2_211725166_-1	ERBB4	446	285	285	403	176	5284	874	1152	1298	1216	431	618	374	1826	2258	1525	1271	1455	2156	13	347	1641	1304	7985
FBRS_ENSG00000156860_16_30669162_1	FBRS	629	618	622	2074	2131	374	1786	1789	1965	2119	669	830	569	3445	961	4012	2465	2392	3351	32	3599	3355	2315	90
CHD1_ENSG00000153922_5_98892603_-1	CHD1	361	158	44	54	91	76	646	959	762	857	317	122	332	273	826	1179	1085	1303	1748	6	391	1019	881	185
TSSK6_ENSG00000178093_19_19515236_-1	TSSK6	520	388	339	457	227	631	1202	1255	1186	1343	459	820	432	425	1666	1517	1625	1693	2484	4221	593	2365	1707	532
ING2_ENSG00000168556_4_183505293_-1	ING2	748	1038	1122	9759	1345	274	1729	2610	2056	2194	885	1223	699	7587	3059	3626	3527	3448	6063	118	587	4834	3377	729
BRWD3_ENSG00000165288_X_80684137_-1	BRWD3	473	742	375	80	362	1818	1026	1327	1473	1353	561	674	415	1139	1317	882	2247	2019	3017	424	39	2534	1847	64
APOBEC2_ENSG00000124701_6_41061742_-1	APOBEC2	384	159	124	713	183	680	1001	1205	1313	1057	315	350	423	995	443	753	1542	1895	1974	215	1378	1414	1112	1066
NT_493	NA	337	454	582	12470	1027	51	857	1084	1091	1495	394	1675	378	2680	2380	7039	1706	1792	2809	729	53	2276	1621	143
HDGFRP2_ENSG00000167674_19_4499581_1	HDGFRP2	700	389	472	1503	547	221	1960	2333	2068	2026	657	475	711	3488	1061	3585	2410	2957	3679	307	658	3111	2389	393
IDH2_ENSG00000182054_15_90085330_-1	IDH2	554	578	707	761	6587	2285	1208	1700	1768	1764	533	580	497	3178	1711	3486	2254	2544	3223	3987	1358	2948	2019	170
KDM3A_ENSG00000115548_2_86456869_-1	KDM3A	199	129	244	38	245	0	518	711	454	422	203	163	169	434	1136	2223	569	729	805	3	789	797	535	21
DDX21_ENSG00000165732_10_68963370_1	DDX21	625	51	231	79	492	20	1575	1553	1818	1370	631	74	514	464	331	305	1869	2392	2114	13	47	2780	1895	443
NT_629	NA	841	947	1556	1735	2711	549	1743	2431	1982	2440	788	1081	837	5122	4558	3853	3068	3802	5010	1026	5198	5360	3438	10980
WDR82_ENSG00000164091_3_52261392_1	WDR82	268	81	50	65	103	266	755	823	876	970	279	5	285	1229	946	263	1114	1113	1126	9	55	818	975	9859
RPS6KA4_ENSG00000162302_11_64369758_1	RPS6KA4	593	934	627	4092	515	2090	1594	1867	1673	2053	700	961	532	2178	1866	6050	2518	2705	3207	716	183	3675	2410	1043
TAF9_ENSG00000273841_5_69365185_-1	TAF9	485	585	720	1075	843	75	1342	1570	1378	1649	539	414	439	2279	1035	884	1883	2272	3134	58	184	2896	2250	528
NT_833	NA	410	1052	920	205	841	6279	1047	1426	1091	1628	527	586	379	4105	5483	3692	1620	1876	2784	95	71	2443	1520	222
NPAS2_ENSG00000170485_2_100925230_1	NPAS2	670	470	794	1027	459	312	1602	1900	1763	2536	749	406	630	3197	5982	8965	2479	3193	3811	2446	46	3829	2582	670
TEAD3_ENSG00000007866_6_35476029_1	TEAD3	623	347	343	421	210	6333	1240	1452	1353	1480	522	347	522	664	2186	301	2213	2256	3097	60	222	2793	1933	81
NT_165	NA	349	314	346	1085	162	9	996	1369	1232	1307	430	629	274	1964	922	1887	1191	1471	2085	880	852	1455	1419	161
RPS6KA4_ENSG00000162302_11_64360530_1	RPS6KA4	403	253	381	223	2960	575	1234	1330	880	1220	477	281	311	844	237	97	1195	1504	2285	26	21	1705	1382	546
PRDM1_ENSG00000057657_6_106105866_1	PRDM1	149	334	83	3004	87	35	358	434	522	523	180	207	128	51	298	0	528	573	709	221	57	944	572	17
FOXA1_ENSG00000129514_14_37592124_1	FOXA1	960	1122	1234	2615	611	1670	2489	2503	2280	3124	890	1396	903	1344	1057	3150	3439	3796	5619	1136	13063	5614	3427	688
UBR2_ENSG00000024048_6_42674146_1	UBR2	822	634	1273	1162	1242	665	1981	2291	2320	2773	844	1576	763	2433	3768	5864	3211	3906	5233	171	178	4774	3016	732
TET3_ENSG00000187605_2_74047111_-1	TET3	445	92	174	24	313	637	1106	1324	1370	1285	460	181	389	895	1345	87	1508	1975	2559	27	670	2065	1846	230
INO80C_ENSG00000153391_18_35478326_1	INO80C	662	57	150	440	829	382	1703	2336	2022	2186	828	177	702	488	177	1242	2696	3183	3687	212	1013	4260	2969	3476
BRWD3_ENSG00000165288_X_80691081_-1	BRWD3	460	360	200	139	2675	245	1147	1462	1436	1661	432	323	471	1371	1042	1050	1623	1793	2839	56	195	2422	1304	28
CENPC_ENSG00000145241_4_67514413_1	CENPC	251	85	202	604	161	36	813	916	946	1078	344	291	267	327	427	331	1408	1119	2036	59	47	1657	826	2419
CDK5_ENSG00000164885_7_151056956_1	CDK5	1121	1387	921	2590	1991	226	2829	3186	3079	3721	1031	893	975	7326	6089	8627	4006	4743	6484	12382	3899	6603	4282	4739
SRCAP_ENSG00000080603_16_30710117_-1	SRCAP	613	105	137	383	335	52	1428	2274	1792	1845	708	78	556	940	610	861	2106	2797	3381	222	582	3697	2467	714
BAHD1_ENSG00000140320_15_40458828_-1	BAHD1	493	536	681	237	2502	259	1278	1542	1398	1886	526	1800	422	1447	553	728	1907	2101	3345	742	194	3243	1984	19458
MCRS1_ENSG00000187778_12_49558853_-1	MCRS1	707	27	84	54	301	271	1976	2304	1926	2406	751	158	618	869	234	556	2313	3726	3390	316	18489	3753	1806	76
TOP2A_ENSG00000131747_17_40399091_-1	TOP2A	410	266	254	366	295	28	1073	1521	1162	1424	544	376	374	814	1271	807	1450	1808	2071	20144	668	2579	1649	784
TEAD1_ENSG00000187079_11_12881951_-1	TEAD1	700	188	129	1226	552	309	1709	2262	1647	1733	724	247	633	3323	6405	3328	2327	3205	3152	25	283	3329	2747	169
KDM1A_ENSG00000004487_1_23079106_-1	KDM1A	522	246	256	921	4479	11605	1416	1638	1504	1602	505	107	463	387	202	926	1821	1833	3439	15700	36324	2824	2316	32982
RPS6KA3_ENSG00000177189_X_20204026_-1	RPS6KA3	584	991	526	1296	3756	8256	1341	1446	1662	2064	621	1110	499	5267	4121	3216	1878	2426	3252	4858	8106	3502	2312	881
PHC1_ENSG00000111752_12_8921739_-1	PHC1	309	216	194	222	287	240	745	890	782	741	311	378	215	152	1284	71	717	957	1138	15	827	1405	990	12
SIN3B_ENSG00000127511_19_16863777_-1	SIN3B	519	242	719	8577	947	32440	1346	1569	1545	1614	568	245	513	1248	1804	1749	1613	1930	2121	4311	829	2737	1693	4610
TAF9B_ENSG00000187325_X_78133359_1	TAF9B	485	541	1001	286	425	279	1350	1565	1298	1885	587	415	450	4245	1030	6817	2045	2271	3029	719	513	2527	1642	509
PRKAG1_ENSG00000181929_12_49005349_1	PRKAG1	330	487	110	364	81	597	758	1012	988	1113	376	702	360	644	636	781	1143	1456	1962	130	412	2236	1163	65
NT_153	NA	407	238	636	327	817	661	865	1058	1053	1202	392	595	419	1808	665	5303	1473	1553	2680	217	141	1924	1573	258
NT_499	NA	934	1436	964	1537	8162	409	2394	2683	2919	3351	926	1365	791	4576	3122	4016	3114	4462	5493	13353	5182	5512	3680	4739
LRWD1_ENSG00000161036_7_102467731_1	LRWD1	513	222	409	68	741	228	1241	1630	1683	2015	708	354	533	3736	851	3855	2326	2739	3590	169	140	3372	2114	958
JAK2_ENSG00000096968_9_5050809_-1	JAK2	457	1136	535	316	156	230	1406	1411	1385	1807	518	445	466	2074	2706	3630	1595	2187	2974	36937	2544	2747	1895	942
USP44_ENSG00000136014_12_95533145_-1	USP44	364	113	557	256	177	550	942	1241	1281	1369	441	474	423	283	1536	926	1738	1664	2478	156	11863	2702	1665	17231
H2AFZ_ENSG00000164032_4_99949310_1	H2AFZ	460	431	37	4325	1522	795	1372	962	1291	1513	531	140	430	247	337	462	1813	1917	2534	3084	19034	2689	1544	589
RPS6KA4_ENSG00000162302_11_64368777_1	RPS6KA4	892	1181	1228	559	1473	685	2223	2785	2667	2847	1069	1251	843	2406	1613	6827	3712	3829	5236	1068	1881	4987	3658	318
KMT2B_ENSG00000272333_19_35723193_-1	KMT2B	399	139	294	380	339	1576	1149	1118	1402	1184	459	293	343	1238	1371	3080	1729	1897	2372	189	349	2495	1685	38
ATAD2_ENSG00000156802_8_123333898_-1	ATAD2	455	228	193	1152	150	438	1230	1443	1331	1633	565	252	531	2309	4692	4834	1873	2243	2144	170	69	3297	1878	5837
STK4_ENSG00000101109_20_45000484_1	STK4	805	488	571	162	1208	17548	1878	2314	2220	2880	819	412	547	1659	1755	1281	2802	3092	5088	2197	1141	5299	3120	1201
SIRT2_ENSG00000068903_19_38890129_-1	SIRT2	536	670	907	171	565	429	1404	1902	1504	1981	642	970	552	4246	922	1871	1711	2147	3779	20157	10526	3586	2151	3945
NBN_ENSG00000104320_8_89970535_1	NBN	428	59	44	297	118	4688	1192	1638	1200	1214	492	31	350	292	204	1607	1735	1653	2756	31	2140	2259	1971	128
PHF8_ENSG00000172943_X_53995699_1	PHF8	329	10	105	293	223	116	809	696	1043	805	381	39	310	1134	1387	548	1111	1073	1793	35	178	1154	893	104
NT_832	NA	506	1019	874	1847	1609	3769	1436	1819	1452	1635	611	932	609	2342	5760	2383	2659	3043	4128	622	7094	4163	2659	2364
HUWE1_ENSG00000086758_X_53546522_-1	HUWE1	278	4	0	1329	350	437	967	844	687	694	213	4	261	95	116	53	1362	1298	1788	527	2142	1569	918	597
RYBP_ENSG00000163602_3_72378586_-1	RYBP	617	523	468	244	16	15	1568	1647	1656	2123	519	1872	513	1234	427	2134	2042	2490	3445	2862	2504	3069	2208	671
NFRKB_ENSG00000170322_11_129874259_1	NFRKB	934	491	1145	1704	2127	489	1999	2615	2382	2903	916	1026	810	1229	1086	571	2974	3287	5217	2102	1473	4412	3123	3166
ZZZ3_ENSG00000036549_1_77581811_1	ZZZ3	126	11	5	64	312	610	508	450	417	392	181	37	173	8	104	198	529	704	1265	23	113	1045	621	535
EID2_ENSG00000176396_19_39539475_-1	EID2	254	493	655	179	108	42	711	563	790	684	307	120	332	628	1086	3157	1214	1311	1513	1267	653	1932	1146	39108
L3MBTL3_ENSG00000198945_6_130057492_1	L3MBTL3	493	896	409	339	388	950	1558	1616	1317	1598	605	242	416	430	314	84	2026	1923	3487	4476	847	2427	2022	15776
KDM4B_ENSG00000127663_19_5082469_-1	KDM4B	863	1000	1151	2479	1219	3289	2548	2394	2555	2918	972	1770	864	2806	3212	3407	3397	3428	5733	889	3220	5120	3458	1159
HDAC2_ENSG00000196591_6_113956099_-1	HDAC2	557	1002	1247	818	772	212	1253	1758	1692	1767	501	582	567	3645	2094	6102	1936	2476	3660	117	807	3619	2033	4228
ADNP_ENSG00000101126_20_50892678_1	ADNP	388	538	210	5047	4583	12231	1071	1408	1254	1515	466	344	390	1028	951	2578	1836	2232	2732	2588	4985	3248	1736	12785
CXXC1_ENSG00000154832_18_50284401_-1	CXXC1	685	196	65	1325	578	199	1670	1828	1993	2183	817	42	587	1519	271	1315	2429	2693	3682	123	146	3353	2326	9934
MTA2_ENSG00000149480_11_62595308_1	MTA2	568	409	225	3054	436	549	1354	2168	1976	1951	632	289	676	1570	1133	2803	2729	3193	4027	6938	201	4219	2748	4893
BRD1_ENSG00000100425_22_49823454_-1	BRD1	716	787	476	779	286	338	1351	2193	2023	2024	771	676	581	3350	3536	5147	2377	2824	4159	113	809	3522	2371	364
CTBP1_ENSG00000159692_4_1212943_1	CTBP1	728	538	604	1777	1562	87	1585	1430	1778	2313	552	538	605	4302	1437	4028	2465	3038	3821	513	1838	3582	2376	9202
PHF20L1_ENSG00000129292_8_132803954_1	PHF20L1	499	444	580	391	3756	85	1249	1510	1467	1517	601	419	556	2416	2002	2010	1704	1989	2624	771	16014	3039	1917	706
KMT2E_ENSG00000005483_7_105105587_-1	KMT2E	697	318	368	275	10746	185	1606	1804	2002	2031	593	405	625	2110	3235	3721	2291	2842	3639	22317	801	3831	2407	519
ZNF711_ENSG00000147180_X_85270682_-1	ZNF711	695	800	861	2278	202	378	1840	2398	2428	2409	677	1624	715	4109	4427	4209	2882	2976	3519	618	929	3888	2509	673
SPEN_ENSG00000065526_1_15911183_1	SPEN	453	597	579	39	1331	73	1293	1725	1522	1825	570	750	526	2758	3805	4445	1968	2385	3167	2164	19665	2946	1716	799
NT_775	NA	605	953	848	749	1730	2362	1673	1664	1992	2145	624	659	603	1715	5229	3210	2296	3080	4280	4046	5367	4566	2520	4525
NT_246	NA	582	885	745	2560	923	184	1731	1893	1682	2176	720	933	633	6102	5522	4144	2260	2700	3820	780	1364	3627	2550	144
GATAD1_ENSG00000157259_7_92456433_-1	GATAD1	448	582	307	1566	468	4941	1042	1375	1104	1298	559	445	434	2071	458	3333	1395	1777	2424	423	596	2424	1604	58
HDAC1_ENSG00000116478_1_32331755_1	HDAC1	400	502	314	783	2680	28139	900	1208	1143	1361	415	447	384	309	903	2209	1721	2294	2806	148	42	2580	1933	621
PRMT7_ENSG00000132600_16_68329153_1	PRMT7	556	268	638	728	277	42	1452	1918	1305	2014	520	1217	451	1630	799	827	1679	2265	3342	387	35	3922	2099	7041
PRMT8_ENSG00000111218_12_3568816_1	PRMT8	604	844	1144	400	2484	211	1530	1770	1904	1992	607	961	644	2389	3730	2793	2163	2755	3945	316	380	2929	2462	1192
NT_216	NA	399	836	380	430	170	171	782	1091	951	1390	374	564	429	1931	1386	2703	1402	1800	1985	762	21494	2614	1433	174
CRB2_ENSG00000148204_9_123370911_1	CRB2	680	857	998	889	8244	283	1504	2298	1649	2146	681	743	723	1109	828	1659	2000	2735	3890	316	505	4198	2254	576
SUV420H1_ENSG00000110066_11_68171019_-1	SUV420H1	475	124	202	955	1462	25013	1128	1601	1489	1702	446	134	452	865	1051	2458	1639	1740	2958	1935	5371	2410	1599	913
TFDP1_ENSG00000198176_13_113633161_-1	TFDP1	284	26	19	232	19766	933	560	656	696	598	195	89	239	106	243	218	778	1008	1281	70	660	956	602	113
KAT2B_ENSG00000114166_3_20095331_1	KAT2B	766	891	825	434	856	103	1858	2734	2406	2753	910	714	619	1949	5519	4216	3095	3660	4333	515	9569	4674	3160	54368
APBB1_ENSG00000166313_11_6401634_1	APBB1	503	326	940	280	225	601	1235	1382	1366	1600	480	631	474	1747	1010	2641	1990	2198	2981	43	1583	2970	1740	258
NT_585	NA	642	1190	626	922	497	978	1430	1878	1508	1891	695	1113	497	3178	2448	2309	2454	2416	3865	147	13500	3973	2897	768
CBX2_ENSG00000173894_17_79784539_1	CBX2	533	186	306	9621	122	34	1197	1941	1482	1913	592	384	492	748	844	724	1676	2410	3163	248	8962	2979	2111	224
NT_205	NA	607	1188	899	534	696	276	1434	2181	1799	2072	684	976	498	2568	2283	4089	2710	2387	3693	122	2784	4088	2313	1985
SMARCE1_ENSG00000073584_17_40630725_-1	SMARCE1	405	190	104	415	242	1388	1108	1357	1212	1586	399	288	388	1883	1884	3257	1570	1713	2553	215	33	2762	1387	1550
NBN_ENSG00000104320_8_89980874_1	NBN	457	256	195	754	103	3482	1154	1559	1499	1597	541	63	560	1293	180	566	2117	2344	3144	110	1126	2020	2254	403
PHF14_ENSG00000106443_7_10990790_1	PHF14	502	377	200	1089	1774	110	1399	1726	1359	1852	625	364	518	2016	581	2509	1831	2540	2501	919	664	2649	1891	1020
TAF2_ENSG00000064313_8_119746909_-1	TAF2	612	66	128	53	33	128	1612	2221	2086	2146	735	0	581	2488	123	7585	2480	2858	3513	12	432	3400	2344	93
ACTR8_ENSG00000113812_3_53872425_1	ACTR8	627	508	388	671	1043	119	1576	1760	1761	1933	694	472	544	1195	335	2164	2259	2376	3762	763	430	3630	2469	74
DDX21_ENSG00000165732_10_68967129_-1	DDX21	651	48	198	352	500	73	1460	1853	2126	1599	674	64	607	1488	480	468	1972	2351	3340	629	385	3505	1959	89
PHIP_ENSG00000146247_6_78997576_1	PHIP	698	509	538	479	900	2932	1484	1944	2035	2326	661	664	478	1174	4178	3657	2237	2652	3831	2983	6524	4083	2214	829
CHD1_ENSG00000153922_5_98863418_-1	CHD1	224	49	75	34	35	22	382	514	446	407	233	118	161	38	350	392	580	562	691	1	4	969	466	25
NT_489	NA	774	1053	800	3379	3396	1845	1814	2363	2105	2405	810	1811	712	4797	9902	5662	2527	3400	4451	588	814	5277	3032	1748
PSIP1_ENSG00000164985_9_15468634_-1	PSIP1	130	232	203	226	217	0	411	440	366	593	137	286	148	273	169	1158	493	584	1021	4	43	581	463	36
NT_791	NA	588	561	639	80	1267	323	1470	1803	1862	2027	673	1383	551	5567	3306	5564	2546	2845	4375	409	214	3766	2256	679
CTBP2_ENSG00000175029_10_125002965_1	CTBP2	302	422	316	219	537	18	731	909	762	877	375	668	282	328	981	3153	1169	1283	1677	2236	171	1886	1234	1173
NT_452	NA	555	304	503	186	3462	561	1176	1493	1397	1668	626	606	541	2246	5018	1292	1939	1880	2737	69	6199	2665	1860	1142
TONSL_ENSG00000160949_8_144436666_1	TONSL	765	86	140	378	753	2378	1652	2320	2397	2235	833	190	797	1368	2060	1794	2734	3923	5182	1128	282	4073	2589	649
MBIP_ENSG00000151332_14_36311637_-1	MBIP	755	792	323	2658	872	155	1605	2195	1783	2176	720	663	569	2330	3864	2196	2108	2547	4291	485	550	4167	3148	2909
PELP1_ENSG00000141456_17_4682893_1	PELP1	558	73	174	77	161	36	1230	1789	1258	1951	632	10	528	103	458	214	1893	1740	3040	116	247	2608	2083	132
SIRT6_ENSG00000077463_19_4174938_1	SIRT6	614	463	378	2533	924	4240	1516	1851	1675	1864	573	622	595	425	1493	2424	2385	3067	3228	10961	65711	3661	1756	34616
SMARCB1_ENSG00000099956_22_23816931_1	SMARCB1	713	301	351	2783	2335	691	2142	2630	2402	2691	1089	515	809	729	2842	2624	3156	2349	3995	3060	22283	4255	2942	4140
RPS6KA5_ENSG00000100784_14_90894417_-1	RPS6KA5	677	928	584	1059	194	328	1601	1955	1769	2309	752	831	631	1590	2038	2344	2695	2713	3811	207	25963	4476	2758	2916
GADD45A_ENSG00000116717_1_67686563_-1	GADD45A	530	548	517	2742	1393	15	1067	1511	1440	1661	465	484	445	1855	390	1863	2149	2221	3373	708	21	2896	1985	275
DPF1_ENSG00000011332_19_38219003_1	DPF1	794	969	1246	1540	681	968	2423	3080	2560	3055	901	981	934	3009	1598	4814	3616	3482	5496	210	414	6485	3958	1156
RCOR3_ENSG00000117625_1_211304113_1	RCOR3	848	621	912	3194	716	315	1783	2571	2197	2265	781	868	750	2399	1487	2712	2631	3174	4170	188	868	5485	3109	1268
TRIM27_ENSG00000204713_6_28923289_-1	TRIM27	622	334	797	466	12051	240	1409	2049	1654	2076	763	502	671	2899	1393	2260	1934	2704	3642	241	8557	4161	1978	124
NT_74	NA	598	924	720	1284	581	155	1469	1516	1642	2157	628	1077	623	5285	2946	3194	2164	2515	4269	142	277	3650	2151	87
PKN1_ENSG00000123143_19_14467746_-1	PKN1	246	192	338	29	972	891	637	807	829	859	307	183	287	693	799	163	790	847	1459	125	330	1101	883	182
NT_572	NA	857	992	1692	1204	893	1099	2095	3001	2189	2330	904	995	758	3021	6432	6669	2872	2881	5524	9188	585	5190	4034	3468
SFPQ_ENSG00000116560_1_35189350_1	SFPQ	626	41	107	143	163	20	1349	1616	1613	1810	560	47	473	1094	1151	1199	2227	2187	3289	51	603	3225	2211	4753
MDC1_ENSG00000137337_6_30705747_-1	MDC1	814	754	755	493	1841	1282	2109	2760	2648	2910	870	892	895	2691	4422	4630	3610	4280	6010	2734	1920	5127	3678	4012
BAZ1A_ENSG00000198604_14_34776123_1	BAZ1A	473	570	457	44	101	105	990	1174	1265	1415	414	345	398	470	2457	1160	1323	1638	2260	81	587	2541	1491	1270
NT_674	NA	774	1622	936	1685	1657	311	2048	2738	2021	2475	805	1786	752	2668	4118	6960	2965	3160	5348	2861	865	4445	3226	550
CARM1_ENSG00000142453_19_10916748_-1	CARM1	571	184	139	766	744	889	1376	1823	1557	1882	672	227	616	597	623	3099	2146	2601	2832	1120	1045	2787	1902	1060
TLE4_ENSG00000106829_9_79654070_1	TLE4	679	749	493	739	721	82	1687	2259	1991	2435	794	403	757	1648	4313	2922	2853	2668	3089	3252	33	2872	2522	461
INO80_ENSG00000128908_15_41021115_1	INO80	689	113	168	168	75	83	1638	2140	1946	2210	745	45	708	130	290	331	2447	2652	3264	22	118	2619	1904	141
GADD45A_ENSG00000116717_1_67686358_-1	GADD45A	689	719	481	602	599	216	1855	2320	1900	2186	762	555	783	1644	936	2420	2953	2718	4148	377	153	3883	2982	59
PRKCA_ENSG00000154229_17_66687247_-1	PRKCA	217	205	78	4368	296	427	657	871	873	858	252	64	256	229	5222	923	840	1363	1698	141	1521	1574	977	127
BAP1_ENSG00000163930_3_52403251_-1	BAP1	773	167	227	1100	363	22	1713	1983	2065	2037	814	405	674	1090	1843	1515	2652	3500	3229	1405	509	3979	2849	1442
BAZ1B_ENSG00000009954_7_73444037_-1	BAZ1B	249	127	101	145	107	75	739	1075	860	1064	309	64	333	3264	2217	1684	1091	1419	1650	60	208	1746	1213	52
TLE4_ENSG00000106829_9_79709687_1	TLE4	735	790	779	562	4863	562	1628	1903	1921	2102	621	928	637	2887	3395	6231	3110	2820	4213	227	364	3302	2605	1841
IDH2_ENSG00000182054_15_90088363_-1	IDH2	593	804	294	1436	983	1259	1647	1522	1659	2036	708	823	572	2332	915	750	2070	2677	4133	405	482	4054	2622	16016
FOXP2_ENSG00000128573_7_114631640_-1	FOXP2	714	641	567	305	12432	248	1597	2159	1934	2306	890	1142	788	2377	1129	5732	2905	3481	3689	351	805	4028	3098	781
NT_528	NA	722	485	694	4288	175	48	1599	1894	1788	1816	620	1729	596	2616	3546	4194	2395	3311	4125	897	1583	3963	2154	391
MECP2_ENSG00000169057_X_154032236_1	MECP2	303	662	382	129	179	77	699	1290	965	1022	393	275	289	228	909	3639	930	1342	1118	103	274	1305	1098	281
RNF20_ENSG00000155827_9_101540533_1	RNF20	727	668	413	5066	384	6473	1787	2446	2121	2380	816	593	595	1180	2526	1225	2964	2668	3874	229	1347	4071	2998	550
MEN1_ENSG00000133895_11_64807634_-1	MEN1	524	89	72	0	25	0	1330	1675	1590	1882	686	74	590	428	39	1394	2111	2982	3151	16	46	2864	1954	32
PRKCB_ENSG00000166501_16_24032200_-1	PRKCB	672	584	758	500	824	795	1441	1668	2266	2158	659	1012	642	964	912	2918	2948	2945	3388	263	400	3531	2441	578
APOBEC3C_ENSG00000244509_22_39015714_-1	APOBEC3C	552	581	333	822	877	101	1097	1752	1516	1310	567	544	432	1533	741	1980	1734	2413	3461	64	1271	3453	2188	528
ALKBH1_ENSG00000100601_14_77679905_1	ALKBH1	273	196	622	232	120	266	603	864	821	718	316	252	238	46	1246	814	1004	1046	1397	6	95	1730	1227	75
FOXO1_ENSG00000150907_13_40560765_-1	FOXO1	815	669	658	1120	546	220	1922	2903	2009	2822	755	728	622	1186	3576	4948	3156	3391	4232	800	3334	3258	2658	6911
EXOSC4_ENSG00000178896_8_144080386_1	EXOSC4	697	202	26	637	370	419	1235	1472	1538	2177	598	264	590	177	303	1224	1860	2114	3464	75	558	3109	2598	155
NT_183	NA	1159	1256	1709	8563	1505	228	2693	3243	3281	3719	1013	1659	1048	5286	8578	7130	4271	5025	5848	14179	971	7107	4394	4119
UBE2D1_ENSG00000072401_10_58361391_-1	UBE2D1	622	457	590	1247	320	190	1641	2154	2036	1556	717	1044	567	2980	2692	3555	1993	2545	3568	63	531	2619	2109	122
SS18L2_ENSG00000008324_3_42591532_-1	SS18L2	737	45	96	2497	259	184	1725	2347	1863	1919	785	160	728	508	379	200	2492	2911	3630	36	12	3794	2294	16
KDM3B_ENSG00000120733_5_138427262_-1	KDM3B	430	335	249	153	232	2004	1004	1652	1395	1935	585	184	417	644	4103	2592	1948	2420	3980	52	34	3405	1808	93
SUV420H1_ENSG00000110066_11_68171120_-1	SUV420H1	545	120	185	2864	1349	131	1581	1630	1377	2061	583	123	487	612	626	1315	2207	2101	3169	3895	2429	3015	2475	21085
NT_778	NA	299	375	400	2951	269	166	827	845	828	761	328	540	250	1774	821	2320	1000	1160	2157	141	319	1912	1239	6717
L3MBTL2_ENSG00000100395_22_41216257_1	L3MBTL2	129	213	179	0	0	45	338	483	427	356	128	33	151	835	301	233	409	386	664	339	3260	732	336	140
SENP3_ENSG00000161956_17_7570399_-1	SENP3	489	459	627	82	833	682	1419	1342	1535	1754	461	339	384	758	478	590	1668	1688	3522	192	695	3549	1784	4148
ZNF592_ENSG00000166716_15_84784786_-1	ZNF592	415	334	191	1481	170	108	817	1297	1095	1267	407	699	376	1295	887	1397	1743	1985	2526	1412	3044	2844	1835	4043
PAK2_ENSG00000180370_3_196806615_1	PAK2	586	797	636	549	384	49	1350	1833	1849	1952	584	674	722	2258	1693	561	2242	2375	3981	147	12611	3304	2114	474
PRKAG3_ENSG00000115592_2_218827307_1	PRKAG3	732	348	330	895	936	1185	1635	2350	1982	2516	853	585	653	2718	1744	3258	2612	3204	4153	1048	26490	3608	2669	58419
TLE2_ENSG00000065717_19_3028323_-1	TLE2	656	566	403	247	347	283	1650	2089	1819	2065	740	594	573	1999	1392	1797	2073	2640	3367	394	7233	2664	2063	1374
SCML2_ENSG00000102098_X_18258118_1	SCML2	382	612	338	227	511	73	755	1197	1120	1432	378	333	355	529	475	2150	1410	1844	1921	9057	1173	2137	1566	1366
SUZ12_ENSG00000178691_17_31983099_1	SUZ12	619	184	65	251	199	87	1367	1878	1691	1741	612	171	556	1333	1895	673	2049	2561	3184	49	1358	2984	2296	318
NT_792	NA	456	773	1061	3028	2337	246	1222	1341	1439	1541	493	1200	438	3565	3238	4451	2034	2153	3072	430	241	3375	1780	35565
PKN1_ENSG00000123143_19_14464083_1	PKN1	501	238	336	864	103	107	904	1531	1401	1563	643	317	450	568	151	2065	1825	1858	2236	529	3558	2566	1538	789
SMEK1_ENSG00000100796_14_91475894_1	SMEK1	249	338	98	116	385	18105	731	834	672	1024	322	232	277	2265	650	710	1353	1253	1648	762	3022	1495	1186	118
IKZF3_ENSG00000161405_17_39766163_-1	IKZF3	702	778	484	1256	278	119	1613	1944	1904	2405	697	996	489	3680	3329	9282	2217	2557	4129	144	1014	3596	2444	216
DDX21_ENSG00000165732_10_68972014_1	DDX21	533	90	205	84	144	24	1238	1543	1460	1457	597	144	534	633	295	627	1755	1815	2837	28	87	2206	1552	20
JMJD6_ENSG00000070495_17_76723790_1	JMJD6	291	141	12	75	29	5647	717	637	667	952	249	133	273	482	224	634	730	1278	1777	480	430	1660	952	187
SUPT6H_ENSG00000109111_17_28696925_1	SUPT6H	374	121	0	19	54	1664	1154	1092	1241	1170	567	12	369	47	290	206	1569	1691	1287	11	14	1263	739	58
RBBP4_ENSG00000162521_1_32669343_-1	RBBP4	573	305	125	61	55	61	1415	2156	1620	2167	794	43	584	495	483	1922	2554	2539	4615	41	44	3559	2253	95
NT_445	NA	395	671	298	0	179	290	834	1362	1191	840	467	507	330	3854	7532	2357	1089	1601	2011	25	216	2147	1536	46
TAF3_ENSG00000165632_10_7964484_-1	TAF3	427	433	258	1230	600	780	1091	1552	1257	1765	514	703	423	2607	1772	2595	2167	2460	2463	144	408	2597	1614	43
PHF21A_ENSG00000135365_11_45935667_-1	PHF21A	207	383	61	44	80	9	437	540	510	580	204	609	100	991	715	2150	712	760	892	35	18	1092	782	110
H2AFY_ENSG00000113648_5_135369532_-1	H2AFY	368	407	206	552	1464	297	872	1293	1011	1249	363	637	374	2071	3109	1953	1738	1322	1822	469	7786	2361	1470	125
NT_224	NA	458	728	484	148	155	137	1217	1373	1521	1274	465	1284	447	2258	1240	1315	1342	1751	2830	1683	5219	2882	2016	460
ASH1L_ENSG00000116539_1_155347879_1	ASH1L	485	348	7	1527	189	1115	1372	1679	1653	1424	508	234	481	1222	446	1343	1807	1731	2918	1810	391	2826	1627	28639
EXOSC2_ENSG00000130713_9_130697622_1	EXOSC2	530	60	18	87	76	48	1374	1593	1608	1558	464	56	499	106	43	37	1761	1947	2376	60	38	2687	1802	255
A1CF_ENSG00000148584_10_50836127_1	A1CF	315	511	205	426	67	0	651	765	947	1104	387	195	296	34	198	2006	870	1097	1206	212	117	1092	834	280
NT_756	NA	943	967	811	875	1844	1479	2079	2710	2419	3211	950	869	775	3119	3802	4329	3282	3479	6516	528	986	6155	4029	254
CECR2_ENSG00000099954_22_17537110_1	CECR2	499	143	368	188	742	243	1210	1631	1229	1187	482	164	529	1412	1326	1022	1630	1702	3000	224	597	2974	2242	632
RBBP5_ENSG00000117222_1_205097353_1	RBBP5	299	90	227	120	556	29	1043	1026	1049	1130	412	291	323	368	931	8744	1131	1422	2605	75	1848	2436	1142	24805
NOC2L_ENSG00000188976_1_952026_1	NOC2L	645	20	67	127	167	33	1616	2164	1906	2042	745	0	571	1670	320	1074	2223	2486	3553	50	100	3663	1967	62
ASF1A_ENSG00000111875_6_118905692_1	ASF1A	624	317	309	72	59	59	1492	1553	1678	2189	591	384	614	917	3000	2630	2060	2309	2848	34	38	4002	2501	22
DND1_ENSG00000256453_5_140672682_-1	DND1	759	686	630	360	5688	578	1484	2178	1667	2080	833	925	644	8229	5678	3026	2065	3115	3149	255	747	3713	2735	1174
DMAP1_ENSG00000178028_1_44218464_1	DMAP1	329	189	89	0	90	191	823	1107	677	819	304	76	274	1034	1217	194	1063	1453	1961	64	2706	1440	1310	163
NT_746	NA	594	563	877	565	240	313	1636	1702	1593	2190	585	932	564	3249	3746	2337	2479	2604	2897	8992	1490	2958	1863	4561
TYW5_ENSG00000162971_2_199938950_-1	TYW5	388	456	265	368	187	98	931	1252	1273	1199	469	374	410	331	908	302	1357	1543	1672	9	1249	2428	1651	125
MINA_ENSG00000170854_3_97949845_-1	MINA	240	223	538	264	264	409	903	1158	944	1202	294	427	389	727	1111	1085	1085	1339	1284	24	122	1325	1126	588
ZBTB16_ENSG00000109906_11_114063895_1	ZBTB16	930	981	1103	5457	996	1421	2430	2909	2912	3289	932	808	908	5029	2930	5228	3989	4265	6608	390	10875	6855	3890	524
RPS6KA4_ENSG00000162302_11_64361233_1	RPS6KA4	377	602	198	324	139	68	832	1039	1155	1394	451	116	304	332	751	142	1175	1699	2260	21	115	2227	1123	748
SMYD2_ENSG00000143499_1_214331048_1	SMYD2	531	743	741	1601	455	21	1436	1567	1617	2022	653	532	516	844	899	2531	2423	2686	3359	578	25522	3906	2441	1112
KDM4A_ENSG00000066135_1_43694005_-1	KDM4A	675	305	495	1407	487	225	1747	2299	1769	2490	808	491	659	1211	1016	2407	2654	2886	5073	175	434	4368	2569	244
KAT2B_ENSG00000114166_3_20072434_1	KAT2B	311	125	149	42	1177	768	645	667	825	872	261	134	264	545	880	950	986	1057	1092	442	394	1661	724	1587
NT_56	NA	672	856	778	1020	910	403	1668	2039	2127	2575	796	892	629	5364	5003	3990	2831	3006	4654	12935	406	3949	2591	2205
HDAC6_ENSG00000094631_X_48805666_1	HDAC6	716	374	274	2390	155	176	1687	2139	2046	1788	721	929	534	1601	3166	2703	2076	2791	3430	100	339	2790	2421	63
BARD1_ENSG00000138376_2_214752453_1	BARD1	604	251	427	50	451	64	1427	1677	1653	1722	577	460	588	570	1565	542	1764	1948	3364	874	3354	3054	2708	307
EZH1_ENSG00000108799_17_42718003_-1	EZH1	405	382	110	339	62	3905	960	1466	1504	1276	529	420	394	541	1281	1139	1647	1603	1652	25	79	1877	1623	10
ARID4A_ENSG00000032219_14_58328251_-1	ARID4A	442	592	720	16166	729	299	1209	1570	1461	1513	509	516	423	1441	1641	1907	2015	2390	2878	31	1254	3145	1881	241
SS18L1_ENSG00000184402_20_62161532_1	SS18L1	558	861	1095	2843	203	405	1638	1983	2056	2153	713	983	593	3466	3052	1835	2449	2792	4136	28	516	3215	2610	83
NT_723	NA	818	750	613	337	1539	1872	2153	2780	2048	2484	990	1376	717	5227	4468	7191	2798	3542	4313	1478	2239	4539	2519	3718
KDM1A_ENSG00000004487_1_23073373_-1	KDM1A	509	156	270	3887	4868	3222	1300	1774	1555	1515	550	94	546	1	157	941	1628	2000	2907	23841	40413	2688	1988	73506
ZNF532_ENSG00000074657_18_58918690_-1	ZNF532	423	207	142	180	525	13	1031	1012	1073	1418	397	477	335	2129	955	1336	1336	1234	2028	78	25811	1752	1233	838
NAT10_ENSG00000135372_11_34118498_1	NAT10	555	54	172	57	282	156	860	1195	1550	1384	473	111	432	69	854	452	1706	1703	2359	9	142	2561	1486	4
GFI1_ENSG00000162676_1_92478652_1	GFI1	636	470	303	396	138	0	1341	1972	1749	2027	635	460	495	1057	147	973	2004	2550	3515	19	182	2692	2266	116
NT_643	NA	614	870	486	320	4219	491	1192	2154	1819	1596	591	929	520	3316	2008	2598	1984	2672	3303	314	157	3169	2065	2739
ATN1_ENSG00000111676_12_6938642_-1	ATN1	847	969	916	1885	1407	403	2243	2725	2427	2572	906	1196	792	6639	5198	5684	3056	3897	5829	974	1897	5655	3291	3399
BANP_ENSG00000172530_16_88035347_1	BANP	490	366	186	1254	1482	5975	1128	1376	1468	1136	517	221	401	947	265	1208	1656	1683	2666	54	74	2274	1655	125
TAF5L_ENSG00000135801_1_229595015_-1	TAF5L	412	409	356	1193	571	170	1030	1472	1059	1180	512	280	402	1015	291	241	1283	1630	3095	18	165	2863	1729	110
NFRKB_ENSG00000170322_11_129881792_-1	NFRKB	461	27	47	135	205	0	1008	1213	1082	1231	463	70	433	490	144	1078	1568	1477	2116	21	431	2216	1520	681
ZMYND11_ENSG00000015171_10_246838_1	ZMYND11	502	707	781	263	1028	734	1069	1547	1295	2078	511	663	504	2581	1943	3358	2271	2315	2839	161	57	2883	1995	2725
UBE2T_ENSG00000077152_1_202335694_1	UBE2T	760	525	361	1575	580	4908	1776	2092	2057	2587	773	758	640	1806	2337	6465	3011	3098	4141	2893	891	4514	2785	508
ELP4_ENSG00000109911_11_31650216_1	ELP4	314	195	173	180	78	21	586	1104	881	1049	377	125	271	298	280	795	951	1437	1522	34	9	1574	1077	13
MEAF6_ENSG00000163875_1_37501806_1	MEAF6	395	443	301	110	78	812	1116	1320	1198	1237	430	787	378	1494	2672	2103	2026	2129	3172	64	18	3005	2150	2274
ATN1_ENSG00000111676_12_6936542_-1	ATN1	649	359	653	462	2597	447	1395	1489	1569	1792	513	893	506	2085	710	1406	2595	2436	4060	3068	709	3007	2718	1027
RUVBL1_ENSG00000175792_3_128087751_1	RUVBL1	573	87	31	286	317	859	1244	1291	1231	1633	507	0	418	327	94	723	1622	2359	2323	5	6	2215	1550	7
NT_457	NA	506	770	182	443	750	4376	1075	1295	1211	1582	609	938	490	5475	3089	1833	1724	1752	3373	468	208	3026	1908	457
GFI1_ENSG00000162676_1_92480438_-1	GFI1	611	795	472	235	127	1266	1348	1825	1511	1724	687	602	563	2230	603	1245	1968	2462	3767	33	50	3270	2711	54
ELP5_ENSG00000170291_17_7254774_-1	ELP5	433	301	411	230	107	347	982	1128	1125	1221	504	837	354	930	2055	1576	1511	1675	2885	77	9671	2383	1729	75
NT_250	NA	432	544	559	264	432	65	893	934	1029	1517	373	605	365	1901	2256	2700	1821	1933	2946	107	2488	2572	1606	36
KDM8_ENSG00000155666_16_27210283_-1	KDM8	770	31	82	169	500	236	1868	2581	2223	2028	721	70	709	56	736	1188	2493	3062	4016	1072	2547	4538	2589	1475
ING5_ENSG00000168395_2_241709377_1	ING5	384	128	137	48	998	351	985	1153	1096	938	425	309	329	473	927	440	1483	1188	2162	15	89	1891	1047	5728
NT_842	NA	315	425	438	160	105	274	891	994	812	1211	357	519	325	1510	540	1689	1165	1398	1489	381	893	2284	1261	4951
SFPQ_ENSG00000116560_1_35187084_1	SFPQ	529	146	28	20	205	301	1140	1475	1341	1129	509	216	413	658	269	849	1510	1512	2256	21	16	2019	1509	47
TRRAP_ENSG00000196367_7_98962418_-1	TRRAP	347	29	69	202	812	784	611	721	971	956	267	276	270	73	166	485	1080	1392	2108	120	721	1647	1077	449
CBX4_ENSG00000141582_17_79834638_1	CBX4	596	81	253	418	26	217	1538	1583	1449	1821	715	157	545	1050	1276	960	2075	2271	3088	43	250	3080	2153	26
DTX3L_ENSG00000163840_3_122566010_-1	DTX3L	413	185	213	283	196	907	938	1288	1124	1183	486	549	435	1490	1043	1396	1153	1692	1972	42	108	1972	1378	181
EID1_ENSG00000255302_15_48878403_1	EID1	556	390	478	412	705	9253	1332	1734	1691	1805	642	701	444	985	1022	813	1734	2618	3808	312	3624	2955	2058	11290
MORF4L2_ENSG00000123562_X_103676552_-1	MORF4L2	397	335	286	75	429	52	865	990	1121	1380	444	183	370	2552	872	547	1376	1542	2234	13	160	2432	1407	87
HELLS_ENSG00000119969_10_94574138_1	HELLS	476	357	135	11	316	183	1145	1312	1311	1581	512	224	535	783	1350	2221	1762	1831	2082	8	251	3510	1864	97
ELP6_ENSG00000163832_3_47498425_-1	ELP6	320	6	7	26	6	36	639	940	711	1076	294	38	228	195	7	175	1098	1230	1467	119	776	1818	929	26
AR_ENSG00000169083_X_67546080_-1	AR	672	602	814	345	1844	5876	1769	2097	2208	2481	764	720	731	2422	2186	3480	2753	2589	3889	1672	5837	3216	2862	23665
NT_739	NA	529	782	702	1048	490	5082	1290	1915	1998	1966	718	532	644	1449	3761	3956	2106	2825	4200	1194	851	3613	2733	4080
PRDM7_ENSG00000126856_16_90063654_1	PRDM7	505	216	302	91	1752	228	1332	1737	1503	1694	658	387	474	1318	2555	1628	1688	2112	2376	148	59	3144	1874	615
MSL3_ENSG00000005302_X_11772163_-1	MSL3	664	855	768	358	1028	1992	1772	2040	2251	2346	740	1356	691	6576	3477	7282	2787	3042	4276	410	2044	4410	3002	701
AURKA_ENSG00000087586_20_56383030_1	AURKA	614	76	69	564	283	786	1530	2087	2049	1706	737	154	568	547	869	1992	1818	2171	2657	41	61	2896	1895	103
KDM5D_ENSG00000012817_Y_19715925_1	KDM5D	525	1159	545	653	270	136	1201	1559	1276	1489	594	1011	489	2235	3313	1191	1978	2236	3485	1677	8025	3081	2458	9352
CDK7_ENSG00000134058_5_69269284_1	CDK7	646	165	182	1025	24	99	1265	1959	1592	1816	586	45	702	569	206	276	1746	1973	3003	67	354	3157	1791	65
MAPKAPK3_ENSG00000114738_3_50641742_1	MAPKAPK3	786	821	1006	1120	810	410	1784	1957	2101	2413	773	602	702	2234	2335	5052	2786	2968	3751	748	311	3811	3128	805
EXOSC7_ENSG00000075914_3_44997206_-1	EXOSC7	252	9	115	41	7	20	734	772	662	816	336	5	262	534	41	156	882	1245	1790	22	14	1226	905	23
NT_430	NA	547	1036	598	782	1533	4114	1252	1784	1536	2057	553	1180	479	1739	4155	7464	1687	2233	2679	34	1069	2891	1542	163
NPAS2_ENSG00000170485_2_100971003_1	NPAS2	518	409	449	1138	930	1343	1276	1639	1229	1440	500	623	446	382	1982	915	1957	2323	2650	150	55	2445	1753	143
NT_577	NA	550	658	590	446	1400	520	1307	1587	1514	1737	520	1263	511	1986	1265	4665	1918	1689	4091	178	918	3802	2340	7606
BRCC3_ENSG00000185515_X_155078616_1	BRCC3	694	817	613	3548	3658	316	1633	2274	1986	2604	664	1221	561	4644	6237	3809	3081	3292	3682	845	462	2998	2602	934
JDP2_ENSG00000140044_14_75469295_1	JDP2	462	480	193	145	55	69	876	1225	1243	1313	378	372	430	2132	2588	587	1289	1839	2229	1020	47	2090	1548	1160
CLOCK_ENSG00000134852_4_55443765_-1	CLOCK	176	71	84	65	22	0	374	593	518	258	215	88	169	46	69	39	247	430	584	393	109	411	123	79
UBE2T_ENSG00000077152_1_202333258_1	UBE2T	716	627	325	519	1870	9304	1880	2440	2039	2737	741	328	669	2176	2351	4078	2828	3177	4141	2940	2950	4863	2789	1589
NT_286	NA	471	1127	708	727	937	736	1087	1615	1922	1683	513	754	535	3641	3574	2817	2247	2246	3387	310	2703	3345	2011	558
KDM4C_ENSG00000107077_9_7013985_1	KDM4C	461	519	737	292	628	239	1159	1529	1549	1584	547	807	378	4257	1667	2070	1777	1984	3490	4724	3929	2509	2102	617
GTF2I_ENSG00000263001_7_74700629_1	GTF2I	558	493	359	2124	2398	15886	1047	1518	1515	1900	607	1466	500	620	1857	2052	2004	1928	2995	29	177	3143	1518	325
HDAC1_ENSG00000116478_1_32327606_1	HDAC1	425	681	168	168	658	456	1112	1312	1345	1531	543	265	429	686	1050	1302	1653	2102	2454	318	190	2648	1459	47
NT_291	NA	638	1269	821	744	893	4129	1324	1410	1687	2270	731	1293	475	2939	2554	7776	2168	2975	4516	503	1512	4377	2735	5906
MBD3_ENSG00000071655_19_1581104_-1	MBD3	678	1242	889	387	471	184	1935	2489	2181	2302	925	1479	813	2088	1788	2601	2724	3404	4186	746	53081	4867	3159	2038
NT_463	NA	551	1006	789	7383	720	107	1405	1880	1554	2267	576	708	475	6241	3969	3770	2372	2577	4207	345	1093	3099	2127	55
NT_61	NA	546	1125	1340	2087	1731	4411	1450	1581	1891	2228	560	699	513	3637	9240	4868	2125	2302	3785	97	661	3866	2482	645
SRSF3_ENSG00000112081_6_36598954_1	SRSF3	660	128	20	65	89	49	1408	1881	1621	1641	773	70	587	16	159	200	1959	1565	1914	177	43	1384	843	17
CHD9_ENSG00000177200_16_53273644_1	CHD9	449	976	547	187	7047	490	1078	1672	1340	1344	486	347	468	798	356	844	1672	1690	2154	4831	668	2991	1763	4832
ZBTB33_ENSG00000177485_X_120254939_1	ZBTB33	522	650	669	423	5215	156	1775	2383	1883	2186	763	1010	623	5306	1909	2340	2613	2657	4442	541	438	4141	2738	331
NT_571	NA	374	734	755	1336	138	61	991	1036	1386	1345	428	897	327	1583	2315	3078	1635	1738	2442	55	224	2979	1413	295
PHF2_ENSG00000197724_9_93676679_1	PHF2	269	315	193	21	250	130	832	1022	714	841	331	271	254	135	263	1236	1069	1382	1549	1557	537	1708	900	388
PRDM2_ENSG00000116731_1_13779815_1	PRDM2	192	384	211	1073	201	29	774	773	900	680	363	201	206	371	896	1744	1074	951	915	42	21	1164	553	20
JAK2_ENSG00000096968_9_5089725_1	JAK2	351	480	316	113	328	467	1004	1168	939	1133	333	541	341	3092	825	1570	1263	1475	2150	5141	12548	2261	1281	438
ZBTB33_ENSG00000177485_X_120254074_1	ZBTB33	430	408	328	573	89	1664	1068	1500	1464	1490	429	369	391	479	39	777	1591	1918	2929	62	2299	2989	1556	8585
USP3_ENSG00000140455_15_63588989_-1	USP3	490	592	371	156	2020	16	1421	1730	1592	2110	629	946	492	3966	3365	3520	2248	2406	3451	270	10488	3120	2399	7351
RAG2_ENSG00000175097_11_36593410_-1	RAG2	636	829	554	346	5293	1106	1704	1867	2038	2405	665	1185	661	793	1953	5490	2550	2826	4054	2138	47836	3709	2547	12984
UTY_ENSG00000183878_Y_13355352_-1	UTY	301	263	260	76	226	61	727	1072	779	971	307	788	308	644	2399	1212	1098	1072	1267	37	8	1107	741	601
SSRP1_ENSG00000149136_11_57327487_-1	SSRP1	602	48	106	1173	217	395	1377	2142	1931	1864	829	141	610	2058	1599	995	2553	2439	3687	510	113	3158	2466	21273
RSF1_ENSG00000048649_11_77701202_-1	RSF1	274	113	158	15	707	70	756	935	790	748	315	598	267	200	156	261	1058	781	1208	65	195	1170	1065	63
NT_315	NA	483	546	501	215	2083	112	1148	1545	1583	1755	506	748	402	645	1518	1427	1709	2103	2311	132	825	2430	1468	901
TRRAP_ENSG00000196367_7_98933397_1	TRRAP	493	117	162	656	476	1371	1541	1923	1302	1596	493	38	458	0	179	667	1891	2009	1979	2040	2146	1942	1457	1232
DZIP3_ENSG00000198919_3_108644776_1	DZIP3	243	271	256	418	615	0	761	691	621	516	329	203	158	2613	977	1664	723	817	602	490	6	950	686	57
NT_332	NA	339	473	324	2596	830	599	841	1127	903	1097	412	696	316	2146	1833	734	1139	1640	1922	485	1795	1726	1096	66
DNMT3L_ENSG00000142182_21_44254628_-1	DNMT3L	283	193	140	109	627	422	644	835	815	711	309	358	214	984	2164	537	1000	1182	1369	656	57	1102	916	2767
SUZ12_ENSG00000178691_17_31993927_-1	SUZ12	334	294	0	47	39	9	1036	976	1257	1187	378	76	455	151	60	1764	940	1692	2326	81	154	1855	1624	303
MYBBP1A_ENSG00000132382_17_4545045_1	MYBBP1A	668	810	209	436	189	54	1642	2082	2109	2672	680	553	661	3592	1370	1945	2804	3490	2860	20	101	3048	2226	109
GADD45G_ENSG00000130222_9_89605172_1	GADD45G	623	321	1019	292	1559	3765	1482	1842	1655	1636	681	700	528	1947	1407	2380	2134	2771	3769	869	793	3190	2089	942
TFDP1_ENSG00000198176_13_113633238_1	TFDP1	421	128	159	1064	1475	67	940	1397	1482	1626	510	127	417	352	347	965	1531	2176	1938	31	767	2016	1574	116
PHF20_ENSG00000025293_20_35863027_1	PHF20	440	311	198	586	839	676	1284	1580	1178	1876	474	680	540	1076	1116	1937	1972	2231	3103	10595	8728	2632	1655	2149
NT_588	NA	432	646	715	5898	5939	278	1101	1336	1398	2022	446	731	435	1162	1079	2420	1601	1874	3138	56	1527	2631	2032	256
NT_522	NA	380	527	388	573	66	200	771	1357	1044	1203	292	569	313	4109	1421	580	1258	1415	1878	7859	1047	1902	1481	28957
SMARCAD1_ENSG00000163104_4_94273666_1	SMARCAD1	441	578	868	1097	168	161	1082	1684	1494	1472	553	616	550	1459	2786	1353	1448	2051	2460	424	968	2127	1420	3407
BAZ2A_ENSG00000076108_12_56600304_-1	BAZ2A	402	196	47	38	111	109	885	1284	787	1433	503	295	301	888	947	1052	1692	2082	1843	19	45	2290	1183	707
NT_624	NA	350	957	335	328	382	1661	1031	1116	954	1526	336	570	425	3324	919	416	1705	1656	2590	11391	5627	2760	1749	4596
BRWD3_ENSG00000165288_X_80703538_1	BRWD3	763	778	667	640	346	3	1542	1904	1994	1961	657	1068	522	740	1117	1695	2278	2451	2940	225	2962	3519	2225	506
SSRP1_ENSG00000149136_11_57333472_1	SSRP1	180	61	5	65	60	11	363	455	533	378	122	112	137	1975	196	0	438	463	707	1761	19	513	516	5919
BRD1_ENSG00000100425_22_49798048_-1	BRD1	416	389	525	1166	263	140	868	1087	1215	1270	507	297	347	1283	1823	3761	1571	1820	2141	1028	241	2478	1559	87
TAF2_ENSG00000064313_8_119758084_1	TAF2	446	150	239	160	1920	6241	1205	1529	1357	1362	523	102	418	742	3867	1557	1539	2046	3063	200	394	2661	1712	201
HCFC1_ENSG00000172534_X_153955241_-1	HCFC1	555	36	1	304	70	0	1762	1856	1484	2002	617	196	518	1348	410	109	2439	2723	3008	43	19	2844	1711	1727
DPF1_ENSG00000011332_19_38222395_-1	DPF1	516	288	223	182	349	154	1122	1756	1159	1224	512	378	466	517	876	2584	1847	1738	2509	362	861	2631	1308	2856
HJURP_ENSG00000123485_2_233841511_-1	HJURP	125	5	0	20	47	0	256	277	391	246	90	181	112	25	288	616	364	449	377	22	201	474	379	3
NT_265	NA	773	961	505	1604	3681	5220	1641	2205	2114	2737	707	1788	663	6750	1616	8115	2814	3007	5078	282	10114	4838	3651	6014
ASH2L_ENSG00000129691_8_38119358_1	ASH2L	438	133	33	226	1663	306	1046	1194	1114	1474	465	64	447	30	104	695	1558	1831	2513	501	304	2020	1771	106
PKM_ENSG00000067225_15_72203102_1	PKM	356	218	540	441	188	14583	1023	1026	1171	1460	394	396	366	331	993	1829	1374	1717	1996	118	512	1926	1200	8188
HMG20A_ENSG00000140382_15_77464369_1	HMG20A	812	1168	912	657	1484	960	1821	2351	2583	2800	965	1321	863	3663	2270	3716	2742	3330	4877	995	4217	5106	4059	1627
C14orf169_ENSG00000170468_14_73491923_-1	C14orf169	583	790	517	188	1827	1985	1439	2178	1540	1775	677	580	597	1786	1769	1739	2607	2424	3900	725	27978	3886	2160	720
MSL3_ENSG00000005302_X_11768622_-1	MSL3	465	562	345	1074	984	2470	1084	1364	1094	1614	457	799	456	1368	1047	2196	1945	2178	2569	94	116	3072	1560	75
CBX6_ENSG00000183741_22_38871483_1	CBX6	535	360	320	508	195	2527	1440	1848	1658	1903	685	784	615	1364	1772	6290	2201	2160	3338	5878	7963	3509	2191	77107
NT_10	NA	235	271	231	633	332	681	637	677	649	667	273	309	187	1075	1659	854	926	897	1732	21	124	1330	1023	1195
MAX_ENSG00000125952_14_65076603_1	MAX	813	246	383	506	756	418	1722	2478	2102	2468	918	665	759	2083	3345	2103	2699	3117	4001	306	528	3919	3146	905
NT_651	NA	452	566	301	202	139	9	1003	1376	1387	1529	577	563	548	2056	7787	1605	1746	1961	2937	2532	72383	2655	1523	1933
BAZ2A_ENSG00000076108_12_56603605_-1	BAZ2A	706	351	293	438	797	14	1835	1679	1856	2675	739	508	589	1366	1467	2477	2656	3039	3275	34	862	3478	2501	35
PDP1_ENSG00000164951_8_93922894_-1	PDP1	476	581	741	3268	1241	538	1361	1631	1704	1836	681	1184	523	1272	1073	702	1991	2197	2554	494	435	4029	1838	47
BRWD1_ENSG00000185658_21_39280202_1	BRWD1	573	645	475	2215	1141	4372	1614	1756	1692	2086	697	1032	489	2631	923	7814	2330	2280	2771	67	3792	3564	2389	410
HINFP_ENSG00000172273_11_119132683_-1	HINFP	420	0	127	211	277	199	1095	1396	1138	990	390	31	455	143	154	98	1067	1200	1453	53	13	1424	892	125
EID2_ENSG00000176396_19_39539717_-1	EID2	495	723	777	2770	1318	418	1711	1954	1792	2075	797	1029	561	1139	1928	998	2489	3090	4247	294	558	3610	2812	1866
INO80D_ENSG00000114933_2_206056793_-1	INO80D	388	772	439	1120	195	697	1211	1166	1227	1595	525	461	433	991	1115	309	1862	1552	2948	138	410	2020	1544	148
KMT2B_ENSG00000272333_19_35725328_1	KMT2B	481	831	949	487	631	184	1243	1514	1603	2080	544	646	650	926	3570	1080	2522	2320	3491	1829	204	3602	2638	149
PADI3_ENSG00000142619_1_17270406_1	PADI3	747	883	630	1314	4185	305	1532	2225	2017	2116	646	1055	681	3435	2192	4198	2304	2797	4564	248	1450	3664	3106	283
POLE3_ENSG00000148229_9_113410115_-1	POLE3	615	104	5	34021	626	613	1677	2061	1708	1923	685	74	704	565	508	1237	1980	3014	3280	443	5296	3422	1981	82
NT_810	NA	614	526	1082	1780	542	5251	1312	1624	1570	1810	588	1330	529	1858	2930	5541	2180	2409	3110	1124	3948	3359	2284	46789
ATXN7L3_ENSG00000087152_17_44194672_1	ATXN7L3	666	991	860	722	389	381	1472	1977	1489	2072	534	1891	535	2900	6031	3237	2301	2739	3733	2506	349	3412	2420	17343
NT_439	NA	628	948	971	22066	999	56930	1450	1764	2029	2342	667	1462	511	1986	5030	3610	2491	2800	3197	363	12118	3333	2858	1288
NAT10_ENSG00000135372_11_34136765_-1	NAT10	547	133	47	22	79	20	1102	1748	1409	1783	586	63	413	558	301	58	1297	1645	2010	7	15	1816	1326	110
TRIM16_ENSG00000221926_17_15642786_-1	TRIM16	681	438	248	384	214	49	1866	2721	1912	2447	647	560	638	1997	5161	8466	2680	2504	3447	1115	1527	3458	2498	196
NT_840	NA	455	467	632	340	130	121	822	1029	1259	1245	420	737	386	2911	2623	1277	1408	1500	1989	811	3427	2883	1266	242
NAP1L1_ENSG00000187109_12_76060199_-1	NAP1L1	511	223	44	203	130	0	990	1568	1157	1411	553	118	422	1672	985	1081	1791	1734	2554	137	96	2611	1651	649
TOP2A_ENSG00000131747_17_40408088_-1	TOP2A	377	68	12	100	388	147	902	1523	1296	1482	450	41	380	1234	98	295	1611	1766	1777	5018	23	1669	1009	363
BARD1_ENSG00000138376_2_214728950_-1	BARD1	138	33	14	79	77	38	315	448	491	327	159	68	107	114	440	1650	312	541	368	1	3	418	232	1
MLLT10_ENSG00000078403_10_21673560_-1	MLLT10	358	564	718	412	140	956	900	1241	1074	1198	374	564	365	350	3506	2294	1405	1795	2092	172	29	2395	1328	26
NT_421	NA	243	278	169	782	352	229	756	747	1043	963	244	345	230	713	1008	1800	879	1081	1076	195	327	1156	1006	206
GADD45B_ENSG00000099860_19_2477149_1	GADD45B	511	675	1127	157	206	222	1411	1933	1535	2094	542	1353	578	5019	1900	2486	1938	2378	3322	1295	589	2938	1973	1829
H3F3B_ENSG00000132475_17_75778757_1	H3F3B	529	439	461	812	900	0	1222	1724	1727	1687	589	351	569	1257	5097	3548	2319	2425	2884	328	3138	2500	1724	314
NT_827	NA	542	737	479	578	3107	85	1287	2054	1546	1700	637	656	537	2835	3019	6899	2363	2309	3716	950	6079	3769	2386	893
UBR2_ENSG00000024048_6_42637066_1	UBR2	834	608	541	442	911	236	1980	2870	2448	3208	1075	984	914	1700	2777	6083	3284	3461	5449	446	6576	4938	2948	955
TEAD4_ENSG00000197905_12_3011041_1	TEAD4	660	339	292	7466	240	258	1338	1603	1630	1809	467	640	684	1039	1169	2288	1998	2608	3317	322	187	2510	2084	76
SFMBT2_ENSG00000198879_10_7283985_-1	SFMBT2	613	975	560	1182	282	236	1732	1666	1850	2449	592	301	579	3277	5172	2766	2128	2894	4430	470	531	3177	2477	1781
RUVBL1_ENSG00000175792_3_128100713_1	RUVBL1	711	62	23	70	161	39	1547	2151	2000	1591	698	93	546	142	995	389	2155	2599	2642	65	2881	2293	1428	130
NCOR1_ENSG00000141027_17_16151992_1	NCOR1	654	587	434	26057	150	1633	1428	1824	1715	1883	515	458	482	484	1357	2455	2281	2356	3299	6104	17298	2580	2330	1437
TOP2B_ENSG00000077097_3_25623664_-1	TOP2B	850	1055	1268	2725	510	6386	1730	2307	2318	2670	793	1046	695	3063	3357	6952	2811	3331	4357	3243	960	4017	3046	967
DNMT3B_ENSG00000088305_20_32787317_1	DNMT3B	467	329	404	660	304	43	1117	1677	1757	1565	537	516	535	5415	2215	10166	2264	2066	3485	846	276	2958	2366	4747
RAI1_ENSG00000108557_17_17794691_-1	RAI1	535	567	658	2897	466	1199	1556	1889	1684	1851	605	505	528	1435	2144	491	2382	2056	3159	19	1331	3035	2217	1852
NT_649	NA	638	897	614	305	1413	91	1758	2249	1878	2315	770	1034	698	5912	6137	4285	2323	3062	3860	63	770	3789	3188	2686
NT_124	NA	304	509	587	302	317	204	878	1177	1310	1286	432	912	417	1915	976	962	1623	1357	2070	1439	373	2479	1404	165
TAF7_ENSG00000178913_5_141319506_-1	TAF7	616	66	14	50	87	153	1555	2161	1569	2030	575	111	615	1171	453	1761	2678	2963	3257	18	36	3613	2567	9005
BCOR_ENSG00000183337_X_40055433_1	BCOR	579	535	728	2969	530	2258	1099	1589	1421	1758	471	1062	497	2016	5215	5001	1984	2388	3483	138	51	3289	2285	14377
USP21_ENSG00000143258_1_161160873_1	USP21	690	193	869	2804	1382	20225	1826	2485	1912	2359	803	879	619	3176	638	1187	3160	3393	4408	206	26468	4593	2692	17988
CHD1_ENSG00000153922_5_98872055_-1	CHD1	494	85	152	377	246	1112	1010	1131	1127	1389	525	221	388	621	359	4325	1402	1752	2699	1045	506	2232	1043	1653
NCOA3_ENSG00000124151_20_47634077_-1	NCOA3	373	237	265	256	592	40	970	915	1260	1055	425	189	406	953	1042	1750	1104	1171	1697	545	2420	1530	1177	57
H2AFY2_ENSG00000099284_10_70091779_1	H2AFY2	722	512	421	429	621	480	1452	2008	1655	2444	728	341	627	3402	1101	1736	2873	2647	3581	136	443	2720	2203	93
SRSF3_ENSG00000112081_6_36598871_1	SRSF3	834	54	122	576	120	0	2164	2383	2342	2186	894	326	746	129	190	384	2387	2642	1885	149	59	1847	1173	275
CUL3_ENSG00000036257_2_224514632_-1	CUL3	293	23	100	35997	2149	6017	604	798	861	772	294	13	221	371	307	309	817	894	1607	10625	14979	1220	978	35060
EYA2_ENSG00000064655_20_47074287_1	EYA2	627	457	155	1681	414	921	1850	2258	1722	2416	676	141	607	2280	2973	3346	2547	2703	3829	456	1035	4537	2596	2769
JADE3_ENSG00000102221_X_47054440_-1	JADE3	549	338	622	1202	330	507	1254	1681	1343	1568	541	474	464	1342	1915	3537	1948	2077	2701	9828	372	2819	2014	10508
MLLT6_ENSG00000275023_17_38712779_-1	MLLT6	505	576	247	205	157	272	1309	1671	1331	1974	479	342	474	2620	1590	3178	1750	2116	2771	771	1674	3022	2201	2650
A1CF_ENSG00000148584_10_50828135_-1	A1CF	216	103	102	1595	67	110	378	721	504	392	212	101	171	136	120	135	615	505	472	3	3	642	471	344
MTA2_ENSG00000149480_11_62597644_-1	MTA2	243	31	273	101	147	0	439	634	738	608	212	113	158	801	146	111	543	632	1029	329	5	519	593	185
EPC1_ENSG00000120616_10_32284702_-1	EPC1	695	1336	1111	527	510	3843	1807	2211	2119	2702	644	1962	800	6694	4028	5370	2981	2982	5089	889	636	4822	2992	7008
CREBBP_ENSG00000005339_16_3749629_1	CREBBP	593	1418	1201	1838	356	1788	1456	1826	1561	2050	628	1855	612	3078	4484	2390	2437	2764	3801	291	2254	3406	2120	1213
APOBEC3C_ENSG00000244509_22_39017962_-1	APOBEC3C	582	164	824	1558	235	1219	1351	1594	1504	1696	483	767	488	1597	1226	2675	2016	2046	2724	197	115	3047	1928	48
ADNP_ENSG00000101126_20_50892987_1	ADNP	342	167	218	1778	757	522	853	1071	914	1346	341	140	327	261	624	1087	1491	1831	2020	499	910	1786	1732	9679
DDB1_ENSG00000167986_11_61309884_1	DDB1	657	200	393	1421	2466	235	1530	2231	2091	2403	730	31	628	1855	1819	853	2586	2749	3856	372	1902	3359	2521	4051
SMARCA5_ENSG00000153147_4_143538619_1	SMARCA5	246	5	35	68	132	17	486	885	701	658	248	29	165	107	91	256	710	783	1256	16	5	884	850	8
PPP4R2_ENSG00000163605_3_73065105_1	PPP4R2	368	314	621	1356	1453	1742	1205	1391	1618	1334	528	449	421	1473	287	360	1453	1794	2680	1307	107	1960	1400	447
TOP2A_ENSG00000131747_17_40411721_-1	TOP2A	394	99	0	103	1313	0	953	1446	1233	1122	446	0	389	3	0	795	1458	1623	1161	100	7	969	783	62
CHTOP_ENSG00000160679_1_153642406_1	CHTOP	309	134	189	114	9	447	1064	1126	993	1027	418	187	334	720	545	1670	789	1476	1807	23	109	2217	1299	5975
NCOA6_ENSG00000198646_20_34749833_-1	NCOA6	809	493	530	1336	655	12842	1575	2053	1799	2546	743	639	603	979	778	915	2820	2887	4474	2730	1890	4710	3263	17318
ACTL6B_ENSG00000077080_7_100646797_-1	ACTL6B	836	853	579	314	1078	2244	1814	2187	1750	2567	770	1016	726	3528	4571	3680	2955	2844	3484	517	427	4083	2797	17352
ARRB1_ENSG00000137486_11_75290031_-1	ARRB1	506	801	376	296	48	135	1222	1322	1582	1636	513	906	470	507	1834	2190	1656	2277	2895	109	320	2804	1661	636
APOBEC3H_ENSG00000100298_22_39102021_1	APOBEC3H	374	149	93	116	241	202	1001	740	1026	1349	496	174	362	831	256	975	1404	1694	1467	146	222	1703	1161	37
PRKAB2_ENSG00000131791_1_147166906_1	PRKAB2	698	592	332	1544	2269	216	1770	2325	1981	2031	632	253	651	3283	1582	1893	2451	2550	4196	4586	4528	4219	2687	483
HP1BP3_ENSG00000127483_1_20757180_-1	HP1BP3	276	411	6	156	168	50	679	735	766	824	296	271	117	102	5436	847	822	836	1038	8	856	807	672	202
TSSK6_ENSG00000178093_19_19514791_1	TSSK6	451	369	201	212	648	125	1336	1411	1411	1831	497	547	480	3653	1754	7421	2202	2189	3273	234	912	3759	2418	6166
PRDM1_ENSG00000057657_6_106099309_1	PRDM1	334	254	415	339	77	367	853	925	1019	802	316	246	248	985	1044	969	1064	1168	1725	40	14	1838	1021	1106
HMGB1_ENSG00000189403_13_30462701_1	HMGB1	351	207	276	11147	763	1479	780	1176	1034	1425	377	20	431	770	221	538	1340	1611	1830	19677	3496	1927	1095	6756
SUPT3H_ENSG00000196284_6_44932705_-1	SUPT3H	857	167	39	1644	876	95	1958	3029	2203	2608	1084	134	821	4957	2942	2383	3404	3617	5149	24	89	4318	3742	25
NT_486	NA	452	446	879	4978	714	495	1028	1409	1696	1756	539	1069	389	1197	1626	5925	1720	2197	3273	4058	143531	3005	1628	9867
MEAF6_ENSG00000163875_1_37514677_-1	MEAF6	586	145	70	326	47	360	1675	2081	1658	2324	667	178	760	266	650	2105	2496	2480	3691	65	100	4182	2382	121
CARM1_ENSG00000142453_19_10916481_1	CARM1	574	155	81	2138	1763	5718	1670	1571	1727	2009	558	140	598	1064	263	758	2160	2143	3370	547	829	2426	2178	475
TAF6L_ENSG00000162227_11_62778026_-1	TAF6L	484	115	234	169	216	157	956	1296	1047	1357	380	362	368	199	4123	318	1468	1355	2920	64	109	2216	1640	36
NT_262	NA	457	809	401	449	7685	815	944	1420	1216	1162	363	443	374	3044	1872	2903	1436	1626	2304	232	32	2284	1259	155
MTA2_ENSG00000149480_11_62596026_1	MTA2	550	445	281	11139	186	277	1399	1730	1556	1888	628	265	532	830	1721	2031	2151	2098	3593	179	727	3356	2384	949
JADE3_ENSG00000102221_X_47058490_-1	JADE3	679	620	387	932	695	663	1240	2051	1908	2242	678	839	763	2486	3253	5596	2378	3000	4146	1981	8387	4238	2881	2447
TEAD1_ENSG00000187079_11_12879717_1	TEAD1	309	118	114	39	173	14	519	744	552	667	291	42	231	926	1588	1053	665	666	1095	27	17	924	802	128
TET3_ENSG00000187605_2_74093535_1	TET3	559	313	303	324	225	269	1211	1578	1292	1674	637	558	443	1331	1054	526	1988	2113	2784	36	53	2554	1848	181
SENP1_ENSG00000079387_12_48048036_-1	SENP1	570	93	213	423	1213	396	1363	1776	1603	1893	525	211	513	1997	2784	2922	1836	2578	3027	1467	1491	2772	1972	331
HSPA1A_ENSG00000204389_6_31817410_1	HSPA1A	378	189	230	239	678	1658	657	1259	952	939	326	109	372	646	243	3798	1223	1371	2123	5834	18442	1415	1214	1609
PRKCA_ENSG00000154229_17_66496259_-1	PRKCA	470	620	374	3540	392	2754	1328	1452	1406	1781	606	904	472	3633	1631	2032	1841	2173	3095	389	148	2746	2058	204
EXOSC1_ENSG00000171311_10_97441214_-1	EXOSC1	572	533	851	3937	554	3259	1388	1968	1428	1951	650	877	579	1080	1656	2131	2324	2729	3329	1576	474	3155	2598	375
TDRD7_ENSG00000196116_9_97487176_1	TDRD7	582	566	1127	404	731	348	1094	1942	1532	1761	706	859	589	2319	2250	4031	1890	2581	2669	695	341	3347	2298	950
NT_282	NA	739	1173	1099	807	678	494	2001	2353	1916	2629	829	1263	744	6363	3083	6337	3107	3483	4912	1605	1077	5127	3897	1979
DPF3_ENSG00000205683_14_72671278_1	DPF3	603	1188	735	2166	2261	696	1794	1863	2038	2588	720	938	596	3637	2812	4380	2662	2762	4160	1600	798	3790	2661	3220
DNTTIP2_ENSG00000067334_1_93877010_-1	DNTTIP2	643	418	515	124	187	279	1682	2121	1580	1719	595	259	562	827	731	485	1808	2553	2255	13	890	2605	1872	36
SUPT7L_ENSG00000119760_2_27655394_-1	SUPT7L	417	295	146	259	3298	467	1159	1253	1109	1139	460	761	434	1131	354	983	1143	1800	2942	6	496	2014	1276	843
PHF8_ENSG00000172943_X_54022293_1	PHF8	553	266	434	222	1099	96	1108	1275	1334	1910	547	311	584	2215	4746	6725	1916	1934	3535	188	1301	2955	1963	179
KDM5C_ENSG00000126012_X_53214693_-1	KDM5C	541	206	484	232	1732	2116	1099	1251	1805	1738	625	602	535	1082	1461	3560	2283	2594	2879	328	715	3578	1615	283
TLE4_ENSG00000106829_9_79576172_1	TLE4	98	22	199	29	475	16	291	304	357	267	91	50	101	60	240	66	337	324	571	115	235	507	520	22
JAK2_ENSG00000096968_9_5080340_1	JAK2	490	688	460	263	368	340	933	1227	1276	1274	554	710	324	1843	6867	3138	1619	2133	2481	162	902	3046	1895	1218
NT_531	NA	215	668	625	402	182	182	749	863	866	754	244	1003	249	1430	3238	330	862	892	1275	372	413	2153	985	30
PCNA_ENSG00000132646_20_5119641_1	PCNA	664	147	102	201	394	106	1556	2386	2053	1869	724	111	570	539	2111	1278	2570	2484	3882	1213	16997	3946	2720	415
ASH2L_ENSG00000129691_8_38121051_-1	ASH2L	337	11	194	64	136	85	995	1096	1065	1058	373	22	425	907	31	1661	1339	1505	1780	16	10	2070	1279	14
FAM175B_ENSG00000165660_10_124826649_-1	FAM175B	447	360	641	147	793	2582	984	1414	1286	1490	498	563	388	3298	1872	2154	1709	1829	2705	112	1757	2165	1490	331
EYA1_ENSG00000104313_8_71269745_-1	EYA1	725	655	354	213	453	290	1660	1966	2129	2277	660	952	673	3417	2813	2372	2834	2912	4167	586	4751	3919	2550	463
NT_751	NA	932	1432	946	512	2513	1580	2055	2368	2515	2942	992	1999	842	7809	7820	5254	3238	4032	5000	1362	259	5900	3690	868
MBD2_ENSG00000134046_18_54224058_-1	MBD2	348	166	147	48	48	502	923	1260	1348	1457	495	603	348	1583	198	1854	1550	2011	2535	12464	4888	1854	1686	2008
ZMYM2_ENSG00000121741_13_20082125_1	ZMYM2	273	57	69	5292	287	1889	622	861	1050	725	367	209	289	1235	1435	394	861	948	1102	2953	4250	1010	721	1061
PRMT9_ENSG00000164169_4_147673023_-1	PRMT9	368	464	433	197	2968	246	1006	1331	1414	1827	454	463	560	4539	1571	4781	2050	1943	2988	64	742	3097	1934	5568
SUDS3_ENSG00000111707_12_118376822_-1	SUDS3	384	53	294	198	333	1725	820	1380	1224	1589	376	433	311	1744	2027	2957	1520	2213	2512	101	216	2892	2297	597
TRIM33_ENSG00000197323_1_114424723_-1	TRIM33	489	51	96	103	545	289	1180	1689	1195	1597	441	70	439	723	2147	3001	1926	1650	2186	89	204	1964	1427	168
CDYL2_ENSG00000166446_16_80684555_-1	CDYL2	569	508	342	231	226	6395	1417	1854	1700	1895	778	745	645	1918	885	3157	2158	2932	3711	14	715	3914	2198	280
NT_46	NA	232	201	459	10	667	66	475	705	616	650	260	380	218	2208	2195	2736	853	806	1125	13	16	1000	702	106
CENPA_ENSG00000115163_2_26792533_-1	CENPA	505	377	1184	214	119	638	1195	1554	1357	1640	404	850	474	1465	1493	14453	1731	2256	3142	158	193	3041	2154	412
CRB2_ENSG00000148204_9_123370159_1	CRB2	549	612	630	1025	418	464	1538	1829	1744	2184	584	586	488	1326	2371	2045	2015	2159	3894	3070	14000	3038	2216	630
CDC6_ENSG00000094804_17_40291334_1	CDC6	197	16	120	181	45	20	364	526	424	357	197	75	141	558	214	233	459	577	902	29	498	570	531	1302
HLCS_ENSG00000159267_21_36756716_1	HLCS	762	322	190	1408	213	633	1551	1941	1939	1813	739	511	639	6785	2888	5842	1946	2362	3648	825	2634	3983	2273	523
DPF3_ENSG00000205683_14_72771743_-1	DPF3	700	954	594	204	3268	24070	1797	2125	2405	1909	769	1573	635	1646	4421	6081	2588	2763	4632	342	130	3619	3006	92
ZFP57_ENSG00000204644_6_29675990_-1	ZFP57	991	963	913	3040	6531	976	2440	3084	2694	3162	955	956	843	3407	1635	1518	3360	4037	6008	592	715	5291	3596	1551
BRD3_ENSG00000169925_9_134041911_-1	BRD3	445	434	344	141	162	19670	995	1132	1115	1294	453	367	379	2234	2181	1624	1467	2023	2159	74	682	2436	1456	2995
CBX2_ENSG00000173894_17_79784839_1	CBX2	497	616	605	141	309	448	1326	1343	1672	1871	538	785	553	480	802	1509	1752	2430	3123	117	2523	2506	2412	95
KAT8_ENSG00000103510_16_31130138_-1	KAT8	370	215	136	64	47	39	1193	943	1142	1439	411	75	438	1547	1262	695	1532	1662	2258	971	161	2254	1075	38
NT_222	NA	363	601	370	603	5600	318	1000	1209	1001	1309	402	616	324	1619	3731	2537	1722	1651	3099	62	303	2513	1993	775
SMARCE1_ENSG00000073584_17_40642458_1	SMARCE1	415	343	301	1107	109	55	1082	1319	1062	1244	426	240	405	734	1234	571	1132	1778	2686	59	1060	1992	1351	82
CREBBP_ENSG00000005339_16_3773894_1	CREBBP	588	916	704	366	3846	186	1266	1585	1747	1803	593	1001	522	520	212	420	1696	2340	2832	827	516	3533	2135	2162
UIMC1_ENSG00000087206_5_176958097_-1	UIMC1	327	423	242	400	2908	131	978	1115	1010	871	376	371	308	678	618	2000	992	1271	2004	73	486	1644	962	242
PADI2_ENSG00000117115_1_17092473_1	PADI2	675	613	155	450	706	2589	1435	1773	1807	1855	557	574	572	2015	2865	2783	2225	2340	3672	263	39	3409	2400	4765
KAT6A_ENSG00000083168_8_41946622_1	KAT6A	645	159	218	212	868	14	1548	1652	1848	2070	678	290	535	3230	414	925	2124	2389	3176	132	1093	2998	1871	39
DNAJC2_ENSG00000105821_7_103341768_-1	DNAJC2	265	24	88	282	121	0	715	1034	1032	1043	303	19	322	1761	195	321	1236	1293	1612	1027	240	1649	1137	577
EP300_ENSG00000100393_22_41149880_-1	EP300	653	546	506	231	365	78	1620	2180	1933	1565	775	831	739	2576	797	764	1924	2541	4313	427	203	3506	2862	342
BABAM1_ENSG00000105393_19_17276877_1	BABAM1	420	478	305	1022	149	337	1054	1154	1292	1589	545	325	437	2005	551	1120	1700	2142	2555	1274	971	2749	1837	20533
HDAC6_ENSG00000094631_X_48805500_-1	HDAC6	554	253	357	1476	351	63	1229	1402	1461	1406	597	386	465	2968	1755	2573	2050	2139	2833	83	334	2818	2002	436
PHF13_ENSG00000116273_1_6616820_-1	PHF13	656	715	142	135	87	119	1591	2111	1772	2172	719	399	584	3025	1584	2712	2590	2739	4848	66	471	4477	2689	336
CBX8_ENSG00000141570_17_79795231_-1	CBX8	681	953	482	820	949	10332	1703	1975	2038	2848	796	671	600	3029	6985	5033	2747	3422	4529	117	7072	4716	2617	97
ZNF532_ENSG00000074657_18_58948224_1	ZNF532	248	489	180	161	131	179	600	920	798	926	336	499	212	1908	958	1720	1083	1264	1932	34	259	1528	1090	954
SMYD4_ENSG00000186532_17_1804638_1	SMYD4	327	307	258	121	524	118	805	745	784	784	295	244	224	1147	1299	1379	927	1190	1084	13	9	1582	768	105
EXOSC8_ENSG00000120699_13_37005945_-1	EXOSC8	191	18	0	0	9	0	413	661	418	509	186	36	130	0	0	98	374	555	310	1	3	292	106	3
NT_641	NA	525	1502	291	272	163	2643	1264	1271	1359	1591	577	791	589	2246	3159	3708	1661	2022	3447	1027	336	3607	1777	516
APOBEC3F_ENSG00000128394_22_39049491_1	APOBEC3F	548	484	419	338	252	229	1195	1755	1391	1607	583	812	527	2385	173	1062	1859	2275	2757	247	116	3082	2039	2130
RSF1_ENSG00000048649_11_77698652_-1	RSF1	614	263	211	1212	2091	62	1319	1767	1738	1637	643	571	657	1532	1233	5600	1912	2866	4001	2988	131	3561	2539	287
TDRKH_ENSG00000182134_1_151778884_-1	TDRKH	583	625	419	771	1342	1838	1771	1936	1803	2096	652	813	526	724	1232	1586	2491	2328	3673	5496	41592	3127	2338	1859
DDB2_ENSG00000134574_11_47235271_-1	DDB2	136	179	168	865	15	37	351	432	470	474	167	5	93	354	100	261	531	521	362	1	45	519	350	1231
PPP4R2_ENSG00000163605_3_73064933_1	PPP4R2	481	169	96	8261	9330	2880	1202	1930	1701	1686	675	10	482	248	235	610	1614	1855	2809	566	28021	2279	1276	17687
SETDB1_ENSG00000143379_1_150939944_1	SETDB1	229	106	36	665	150	321	557	666	762	819	177	71	216	285	923	333	757	1095	1269	418	772	1164	949	252
SMARCD1_ENSG00000066117_12_50086195_1	SMARCD1	449	629	565	461	275	67	1478	1489	1610	1466	539	708	487	2371	2804	4441	1989	2403	3247	311	126	2891	2198	252
SIRT7_ENSG00000187531_17_81917631_-1	SIRT7	592	859	270	216	1119	205	1540	1678	1722	2422	582	634	634	3258	3886	4328	2262	2463	3594	440	288	3699	1937	1026
HDAC1_ENSG00000116478_1_32329115_-1	HDAC1	756	607	1070	394	606	235	1787	2706	2085	2956	938	712	808	3748	2430	3999	2874	3136	4232	61	2058	4546	2409	368
SIRT1_ENSG00000096717_10_67913018_1	SIRT1	739	834	838	2437	2065	542	1684	2273	2050	2172	775	794	652	1209	2704	1200	2804	3038	4649	1435	1239	4468	2997	2664
FOXP2_ENSG00000128573_7_114628629_-1	FOXP2	681	649	854	1468	4893	268	1867	2042	2264	2427	755	1129	689	4143	2864	2704	2447	2628	4412	166	1153	3265	2709	6624
APOBEC3F_ENSG00000128394_22_39052332_-1	APOBEC3F	755	433	483	213	303	2340	2001	2183	2032	2115	759	433	668	1859	3921	1758	2785	3313	3221	263	154	4405	2754	7026
NT_121	NA	482	991	640	915	901	572	1382	1556	1576	1722	624	893	467	2190	1596	2403	2023	2344	3221	755	2912	3180	2110	340
APOBEC1_ENSG00000111701_12_7652751_-1	APOBEC1	482	613	435	195	164	73	1064	1585	1405	1950	454	377	573	2435	762	1651	1680	2495	3392	5814	32548	3125	2127	620
GTF2I_ENSG00000263001_7_74714900_-1	GTF2I	350	156	580	179	540	120	959	986	971	1143	410	560	319	668	744	1256	1365	1669	1534	689	2495	2196	1405	28
PHF14_ENSG00000106443_7_11036570_1	PHF14	622	361	362	888	2142	1199	1271	1336	1443	1969	532	478	593	548	490	981	1928	2238	2990	52	239	2626	1799	132
HDAC9_ENSG00000048052_7_18590460_1	HDAC9	867	598	609	1266	2265	1130	1765	2314	2617	2736	929	565	850	3349	9967	2471	3130	4110	5383	992	811	5118	3191	2664
PRDM13_ENSG00000112238_6_99614408_1	PRDM13	624	399	570	611	252	110	1385	1966	1735	2074	700	754	522	2474	1544	1836	2453	2139	4018	366	413	3715	2391	5381
BRD4_ENSG00000141867_19_15263451_-1	BRD4	811	356	411	267	389	749	1668	2350	2013	1893	766	164	635	458	383	2253	2702	2768	3502	1559	36	3501	2344	1058
EXOSC1_ENSG00000171311_10_97437724_1	EXOSC1	484	414	258	9858	656	348	1480	1775	1530	2065	614	138	491	340	246	373	1996	2558	3309	229	32	2870	1584	32
CHRAC1_ENSG00000104472_8_140511992_-1	CHRAC1	742	709	877	264	18619	594	1664	2260	2051	2539	682	884	735	8341	4026	3258	2894	3028	4750	586	711	5074	2593	6898
PPP2CA_ENSG00000113575_5_134201060_-1	PPP2CA	395	102	132	423	709	135	992	1121	1071	1244	381	48	384	574	52	281	1682	1702	1994	1795	1055	1705	1180	4498
INO80_ENSG00000128908_15_41044981_-1	INO80	802	127	51	814	69	34	1746	2332	1853	1757	860	31	651	182	428	743	2483	2358	3083	30	224	3911	2360	3180
TLE2_ENSG00000065717_19_3006498_-1	TLE2	619	616	619	603	244	609	1803	2195	1788	1983	702	890	514	1449	779	765	2246	2518	4207	635	672	3219	2489	3910
FBRS_ENSG00000156860_16_30668862_-1	FBRS	810	729	472	2661	448	558	2086	2617	2192	2450	820	491	690	2717	4063	2722	2612	3603	4388	3145	263	4921	3206	788
SPEN_ENSG00000065526_1_15916248_-1	SPEN	480	354	316	224	270	70	1311	1108	1387	1572	444	278	407	3929	3456	1545	2225	2446	3056	103	327	2773	1543	769
PHF19_ENSG00000119403_9_120866047_-1	PHF19	554	407	807	140	51	129	1127	1149	1669	1309	562	283	460	1575	1479	611	1807	2068	2511	139	559	2238	1668	1329
NT_846	NA	372	499	439	5073	3083	0	1002	1153	1041	1092	456	664	412	695	391	1683	1379	1894	2331	768	489	1814	994	5685
SETD7_ENSG00000145391_4_139529049_1	SETD7	1076	1241	1377	5674	2105	5307	2715	2832	3017	3281	1236	1084	951	2190	3296	3792	3674	4364	5700	1947	1025	5939	3252	1337
NT_732	NA	291	458	410	521	7808	935	649	961	851	944	392	345	313	2407	2040	2512	1094	1348	1388	46	132	1507	1284	240
EXOSC6_ENSG00000223496_16_70251191_-1	EXOSC6	807	313	88	231	265	92	1891	2713	2114	2362	784	9	729	1644	953	1452	2278	3059	3408	9	59	3033	1596	111
MLLT6_ENSG00000275023_17_38719564_-1	MLLT6	237	133	284	19	225	575	843	956	819	852	258	135	206	1924	1264	765	930	1117	1487	1768	295	1489	966	22040
USP17L2_ENSG00000223443_8_12138340_1	USP17L2	673	313	430	176	194	7622	1268	1919	1830	2084	729	390	619	5443	3534	5611	2410	2510	4749	5610	620	3528	2757	4479
MPHOSPH8_ENSG00000196199_13_19661713_1	MPHOSPH8	555	294	183	5244	432	233	1468	2064	1740	1898	602	317	483	1665	2308	5831	2136	2087	2676	14935	5330	2604	1807	6211
NEK6_ENSG00000119408_9_124301994_-1	NEK6	304	394	272	286	1901	234	894	1242	971	976	317	138	331	54	919	837	1064	1261	1467	366	98	1397	1158	908
DPF2_ENSG00000133884_11_65343782_-1	DPF2	509	568	528	521	346	948	1377	1659	1674	1842	618	781	575	2390	3031	3109	2242	2090	3921	3903	255	3193	2240	3802
USP46_ENSG00000109189_4_52601892_1	USP46	480	395	613	467	3742	364	1388	1539	1486	1754	603	483	443	851	531	2941	1974	2126	2825	1464	75	2834	1935	317
NT_114	NA	639	1370	581	643	675	140	1320	1634	1713	1864	630	536	543	5116	3233	7629	2192	1971	3142	1169	3321	2868	2104	5180
PARP3_ENSG00000041880_3_51944889_1	PARP3	219	513	278	0	44	117	595	716	681	550	251	128	183	12	268	612	625	816	749	13	128	939	648	249
TP53_ENSG00000141510_17_7674268_1	TP53	953	1227	1333	3026	1778	2039	2449	2943	2895	3232	988	1749	985	6293	2824	6258	4260	4693	6459	3895	1235	6271	3741	2086
CHD8_ENSG00000100888_14_21403122_1	CHD8	349	57	0	1303	619	91	838	780	980	807	391	30	285	167	1378	62	909	1252	1218	16	8	1507	956	132
MBTD1_ENSG00000011258_17_51202878_-1	MBTD1	602	471	502	1593	553	1198	1486	1957	1808	1750	674	374	529	2192	7155	6157	2005	2422	3385	3012	442	3539	2207	1288
NSD1_ENSG00000165671_5_177204256_1	NSD1	173	103	300	264	363	99	551	917	609	814	268	138	194	212	953	2880	844	1056	1313	24	1730	1102	855	13
ADNP_ENSG00000101126_20_50892781_-1	ADNP	826	453	420	5585	4259	4113	1786	2644	2114	3061	832	450	654	2351	1526	2490	3132	3415	4762	11564	11660	4203	3392	64795
EPC2_ENSG00000135999_2_148690289_1	EPC2	513	437	434	19007	4798	3844	1338	1444	1690	1347	549	375	405	353	291	298	1704	1701	2355	287	8281	3460	1606	1087
SAFB_ENSG00000160633_19_5664096_-1	SAFB	906	750	439	558	463	9633	2094	2898	2458	2783	978	826	838	1862	1450	2219	3146	3840	5450	803	414	4858	3179	229
CBX3_ENSG00000122565_7_26211726_1	CBX3	705	399	304	1486	377	222	1518	1898	1860	2261	790	317	573	1042	639	1126	2568	2787	3323	862	975	4160	2453	1836
KDM5C_ENSG00000126012_X_53201626_-1	KDM5C	498	287	499	416	2232	1605	1250	1549	1662	2025	518	538	471	598	1211	1805	1912	2277	2977	74	2569	2794	2146	1336
PAK2_ENSG00000180370_3_196803028_1	PAK2	481	146	231	0	465	946	987	1373	1146	1325	424	97	423	224	145	1181	1646	1578	3238	37	39	2938	1567	54
TAF1_ENSG00000147133_X_71406726_-1	TAF1	500	106	60	28	256	11	1121	1751	1683	1880	561	99	573	87	707	276	2362	2488	2673	29	20	3088	1774	31
NT_137	NA	572	851	788	8793	1583	192	1434	1873	1824	2129	631	1278	474	2797	2182	4126	2674	2910	3192	599	747	3524	2107	1491
PARP1_ENSG00000143799_1_226385580_-1	PARP1	548	465	539	363	773	185	1379	1748	1650	2176	621	763	504	2051	1505	4448	2087	2269	3526	59	215	3430	2370	667
TADA1_ENSG00000152382_1_166857696_1	TADA1	544	556	567	196	570	277	1523	1653	1793	1779	687	795	610	865	2311	586	2040	2431	4343	108	64	4079	2879	3685
RNF20_ENSG00000155827_9_101540574_-1	RNF20	503	260	419	267	369	777	1191	1462	1270	1695	490	648	469	882	327	2120	1781	2031	2396	1419	319	2763	1732	1338
ING2_ENSG00000168556_4_183505315_-1	ING2	866	1499	1034	820	450	969	2168	2145	2076	3074	795	1378	854	2140	2126	1938	3065	3724	5092	270	896	5324	3574	221
ARID2_ENSG00000189079_12_45852343_1	ARID2	549	252	464	222	263	108	1303	1390	1631	1601	619	238	435	1298	909	5331	1815	2037	3362	353	6016	3451	2029	92
PRPF31_ENSG00000105618_19_54122566_-1	PRPF31	617	154	143	230	274	314	1277	1740	1671	1638	556	70	605	1577	653	336	2138	1932	3442	89	60	3447	2108	66
NT_595	NA	473	974	734	3982	110	187	1057	1428	1480	1606	474	474	430	1802	2098	3883	1653	2247	2892	79	154	2815	1770	260
DPPA3_ENSG00000187569_12_7716996_-1	DPPA3	231	119	468	23	13483	1	564	672	812	702	269	189	189	1582	1243	225	599	678	1058	51	52	1142	654	22
BRE_ENSG00000158019_2_28237221_-1	BRE	366	725	261	446	2154	134	1037	1335	1371	1525	510	391	364	1540	1864	5251	1497	1931	2957	187	5076	2926	1696	1815
NT_697	NA	766	1077	993	1895	1415	1400	1921	2306	2150	2904	868	1114	788	6840	7099	4188	3120	3365	5112	268	766	5749	3742	499
SPOP_ENSG00000121067_17_49611408_-1	SPOP	639	855	566	3714	2851	6691	1680	2191	1596	2041	847	850	622	1976	3249	1045	2446	2659	4306	16053	9592	4068	2529	14586
CHD3_ENSG00000170004_17_7897118_1	CHD3	453	283	339	1467	128	163	860	1011	876	1008	420	306	346	1212	208	764	1433	1379	1938	80	3024	1514	1213	610
NT_830	NA	244	359	321	530	872	2	606	717	659	680	206	299	291	3031	1088	6550	1054	734	1769	83	632	1183	1060	304
SSRP1_ENSG00000149136_11_57332427_1	SSRP1	393	61	75	114	13	0	1058	1160	1048	1115	464	31	363	0	98	68	1368	1564	2076	9	393	2022	1244	38
CDY2B_ENSG00000129873_Y_17878712_1	CDY2B	361	429	692	167	152	84	758	860	1104	1138	288	414	297	893	2171	4464	1225	1302	2386	1762	1579	1519	1391	243
NT_77	NA	836	1240	1640	1441	4398	630	2164	2685	2340	2720	894	1820	763	7106	8194	4749	3167	3605	5277	1771	1653	5987	3973	2736
TDRD7_ENSG00000196116_9_97478570_-1	TDRD7	262	294	184	172	92	90	614	773	967	951	289	209	284	294	310	247	1084	891	1307	100	271	1460	879	32
PRDM16_ENSG00000142611_1_3414592_-1	PRDM16	1002	699	562	1846	1915	2517	2183	2519	2202	2861	878	725	835	2327	3245	1748	2926	3638	6307	1567	1416	5441	3953	7977
EXOSC9_ENSG00000123737_4_121801899_1	EXOSC9	713	8	49	86	173	23	1707	1921	2109	1975	663	51	788	280	198	501	1987	2759	3443	27	17	3206	2081	42
APEX1_ENSG00000100823_14_20457084_-1	APEX1	948	511	583	1696	2338	26592	2083	2918	2561	3563	1094	591	870	1944	2157	2712	3612	3692	5601	10277	38473	5131	3875	981
HMG20B_ENSG00000064961_19_3574481_1	HMG20B	839	566	675	277	238	780	1529	2091	2048	2033	689	1261	624	1298	2728	1699	2425	3492	4646	167	1344	3953	2580	951
PSIP1_ENSG00000164985_9_15478487_1	PSIP1	777	788	335	746	194	755	1611	2226	1805	2150	773	555	708	1974	1283	695	2420	3396	4453	860	212	3866	2506	1493
MBD4_ENSG00000129071_3_129437301_1	MBD4	588	773	755	983	125	1230	1270	1573	1695	1700	630	751	533	989	1321	3930	2048	2485	4006	287	48	3406	2116	241
KDM6B_ENSG00000132510_17_7851769_1	KDM6B	527	1081	1051	296	2626	1411	1647	1783	1636	1824	737	1009	683	8287	5487	3130	2622	2862	4294	2656	2311	3747	2722	266
BARD1_ENSG00000138376_2_214730437_1	BARD1	542	121	36	58	473	24	1694	1903	1485	1996	676	110	526	603	1098	424	2092	2224	3688	27	2692	3310	2514	367
CHAF1B_ENSG00000159259_21_36413040_1	CHAF1B	393	174	114	262	735	294	1004	1435	1103	1609	379	90	386	1050	616	461	1580	1707	1981	86	15	2116	1496	17
TOP2B_ENSG00000077097_3_25623519_-1	TOP2B	569	297	330	219	748	81	1469	1728	1586	1810	644	619	577	626	2063	1306	2006	2661	2973	130	3068	3006	2534	682
SAP30_ENSG00000164105_4_173371440_1	SAP30	672	960	490	2644	3574	259	1444	2062	1973	2502	680	760	534	5609	5886	3538	2721	2267	3689	2086	757	3675	2699	4771
ZFP57_ENSG00000204644_6_29673674_-1	ZFP57	407	328	376	303	1146	384	975	1402	1108	1496	462	678	330	285	594	2931	1777	2012	2487	12719	130	2788	1626	848
YY1_ENSG00000100811_14_100239910_1	YY1	767	213	63	99	32	301	1538	1960	2309	2375	825	24	656	660	917	1096	3122	3174	4715	52	65	4755	3183	31067
BANP_ENSG00000172530_16_88006260_1	BANP	453	122	86	76	442	24	1044	1103	1265	875	340	89	379	995	69	280	1295	1178	2218	21	83	2010	1314	81
NT_76	NA	825	1824	1715	2042	1316	16711	2120	2471	2262	2835	967	1099	796	7569	7251	7240	3717	3750	5965	7828	1550	5247	3235	23533
HUWE1_ENSG00000086758_X_53545049_-1	HUWE1	580	147	281	762	487	2500	1192	1419	1471	1292	523	87	435	2617	1281	2440	1771	1547	2304	901	1829	1758	1670	1427
KAT2B_ENSG00000114166_3_20111654_1	KAT2B	744	1435	953	881	242	451	1689	2288	1913	2278	840	949	696	2144	2219	3437	2403	3220	3929	8447	6789	4131	2317	19127
NT_569	NA	532	875	1365	423	1328	213	1879	1718	1597	2115	684	1105	580	1549	2809	4888	2022	2781	3170	550	1834	3411	2477	825
EED_ENSG00000074266_11_86255273_1	EED	662	125	222	183	151	30	1417	1749	1909	1828	820	385	605	1332	1445	2021	2034	2526	3887	596	550	3110	2351	124
WHSC1L1_ENSG00000147548_8_38278348_1	WHSC1L1	581	1179	461	398	6312	99	1261	1733	1571	1665	654	617	472	2154	3523	719	1764	2207	3309	199	65	2972	2435	1774
TLK1_ENSG00000198586_2_171006269_1	TLK1	353	358	301	357	864	10	1005	1032	1251	1046	379	772	396	503	840	1293	1283	1367	2643	447	54	1949	1511	3080
SUV420H1_ENSG00000110066_11_68167002_-1	SUV420H1	551	760	885	472	215	841	1278	1951	1966	2145	565	496	533	1459	1275	1385	2367	2709	3405	604	8271	3528	2745	315
TAF6_ENSG00000106290_7_100111143_-1	TAF6	208	0	133	60	45	0	612	676	652	579	181	65	207	0	42	193	709	691	681	9	6	529	617	9
MLLT6_ENSG00000275023_17_38709246_-1	MLLT6	578	444	295	181	637	252	1642	1797	1437	1777	766	340	609	1057	1477	1594	2066	2316	2971	104	145	3142	2213	719
FOXP3_ENSG00000049768_X_49253152_1	FOXP3	543	669	934	2049	317	37	1502	1698	1846	2244	656	837	578	3726	661	3110	2743	2667	3904	73	4551	2908	2259	567
HDAC7_ENSG00000061273_12_47797095_-1	HDAC7	607	193	229	404	200	11851	1510	1835	1837	1772	609	183	531	1793	2024	726	2243	2428	3166	42	149	3172	2497	1069
NT_485	NA	544	894	643	2259	283	366	1494	1910	1491	1963	496	1263	613	1958	4218	4718	2703	2783	3287	33	725	3782	2421	3554
PARG_ENSG00000227345_10_49933540_-1	PARG	359	40	180	307	223	37	1052	1155	823	940	372	135	271	691	584	283	938	1383	1821	31	7	1365	1148	175
ALKBH1_ENSG00000100601_14_77674224_1	ALKBH1	696	163	111	2460	324	432	1448	2040	1774	1828	631	153	630	170	1728	3734	2227	2596	3885	71	168	3713	2073	269
CDK9_ENSG00000136807_9_127785967_1	CDK9	717	833	1175	1172	2097	1190	1502	2017	2169	2160	834	1113	663	4512	2133	3654	2704	2968	4409	363	633	3949	3087	15506
HAT1_ENSG00000128708_2_171965888_1	HAT1	517	503	276	542	234	1076	1309	1647	1487	1702	654	442	601	7308	2461	4761	1862	1843	3133	3574	1869	2655	2107	379
PHC1_ENSG00000111752_12_8921628_-1	PHC1	636	740	855	536	997	218	1736	2236	1787	1968	751	793	636	866	90	831	2389	2873	3938	74	1366	3089	2725	240
CXXC1_ENSG00000154832_18_50285055_1	CXXC1	588	328	232	606	358	347	1370	1765	1591	1798	488	157	502	490	1736	1875	1872	2129	2098	742	142	3003	1797	652
NT_428	NA	340	949	691	567	1828	207	1287	1449	1240	1479	425	486	451	2312	6638	4710	1787	2053	3017	327	1986	3298	1639	1189
PKM_ENSG00000067225_15_72208876_-1	PKM	918	296	529	288	453	799	2123	2606	2219	2716	911	470	832	851	1549	2053	3265	3970	4886	229	576	5524	2635	38391
UHRF1_ENSG00000276043_19_4932772_1	UHRF1	616	131	173	41	4687	51	1524	2158	2074	1903	694	317	623	166	493	689	2448	2481	3286	41	22	2692	2399	23
NT_368	NA	244	8	342	16	301	0	725	734	685	434	238	292	170	67	611	1587	788	924	1188	237	74	896	984	237
LEO1_ENSG00000166477_15_51966242_-1	LEO1	637	359	278	3431	44461	1716	1353	2072	1534	2040	777	557	609	796	2753	1343	2254	2616	3209	77	867	3822	2346	285
TADA2B_ENSG00000173011_4_7054298_-1	TADA2B	401	512	598	66	178	551	840	1114	957	828	427	698	337	596	550	901	1084	1741	2512	137	244	2603	1511	277
SMEK2_ENSG00000275052_2_55598522_-1	SMEK2	226	282	817	538	184	24714	490	940	768	900	303	278	226	762	1050	1263	983	896	1714	107	680	1422	1008	267
PBK_ENSG00000168078_8_27820585_-1	PBK	536	657	313	2035	257	1348	1246	1629	1373	1731	610	629	465	305	1491	2789	1824	2659	2814	85	1484	3402	1945	4767
SS18L1_ENSG00000184402_20_62163616_-1	SS18L1	445	567	883	684	1661	187	1400	1845	1518	1800	525	667	510	2835	2796	3330	2081	2456	3481	68	420	3425	1926	6657
PHF12_ENSG00000109118_17_28912943_-1	PHF12	555	703	213	2509	553	1044	1143	1608	1472	1501	549	705	467	670	1271	925	1697	1933	2877	888	1301	1930	1051	4887
BAZ1A_ENSG00000198604_14_34785794_1	BAZ1A	490	626	1169	283	3400	12681	1192	1375	1397	1640	619	908	464	4006	5692	3730	1737	2477	2987	2467	536	3268	2100	1082
BRD8_ENSG00000112983_5_138166081_-1	BRD8	479	146	344	176	125	9224	1044	1358	1183	1568	580	229	479	625	836	1918	1734	1808	2802	4718	160	2506	1393	4533
PARP1_ENSG00000143799_1_226402267_-1	PARP1	610	313	403	1470	106	71	1572	2146	1680	2103	750	210	560	2612	818	719	1843	2548	3568	217	350	4070	2226	789
UBN1_ENSG00000118900_16_4874272_-1	UBN1	476	206	353	1710	210	293	1250	1661	1633	1558	586	367	560	1003	1000	469	1933	1924	2501	149	50	2617	1811	62
MRGBP_ENSG00000101189_20_62798653_1	MRGBP	335	141	173	10	131	171	662	1097	739	1261	319	282	286	340	398	686	1177	1328	1890	601	25	1721	1214	1053
CUL3_ENSG00000036257_2_224478316_-1	CUL3	299	37	65	2600	9935	13275	528	851	670	886	200	39	247	17	140	14	1047	1023	1169	4703	9970	1047	863	37794
DEK_ENSG00000124795_6_18256423_-1	DEK	554	971	785	6296	391	243	1762	2067	1715	1834	621	1216	675	3979	5218	4234	2011	2615	3744	2355	188	3490	2285	5258
YAP1_ENSG00000137693_11_102162474_1	YAP1	255	78	93	47	22	0	431	602	591	462	213	128	201	31	21	131	442	362	466	3	60	615	371	119
SETD1A_ENSG00000099381_16_30965647_1	SETD1A	694	83	63	1681	67	48	1409	1881	1580	1706	598	19	569	208	0	1380	2036	2115	3534	11	71	3366	2437	25
EXOSC9_ENSG00000123737_4_121810072_1	EXOSC9	491	183	179	186	180	68	1319	1826	1491	1899	524	133	552	540	519	650	2162	2454	2958	83	93	3190	1816	4942
NT_780	NA	507	697	870	349	2967	23	1257	1137	1466	1546	524	772	410	1458	1473	1928	1650	1909	2966	1263	1061	3286	2332	3175
UBE2E1_ENSG00000170142_3_23811498_-1	UBE2E1	789	1119	1408	1349	11473	3825	2120	2502	2705	2488	992	734	786	1620	503	3265	2801	3389	4956	87	1824	4852	2713	190
NT_771	NA	531	956	639	354	680	1299	1263	1387	1318	1802	509	1268	488	5175	3268	3117	1895	2382	3169	5668	4609	3267	2385	1489
TAF5_ENSG00000148835_10_103373402_-1	TAF5	286	293	77	112	290	42	799	1161	1038	1150	315	59	252	1295	181	349	1270	1464	1951	521	286	1996	1416	1476
BAZ1B_ENSG00000009954_7_73477526_-1	BAZ1B	551	213	137	158	706	2270	1452	1452	1325	1618	595	291	456	504	3565	4520	1860	2104	3186	372	161	2737	1693	2525
DDB2_ENSG00000134574_11_47232822_1	DDB2	428	659	439	575	430	373	668	996	1158	985	415	282	368	952	940	1595	1260	1421	1747	123	18	1841	1222	55
NT_565	NA	680	1178	952	4009	2214	3087	1679	1924	2238	2160	670	1467	665	1427	4109	5693	2567	3253	5073	404	5489	4790	3318	1409
CXXC1_ENSG00000154832_18_50284547_-1	CXXC1	469	228	464	636	1376	3	1028	1332	1281	1245	550	546	358	1007	1625	734	1453	2205	2500	20	181	2518	1479	544
BABAM1_ENSG00000105393_19_17274132_-1	BABAM1	551	415	133	171	701	442	1158	1351	1300	1334	457	339	373	1648	356	2487	1339	2175	1588	1033	1460	1598	1244	236
YWHAZ_ENSG00000164924_8_100925010_1	YWHAZ	770	865	700	7331	3542	31	1786	2445	2037	1897	684	1219	661	2327	1752	3253	2595	2537	3858	114	503	4248	2880	1248
HR_ENSG00000168453_8_22128767_-1	HR	616	715	348	218	1650	870	1580	1714	1684	2335	631	783	636	3869	2347	3028	2262	2254	4600	5103	197	4016	2923	895
ASXL1_ENSG00000171456_20_32435752_1	ASXL1	454	238	280	84	642	778	1114	1466	1215	1693	609	98	472	3438	309	2997	1683	2198	2921	5457	4410	2570	2144	402
CTCF_ENSG00000102974_16_67626696_-1	CTCF	177	0	1	56	15	5	641	614	497	467	170	2	183	0	41	36	492	627	586	2653	61	1091	186	35
BANP_ENSG00000172530_16_88027521_-1	BANP	457	143	212	134	25	97	1231	1524	1279	1677	430	140	481	1539	1241	1952	1524	1783	3407	33	153	2796	1761	610
BRWD1_ENSG00000185658_21_39274444_-1	BRWD1	592	788	659	422	475	776	1362	2057	1893	2096	503	942	578	4410	3174	3151	2033	2587	3744	657	13091	3446	2475	15417
NT_637	NA	655	964	409	431	710	32603	1602	1371	1682	1923	690	667	493	1994	6355	7386	2597	2766	3955	53	2774	3873	2649	54
L3MBTL4_ENSG00000154655_18_6213197_1	L3MBTL4	504	720	625	473	410	166	1296	1740	1438	1522	648	470	499	2752	873	1672	1832	2310	3097	82	200	3615	2124	1329
CBX8_ENSG00000141570_17_79795427_-1	CBX8	689	1895	664	1454	1342	476	1252	2008	1891	1833	600	1174	607	1880	2936	3810	2067	2271	4049	5572	1132	3832	2689	11948
PPP4C_ENSG00000149923_16_30083422_1	PPP4C	660	208	255	4762	1363	1935	1575	2116	2052	2322	777	298	689	1686	1073	4174	2593	3090	4536	157	1252	4262	3230	4921
MYO1C_ENSG00000197879_17_1482991_-1	MYO1C	435	324	632	975	223	77	1169	1214	1356	1852	501	359	444	1204	2145	2115	2142	1989	3069	664	115	3662	2551	237
NT_36	NA	1048	1987	1537	1405	1123	697	2579	3141	3013	4050	1057	2165	1013	4204	6371	5910	4037	4760	6567	143132	73843	7452	4191	70398
ACTL6B_ENSG00000077080_7_100655094_1	ACTL6B	768	1101	324	4230	4144	2108	1854	2131	2278	2983	866	1266	705	3041	2303	3790	3186	3236	4740	706	1606	4040	2642	355
DDX21_ENSG00000165732_10_68982563_1	DDX21	590	15	0	46	390	2	1584	1957	1571	1293	639	24	549	101	73	998	1573	1812	1868	8	90	2061	1323	385
SSRP1_ENSG00000149136_11_57333096_1	SSRP1	624	29	32	89	2475	28	1785	2142	1733	2165	758	69	537	1296	61	4233	2426	2959	3851	124	25	3496	2462	1426
CSRP2BP_ENSG00000149474_20_18159109_1	CSRP2BP	773	318	368	962	1209	3219	2239	2479	2593	3047	972	336	729	23274	7857	1191	3492	3685	5283	1873	1383	4904	3407	4614
KDM3A_ENSG00000115548_2_86466484_-1	KDM3A	542	475	683	335	785	902	1141	1493	1365	1810	548	375	517	3361	1009	3071	2011	1724	3138	30	275	3238	2563	50
SUZ12_ENSG00000178691_17_31996872_1	SUZ12	280	3	34	0	15	0	709	1048	701	1109	371	34	281	231	58	37	1261	1192	1775	99	170	1991	1588	208
RCC1_ENSG00000180198_1_28535311_1	RCC1	633	294	92	181	442	1262	1727	2132	1895	2239	904	479	653	866	1476	1727	2201	3093	3570	76	869	4294	2460	88
PARP3_ENSG00000041880_3_51944505_-1	PARP3	370	311	313	345	17391	149	882	1603	1106	1239	409	661	490	1564	136	1509	1347	1618	2397	96	354	2483	1465	105
HCFC2_ENSG00000111727_12_104086852_1	HCFC2	315	161	281	268	244	0	627	848	787	989	318	163	297	246	437	454	812	1195	1724	431	289	1227	1084	7247
EXOSC5_ENSG00000077348_19_41391920_-1	EXOSC5	613	154	138	386	411	178	1621	1838	1839	1842	677	166	575	928	462	1098	2380	2924	3650	35	50	2497	2375	202
L3MBTL4_ENSG00000154655_18_6244519_1	L3MBTL4	423	354	912	444	1442	139	1204	1112	1238	1682	450	479	465	1109	3275	4529	1855	1889	2490	365	71	3147	1587	288
BRPF3_ENSG00000096070_6_36200926_1	BRPF3	452	225	282	142	570	127	1306	1659	1476	1814	625	446	495	2711	1060	1897	1789	2504	2776	53	2471	2991	2394	143
NT_849	NA	575	718	1148	813	2293	1290	1595	1681	1563	1912	710	797	588	4841	2542	3823	2028	2512	3752	770	75	3583	2203	1586
TSSK6_ENSG00000178093_19_19515192_-1	TSSK6	366	425	424	73	794	61	834	1053	1079	1349	460	590	324	2292	628	843	1441	1503	2061	349	4545	2447	1384	2860
RAG1_ENSG00000166349_11_36574786_1	RAG1	298	153	357	8	323	619	642	1132	991	1070	351	353	298	220	1635	489	1025	1236	1152	8	20	1248	1071	32
ZCWPW1_ENSG00000078487_7_100405062_-1	ZCWPW1	559	246	222	2650	536	223	1421	1595	1681	1513	606	177	422	953	958	289	1985	2540	2744	381	94	3273	1827	526
SENP3_ENSG00000161956_17_7565473_1	SENP3	569	540	631	556	501	167	1430	1788	1545	1702	564	801	491	416	1753	3439	1721	1924	3091	37	51	2835	1804	448
MBIP_ENSG00000151332_14_36316796_-1	MBIP	415	196	149	1481	818	6385	920	1281	1012	1297	468	635	376	1079	393	811	1652	1688	2559	213	4913	1949	1588	4982
NT_261	NA	635	1000	625	2367	518	640	1582	1576	1518	2171	553	969	530	3767	2762	4253	2136	2729	3613	122	402	2736	2199	88
BRCA1_ENSG00000012048_17_43071157_1	BRCA1	537	416	187	126	97	373	1233	1306	1268	1426	535	442	482	514	836	2468	1780	2230	2673	3525	90	3063	1995	192
HDAC1_ENSG00000116478_1_32316752_1	HDAC1	435	168	161	829	309	645	1032	1134	1123	1197	492	527	411	2058	894	2901	1386	1640	2510	19	21	1671	952	68
NT_735	NA	384	1023	575	99	167	870	872	1299	1088	1403	412	416	348	2691	1823	3082	1324	1680	2606	395	427	2957	1698	1726
UBE2B_ENSG00000119048_5_134374440_1	UBE2B	434	494	454	574	2135	1314	1294	1297	1716	1289	494	746	405	819	1757	2368	1541	1816	2965	677	303	2436	1826	1515
FOXP3_ENSG00000049768_X_49253948_-1	FOXP3	587	695	479	1276	565	241	1458	1863	1848	2135	628	611	614	2174	1623	4487	2235	2824	3740	65	218	4189	2585	54
RUVBL2_ENSG00000183207_19_49011004_1	RUVBL2	506	59	14	300	12	65	1514	1894	1589	1272	619	96	539	29	197	500	1763	1731	2788	23	51	2147	1439	11
NCOA1_ENSG00000084676_2_24741846_1	NCOA1	651	800	652	560	453	724	1567	1935	1571	1402	630	960	435	1780	1428	1213	2130	2170	3686	597	3193	3625	2211	2084
SUPT7L_ENSG00000119760_2_27657423_-1	SUPT7L	718	461	215	2757	297	366	1473	2023	1789	2100	694	155	648	1308	1409	1214	2514	2885	4227	67	708	3492	2370	118
HAT1_ENSG00000128708_2_171952943_-1	HAT1	498	747	997	851	291	436	1294	1630	1460	1744	730	398	485	2464	4295	5277	1894	2370	3820	20	882	3856	1890	236
CTBP1_ENSG00000159692_4_1228294_-1	CTBP1	335	128	88	1061	122	35	889	964	800	867	447	64	211	234	57	179	1137	1002	1355	3	11	930	1080	87
MSL3_ENSG00000005302_X_11762214_1	MSL3	518	602	920	294	936	941	1249	1866	1450	1891	523	919	495	3150	2484	4198	2128	2377	4229	624	1074	2768	1942	546
NT_48	NA	380	344	456	105	52	79	822	1181	1119	1236	384	259	414	552	622	1304	1137	1591	2282	3494	2735	2152	1457	692
PCGF1_ENSG00000115289_2_74507584_1	PCGF1	680	951	713	181	383	777	1737	2153	1995	2357	778	607	627	725	568	2518	2541	2570	4296	466	3025	4068	2633	446
TLE1_ENSG00000196781_9_81585594_-1	TLE1	707	976	499	2241	76	638	1689	2073	1954	2608	710	640	680	3926	3288	2413	2459	2680	3733	4250	1721	4077	2466	550
PRKDC_ENSG00000253729_8_47794454_1	PRKDC	468	81	89	77	3262	240	1243	1491	1350	1418	478	27	460	40	102	72	1720	2088	1914	15	21	2773	1594	24
SENP3_ENSG00000161956_17_7570727_-1	SENP3	682	506	480	893	380	17389	1497	1654	1488	1596	718	610	512	148	329	732	1790	1783	2564	1176	2415	3098	2601	954
MORF4L1_ENSG00000185787_15_78894197_-1	MORF4L1	733	143	492	757	6208	2011	1563	1780	1915	1425	690	218	598	616	1115	639	1926	2349	3042	2104	981	3070	1940	6652
KDM1B_ENSG00000165097_6_18212533_-1	KDM1B	267	60	296	229	591	31	648	703	852	838	227	187	261	1397	194	1902	839	1108	1875	136	76	1711	1040	366
NT_636	NA	627	701	1043	107	4601	159	1587	1702	1896	2511	678	1210	552	2674	3188	6145	2401	2687	4078	687	398	4903	3151	185
ANP32A_ENSG00000140350_15_68784488_-1	ANP32A	318	69	123	0	129	300	616	954	878	887	250	371	186	312	19	1144	671	795	902	232	238	1404	848	19
GTF3C4_ENSG00000125484_9_132678884_-1	GTF3C4	733	135	46	4125	87	264	1928	2060	2109	2652	838	184	801	526	167	647	2769	3565	4451	25	144	3919	3103	750
YEATS4_ENSG00000127337_12_69362871_1	YEATS4	518	53	55	788	11429	1091	1467	1473	1723	1834	614	113	579	1498	0	1116	2002	2578	3300	7563	7400	2895	2121	8369
NT_269	NA	556	486	747	366	2849	2028	1376	1737	1554	1893	577	1769	493	1706	1994	6464	2255	2035	3002	60	1278	2999	2065	13258
KAT8_ENSG00000103510_16_31130352_-1	KAT8	516	51	74	132	185	8	1400	1724	1535	1375	585	0	465	1351	941	355	1729	1876	2208	29	266	3272	1512	50
NCOR2_ENSG00000196498_12_124372055_-1	NCOR2	726	362	748	402	659	52	1948	2183	1722	2287	748	520	722	2494	1949	1368	2293	3049	3569	20757	829	3983	2609	12879
INO80C_ENSG00000153391_18_35468640_-1	INO80C	1084	353	447	819	3458	365	2669	3122	2708	3198	1063	304	1082	3167	1360	6846	3851	4446	6592	310	3429	6176	3971	6625
CCDC101_ENSG00000176476_16_28590890_-1	CCDC101	695	241	607	308	195	724	1671	1927	1869	2187	760	94	586	2528	1136	983	2480	2337	3462	343	562	3394	2191	22
TET3_ENSG00000187605_2_74100602_-1	TET3	838	860	615	1474	7111	432	1774	2420	2116	2320	765	513	751	3893	3081	4359	3017	3330	3897	1173	3023	3843	2481	333
DNMT3B_ENSG00000088305_20_32798535_-1	DNMT3B	387	266	232	77	176	554	816	1377	1134	1086	405	554	420	1823	2234	1967	1309	1455	2025	339	206	2703	1701	1018
SAP130_ENSG00000136715_2_127993207_1	SAP130	488	480	274	148	61	175	1016	1418	1332	1581	522	346	452	1524	817	604	1842	1886	2516	524	81	2690	1439	2528
KDM4D_ENSG00000186280_11_94998374_1	KDM4D	590	1070	326	2480	320	33	1579	1930	1656	1409	610	690	521	2558	2147	984	2028	2282	3706	315	5903	3121	2151	160
EXOSC2_ENSG00000130713_9_130699390_-1	EXOSC2	613	145	167	499	540	110	1299	2355	1630	1968	622	104	615	611	1441	2480	2193	2482	3423	84	138	3589	2228	1484
EPC2_ENSG00000135999_2_148753996_1	EPC2	407	538	455	162	905	3799	851	1293	965	1137	337	744	379	587	936	2070	1557	1684	2504	33	1961	2256	1285	3298
SETD1A_ENSG00000099381_16_30965957_1	SETD1A	316	97	342	361	127	125	818	1021	839	987	345	167	348	1119	28	127	1140	1612	2032	5	64	1638	1333	82
APOBEC2_ENSG00000124701_6_41061579_-1	APOBEC2	506	819	528	3952	653	483	1340	2162	1598	1560	538	676	573	5383	4301	1517	2125	2375	3694	609	1303	3416	2455	2514
NT_823	NA	806	973	1180	304	1419	368	2043	2685	2169	2500	887	1531	745	7708	3552	11939	2743	3640	5127	159	6337	4486	4037	1282
TEAD2_ENSG00000074219_19_49355161_1	TEAD2	767	674	727	1081	1523	1277	1897	1985	2010	2345	906	431	747	3580	1313	2140	3007	2676	4625	398	477	4235	3299	307
SETD5_ENSG00000168137_3_9442139_-1	SETD5	421	386	330	2136	2866	378	1038	1392	1128	1443	444	500	465	1747	794	849	1588	1668	2211	305	997	2025	1499	16997
ATF2_ENSG00000115966_2_175114720_-1	ATF2	214	332	321	756	24	590	633	793	651	536	254	251	243	37	503	272	982	854	1134	6	408	1397	816	413
EZH1_ENSG00000108799_17_42719144_1	EZH1	207	338	47	244	100	263	524	621	598	711	207	122	123	1996	420	1069	563	672	563	184	18	705	703	40
CENPC_ENSG00000145241_4_67514673_-1	CENPC	734	401	165	348	186	1455	1488	2469	2201	2504	812	499	896	3691	3661	5227	2702	3226	3821	165	1044	4239	2589	210
NT_718	NA	315	669	273	5406	905	50	567	1028	766	1289	346	873	299	1513	617	2564	1153	1288	1379	25	129	1502	1114	2662
CHAF1A_ENSG00000167670_19_4409753_-1	CHAF1A	583	30	66	67	36	27	1226	1684	1740	1366	640	106	566	13	221	352	1690	1727	1121	116	67	1199	647	47
HMGN5_ENSG00000198157_X_81118466_-1	HMGN5	569	420	655	208	229	1762	1194	1549	1548	1518	397	263	507	2610	1391	2017	2152	2492	2820	135	7691	2874	2262	35730
KANSL1_ENSG00000120071_17_46050678_1	KANSL1	337	96	16	243	24	4248	754	835	988	971	374	120	303	1329	93	2605	1276	1342	1122	6	114	1170	1117	108
BRD4_ENSG00000141867_19_15255445_1	BRD4	525	69	110	228	182	5	1324	2106	1671	1982	663	53	522	109	142	166	2043	2197	2171	94	63	1893	1398	8
JMJD1C_ENSG00000171988_10_63207114_1	JMJD1C	626	678	840	3462	1190	1059	1322	2122	1968	2095	707	1227	569	4401	4834	6316	2013	2516	4338	16	63	3603	2692	1781
SCMH1_ENSG00000010803_1_41048791_1	SCMH1	514	466	388	731	736	349	1175	1495	1542	2235	549	968	441	1796	2751	2763	1848	2561	2728	387	2063	2507	2169	190
DNMT3A_ENSG00000119772_2_25240403_-1	DNMT3A	1298	1750	1107	2844	1226	3455	3086	3664	3278	3724	1180	1740	1239	8883	7757	7200	4214	4616	7726	489	1523	7661	5558	4457
CSRP2BP_ENSG00000149474_20_18162670_1	CSRP2BP	654	298	230	1045	1394	588	1534	1945	2125	1707	670	83	732	2646	2577	1942	2052	2722	4190	1820	66085	4079	2867	732
H2AFY_ENSG00000113648_5_135388939_1	H2AFY	341	74	361	1815	185	569	1071	892	1339	1330	484	353	366	1777	1360	480	1564	1834	2199	1092	26	2483	1389	4101
CHD2_ENSG00000173575_15_92939619_1	CHD2	436	521	349	1033	177	72	987	1571	1154	1537	523	519	410	278	549	508	1750	2164	3172	86	162	2197	1654	138
NAA60_ENSG00000122390_16_3484807_-1	NAA60	726	799	432	595	256	352	1902	2145	1757	2213	786	436	732	2764	1802	1719	2716	3620	4788	1619	493	4331	3582	1403
SMARCC2_ENSG00000139613_12_56185034_1	SMARCC2	222	198	71	1	51	444	498	560	620	523	236	353	242	129	195	372	518	869	1064	14	10	1028	874	101
CHD6_ENSG00000124177_20_41445724_-1	CHD6	700	296	587	807	1234	1901	1851	2439	1812	2634	551	657	594	2345	2159	2008	2634	2749	3555	3130	10910	3363	2497	2500
MGA_ENSG00000174197_15_41713204_-1	MGA	611	344	130	400	601	446	1304	2219	1604	1823	699	214	604	1828	1257	1348	2675	2901	4024	99	625	4226	2680	1033
JADE1_ENSG00000077684_4_128862156_1	JADE1	410	320	331	74	140	178	1163	1638	1479	1258	432	434	462	1335	549	2972	1798	2153	2306	1020	25267	2363	1814	478
ELP6_ENSG00000163832_3_47501785_-1	ELP6	660	52	83	309	351	207	1751	2205	2171	2187	774	72	608	2426	1408	749	2309	2844	3772	88	49	3218	2303	18
GATAD2B_ENSG00000143614_1_153811822_1	GATAD2B	451	385	351	445	11372	546	1365	1601	1454	1507	605	708	478	1790	930	686	2127	2475	3250	139	486	3358	2418	9634
BAZ2A_ENSG00000076108_12_56601285_-1	BAZ2A	747	432	131	677	253	238	1768	2284	2112	2407	794	611	620	3072	827	5618	3224	3760	4749	47	3824	3914	2937	194
MPHOSPH8_ENSG00000196199_13_19670312_-1	MPHOSPH8	355	87	77	494	1318	1354	1110	1617	1284	1166	462	122	355	1709	2150	5072	1424	1918	1387	1402	604	1987	1356	359
NT_581	NA	506	1216	938	306	1750	103	1271	1511	1396	1656	561	1112	519	3012	2493	2418	1924	2211	3193	152	2789	3371	1881	2527
CSNK2A1_ENSG00000101266_20_487431_1	CSNK2A1	191	24	235	715	484	340	527	563	650	664	193	103	199	763	268	538	818	938	1301	34	3564	1128	844	11739
JDP2_ENSG00000140044_14_75438047_1	JDP2	414	468	1175	355	287	26	1151	1400	898	1360	408	483	415	2616	3231	3235	1501	1380	2921	14	83	2930	1974	398
NT_260	NA	669	1048	1057	147	1266	113	2118	2011	1775	2005	668	1474	565	3567	5527	5786	2584	3094	4078	198	1288	4466	2873	275
DDX50_ENSG00000107625_10_68943245_1	DDX50	360	410	248	28	21	756	783	884	762	873	421	125	331	586	1227	658	1034	1271	1313	1899	156	1486	824	200
CBX7_ENSG00000100307_22_39141388_1	CBX7	729	424	404	289	1251	1966	2291	2632	2013	2329	920	1357	740	1461	793	2053	2841	3137	4644	241	1067	4327	2682	370
EXOSC6_ENSG00000223496_16_70251301_1	EXOSC6	362	69	67	391	630	905	856	1154	841	1265	420	248	399	119	100	364	1429	1451	2177	589	118	2433	1552	55
NT_330	NA	666	873	977	484	1629	565	1518	2268	1922	2546	737	1476	693	10509	5245	10774	2805	2918	4620	2010	5481	4237	2902	660
SAP30_ENSG00000164105_4_173373475_1	SAP30	532	144	493	549	618	981	1292	1710	1710	2183	546	392	424	1328	674	886	1947	2251	3245	2527	279	3149	1726	1980
PRDM11_ENSG00000019485_11_45224274_1	PRDM11	223	86	343	52	85	73	767	1023	663	754	270	177	241	1219	194	189	721	859	1546	172	49	1081	868	12337
NT_349	NA	360	429	246	900	266	675	1082	1187	1332	1307	417	254	406	2263	1147	4635	1803	1849	2399	157	555	2655	1733	42
APBB1_ENSG00000166313_11_6401019_-1	APBB1	503	346	226	1371	419	25	1081	1690	1534	1567	615	547	515	1758	1848	1235	1921	2292	2802	25	641	2974	1899	146
CHD4_ENSG00000111642_12_6600650_-1	CHD4	454	213	278	274	4881	24	1117	1427	1295	1497	516	517	395	479	1478	5020	1781	1739	2174	885	21	2227	1916	159
SIRT2_ENSG00000068903_19_38889945_1	SIRT2	210	49	217	229	34	112	745	562	659	643	188	187	165	64	792	1884	615	658	1440	2	96	1390	1317	852
KDM5A_ENSG00000073614_12_307923_-1	KDM5A	542	105	521	385	2531	968	1279	1688	1430	1894	583	266	500	3664	452	3477	2162	2225	3664	1788	7500	4019	1883	2455
DNAJC1_ENSG00000136770_10_21928510_-1	DNAJC1	552	492	1101	258	568	378	1101	1387	1586	1731	477	346	485	1227	1270	4115	1720	2643	3091	615	1241	2597	2172	275
TADA1_ENSG00000152382_1_166860234_1	TADA1	700	723	801	387	319	395	1635	2246	2218	2535	717	667	682	6747	3454	2647	2632	3132	4250	44	50	4548	2856	161
NT_348	NA	832	1250	1550	2888	1075	264	1637	2486	2021	2378	888	1306	811	5513	3177	7383	3117	3023	5448	3648	8858	5278	3250	634
RNF168_ENSG00000163961_3_196487566_-1	RNF168	827	457	253	301	807	998	1967	2709	2495	2540	907	229	727	3305	787	3776	2726	3356	5089	1289	177	4310	3555	81
PCGF2_ENSG00000277258_17_38735506_-1	PCGF2	574	922	479	185	1123	6006	1300	1705	1718	1582	603	773	541	2648	2518	1847	1760	2400	3370	799	1011	2683	2274	2780
HMG20B_ENSG00000064961_19_3576302_1	HMG20B	482	547	625	1135	879	1875	1393	1619	1661	1836	656	623	477	1303	1766	2084	1932	2665	3118	234	517	3061	2342	2203
ERCC6_ENSG00000225830_10_49493164_1	ERCC6	473	576	339	537	434	323	1265	1323	1304	1600	538	434	488	1613	1104	548	1717	2129	2783	1056	73	2540	1934	534
NT_308	NA	698	819	1241	2460	7623	124	1668	2070	1874	2345	660	1680	551	1716	2261	5546	2624	3239	4224	2559	2840	4204	3004	3603
TRIM33_ENSG00000197323_1_114421535_-1	TRIM33	293	10	181	55	71	218	718	825	792	1083	301	105	292	1220	74	164	1136	1138	1700	26	10559	1549	982	52
NT_70	NA	580	1301	860	518	6079	481	1600	1926	1670	1768	571	865	633	3468	2951	4127	2244	2593	2977	78	17	3069	1534	1468
WAC_ENSG00000095787_10_28590787_1	WAC	413	151	100	248	71	137	1248	1282	1188	1339	532	164	413	943	197	531	1352	1720	2316	216	14822	1906	1068	345
NCOR1_ENSG00000141027_17_16048968_1	NCOR1	709	769	818	576	465	5293	1808	2120	2043	2385	755	889	678	2140	849	3800	2513	2756	3503	39	173	4133	2371	1553
TLK2_ENSG00000146872_17_62565080_-1	TLK2	384	16	97	241	510	263	913	1286	1174	1479	480	133	394	583	553	2378	1552	2066	1689	1411	57	2558	1455	13724
CLOCK_ENSG00000134852_4_55442555_1	CLOCK	535	280	218	1388	260	578	903	1491	1307	1438	413	458	521	571	622	780	1661	1902	3096	8619	252	2045	1666	21500
KAT6A_ENSG00000083168_8_41947784_-1	KAT6A	359	343	387	339	20	62	799	941	1242	918	307	213	311	1066	781	2003	1164	1435	2117	30	52	1857	1274	112
CUL1_ENSG00000055130_7_148787054_1	CUL1	447	345	146	877	269	944	1066	1490	1431	1334	519	303	488	1133	1138	1656	1586	2057	2835	22	39	2944	1823	1075
NT_679	NA	192	721	322	53	28	111	379	664	646	614	152	202	191	1794	1137	1032	663	742	749	277	272	958	675	6
NCOA6_ENSG00000198646_20_34750440_1	NCOA6	368	406	404	334	4442	628	837	1231	882	1238	453	110	322	432	1230	420	1526	1616	2439	2004	642	1872	1953	3897
ANKRD32_ENSG00000133302_5_94630662_1	ANKRD32	259	177	254	262	365	63	425	552	644	512	306	101	205	417	1520	1682	574	614	1104	34	126	568	836	56
H3F3A_ENSG00000163041_1_226065732_-1	H3F3A	454	443	657	761	295	155	1227	1361	1544	1410	519	733	424	2355	2217	5035	1710	2135	2849	486	428	3003	2017	24255
NT_359	NA	620	839	1254	2077	621	957	1523	2119	1879	1847	662	899	573	4424	2521	4889	2613	2431	4437	89	895	4125	2637	506
SMYD3_ENSG00000185420_1_245764120_-1	SMYD3	767	686	342	809	218	367	1680	2027	1857	2343	767	675	651	1019	1829	3816	2530	3104	3763	572	1059	4018	2638	361
PPP4C_ENSG00000149923_16_30082503_-1	PPP4C	738	190	16	1702	1122	220	1713	2316	2527	2090	850	144	746	380	527	786	2836	3072	4662	478	135	3965	2960	297
DDX50_ENSG00000107625_10_68919844_-1	DDX50	583	793	310	66	315	80	1429	1709	1885	1957	693	805	570	2261	2360	1337	1960	2432	3643	172	1237	3112	2404	221
SRCAP_ENSG00000080603_16_30724042_1	SRCAP	555	124	405	471	95	174	1125	1699	1601	1626	567	294	564	1274	947	1842	1911	2460	2523	35	545	2824	1853	985
PHF12_ENSG00000109118_17_28912611_1	PHF12	622	200	243	5672	1051	485	1561	1964	1617	1616	701	382	585	1642	2532	508	2015	2594	2987	882	4502	2367	1323	1187
FAM175B_ENSG00000165660_10_124831432_1	FAM175B	319	480	366	227	858	350	707	1073	879	952	385	298	239	1831	784	688	1385	1407	1640	897	2998	1797	1197	728
TP53BP1_ENSG00000067369_15_43446533_-1	TP53BP1	393	119	66	3033	11400	1	753	939	1279	1395	344	293	347	1527	2045	2290	1415	1614	1699	72	432	1554	869	150
STK4_ENSG00000101109_20_44995115_1	STK4	513	810	1018	411	394	143	1403	1817	1330	2123	621	486	553	2785	2659	3998	2395	2473	4186	1323	1236	3319	2307	5730
TADA3_ENSG00000171148_3_9784129_1	TADA3	887	448	406	200	388	241	2065	2770	2634	2655	829	256	780	175	480	157	3078	3188	4412	105	182	4302	2961	8998
NAP1L2_ENSG00000186462_X_73214005_-1	NAP1L2	344	221	160	92	167	25	765	933	574	619	251	136	253	202	1292	230	661	929	1616	339	736	1645	990	56
KDM4A_ENSG00000066135_1_43691501_1	KDM4A	755	1020	515	386	1183	3171	1745	2818	2009	2770	855	1006	762	4689	4349	6528	3063	3606	3874	1478	1180	3896	2731	589
TP53BP1_ENSG00000067369_15_43432256_-1	TP53BP1	635	82	75	567	1449	295	1534	2200	1798	2411	714	118	567	3670	969	2985	2529	2479	3683	6574	2081	3866	2522	699
SIRT1_ENSG00000096717_10_67908103_1	SIRT1	541	679	788	575	14011	1360	1185	1655	1545	2026	689	1202	545	1757	928	1263	2119	2606	3286	2422	1176	3780	2456	3074
MTF2_ENSG00000143033_1_93119396_1	MTF2	337	120	321	46	135	0	846	996	1123	1066	383	409	274	37	424	757	952	1235	2227	1647	24	2052	1060	383
PARG_ENSG00000227345_10_49832885_1	PARG	522	3	0	105	216	31	1035	1334	1238	1405	494	37	438	8	113	420	1590	1813	2692	47	66	2680	1433	114
SAP18_ENSG00000150459_13_21146922_-1	SAP18	343	499	340	78	96	55	883	1179	1019	848	354	478	326	1224	1363	1158	1136	1308	1954	106	350	1976	1535	17
EXOSC7_ENSG00000075914_3_45011245_1	EXOSC7	487	10	14	106	230	350	1263	1332	1684	2069	525	49	468	53	247	171	1782	2323	2595	70	74	2863	1804	217
YWHAE_ENSG00000108953_17_1361224_-1	YWHAE	838	381	314	2160	646	541	2009	2437	2170	2373	819	313	816	752	1436	1966	2633	3155	4673	1269	1802	4629	3427	3596
SATB2_ENSG00000119042_2_199349084_-1	SATB2	502	142	584	340	297	60	1201	1331	1226	1315	437	1012	422	108	1149	704	1401	1611	2430	14	180	2499	1828	4109
NASP_ENSG00000132780_1_45615431_1	NASP	729	584	865	405	547	177	1635	2123	2050	2384	736	657	658	406	2199	829	2947	3413	5256	61	2728	4606	3382	311
STK4_ENSG00000101109_20_44981896_1	STK4	324	524	474	95	537	30	783	876	988	1274	302	204	300	4190	812	4905	1324	1337	2346	2335	10317	1919	1255	386
SUV39H1_ENSG00000101945_X_48700743_1	SUV39H1	351	124	246	899	91	183	1268	1187	1252	1456	408	264	345	627	1507	2851	1436	2000	1800	59	916	2350	914	419
BCOR_ENSG00000183337_X_40062799_-1	BCOR	463	807	212	608	1392	360	1433	1626	1270	2148	481	242	478	4726	3862	2406	1944	2330	3198	532	1449	3583	2119	8149
BAZ1A_ENSG00000198604_14_34773668_-1	BAZ1A	506	511	899	167	302	3096	1205	1402	1287	1939	514	746	473	998	1364	1095	1565	1917	2428	306	1859	3023	1869	144
ELP3_ENSG00000134014_8_28107924_-1	ELP3	524	11	0	140	71	0	1059	1664	1454	1836	468	85	461	200	177	44	2060	2078	2434	243	10	2162	1486	15
PRDM6_ENSG00000061455_5_123099848_1	PRDM6	611	707	565	1815	328	780	1317	1779	1780	1924	615	618	566	2586	5175	5304	2309	2498	3328	273	379	3824	2864	3726
REST_ENSG00000084093_4_56911531_1	REST	392	213	163	421	845	658	882	960	1031	968	347	340	288	2255	695	1842	1318	1320	1584	125	483	1181	1129	249
ZHX1_ENSG00000165156_8_123255204_-1	ZHX1	573	1077	505	1070	208	17120	1489	1869	1492	1804	653	823	554	3428	3900	4588	2419	2680	3233	249	12433	3240	2760	1926
HR_ENSG00000168453_8_22119240_1	HR	361	618	508	419	1037	85	1082	1107	1152	1171	479	409	447	1958	1011	707	1441	1176	1814	13715	74	2035	1700	863
DMAP1_ENSG00000178028_1_44214735_1	DMAP1	546	310	164	178	750	2189	1354	1791	1831	2214	680	221	624	2632	642	2235	1997	2310	2795	399	354	3298	1928	1550
H2AFY2_ENSG00000099284_10_70095748_1	H2AFY2	380	211	414	1554	212	64	933	1089	1104	912	376	562	383	957	668	1619	928	1367	1965	123	1517	1973	1074	407
ASXL2_ENSG00000143970_2_25744329_-1	ASXL2	287	141	307	916	1259	396	678	922	737	739	249	201	203	619	193	402	895	944	1094	23	482	1068	858	2955
PADI4_ENSG00000159339_1_17339765_1	PADI4	861	834	1232	982	697	221	1806	2357	2161	3057	1001	1073	796	4555	3494	4570	3460	3454	5495	201	15644	5225	3682	849
IKBKAP_ENSG00000070061_9_108900339_-1	IKBKAP	713	412	366	1998	782	72	1849	2018	1926	2297	703	673	551	2217	781	1561	2557	3198	4207	1639	1165	3846	2925	404
NT_754	NA	637	625	804	1464	545	65	1543	1962	1911	2303	798	953	573	2172	3120	2807	2686	2660	4327	204	667	3882	2784	3545
HSPA1B_ENSG00000204388_6_31828091_1	HSPA1B	449	132	298	671	322	196	1160	1381	1434	1577	468	423	426	1662	1988	221	1677	2306	2571	256	479	2974	2025	542
BPTF_ENSG00000171634_17_67891870_1	BPTF	400	73	27	204	5095	25	1102	1449	1184	1623	499	35	412	1017	383	1271	1797	2308	2415	36	39	2666	1262	16
SNAI2_ENSG00000019549_8_48920426_1	SNAI2	211	268	69	146	1314	31	478	586	698	759	288	474	276	493	1629	791	1039	1012	1203	13	1501	1292	1027	168
CTBP2_ENSG00000175029_10_124993980_-1	CTBP2	322	372	515	280	365	26	903	1333	971	1370	431	250	362	4214	1360	2385	1406	1737	2198	101	4012	2355	1891	2750
CDY2B_ENSG00000129873_Y_17879328_1	CDY2B	520	439	748	711	2838	377	1160	1626	1571	1527	638	1005	408	4098	7370	2001	1839	2396	2750	89	6462	2716	2075	295
PRKCA_ENSG00000154229_17_66689002_1	PRKCA	329	152	150	41	1205	172	776	1087	1204	1279	392	212	289	1197	2045	876	1162	1731	1865	72	246	1915	962	163
DR1_ENSG00000117505_1_93346852_-1	DR1	334	6	17	471	85	359	808	1025	895	841	376	40	271	142	11	34	1048	966	1214	10	2	1313	738	4
NT_111	NA	623	1147	947	493	2041	139	1480	1525	1619	2101	622	1236	560	2891	6290	4451	2337	3028	3841	767	274	4098	2015	490
PHF1_ENSG00000112511_6_33412584_1	PHF1	226	327	86	58	369	209	738	845	866	652	248	187	197	242	1125	179	723	1167	1446	35	1820	1233	724	127
TAF6_ENSG00000106290_7_100113905_1	TAF6	622	256	35	19	155	9	1433	1766	1926	1869	745	185	653	337	146	147	2732	2176	3202	16	17	3165	1888	134
UBE2H_ENSG00000186591_7_129858916_1	UBE2H	349	545	246	146	135	70	716	940	866	896	299	319	283	2619	2282	1693	1099	1257	1388	6	10	1740	1084	329
MDC1_ENSG00000137337_6_30705893_1	MDC1	614	233	200	554	435	40	1235	1961	1881	1857	617	416	632	769	758	463	1877	2161	4125	174	293	3338	2173	981
GFI1B_ENSG00000165702_9_132988466_1	GFI1B	463	528	457	488	161	11	1123	1329	1193	1721	538	570	445	4729	2804	1754	1548	1649	2878	332	452	3272	1718	458
KAT6A_ENSG00000083168_8_41981898_-1	KAT6A	711	466	534	318	217	2695	1742	1881	1800	1742	679	521	521	1675	1445	1518	1953	2826	3321	11	71	3808	2801	62
NT_133	NA	332	597	222	158	115	92	867	792	925	1255	397	720	274	1164	650	542	1036	1234	1419	145	146	1762	1132	1079
ERCC6_ENSG00000225830_10_49473481_-1	ERCC6	196	217	110	49	200	73	496	756	566	474	236	171	140	1760	235	365	784	642	748	137	11	1182	789	26
DNMT1_ENSG00000130816_19_10154676_-1	DNMT1	556	397	90	6717	419	28	1212	1729	1518	1756	712	139	569	352	131	963	2021	2015	2962	40	44	3218	1874	56
BRD7_ENSG00000166164_16_50322024_-1	BRD7	366	557	464	228	3663	183	775	1315	1127	1148	438	515	348	366	182	1081	1209	1483	1938	321	211	2019	1343	2071
NT_108	NA	642	1464	772	911	2866	757	1502	1997	1940	1891	622	1058	536	5978	3147	4866	2446	2838	3909	105	485	4133	2406	16567
PPP4R2_ENSG00000163605_3_73064868_-1	PPP4R2	692	661	343	1390	2295	1387	1771	1838	2068	1941	697	517	634	114	558	2807	2237	2606	3452	3062	1040	3381	3055	1962
TAF3_ENSG00000165632_10_7824541_-1	TAF3	539	237	258	483	1553	674	1356	1611	1546	2006	561	138	516	1527	1255	489	2164	2307	2848	101	802	3393	1790	35
CREBBP_ENSG00000005339_16_3778043_1	CREBBP	506	588	379	623	430	298	1307	1771	1608	1964	626	1504	482	847	1065	1520	2171	2200	3222	486	1829	3540	2880	557
HUWE1_ENSG00000086758_X_53547696_1	HUWE1	477	258	334	769	519	5840	1185	1503	1609	1285	474	208	464	590	154	2364	1924	1879	2570	301	1475	2513	1858	1696
MYBBP1A_ENSG00000132382_17_4539907_1	MYBBP1A	658	467	1120	525	678	5043	1527	2047	1779	2314	785	760	659	3190	1837	8580	2658	2817	3386	127	308	4039	2608	1158
PRMT7_ENSG00000132600_16_68352383_-1	PRMT7	662	584	201	280	459	338	1316	1791	1652	1974	635	1036	605	1260	2000	3912	2425	2451	4291	146	186	2944	1877	142
SMYD4_ENSG00000186532_17_1784396_1	SMYD4	408	713	298	343	342	58	1141	1495	1069	1712	401	314	387	702	1669	3439	1906	2003	2785	72	101	3034	1909	120
SAP25_ENSG00000205307_7_100572534_1	SAP25	663	939	589	800	194	615	1483	1936	2016	2600	735	777	620	1589	618	5464	2580	3105	3575	712	742	3708	2201	349
NT_766	NA	535	638	722	300	411	133	1272	1558	1608	1694	494	527	492	3619	1183	2403	2048	2099	3141	3098	265	2834	2391	265
NCOR2_ENSG00000196498_12_124348236_1	NCOR2	630	498	538	684	1127	457	1646	2249	1831	2342	682	345	639	1249	2427	3179	2798	2894	4449	402	527	3370	2418	2184
SAP30L_ENSG00000164576_5_154453469_1	SAP30L	390	386	282	2062	473	112	829	1324	1045	1293	329	396	314	1383	1785	1452	1264	1511	2380	56	1360	1752	1359	3710
SMARCA2_ENSG00000080503_9_2056678_1	SMARCA2	586	152	76	935	458	59	1526	2056	1511	1727	652	35	596	213	346	524	2230	2642	3856	102	105	3255	2594	41
NT_8	NA	370	649	515	285	450	21	747	1158	953	984	329	523	286	1125	1459	1768	1250	1141	1986	410	76	1713	1095	326
APOBEC2_ENSG00000124701_6_41061476_1	APOBEC2	802	573	601	3261	1351	1157	1948	1844	2377	2362	783	482	782	2670	1351	6493	3211	3436	4167	344	1647	4005	2636	1771
CTBP1_ENSG00000159692_4_1216163_1	CTBP1	173	309	332	69	4	5	540	604	596	617	200	418	242	2666	909	308	753	761	1153	247	30	1435	1192	1135
NT_512	NA	894	1490	1387	542	2730	1622	1994	2588	2245	2627	812	1768	817	3128	2662	4292	3073	3179	4361	1066	8618	4380	3028	660
PRMT8_ENSG00000111218_12_3592254_-1	PRMT8	336	707	395	1277	1167	0	709	1059	968	1156	392	429	347	2143	723	2763	1140	1568	2035	63	688	1842	1377	313
MLLT6_ENSG00000275023_17_38709519_1	MLLT6	864	536	1060	1146	897	345	1564	2077	2064	2514	741	486	820	3474	3672	4714	2997	3491	4193	963	275	4599	3209	148
MYSM1_ENSG00000162601_1_58667042_-1	MYSM1	233	66	135	104	222	692	530	531	738	558	242	246	171	1246	331	369	752	723	780	2	82	1095	572	301
JMJD6_ENSG00000070495_17_76721851_1	JMJD6	593	293	119	441	261	2570	1305	1641	1592	1898	691	244	410	902	1276	4142	2023	2361	2527	25	35	2726	2127	613
NT_418	NA	505	604	569	167	1515	1882	1156	1477	1168	1397	406	776	436	1804	938	7234	1761	2015	2561	2858	1163	2816	1921	404
UHRF1_ENSG00000276043_19_4945890_-1	UHRF1	581	995	750	4658	1525	502	1650	2138	2117	2231	687	1901	594	3675	5471	6206	2910	2878	4324	756	2921	4390	3262	1295
UBE2H_ENSG00000186591_7_129880941_-1	UBE2H	626	482	281	899	554	2514	1430	1873	1743	1875	679	592	520	917	566	1183	2392	2634	4056	631	2659	3814	2122	553
KDM5B_ENSG00000117139_1_202749122_1	KDM5B	602	412	325	62	2418	32	1069	1521	1640	1793	580	222	540	1981	1491	1950	2205	2407	3647	148	81	3250	2521	474
ZNF217_ENSG00000171940_20_53575993_1	ZNF217	437	214	121	8517	260	1309	1288	1609	1832	1461	527	425	443	1139	1690	1729	1995	2210	2553	277	1320	2513	1746	3053
ARRB1_ENSG00000137486_11_75284244_-1	ARRB1	306	171	214	126	101	2878	726	916	882	1087	300	532	397	1823	1392	1889	1326	1432	1569	65	379	1825	1372	145
ZMYND11_ENSG00000015171_10_236887_-1	ZMYND11	414	1007	617	1850	114	3251	810	1046	1044	1276	352	756	347	9039	6690	2393	1522	1684	2412	168	21	2400	1556	3431
DNMT3L_ENSG00000142182_21_44259662_1	DNMT3L	297	505	200	66	35	557	761	936	663	818	313	243	228	925	1151	171	1124	949	1370	44	39	1115	993	17
JMJD6_ENSG00000070495_17_76724036_1	JMJD6	654	255	153	154	1426	1	1771	1956	1805	1890	791	165	681	1072	171	335	2649	2402	3553	65	855	3918	2514	619
EPC1_ENSG00000120616_10_32293639_1	EPC1	281	390	129	119	374	0	737	831	910	537	214	126	264	37	649	3378	865	1007	1022	402	85	1150	578	36
PHF10_ENSG00000130024_6_169705265_-1	PHF10	438	592	629	372	355	149	1093	1240	1258	1393	384	552	377	1284	875	1201	1438	1652	1999	171	258	2823	1649	213
OGT_ENSG00000147162_X_71563435_1	OGT	311	37	28	261	410	87	837	1136	1077	1243	360	65	395	1255	240	282	1524	1740	1833	17	13	1657	1268	6
AURKA_ENSG00000087586_20_56381532_1	AURKA	533	283	132	263	352	166	1134	1599	1637	1455	547	114	408	350	1286	1746	1716	1955	3334	59	361	2754	1927	30
CDYL2_ENSG00000166446_16_80684856_-1	CDYL2	605	390	397	3220	546	126	1382	1683	1610	1788	602	788	537	1011	3657	2891	2135	2520	3667	178	2105	3506	2119	209
CDK1_ENSG00000170312_10_60788154_1	CDK1	436	13	5	86	164	120	1032	1167	1307	1030	451	47	364	1386	226	6	1237	1600	1606	28	81	1393	986	819
INO80D_ENSG00000114933_2_206056483_1	INO80D	605	375	481	234	6883	1541	1757	2315	2031	2746	833	1190	697	419	608	2040	2924	3063	4467	2474	3597	4588	3346	206
NT_289	NA	319	299	251	62	280	148	692	1093	922	921	370	573	245	733	1113	616	1353	1469	1801	135	1818	1672	1214	205
ZZZ3_ENSG00000036549_1_77568362_-1	ZZZ3	306	991	425	430	31	530	836	1032	690	1181	391	817	382	4929	1567	2625	1393	1356	1993	763	433	2194	1322	810
TET2_ENSG00000168769_4_105236981_-1	TET2	283	370	417	16	446	3050	640	1045	985	896	291	381	304	724	337	695	1039	1505	2009	327	384	1794	1410	105
PHF12_ENSG00000109118_17_28913943_-1	PHF12	609	290	162	1040	961	1914	1677	2166	1793	1886	517	214	573	2189	1773	1862	2300	2938	3443	4024	1447	3515	2548	2034
C11orf30_ENSG00000158636_11_76472720_-1	C11orf30	893	391	217	1755	5158	1228	1660	2675	2265	2423	933	463	688	1354	4729	3139	2798	3094	3541	1136	1479	4071	2762	3194
NT_627	NA	565	1091	1088	316	610	613	1234	1827	1366	1890	519	1476	527	4590	6164	4580	2221	2544	3711	1046	1048	3302	2035	271
HSPA1B_ENSG00000204388_6_31829256_1	HSPA1B	413	10	214	240	355	12598	996	1212	1158	1188	524	184	330	800	1652	726	1394	1617	2191	4076	54249	1835	1424	531
NT_181	NA	520	548	746	280	1604	740	1124	1374	1327	1703	543	483	564	3925	2389	3606	2060	1970	3297	417	5065	2962	1514	2134
TAF10_ENSG00000166337_11_6611812_-1	TAF10	767	766	501	424	879	247	1901	2318	2464	2437	724	367	767	813	1117	997	2869	3304	3754	61	7954	4434	2394	1844
SIN3B_ENSG00000127511_19_16853113_1	SIN3B	830	525	736	2824	1029	507	1991	2850	2437	2988	866	426	827	1344	2820	4213	2948	3174	4407	1283	8346	4029	2851	1313
PRDM2_ENSG00000116731_1_13781439_-1	PRDM2	692	470	1021	609	197	423	1915	2245	2148	2145	848	1444	590	2150	1997	3374	2748	3467	4859	182	767	5184	3223	620
CHD5_ENSG00000116254_1_6128945_-1	CHD5	550	84	259	96	2646	90	1378	1531	1414	1830	500	726	492	382	188	1725	1881	2077	3257	33	305	2946	2222	345
MSH6_ENSG00000116062_2_47799457_1	MSH6	681	734	479	1468	567	316	1370	1906	1607	2238	759	547	603	1272	913	1810	2281	2713	3513	334	118	3532	2277	1011
YEATS2_ENSG00000163872_3_183772509_1	YEATS2	349	428	65	22	1296	0	788	901	1001	1010	330	346	317	892	374	89	1077	1046	1555	645	86	1763	1142	30
DND1_ENSG00000256453_5_140672705_1	DND1	569	849	609	1183	749	369	1684	2005	2012	2302	670	706	594	3620	4738	6149	2853	3017	3760	337	823	3835	2509	10271
BRCA2_ENSG00000139618_13_32380093_-1	BRCA2	145	28	182	55	186	1394	305	491	444	374	153	202	103	205	284	23	343	679	650	0	63	450	352	58
NT_626	NA	559	922	1007	5306	359	65	1439	1685	1414	1710	662	923	575	1807	1577	6682	1966	2832	3616	315	285	3646	2421	3475
SP100_ENSG00000067066_2_230469083_1	SP100	497	671	237	1185	2041	177	1241	1622	1466	1442	544	493	497	2416	3110	2856	2082	2339	3399	1220	318	2548	2021	394
TRIM24_ENSG00000122779_7_138579496_-1	TRIM24	316	15	11	54	74	1026	703	808	833	785	262	32	267	2097	2734	1574	847	1276	1415	8	228	1526	896	105
KDM5B_ENSG00000117139_1_202756449_-1	KDM5B	640	722	844	595	218	100	1301	1969	1849	1980	674	668	528	2492	1329	1844	2103	2157	3686	21520	13953	3457	2202	2957
NT_468	NA	527	544	302	1054	1390	83	1316	1532	1510	1716	527	745	425	4983	2098	7438	1604	1742	2828	326	89	2465	1782	432
NT_370	NA	372	283	472	423	766	69	779	1034	990	1148	433	1202	313	1845	8193	4323	1401	1408	2153	148	113	2315	1509	223
NT_513	NA	557	581	992	223	509	410	1140	1707	1426	1715	552	1361	576	1277	4350	5896	2186	2253	3822	190	79	3692	2260	1046
MAX_ENSG00000125952_14_65076489_-1	MAX	860	529	612	279	105	353	2150	2659	2608	3105	995	488	812	1865	1408	2007	3087	3708	5085	218	48155	4808	3369	288
WDR77_ENSG00000116455_1_111442030_1	WDR77	190	70	154	15	119	9	453	584	532	408	188	219	193	132	177	636	466	609	465	54	437	492	356	344
SAP30L_ENSG00000164576_5_154446698_1	SAP30L	543	580	582	8693	903	11060	1442	2072	1806	2032	633	565	491	916	3655	2691	2285	2350	3893	139	5380	3329	2148	116
EID1_ENSG00000255302_15_48878607_1	EID1	533	264	811	16955	2265	280	1351	1666	1385	1782	649	392	503	2300	1373	1795	2087	2808	3234	5403	82789	3242	2747	1636
HMGN1_ENSG00000205581_21_39345150_-1	HMGN1	277	112	196	1568	199	19	575	744	770	696	300	81	265	223	339	1975	811	1231	1687	11	175	1885	885	15
PCGF1_ENSG00000115289_2_74507164_-1	PCGF1	368	325	351	612	853	14	908	1366	985	1293	454	325	377	2824	360	1254	1375	2084	1782	186	4420	2112	1235	3444
JARID2_ENSG00000008083_6_15497146_1	JARID2	411	1105	484	994	1123	697	1075	1423	1098	961	405	551	385	1003	1088	3187	1560	1805	1733	103	126	1770	1028	280
PIWIL4_ENSG00000134627_11_94595421_1	PIWIL4	560	264	337	520	448	112	1499	2111	2082	1828	623	220	655	1894	632	1330	2140	2496	3447	142	164	3102	2048	2213
HMGN4_ENSG00000182952_6_26545272_-1	HMGN4	913	1406	1331	4457	4325	279	2236	3238	2599	3255	1030	588	821	2558	1614	4806	3483	3951	5274	228	1688	5163	3589	1427
SETDB1_ENSG00000143379_1_150960688_-1	SETDB1	739	490	314	682	556	387	1986	2206	2108	2034	797	363	770	1005	2827	3656	2578	2812	4766	1219	2150	4553	3224	6902
NT_268	NA	270	516	395	896	411	78	883	875	842	998	324	1594	361	486	796	5807	1122	1411	2007	203	1159	2015	1245	355
SATB2_ENSG00000119042_2_199308931_1	SATB2	525	195	156	1182	1830	132	1250	1537	1298	1347	504	542	514	527	3248	803	1538	2004	2961	1055	996	2646	1175	319
NT_423	NA	850	1456	1415	5519	2253	985	2089	2413	2047	3097	918	1445	807	2264	4475	3849	3653	3890	5021	324	10415	4892	3494	697
ZNF541_ENSG00000118156_19_47544693_-1	ZNF541	593	784	820	462	545	688	1875	1689	1671	2099	611	1150	655	1686	2078	2913	2300	2715	3503	218	302	4235	2078	2627
VRK1_ENSG00000100749_14_96855345_1	VRK1	330	3	109	0	105	292	828	1349	1058	1007	376	3	357	195	12	112	1475	1333	1076	14	194	1378	977	62
PRDM1_ENSG00000057657_6_106105639_-1	PRDM1	655	1040	681	8336	349	63	1565	2024	1592	2035	606	398	597	2170	1450	5462	2177	2476	3466	1493	294	3221	2421	918
CDY1_ENSG00000172288_Y_25623115_1	CDY1	823	601	1052	796	950	2601	1757	1917	1975	2267	736	769	628	2843	3626	2063	2951	2959	4560	426	7817	3535	3154	394
DPF2_ENSG00000133884_11_65346276_-1	DPF2	500	151	79	234	1059	9313	1199	1765	1537	1317	455	166	459	128	166	423	1658	2170	2387	1409	23464	2225	1610	10227
SP140_ENSG00000079263_2_230269939_1	SP140	602	482	1030	1298	816	447	1831	1619	1603	2357	749	740	601	5084	1611	2972	2314	2386	3775	252	2346	3663	2200	420
TTK_ENSG00000112742_6_80011512_1	TTK	350	248	313	24	74	4	1021	1276	1184	989	487	234	318	457	881	1090	1348	1488	1595	72	18	1458	1059	40
NT_416	NA	256	137	572	246	318	392	680	729	787	928	209	315	199	1038	719	1878	1002	1066	1496	849	155	1294	920	4116
NT_218	NA	760	1429	1232	1518	3877	5656	1851	2833	2622	2695	901	1801	855	3530	5985	6614	3021	3708	5344	119	824	5362	3229	9815
MYSM1_ENSG00000162601_1_58665620_-1	MYSM1	796	224	293	198	340	555	1745	2447	2045	2609	807	361	625	1395	2161	1997	2282	3099	4367	496	8469	4652	2969	680
LBR_ENSG00000143815_1_225422115_-1	LBR	398	226	232	342	235	103	847	1130	1206	1346	428	571	412	1375	2210	2507	1258	1561	2035	192	19279	2041	1184	363
SYNCRIP_ENSG00000135316_6_85615284_-1	SYNCRIP	643	1214	492	980	2153	487	1425	2249	1753	2067	703	700	547	3239	5241	992	2633	3001	4985	897	7303	4036	2888	1326
KDM6A_ENSG00000147050_X_45063815_-1	KDM6A	627	663	337	93	3151	1654	1597	1952	1944	2212	648	904	652	670	1189	2475	2310	2840	3937	586	368	3907	2500	2969
SMARCA2_ENSG00000080503_9_2039879_-1	SMARCA2	348	87	322	107	201	83	796	895	872	980	365	187	323	71	27	714	1303	1094	2121	5072	302	1917	1036	398
CHD2_ENSG00000173575_15_92946104_-1	CHD2	749	564	527	1178	238	126	1452	1676	1672	1989	718	260	535	394	411	2780	1968	2298	3431	91	60	2871	1702	539
TET2_ENSG00000168769_4_105235969_1	TET2	847	1068	918	4464	502	279	2018	2789	2435	2713	927	616	831	2274	1999	1861	3122	3429	4945	2048	3858	4816	2775	4989
PAGR1_ENSG00000280789_16_29816825_1	PAGR1	745	1215	382	583	3176	717	1761	3182	2301	2220	899	576	864	1532	818	1343	3327	3118	5328	1960	4360	5101	2794	3772
SAFB_ENSG00000160633_19_5653141_1	SAFB	527	310	228	509	2010	30	1003	1679	1327	1563	571	127	515	761	868	515	1682	2238	3068	358	76	2981	1633	31
NT_323	NA	619	905	1137	256	445	89	1132	1829	1462	1797	494	1093	592	3209	3235	2328	1932	2193	3660	197	1376	3618	2508	589
AICDA_ENSG00000111732_12_8605381_1	AICDA	669	849	987	1002	3500	161	1963	2465	2376	2566	890	529	788	2698	3510	5306	3002	3377	4118	383	328	3858	2246	503
CENPA_ENSG00000115163_2_26793194_-1	CENPA	903	111	173	212	211	212	2060	2370	2508	2515	922	0	880	417	1322	1225	3548	3907	4095	33	165	4100	3145	1754
PRDM6_ENSG00000061455_5_123099956_1	PRDM6	389	787	234	171	281	16	890	1098	778	1122	423	413	324	1025	1504	2965	1185	1522	1736	155	721	2141	1258	1489
ERBB4_ENSG00000178568_2_211679096_1	ERBB4	459	197	296	10814	888	366	976	1042	1105	1003	444	468	375	377	258	1317	1668	1676	2654	169	2590	2376	1175	2284
MBIP_ENSG00000151332_14_36311675_-1	MBIP	300	138	78	239	98	14	638	920	924	802	310	308	284	55	272	32	777	902	1452	49	57	1506	884	3886
SAP130_ENSG00000136715_2_128017770_1	SAP130	650	491	248	33	141	1628	1734	2215	1913	2552	668	177	608	2130	720	2776	2512	3119	4133	638	277	4403	2628	159
NT_706	NA	613	904	862	287	849	504	1714	1861	2110	2421	703	1125	700	3392	4874	6379	2893	2856	5271	2033	7030	5154	3342	3049
SCML4_ENSG00000146285_6_107745114_-1	SCML4	828	320	1078	813	1714	640	2021	2292	2595	2744	900	1439	722	1882	1626	1601	2779	3972	4731	655	6437	4734	2898	402
HMG20A_ENSG00000140382_15_77464266_1	HMG20A	683	565	682	802	648	2192	1881	2198	1624	2618	800	458	721	2037	2447	3898	2822	2977	3552	388	1257	4130	2847	4945
SMARCD1_ENSG00000066117_12_50086852_1	SMARCD1	570	561	700	239	1617	113	1436	1433	1645	1810	559	815	532	8435	4508	6911	2388	2293	3973	1518	1600	3329	2383	515
NT_317	NA	596	822	646	8310	284	195	1343	1664	1755	1692	513	919	560	2427	2262	2624	2203	2510	3960	3073	1340	3632	2476	439
NT_384	NA	548	836	787	1403	5142	185	1227	1661	1488	2244	561	747	572	4300	3099	5444	2397	2772	2747	155	1883	3593	2329	530
NT_140	NA	343	492	502	1464	97	733	924	1029	982	1057	379	618	343	907	862	1564	1357	1299	2168	1279	95	2324	1362	342
RCC1_ENSG00000180198_1_28535092_1	RCC1	810	48	83	176	56	41	1638	1974	1682	1892	693	145	759	501	216	467	2283	2818	2729	24	63	3289	2286	101
CDC73_ENSG00000134371_1_193212431_-1	CDC73	549	298	302	170	411	1	1152	1598	1463	1907	572	59	607	591	2404	4245	2217	2298	2647	54	45	2812	1814	405
ARNTL_ENSG00000133794_11_13378376_1	ARNTL	677	391	734	1247	864	2339	1357	2046	1728	1934	655	350	569	2225	3006	1815	2266	2507	3487	100	5264	3210	2017	351
MGEA5_ENSG00000198408_10_101803858_-1	MGEA5	485	107	570	38	208	110	1135	1429	1093	1021	526	292	425	1287	2302	1623	1109	1601	2426	6148	71	2301	1595	724
TBL1XR1_ENSG00000177565_3_177051533_-1	TBL1XR1	302	109	482	119	307	29	812	801	809	1214	338	166	288	1279	584	1058	907	1149	1818	11	18	1709	1030	103
NT_496	NA	639	677	672	1045	328	786	1590	1709	1771	1767	553	1013	519	2521	2773	3408	2198	2877	4863	224	838	4314	3128	589
DZIP3_ENSG00000198919_3_108624508_1	DZIP3	665	639	543	740	317	1059	1341	1863	1711	2206	695	1116	611	4460	1580	2737	2303	2859	3647	179	2055	4033	2412	268
RRP8_ENSG00000132275_11_6601589_-1	RRP8	610	710	241	260	496	345	1437	1859	1725	2090	692	232	575	1590	963	4663	2257	2576	3079	68	223	3013	2117	99
CBX6_ENSG00000183741_22_38866472_-1	CBX6	495	649	257	613	364	106	1316	1928	1411	2330	620	457	510	2736	1408	5246	2120	2272	3607	353	276	3545	2256	2359
NT_542	NA	481	797	541	239	210	426	1234	1484	1294	1547	444	803	412	1096	1659	2198	1568	2068	2528	6976	162	2635	1774	12125
LBR_ENSG00000143815_1_225419767_-1	LBR	352	187	136	124	196	165	778	1075	1174	1225	427	83	314	304	73	543	1299	1786	1221	6	119	1678	989	36
BUB1_ENSG00000169679_2_110642167_-1	BUB1	515	297	79	189	256	51	1297	1453	1579	1667	573	228	527	1395	1119	4268	2068	2445	2738	1170	32395	1957	1537	1089
RUVBL2_ENSG00000183207_19_49010530_1	RUVBL2	570	167	16	9	67	153	1256	1505	1263	1347	610	0	468	115	47	35	1341	2014	2025	173	21	1913	1528	11
NT_312	NA	267	374	270	97	10	65	843	862	692	819	274	316	257	984	2568	2745	982	1292	1731	753	3856	1785	1209	30
MTA1_ENSG00000182979_14_105469476_1	MTA1	331	432	272	803	147	301	851	1041	1053	1415	360	695	313	570	432	1805	1342	1231	2380	1681	16	1748	1340	2772
RARA_ENSG00000131759_17_40354304_1	RARA	630	426	499	1387	782	874	1511	1793	1601	1734	684	613	678	1571	3390	1641	2242	2591	3826	32	287	3895	2521	237
H2AFX_ENSG00000188486_11_119095236_1	H2AFX	492	68	2	1560	211	568	1446	1569	1676	1590	512	120	449	602	1039	364	2002	2581	3139	393	13	3203	1700	505
CHTOP_ENSG00000160679_1_153645156_1	CHTOP	592	689	598	1518	1880	164	1495	2296	2081	1793	686	522	601	379	4060	1847	2400	2392	3201	100	3281	3322	2243	173
POLE3_ENSG00000148229_9_113408861_-1	POLE3	448	1100	488	234	1037	1050	1388	1461	1461	2064	583	1151	449	1534	1564	3611	1632	2649	3372	818	80	3389	1786	44370
PRDM7_ENSG00000126856_16_90074928_-1	PRDM7	476	236	381	626	61	14	1133	1669	1206	1395	592	668	444	1605	3189	1158	1480	1671	2203	13	265	2534	1706	135
GATAD2A_ENSG00000167491_19_19492397_1	GATAD2A	859	1073	505	1135	800	379	2031	2422	2313	2671	932	723	739	1824	2926	2440	3293	3276	4561	193	301	4083	2969	701
DNMT3L_ENSG00000142182_21_44254651_-1	DNMT3L	660	682	590	3510	310	2156	1341	1655	1883	1948	668	509	613	2700	389	4617	2403	2629	3722	1432	1409	3743	2460	372
NT_433	NA	426	634	589	368	522	213	981	1296	1362	1484	445	885	356	1967	2284	1858	1749	1834	3058	126	137	3139	1838	1754
AURKB_ENSG00000178999_17_8206882_1	AURKB	862	75	21	782	218	68	1823	2763	2260	1946	880	99	821	270	47	180	2135	2690	3288	1318	1401	3456	2023	56
MDC1_ENSG00000137337_6_30711911_-1	MDC1	474	83	103	204	1125	78	1294	1853	1738	1935	535	186	478	3003	1075	2332	2112	2718	3090	8731	3384	3200	1682	2011
HSPA1A_ENSG00000204389_6_31816648_1	HSPA1A	264	200	87	73	2320	9	706	1005	696	826	272	273	264	356	272	442	1007	961	801	25	119	1224	714	385
PDP1_ENSG00000164951_8_93922168_-1	PDP1	629	872	1575	328	771	1487	1909	2172	2110	2508	719	477	654	3374	2409	3881	2667	3060	4507	1149	381	3717	2972	1838
TAF1L_ENSG00000122728_9_32632817_-1	TAF1L	372	217	280	626	205	61	820	1173	934	1037	310	690	292	806	894	93	1297	1276	2295	24	110	1774	979	69
EP400_ENSG00000183495_12_131982470_-1	EP400	586	378	182	447	1836	7055	1517	2102	1456	2422	668	608	535	1477	2003	3447	2149	3280	3005	794	675	3714	2300	367
NT_407	NA	495	783	725	138	836	143	939	1108	1431	1500	466	934	455	696	4413	3396	1866	2271	3192	86	531	3329	2048	2273
AURKA_ENSG00000087586_20_56383171_-1	AURKA	708	517	64	284	334	1768	1465	2078	2052	2255	794	127	776	764	645	1538	2452	2722	3425	1287	381	3014	2079	510
HDGF_ENSG00000143321_1_156743814_1	HDGF	310	51	112	369	133	38	480	885	814	709	256	93	209	1	304	635	831	1075	1785	159	391	1660	1171	403
NT_684	NA	623	946	1386	1899	366	481	1476	1706	2092	2175	638	1001	530	6340	1514	6709	2212	2643	3544	430	4393	3454	2908	1094
CECR2_ENSG00000099954_22_17542411_-1	CECR2	244	296	53	40	272	60	679	759	861	919	259	127	356	1026	1142	2566	1130	1406	1870	115	74	1676	1302	246
IDH1_ENSG00000138413_2_208239125_-1	IDH1	500	626	855	833	563	2098	1290	1543	1478	1777	572	359	387	945	1462	915	1994	2582	2864	102	432	2508	2051	1332
NT_333	NA	771	1270	931	877	5228	1834	1992	3006	2247	2709	932	1168	823	5907	4546	6844	3174	3701	4914	168	3486	4906	3656	9849
RAD51_ENSG00000051180_15_40729880_1	RAD51	272	26	19	37	179	356	615	552	752	858	356	29	318	434	396	14	897	1029	1300	4	10	1293	1048	20
PRR14_ENSG00000156858_16_30652767_-1	PRR14	825	818	716	262	1028	269	2104	2583	2243	2663	986	610	680	1872	2714	6581	3101	3297	5143	686	644	4664	3572	686
CSNK2A1_ENSG00000101266_20_486384_1	CSNK2A1	561	549	528	495	198	375	1312	1303	1579	1555	482	702	453	8167	3221	2066	1662	1832	2662	609	4385	3144	2104	3773
EYA4_ENSG00000112319_6_133523108_1	EYA4	414	329	159	230	195	41	723	1011	1163	1022	372	294	334	905	853	3815	1059	1330	1417	37	62	1320	1010	75
NT_476	NA	292	354	586	233	116	291	822	883	1070	1000	399	740	322	436	928	1662	1272	1494	1475	222	47	1796	1372	16
MORF4L1_ENSG00000185787_15_78886178_1	MORF4L1	605	337	54	1528	198	108	1416	1910	1629	1928	712	353	600	293	289	1720	1928	2542	3279	329	9735	3049	2255	337
SKP1_ENSG00000113558_5_134158529_-1	SKP1	679	125	122	58	762	120	1756	2042	1573	1850	673	32	569	1107	931	1054	2189	2796	2968	1937	239	3727	2117	157
ASF1A_ENSG00000111875_6_118894504_1	ASF1A	518	516	278	74	209	0	1383	1607	1579	1900	583	486	541	206	621	1846	1647	2492	3043	177	381	3111	1972	341
PRMT5_ENSG00000100462_14_22927544_1	PRMT5	738	362	351	2230	734	534	1647	2474	2147	2528	791	205	695	1373	48	277	2490	3094	5325	245	262	4757	3397	432
CREBBP_ENSG00000005339_16_3740429_-1	CREBBP	862	404	625	2148	2867	2355	1816	2611	2513	2352	884	1226	788	784	3047	2235	2756	3468	4989	814	1650	6077	3595	1612
BRD1_ENSG00000100425_22_49823683_-1	BRD1	683	615	299	341	278	276	1902	1963	2119	2086	727	683	648	1838	2210	1335	2789	2706	4634	245	510	4327	2645	1149
ING1_ENSG00000153487_13_110715477_-1	ING1	527	398	565	589	959	140	1448	1386	1738	1979	587	537	491	1134	1061	1086	2361	2268	3334	92	986	2789	2658	179
DEK_ENSG00000124795_6_18249658_-1	DEK	422	289	358	553	188	271	827	1029	1156	1189	355	377	317	2239	399	495	1044	1757	2274	134	94	2305	1272	846
USP15_ENSG00000135655_12_62321583_-1	USP15	336	141	242	2262	22	74	874	703	892	832	363	310	305	611	1244	955	1150	1333	1499	150	2097	1561	931	95
DTX3L_ENSG00000163840_3_122569920_1	DTX3L	654	741	440	7553	178	2624	1497	2111	2071	1744	717	989	609	2142	2860	6028	2227	2515	3882	3273	902	3890	2482	892
CBX1_ENSG00000108468_17_48076131_1	CBX1	190	157	76	2971	344	381	692	497	552	865	161	115	205	945	193	570	748	998	1225	66	47	1257	585	30
HIRA_ENSG00000100084_22_19407200_-1	HIRA	577	114	416	89	105	0	1314	1401	1450	1450	573	119	477	1345	1038	605	1919	1798	2724	35	18	3248	1881	34
KANSL1_ENSG00000120071_17_46050571_1	KANSL1	249	32	9	60	86	402	606	755	864	692	254	0	278	453	460	1231	879	997	1151	1959	120	1245	924	42
NT_185	NA	469	633	658	5950	176	21	1224	1544	1345	1893	492	386	394	3853	3727	5925	1809	2265	3312	64	743	3601	2229	2946
PBK_ENSG00000168078_8_27811029_1	PBK	489	449	172	468	507	71	1541	1738	1242	1656	619	390	538	2112	2735	4989	2350	2106	3003	849	920	2935	1717	4920
NT_487	NA	452	1069	935	5862	2309	740	1353	1408	1462	1752	571	708	379	1620	1273	3957	1898	2192	3193	192	185	2464	1820	2466
SNAI2_ENSG00000019549_8_48918962_1	SNAI2	515	582	786	472	304	283	1512	1753	1679	1645	587	753	473	3457	2570	5405	2091	2508	3380	1219	1594	3258	1932	43171
PRDM9_ENSG00000164256_5_23522369_1	PRDM9	613	494	763	7033	251	6018	1204	1543	1672	1628	521	164	499	4117	1354	3931	1894	1904	2671	54	765	3161	2326	547
PRMT2_ENSG00000160310_21_46649610_1	PRMT2	531	496	388	2944	179	103	1357	1532	1551	1815	619	356	544	2517	1532	2339	2000	2068	3665	318	625	3835	2365	191
NT_232	NA	171	448	212	142	383	76	566	660	547	566	197	162	149	316	1215	2205	815	1038	952	14	14	1120	633	362
TAF9_ENSG00000273841_5_69365523_-1	TAF9	319	615	477	378	732	1	862	980	927	926	348	324	273	897	426	1972	1303	1134	1782	33	128	1821	783	9
PIWIL4_ENSG00000134627_11_94585475_1	PIWIL4	622	793	909	193	3656	5525	1695	2007	1804	1966	745	1089	561	1982	1300	4886	2417	2881	3457	346	287	3096	2011	1448
HDAC11_ENSG00000163517_3_13481328_-1	HDAC11	335	128	288	200	130	61	771	1238	1292	1186	387	400	305	588	1656	2126	1111	1523	2071	83	948	2142	1208	311
NT_397	NA	356	311	633	1305	93	628	610	983	799	1007	289	343	322	3095	1435	986	1193	1204	1543	43	12	1014	828	451
UBE2H_ENSG00000186591_7_129839267_1	UBE2H	388	404	235	529	617	594	836	1131	1161	1272	437	574	364	136	295	210	1659	1882	2425	118	101	2029	1341	173
IKBKAP_ENSG00000070061_9_108906371_1	IKBKAP	703	281	76	994	241	54	1662	1968	2019	2354	818	67	679	1316	540	3470	2376	3239	4280	74	176	3277	2713	127
NT_175	NA	606	1266	1229	1258	1900	327	1145	1827	1559	1742	566	1316	458	3411	1662	1843	2246	2604	2756	77	420	3275	1993	636
HCFC2_ENSG00000111727_12_104080798_-1	HCFC2	600	1018	1136	2318	2976	5179	1811	2245	2118	2413	827	913	707	1979	4646	3832	2926	3140	3818	582	1858	3827	2551	2906
CTCFL_ENSG00000124092_20_57518765_-1	CTCFL	747	583	1143	188	820	225	1784	2097	2073	2297	755	1109	679	5070	3412	4860	2545	3026	4384	167	723	3927	2666	759
CDK1_ENSG00000170312_10_60788225_1	CDK1	464	140	83	6	391	0	1107	1148	1211	1009	470	13	422	18	287	239	1006	877	1068	71	11	1361	821	9
MRGBP_ENSG00000101189_20_62797187_-1	MRGBP	790	234	278	936	564	541	2183	2670	2671	2801	996	263	810	1608	2428	6818	4053	4189	5069	1526	1528	5208	3311	4124
NSD1_ENSG00000165671_5_177204149_1	NSD1	730	678	485	616	3441	355	1758	2129	1819	2143	858	646	658	5202	5644	6550	2632	2861	4415	8925	3517	4223	3003	42939
ACTR3B_ENSG00000133627_7_152852153_-1	ACTR3B	501	441	426	1934	154	103	1157	1616	1194	1448	425	1065	435	579	269	2107	1723	1710	1836	1373	98	2545	1813	1064
CUL2_ENSG00000108094_10_35031510_-1	CUL2	158	42	35	29	382	29	438	296	415	443	161	87	135	157	27	430	406	419	346	16	3	418	519	137
NT_154	NA	537	714	540	7935	251	1361	1372	1609	1327	1855	555	1194	503	2397	4171	4038	2084	1989	3522	275	2845	3290	2711	223
GATAD2B_ENSG00000143614_1_153817502_1	GATAD2B	697	603	461	7891	25	218	1552	1867	1752	1811	634	911	466	1344	629	1199	2066	2366	3664	550	375	3896	2293	2687
TET1_ENSG00000138336_10_68644842_1	TET1	588	645	289	103	392	89	1694	1801	1757	1981	748	825	598	1188	1731	2928	2514	3160	3274	64	97	4126	2548	131
NT_717	NA	308	467	429	1556	342	131	848	1464	729	1340	377	936	320	1030	1713	827	1328	1321	2239	643	103	2355	1418	1034
ACTB_ENSG00000075624_7_5529357_-1	ACTB	425	46	34	2192	931	4811	1217	1686	1378	1816	592	90	482	905	716	332	1901	2104	2613	2437	8711	2552	1476	15656
BABAM1_ENSG00000105393_19_17276600_-1	BABAM1	544	130	138	568	547	298	1235	1350	1522	1860	524	361	452	1828	2210	2218	2053	2269	2675	1211	3465	2481	1476	4142
NT_334	NA	441	785	769	1628	5144	2265	1212	1669	1386	1689	495	863	507	2300	2932	3796	2144	2306	3391	1334	542	2900	2166	1563
BAZ2B_ENSG00000123636_2_159412480_-1	BAZ2B	824	902	682	3762	815	279	1946	2290	2540	2713	974	779	805	3552	1116	2452	3138	3717	5574	329	762	5107	3672	2586
L3MBTL3_ENSG00000198945_6_130092855_-1	L3MBTL3	275	269	220	283	1769	1055	811	1069	896	707	357	383	319	350	603	740	806	1330	1998	14	29	2064	960	684
JARID2_ENSG00000008083_6_15496938_-1	JARID2	873	1263	956	11459	18159	2539	2007	2402	2217	2394	706	1197	822	2289	4605	6287	3178	3188	4371	345	141	4776	2711	1225
HMGN4_ENSG00000182952_6_26545374_1	HMGN4	734	752	779	832	12746	1063	1515	2057	1788	2361	580	946	616	1086	2232	5796	2511	3311	4417	380	551	4181	2397	3136
RBX1_ENSG00000100387_22_40967818_-1	RBX1	703	152	15	390	205	238	1918	2470	2071	1563	909	88	691	16	73	208	2332	2124	1840	18	159	2163	1685	30
APOBEC3G_ENSG00000239713_22_39081206_-1	APOBEC3G	432	123	239	459	130	215	1113	1046	1239	1190	441	53	415	1470	538	745	1151	1312	2103	46	1509	1999	1295	11
OGT_ENSG00000147162_X_71564639_-1	OGT	533	155	0	575	133	272	1268	1711	1637	1696	515	313	392	235	35	1036	2227	2234	2688	13	40	2425	1265	356
UTY_ENSG00000183878_Y_13302906_-1	UTY	434	467	584	2733	309	2042	1187	1407	1295	1485	489	1048	453	2310	2267	2877	1867	2469	2607	166	141	2846	1848	602
H2AFZ_ENSG00000164032_4_99949277_-1	H2AFZ	501	5	108	84	316	292	1312	1584	1349	1172	543	5	473	258	391	285	1384	1582	2145	888	2374	1400	1437	378
TDRKH_ENSG00000182134_1_151780103_-1	TDRKH	441	456	237	224	183	62	913	1106	1314	1219	278	627	341	3712	1534	700	1343	1394	2284	2467	259	2092	1284	419
SETD1A_ENSG00000099381_16_30966083_1	SETD1A	389	207	100	127	366	50	1111	1226	1089	1450	364	184	327	347	205	385	1468	1424	2190	8	17	1614	1007	161
NT_285	NA	761	1377	1687	3006	1196	379	2208	2395	2280	2521	812	1130	840	4829	7161	8475	3289	3834	6085	4635	8912	5493	3474	12765
HIRIP3_ENSG00000149929_16_29995116_1	HIRIP3	463	488	504	1769	209	670	1149	1922	1465	1546	511	490	444	1121	955	2147	1766	2176	2486	95	347	2878	1629	582
CDC73_ENSG00000134371_1_193142056_1	CDC73	440	15	139	651	34	12	880	1100	954	1036	401	80	311	20	162	257	1205	1161	1650	66	11	1126	1234	14
NSL1_ENSG00000117697_1_212787592_-1	NSL1	762	322	236	541	355	236	1473	1977	1849	2151	815	193	650	2602	2149	1691	2598	2687	4279	297	2058	4706	2942	2377
PAF1_ENSG00000006712_19_39388378_-1	PAF1	381	217	154	562	295	109	1166	1460	1226	1240	519	136	432	783	354	1205	1498	1685	2139	202	65	1848	1638	12
PRDM6_ENSG00000061455_5_123171006_-1	PRDM6	349	474	299	529	583	73	657	890	1054	1096	336	321	243	1937	1416	509	1116	1335	2089	172	33	1329	1028	407
SENP1_ENSG00000079387_12_48074373_1	SENP1	410	85	139	1339	536	3373	762	1240	1241	1245	457	118	391	1661	572	2116	1640	1923	2174	372	254	2289	1182	2235
PAF1_ENSG00000006712_19_39388813_1	PAF1	328	285	69	98	215	79	1132	1633	1223	1632	481	263	425	357	739	1743	1686	2035	1960	274	453	2503	1533	420
GFI1B_ENSG00000165702_9_132989808_-1	GFI1B	537	353	413	181	249	2782	929	1358	1310	1547	429	988	455	1330	1274	1767	1712	1642	2726	129	27886	3465	1605	3612
TDRKH_ENSG00000182134_1_151776104_1	TDRKH	518	498	920	1473	1687	300	1196	1563	1713	1778	554	1218	471	1108	405	2552	1977	2281	3699	3402	3239	3430	2556	3720
KDM3A_ENSG00000115548_2_86470393_-1	KDM3A	212	210	210	210	207	14	714	610	653	482	234	222	226	1946	415	1114	820	890	1029	193	9	1423	817	846
SETD6_ENSG00000103037_16_58516325_-1	SETD6	404	613	475	1551	929	566	1073	2013	1519	1816	606	623	547	2257	2462	8810	2083	2188	3508	999	225	2726	2079	10870
TAF6_ENSG00000106290_7_100111945_1	TAF6	193	0	75	0	28	24	575	344	499	583	203	1	196	23	67	23	1107	944	935	3	10	1028	774	51
APEX1_ENSG00000100823_14_20457269_1	APEX1	610	897	266	1009	451	5015	1700	1771	1695	2333	568	705	520	2689	2044	2132	2848	2564	3726	1134	8742	4032	2887	1603
HMGB1_ENSG00000189403_13_30463303_-1	HMGB1	556	375	259	286	3674	7953	1338	1551	1586	1469	583	694	522	339	1101	2153	2446	2012	2796	2075	13742	3449	2249	11765
DTX3L_ENSG00000163840_3_122568933_-1	DTX3L	613	739	585	396	529	1554	1451	1520	1436	1852	535	717	488	1706	1766	3368	2107	2031	3313	202	1246	4355	2536	478
SUPT6H_ENSG00000109111_17_28678620_1	SUPT6H	499	122	36	0	53	624	1479	1835	1570	1853	688	58	500	387	468	152	1915	2584	1525	47	2613	1683	908	1967
SENP1_ENSG00000079387_12_48065627_-1	SENP1	436	285	122	416	71	2640	1072	1678	1146	1504	505	257	419	2000	2656	7560	1735	1900	1868	27	80	2414	1369	405
NT_306	NA	520	500	748	152	254	413	1388	1468	1473	1927	509	1077	565	664	4776	2067	2532	2392	2483	1431	588	2778	1798	90
RBBP4_ENSG00000162521_1_32672452_1	RBBP4	791	241	30	587	790	461	1781	2190	2274	2595	800	456	662	1892	1480	1017	2379	2663	4712	144	184	4435	2970	63
SIN3B_ENSG00000127511_19_16847030_1	SIN3B	535	434	608	2492	4530	7375	1059	1782	1507	1537	585	420	460	620	4918	7107	2092	1950	2951	2338	640	3106	1869	2468
ING5_ENSG00000168395_2_241704719_1	ING5	343	231	94	4699	379	19	703	836	1002	1263	319	211	272	201	816	190	958	1338	1750	199	84	1748	1007	2142
NASP_ENSG00000132780_1_45615046_-1	NASP	399	52	32	1167	634	138	654	1014	1088	983	365	45	325	1320	1108	1284	1255	1448	2064	146	553	2304	1619	2206
NT_288	NA	431	685	751	199	811	105	1210	1709	1208	1590	478	887	486	3895	932	2078	1683	1789	3323	108	1480	3027	2078	1761
APOBEC3H_ENSG00000100298_22_39101280_1	APOBEC3H	473	319	387	29	473	34	1139	1335	1327	1361	380	263	319	1146	330	447	1518	1436	2484	6471	118	2154	1351	974
NT_93	NA	540	730	618	521	315	319	1256	1635	1592	1468	611	1362	453	2237	1384	2104	1900	2017	2898	136	576	3638	2349	441
MCRS1_ENSG00000187778_12_49563448_-1	MCRS1	371	118	20	114	213	256	905	1280	1063	951	421	73	390	187	1221	715	1416	1405	2533	64	121	2300	1356	62
MASTL_ENSG00000120539_10_27159635_1	MASTL	173	39	0	830	17	5	434	734	422	608	213	117	157	38	18	94	631	690	1098	2	4	980	687	6
DPF3_ENSG00000205683_14_72753359_1	DPF3	484	515	407	539	335	24	1314	1483	1314	1792	493	797	504	2504	690	2253	1680	2627	3782	1184	33	3569	2321	630
RAG2_ENSG00000175097_11_36593782_-1	RAG2	514	241	360	751	189	282	1069	1329	862	1070	380	110	359	239	577	457	1401	1834	2297	26	1363	2179	1038	92
MBD3_ENSG00000071655_19_1582672_1	MBD3	701	344	1627	127	853	168	1986	2033	1939	2705	720	685	718	1908	1347	2132	3026	3076	3961	594	1046	4468	3206	48739
IKBKAP_ENSG00000070061_9_108897216_-1	IKBKAP	414	96	136	458	114	2937	1023	1098	1314	1436	520	65	392	445	833	791	1443	1911	2804	329	3273	2439	1698	30
HIRA_ENSG00000100084_22_19396899_-1	HIRA	439	24	116	76	238	75	1008	1544	986	1588	506	84	426	348	845	373	1664	1804	2732	82	132	2596	1512	285
SMEK1_ENSG00000100796_14_91482168_1	SMEK1	704	342	536	37059	4163	719	1695	2340	2088	2122	611	740	617	2248	1007	3418	2649	2783	4305	12067	10936	4051	2466	8706
NSD1_ENSG00000165671_5_177280580_1	NSD1	402	53	10	257	365	154	1082	1477	1216	1521	480	78	490	1108	848	2349	1782	1670	2614	211	1707	2875	1799	2694
TRRAP_ENSG00000196367_7_98976212_1	TRRAP	355	32	0	109	505	262	1017	837	1017	1184	413	19	339	1206	73	348	1144	1280	1330	682	479	1039	669	360
BAHD1_ENSG00000140320_15_40462105_-1	BAHD1	414	633	540	615	699	96	1271	1851	1686	1607	475	473	477	901	717	2668	1470	2302	2439	1203	195	3024	1816	1018
NAT10_ENSG00000135372_11_34113765_1	NAT10	472	100	48	16	250	3506	1024	1024	1062	1251	476	153	392	195	344	483	855	1955	2234	5	49	1812	1080	23
NT_68	NA	405	363	656	1564	268	105	849	1371	1129	1486	388	642	373	735	2523	3601	1677	1870	2793	2024	837	2894	1456	300
SETD1B_ENSG00000139718_12_121814793_1	SETD1B	581	163	123	1239	11793	174	1317	1562	1302	1913	476	318	546	3474	850	2842	2095	2442	2551	753	33	2419	1668	11639
PHF14_ENSG00000106443_7_11038815_1	PHF14	581	252	272	300	1400	121	1049	1292	1309	1644	531	648	383	1424	384	1351	1557	2078	3228	1762	92	2837	1565	353
SMYD1_ENSG00000115593_2_88087950_1	SMYD1	577	741	881	70	235	485	1567	2034	1756	1995	600	931	521	3140	1591	1607	1904	1927	3169	3014	44904	2344	1722	1749
JAK2_ENSG00000096968_9_5044418_-1	JAK2	775	767	400	418	819	429	1648	2183	1978	2164	940	1235	689	4778	2704	5349	2418	2802	4197	320	2422	4044	2722	7644
HCFC2_ENSG00000111727_12_104082794_-1	HCFC2	573	258	357	648	568	3342	1410	1612	1562	1275	546	676	496	1171	459	2834	1507	1786	2723	1126	1914	3097	1770	3979
PHF1_ENSG00000112511_6_33414069_1	PHF1	394	601	510	2349	2011	877	828	1043	1269	1662	443	547	359	2509	211	3636	1350	1862	2527	130	504	3233	1563	125
TAF10_ENSG00000166337_11_6612074_1	TAF10	824	504	409	723	2523	2009	1852	2219	2170	2245	794	773	680	3235	820	1962	2693	3078	4111	252	284	3957	2256	396
INO80E_ENSG00000169592_16_30001436_-1	INO80E	907	1605	1263	453	822	296	2079	2551	2537	2753	1054	1439	824	1623	1690	1324	3187	3899	5572	3586	2948	5987	3669	957
HLCS_ENSG00000159267_21_36765035_-1	HLCS	534	264	138	1059	458	118	1593	2020	1706	1923	573	357	587	2366	2943	7438	2234	2361	4055	127	291	3865	2565	47
ZNF687_ENSG00000143373_1_151288000_-1	ZNF687	767	673	679	1485	1502	955	1769	2701	2204	2137	790	1219	764	1132	1448	1642	2606	2713	5097	2772	730	4901	3195	32220
ZMYM2_ENSG00000121741_13_20006480_1	ZMYM2	625	398	364	1868	893	3739	1350	1554	1528	1859	622	664	511	7138	5954	7447	2048	2864	3463	915	4669	3423	2280	28560
NCOA6_ENSG00000198646_20_34757352_1	NCOA6	398	305	219	479	234	97	870	1174	888	1112	376	289	315	640	578	748	1333	1549	2078	2948	455	1828	1439	1205
MASTL_ENSG00000120539_10_27167224_1	MASTL	688	313	200	811	176	59	1846	2026	2407	2396	801	190	738	2052	3585	2456	2929	3109	4687	222	896	4777	2964	3763
EXOSC4_ENSG00000178896_8_144080085_-1	EXOSC4	467	99	0	79	326	34	1128	1204	1431	1267	500	124	418	414	781	752	1642	1833	1686	41	42	2281	1589	270
MAPKAPK3_ENSG00000114738_3_50646796_-1	MAPKAPK3	686	1074	1460	388	223	773	1622	2385	2238	2527	785	577	725	2487	4335	9699	3080	2687	3503	1452	110	3470	1870	1501
NT_749	NA	418	643	650	178	216	241	997	1479	1280	1143	414	1079	412	1804	1186	5469	1685	2010	2489	90	518	1780	1451	56
CDK17_ENSG00000059758_12_96313325_-1	CDK17	786	451	538	1824	1294	3829	1948	2289	2347	2463	829	986	715	1003	4036	2672	2663	3573	4171	3258	419	4072	1994	772
NT_811	NA	305	696	450	234	951	651	722	1267	1068	1202	538	620	384	1375	1142	2905	1473	1512	2012	3032	4247	2637	1613	550
CDK5_ENSG00000164885_7_151056584_-1	CDK5	242	307	179	407	488	239	686	1084	856	761	248	290	217	1322	1496	4445	1007	1336	1580	15	13	1506	935	63
PHF21A_ENSG00000135365_11_45979948_-1	PHF21A	467	520	256	1470	186	488	936	1671	1360	1583	385	459	462	640	836	1506	1524	1927	2860	99	372	2803	1713	323
ALKBH1_ENSG00000100601_14_77694869_1	ALKBH1	595	569	828	302	2063	340	1720	2248	1501	1895	717	807	558	1869	1903	1359	2650	3046	3908	213	705	4235	2687	184
NT_82	NA	762	712	501	726	457	87	1495	2239	2003	2463	807	1020	760	1923	2690	2816	2028	2541	4400	315	1390	3754	2443	5281
TAF7_ENSG00000178913_5_141319155_-1	TAF7	719	521	464	198	291	134	1794	1940	2275	2012	727	728	707	2360	1564	7677	2918	3066	4447	1294	995	4303	2894	4472
TLE2_ENSG00000065717_19_3025062_-1	TLE2	665	753	1084	1333	603	544	1711	1714	1629	2317	562	976	519	957	2963	4741	2381	2782	3712	5072	7841	3337	2339	555
HMGB1_ENSG00000189403_13_30463535_-1	HMGB1	651	511	264	3227	4184	1548	1571	1582	1497	1902	643	561	535	602	209	1859	2077	2930	3976	8197	9051	3369	2801	6451
PRPF31_ENSG00000105618_19_54118594_1	PRPF31	460	176	158	347	144	213	1099	1267	1399	1389	592	414	477	99	123	1516	1595	1687	2028	19	351	3152	1660	36
PARP2_ENSG00000129484_14_20356415_1	PARP2	712	302	340	1150	144841	286	1557	2073	2062	2438	778	614	600	1254	2935	4829	2454	3193	3460	231	2023	3510	2207	325
SF3B1_ENSG00000115524_2_197398465_-1	SF3B1	712	243	297	1262	893	1899	1775	2270	1799	2082	699	652	575	935	1379	3845	2613	2848	4124	68	87	3515	2344	316
KAT2B_ENSG00000114166_3_20127544_1	KAT2B	384	759	218	198	262	402	941	856	1041	979	286	628	328	489	460	1276	1045	1025	1501	82	142	1530	1211	18
BMI1_ENSG00000168283_10_22326956_-1	BMI1	577	714	1321	4038	1218	27	1835	1928	1585	2178	753	537	648	5718	6405	6920	2957	2958	5005	1375	43488	4566	3230	17016
PRDM4_ENSG00000110851_12_107751990_-1	PRDM4	591	761	834	990	1550	603	1428	1712	1928	2461	704	1117	736	4911	1772	2475	2823	3426	4038	5647	599	3528	2811	1732
NT_554	NA	367	677	579	97	838	510	875	1216	1085	1311	348	482	356	1290	1450	5764	1492	1538	3070	189	5479	2388	1458	234
NT_728	NA	668	999	752	614	3874	1174	1761	1985	2098	2280	716	1188	646	5441	4800	7649	2656	2764	4713	4551	53410	3803	2325	1139
KDM2A_ENSG00000173120_11_67250531_-1	KDM2A	290	166	1	18	9	63	788	847	583	847	269	25	278	10	103	200	904	1021	1339	5	156	997	815	43
TAF3_ENSG00000165632_10_7964918_-1	TAF3	282	478	110	203	168	15	1076	997	1061	1011	272	373	296	612	289	1599	1223	1291	1549	22	195	1722	1384	11074
NOC2L_ENSG00000188976_1_952419_1	NOC2L	572	838	882	5482	516	807	1657	1789	1904	2322	661	835	544	3040	2107	3309	2267	2934	2691	88	3594	3479	2110	3501
NT_324	NA	245	769	152	175	126	256	741	1055	812	962	392	575	330	4472	1136	1215	1397	1621	1988	264	24	1679	951	53
C14orf169_ENSG00000170468_14_73492401_1	C14orf169	385	267	396	153	11125	0	839	1033	1172	1022	451	498	346	522	202	398	970	1511	2214	60	245	2754	1723	1332
RNF168_ENSG00000163961_3_196488647_-1	RNF168	317	23	22	3063	41	561	745	1047	941	1015	343	20	298	467	430	847	1241	1458	1715	85	38	1166	1195	248
ADNP_ENSG00000101126_20_50893213_1	ADNP	708	321	509	3014	2109	2490	1770	2252	1585	2042	647	147	587	1042	799	814	2298	2557	3179	1666	3444	3551	1858	3955
UBN1_ENSG00000118900_16_4874949_1	UBN1	906	736	695	854	4242	195	1828	2547	1902	2363	901	1003	666	4148	1598	3913	2524	3168	5877	967	213	4629	2659	226
MTA3_ENSG00000057935_2_42708881_-1	MTA3	126	62	6	788	95	1101	395	498	465	424	130	127	117	524	478	344	524	441	407	2	4	803	501	13
SMARCA1_ENSG00000102038_X_129491959_1	SMARCA1	450	398	232	572	314	79	946	1076	1157	1300	454	180	458	519	1053	849	1761	1848	2295	230	103	2570	1669	291
NT_646	NA	827	1600	1618	2258	726	401	1907	2380	2411	2587	806	1735	731	3246	8210	6147	3090	3697	5109	1380	1739	4787	3012	802
NT_558	NA	779	938	1239	2500	34673	610	1638	1844	1841	2018	677	880	570	3833	4173	6803	2766	2973	4453	315	2316	4785	2658	1883
ERG_ENSG00000157554_21_38383631_1	ERG	437	297	237	1816	53	0	999	1337	1194	1393	478	111	379	2189	3670	1579	1513	1549	2418	727	1499	2234	1736	113
AURKC_ENSG00000105146_19_57233604_-1	AURKC	728	691	604	478	243	130	2138	2487	2176	2463	771	1296	788	3561	4565	3183	2789	3355	4558	235	4971	4578	3102	1148
PHF2_ENSG00000197724_9_93674936_-1	PHF2	629	818	1216	4421	332	640	1690	2164	1743	2086	733	1098	705	2607	4209	3180	2760	2822	4130	156	3538	3986	2436	2865
APOBEC3A_ENSG00000128383_22_38959648_-1	APOBEC3A	816	423	321	949	479	138	2225	2736	2235	2530	877	813	850	3035	983	4289	2558	3393	5230	629	148	5632	3411	2168
CBX2_ENSG00000173894_17_79783835_1	CBX2	576	379	236	435	211	3352	1359	1810	1678	1619	586	519	525	459	301	1494	1932	2318	3828	161	245	3236	1990	682
NT_710	NA	379	546	541	1141	193	163	932	1159	1262	1133	428	787	414	2751	1488	3462	1203	1277	2976	35	105	1887	1442	1977
MORF4L2_ENSG00000123562_X_103676767_-1	MORF4L2	540	295	325	225	454	242	1306	1687	1311	1512	580	341	483	2061	922	789	1687	1969	3004	263	3355	2725	1834	306
FBL_ENSG00000105202_19_39836586_1	FBL	184	10	106	86	13	74	652	780	619	526	182	38	196	190	76	538	713	937	629	5	1	762	358	6
USP21_ENSG00000143258_1_161162084_1	USP21	505	207	1195	723	291	3298	1420	1528	1717	1561	528	648	586	2809	1205	1052	1831	2374	3350	3756	70295	3281	2149	122432
JADE2_ENSG00000043143_5_134559928_-1	JADE2	212	93	447	686	2	704	563	557	539	883	236	245	245	165	335	878	978	958	1265	281	225	1263	720	13
NT_570	NA	238	384	232	99	59	918	590	651	626	666	235	376	194	1125	270	1595	922	905	1881	155	608	1951	840	86
SATB2_ENSG00000119042_2_199308830_-1	SATB2	622	473	590	258	362	885	1563	1938	2072	2108	770	452	532	3226	2060	2282	2439	2725	3296	116	192	3683	2672	24806
INO80D_ENSG00000114933_2_206056227_-1	INO80D	488	187	425	1032	868	329	1113	1769	1241	1522	560	293	401	2801	863	1622	1765	1895	2484	2009	81	2764	1816	147
PRDM12_ENSG00000130711_9_130678539_-1	PRDM12	647	780	567	2203	947	205	1795	2307	1939	2268	687	544	692	2079	385	1860	2710	2822	4036	1324	120	5687	3244	3878
JADE3_ENSG00000102221_X_47027973_-1	JADE3	631	584	340	7	1136	157	1594	2099	2038	2089	716	744	600	5433	6104	5975	2472	2909	3791	9148	45064	2990	2071	2642
NT_799	NA	395	547	202	399	658	6615	951	1471	1105	1641	403	563	411	249	996	855	939	1498	1918	52	442	2157	1313	248
RAG1_ENSG00000166349_11_36573627_-1	RAG1	583	760	623	2128	2609	97	1303	1790	1607	1604	498	1019	495	1132	5897	3989	2317	2490	3332	2218	1881	3456	1835	823
SMYD4_ENSG00000186532_17_1800382_1	SMYD4	485	321	265	323	64	186	867	1354	1338	1161	451	283	383	491	1235	878	1460	1717	2511	11	296	2341	1280	83
SMARCD2_ENSG00000108604_17_63836947_-1	SMARCD2	479	85	114	580	350	136	1008	1724	1242	1253	492	191	489	975	1795	759	1501	1954	2505	18	168	2202	1674	524
RB1_ENSG00000139687_13_48465210_-1	RB1	402	686	927	500	2965	835	898	1166	949	1658	397	650	355	3356	2180	4314	1740	1692	2631	63	1509	2490	1496	1655
C11orf30_ENSG00000158636_11_76544307_1	C11orf30	963	968	1164	2512	7655	530	2074	2869	2476	2893	992	716	978	7865	2052	3754	3243	4281	5499	409	16554	5708	3535	1156
ASF1B_ENSG00000105011_19_14120633_1	ASF1B	966	468	738	5310	3979	292	1982	2411	2498	2517	784	870	762	4569	1869	2101	3239	3670	4551	342	1144	4742	2688	3519
HDGFRP2_ENSG00000167674_19_4488754_1	HDGFRP2	607	706	422	312	361	726	1397	2104	1951	1895	686	182	707	4225	2542	2444	2417	3175	3240	256	440	3902	2510	653
NT_340	NA	827	866	994	9181	430	894	1794	2578	2166	2305	785	1545	752	3416	2616	3138	2766	3759	4467	2825	1367	4573	3227	6024
NCL_ENSG00000115053_2_231456656_-1	NCL	511	18	5	49	124	78	1422	1269	1508	1199	444	9	425	697	166	185	1846	1551	1674	22	26	2197	1150	4378
ZNF687_ENSG00000143373_1_151287699_-1	ZNF687	598	826	612	2625	1061	2016	1417	2016	1825	2009	691	780	665	2824	2459	2584	2104	2359	3999	332	2676	4168	2844	326
BRPF1_ENSG00000156983_3_9739125_-1	BRPF1	412	21	237	646	173	198	1043	1567	1370	1732	509	356	326	201	298	727	1474	1761	2316	790	120	2115	1158	615
PHF12_ENSG00000109118_17_28919181_1	PHF12	432	63	59	3088	653	785	1232	1231	1240	1509	475	61	428	639	563	500	1296	1534	2122	302	263	1985	1306	2316
BMI1_ENSG00000168283_10_22329388_-1	BMI1	488	439	763	278	1912	42	1000	1659	1284	1561	469	657	479	5449	5096	1187	2108	2183	2462	144	25	2600	2001	723
EID1_ENSG00000255302_15_48878526_1	EID1	588	568	1020	245	227	374	1133	1778	1423	1970	544	640	492	683	2367	1651	1956	2654	2909	2090	696	2862	2111	3613
KMT2D_ENSG00000167548_12_49048696_1	KMT2D	507	166	82	2702	370	465	1336	1305	1470	1403	591	96	528	777	604	818	1981	2199	2786	3291	1692	2872	2050	2603
LBR_ENSG00000143815_1_225411349_1	LBR	196	149	408	94	0	560	721	966	792	528	291	72	240	697	1470	666	788	1205	1343	75	7	1284	821	50
NT_666	NA	628	817	922	3294	840	9672	1335	2029	1742	2393	724	873	665	3045	3195	3882	2695	3185	4032	97	404	3608	2847	697
MYBBP1A_ENSG00000132382_17_4540354_1	MYBBP1A	346	126	37	1270	80	37	895	1189	1030	1394	303	38	281	2364	283	523	1239	1323	2186	28	153	1769	1001	54
RNF40_ENSG00000103549_16_30768918_1	RNF40	403	51	67	224	86	83	1093	1512	1296	1279	528	173	458	99	25	1641	1201	1647	2066	15	28	1877	1612	83
PARP1_ENSG00000143799_1_226392967_-1	PARP1	431	517	524	765	113	14	891	1397	1391	1357	570	593	436	676	998	435	1611	1925	2304	165	3093	2530	1517	722
EID1_ENSG00000255302_15_48878266_-1	EID1	957	804	1016	1855	3368	6641	1981	2506	2339	2429	837	935	796	1781	3726	4792	3005	3878	5277	4321	3514	5313	3453	23002
EYA2_ENSG00000064655_20_47016235_-1	EYA2	656	628	644	960	196	186	1457	1630	1763	1980	642	458	519	655	821	825	2125	2224	3621	1284	3130	2866	2268	1563
ENY2_ENSG00000120533_8_109339372_1	ENY2	814	132	196	4215	982	114	2022	2297	2457	2628	882	116	808	2803	1186	657	2820	3615	4780	560	2905	5192	3005	2545
YAP1_ENSG00000137693_11_102223634_-1	YAP1	594	744	243	299	293	514	1343	1602	1521	1935	640	644	530	1627	1098	1791	1989	2483	3520	44	276	3627	2378	106
SYNCRIP_ENSG00000135316_6_85637311_-1	SYNCRIP	762	590	721	2174	5095	236	1577	1810	1876	1973	769	545	556	527	573	1426	2698	2621	3265	603	1548	3047	2168	8950
TRIM24_ENSG00000122779_7_138515224_1	TRIM24	633	340	140	2284	870	374	1606	2028	1979	2159	716	82	561	3327	1496	2928	2883	3283	3925	5986	1622	3882	2574	1050
CCDC101_ENSG00000176476_16_28585672_1	CCDC101	346	249	496	321	221	116	779	939	576	1189	382	204	302	296	314	80	1450	1137	2240	46	343	1883	1364	21
NT_380	NA	697	1460	521	590	14271	15066	1527	1850	2176	2480	771	1099	689	2642	3246	6947	2714	2882	4239	302	378	4312	3051	369
ANP32A_ENSG00000140350_15_68787821_-1	ANP32A	290	269	66	67	856	0	453	554	618	668	226	288	111	1009	194	465	480	644	727	57	26	872	610	341
EZH1_ENSG00000108799_17_42712419_-1	EZH1	370	85	215	32	1497	1770	789	1544	1284	1243	434	506	453	1905	1028	325	1592	1781	2622	1464	1456	2369	1608	147
TET1_ENSG00000138336_10_68682937_-1	TET1	908	943	981	1053	3409	1264	1905	2478	2740	3110	958	1044	891	2076	3723	3011	3500	4297	5216	322	1117	5279	3218	1282
ZBTB33_ENSG00000177485_X_120254706_1	ZBTB33	656	1127	1022	1065	1831	2208	1874	2194	2079	2303	622	1009	562	8546	2346	10813	2809	2830	4159	110	217	4334	2583	974
MBD6_ENSG00000166987_12_57525083_-1	MBD6	795	1154	1245	341	2258	683	1765	2518	2144	2601	845	744	755	3899	6184	4874	3492	3266	3895	2645	11071	4719	3174	52434
NT_96	NA	428	1184	1745	658	1543	2630	1233	1433	1492	1837	574	633	470	1988	2642	2411	1816	2253	3557	36	1389	3727	2094	141
H2AFY2_ENSG00000099284_10_70090122_-1	H2AFY2	613	429	533	3004	220	7574	1292	1499	1587	1969	673	276	570	1420	1040	1963	2408	2442	3492	1763	361	3474	2496	13956
PRKCB_ENSG00000166501_16_24174543_-1	PRKCB	401	823	735	2208	1519	177	1005	1503	1227	1659	508	549	442	2803	2874	4733	2182	2143	3482	294	227	3691	2305	1842
EHMT2_ENSG00000204371_6_31886823_1	EHMT2	882	362	296	493	1135	21872	1708	2303	2009	2620	754	217	691	1272	245	889	2700	3205	4304	799	5153	4658	2860	1995
RCC1_ENSG00000180198_1_28536376_1	RCC1	473	55	2	17	42	36	1063	1516	1405	1334	392	44	466	2488	107	3	1858	2698	2287	1886	75	2899	1464	300
PADI4_ENSG00000159339_1_17342038_1	PADI4	537	640	635	339	352	89	1283	1347	1484	1823	516	551	470	1456	2193	689	1863	2749	2754	56	2514	2579	1649	139
NCOA3_ENSG00000124151_20_47636356_-1	NCOA3	514	185	262	656	189	466	1148	1295	1139	1292	478	162	479	997	1313	219	1852	1987	2832	2300	2538	2468	1839	966
NT_611	NA	496	882	638	295	451	543	1186	1195	1370	1712	446	790	488	2010	2665	2747	2041	2014	2760	269	808	2939	1942	509
PKN1_ENSG00000123143_19_14458063_1	PKN1	398	445	276	1222	2112	2912	937	1257	1089	1126	384	291	303	1561	3333	868	1577	1343	2461	11	201	1936	1083	492
EXOSC3_ENSG00000107371_9_37784811_1	EXOSC3	617	16	171	407	304	6419	1439	2304	1598	1742	605	35	617	8	612	54	2209	2515	2252	5	10	2993	1553	100
CXXC1_ENSG00000154832_18_50286244_1	CXXC1	496	282	486	7368	743	648	1651	1554	1600	2254	607	413	552	1840	696	2968	2203	2364	3043	122	460	4203	2038	111
RNF2_ENSG00000121481_1_185098339_1	RNF2	248	237	661	240	48	65	761	947	786	1059	357	133	220	2230	453	33	1092	777	1856	101	205	1757	1139	263
NT_701	NA	560	1433	718	738	729	549	1353	1700	1422	2288	590	1124	509	5867	2316	3779	2273	2321	3794	4577	4160	3484	1664	24993
FBRSL1_ENSG00000112787_12_132576871_-1	FBRSL1	397	162	706	505	8756	989	867	1467	1183	1366	522	242	357	682	890	1778	1642	2193	2939	6735	78	3157	1953	464
APEX1_ENSG00000100823_14_20457185_1	APEX1	795	206	86	897	1818	13014	1894	2097	2054	2228	769	292	696	539	888	1207	2871	3354	4440	2911	1075	4333	2531	161
CDK3_ENSG00000250506_17_76003288_1	CDK3	663	791	501	1955	163	344	1734	2308	2238	2270	808	690	747	5608	4468	4228	2711	3079	3981	221	4331	3266	2750	3017
SUDS3_ENSG00000111707_12_118386180_1	SUDS3	597	142	162	650	488	52	1449	2455	1956	2440	681	71	617	1131	2179	2397	2416	2845	4246	70	812	4050	2326	1674
EHMT2_ENSG00000204371_6_31884967_-1	EHMT2	337	179	177	1679	582	88	1036	1382	870	1200	428	45	370	1277	147	935	1048	1190	2060	2369	2176	1901	1899	2208
MPHOSPH8_ENSG00000196199_13_19647237_1	MPHOSPH8	791	212	238	734	3214	555	2177	2380	2611	2525	831	719	896	4893	2234	4153	3503	3998	5528	16815	15609	5202	3284	35328
TYW5_ENSG00000162971_2_199933204_1	TYW5	656	863	1147	1493	641	3480	1582	2308	1899	2640	865	1413	604	3773	4227	2921	2862	3235	4558	77	1445	4741	2721	1918
CIR1_ENSG00000138433_2_174351706_1	CIR1	669	596	542	3670	7469	1646	1669	1802	1644	2298	727	265	622	1917	500	2233	2269	2486	3108	139	365	3665	2319	2536
SP1_ENSG00000185591_12_53383551_-1	SP1	452	744	155	151	43	9	1229	1705	1379	1570	477	524	472	1249	1504	3571	1641	2262	1849	151	138	2238	1559	36
NT_604	NA	781	1167	876	381	760	1529	2203	2190	2305	2738	907	1569	832	5935	3014	7887	2912	3567	4531	1162	9052	4649	3345	1828
RSF1_ENSG00000048649_11_77675195_1	RSF1	576	530	359	1620	1667	413	1522	1636	1487	2081	717	454	546	1557	3255	1783	2246	2483	3813	129	1875	3853	2461	815
RAD54L2_ENSG00000164080_3_51637185_-1	RAD54L2	441	316	278	328	702	318	908	1465	1504	1471	456	460	456	3104	2122	1474	1592	1519	2669	274	467	2433	1202	226
CUL4B_ENSG00000158290_X_120545447_1	CUL4B	435	256	489	332	1286	1498	1110	1230	1154	1238	437	287	390	3992	1980	335	1850	1751	2930	2045	2114	2223	1608	228
INO80D_ENSG00000114933_2_206046593_-1	INO80D	388	485	255	92	222	55	949	1121	981	1301	372	254	368	143	274	966	1279	1653	2555	6776	117	2425	1649	251
NT_419	NA	410	421	587	107	1015	130	976	996	1112	1110	342	386	313	762	2525	3965	972	1099	1633	227	1323	1786	1317	828
HIRA_ENSG00000100084_22_19356274_-1	HIRA	320	24	57	69	20	0	657	725	736	917	280	1	245	291	217	145	1172	1376	1360	4	16	1702	831	10
APOBEC3C_ENSG00000244509_22_39017892_1	APOBEC3C	464	468	660	94	306	200	1129	1756	1284	1749	614	604	414	1073	4530	3946	2247	2191	3245	913	750	2559	2050	818
ELP3_ENSG00000134014_8_28110379_-1	ELP3	672	196	79	309	3590	0	1381	1903	1740	2421	648	102	647	1010	175	566	2237	2285	3929	31	178	3448	1680	36
TRIM28_ENSG00000130726_19_58547800_-1	TRIM28	747	408	400	865	590	511	1801	2332	1982	2201	874	784	788	2109	1731	826	2773	2659	3884	1251	124	5585	2911	367
ZNF516_ENSG00000101493_18_76379142_-1	ZNF516	577	481	453	1450	628	13	1177	1758	1639	1751	577	749	459	2551	2811	2454	2501	2641	2854	26	633	2732	1712	309
NCOA1_ENSG00000084676_2_24741953_-1	NCOA1	648	592	576	3829	488	1541	1493	2159	1590	1826	635	611	641	2520	2571	2056	2618	2100	3025	695	676	3293	2286	837
SIRT1_ENSG00000096717_10_67909395_-1	SIRT1	317	654	355	138	154	504	826	1126	1028	1120	366	841	390	166	614	753	1502	1379	1845	2125	401	2573	1122	754
KMT2A_ENSG00000118058_11_118472888_-1	KMT2A	795	167	301	578	117	238	1928	2529	2105	2114	871	758	711	508	438	497	2623	3296	3471	45	31	3720	2466	17
MSL3_ENSG00000005302_X_11765599_1	MSL3	641	881	1139	423	1993	194	1672	2317	1902	2586	711	727	668	3488	9413	5732	2121	2783	4221	1127	2258	3916	3276	322
NT_81	NA	649	674	822	698	259	87	1293	2150	2035	2146	787	918	612	2329	2622	4406	2649	2857	4136	375	1638	4571	2588	630
KDM2A_ENSG00000173120_11_67215920_-1	KDM2A	729	918	260	554	917	158	1672	2157	1981	2200	709	394	552	1781	671	1685	2442	2804	3948	281	939	3494	2841	3119
MEAF6_ENSG00000163875_1_37501914_1	MEAF6	349	66	10	75	373	586	709	900	1021	749	280	348	264	270	1425	872	819	1253	1966	1682	86691	1719	1003	508
ARID1A_ENSG00000117713_1_26773617_1	ARID1A	569	211	285	133	156	5	1320	1548	1224	1783	532	119	457	735	1120	1077	2193	2256	3540	180	435	3076	2406	260
H3F3A_ENSG00000163041_1_226064430_-1	H3F3A	517	367	313	124	101	89	887	1097	1140	1562	486	275	440	317	688	1164	1808	1843	2623	753	73	1827	1645	2601
NCOA3_ENSG00000124151_20_47633536_1	NCOA3	345	279	375	3894	1959	123	697	1139	1115	1307	448	113	323	979	1111	3326	1575	1666	1574	2151	306	2124	1526	212
NT_321	NA	744	1199	856	14845	414	17584	1824	2256	2013	2297	835	1195	791	3294	4148	2340	3112	3538	4407	243	2053	4562	3466	13478
HDAC9_ENSG00000048052_7_18591627_-1	HDAC9	644	741	578	6710	1656	36	1593	1982	1722	2091	684	1159	609	1504	1374	2910	2610	2713	3208	26	322	3286	2113	3304
HMG20B_ENSG00000064961_19_3575579_1	HMG20B	337	116	708	1643	145	117	809	1099	1118	1181	472	262	310	4100	143	840	1244	1470	1851	33	228	1677	1309	491
SP1_ENSG00000185591_12_53382597_1	SP1	199	260	258	17	92	65	484	556	509	702	199	365	217	664	597	1401	661	731	1033	869	9	657	730	109
DNMT3L_ENSG00000142182_21_44258626_1	DNMT3L	514	539	551	2966	348	29	1364	2091	1641	1845	583	439	599	4427	1286	4872	2344	2261	3531	110	3399	3633	2501	1928
WHSC1_ENSG00000109685_4_1938499_1	WHSC1	640	142	349	804	593	194	1404	1449	1778	2116	649	240	573	1000	1160	1611	2218	2628	3045	163	2532	3262	1685	278
CHAF1A_ENSG00000167670_19_4409629_-1	CHAF1A	617	200	166	331	119	812	1564	2123	2274	1443	931	223	722	1047	546	1230	1772	2059	1824	117	207	1982	1004	52
ZMYM3_ENSG00000147130_X_71250637_1	ZMYM3	347	436	259	143	166	126	1181	1238	964	1288	369	198	394	1102	203	1262	1122	1676	2628	3257	44588	2227	1605	9593
TLE1_ENSG00000196781_9_81587682_1	TLE1	845	1030	716	3223	1990	487	1677	2579	2123	2767	785	658	824	3562	2991	6356	3099	3921	3848	553	469	4149	3101	40175
BRD9_ENSG00000028310_5_878359_-1	BRD9	614	298	371	88	215	241	1635	1818	1936	2545	750	306	630	3288	2244	2652	2511	2895	3244	39	248	3172	2280	686
CUL4A_ENSG00000139842_13_113239475_-1	CUL4A	610	1154	799	974	1990	1638	1794	1930	1560	2184	705	742	560	5761	4667	3796	2771	3084	4024	8673	1491	4273	2230	1912
KDM4D_ENSG00000186280_11_94997664_1	KDM4D	559	363	888	2494	3745	215	1531	1862	1657	2194	654	653	605	1568	1221	1692	2511	2802	3386	501	259	3903	2184	84
MSL1_ENSG00000188895_17_40123039_1	MSL1	749	724	206	1531	179	33	2191	2156	2490	2882	857	672	823	476	2692	5145	2510	3940	4464	34	768	4985	3571	2649
CHD4_ENSG00000111642_12_6598063_-1	CHD4	582	168	101	202	62	26	1290	1763	1623	2073	642	32	539	193	25	1420	2342	2702	3174	22	25	2880	2145	39
USP44_ENSG00000136014_12_95533787_-1	USP44	239	544	267	145	1424	288	578	730	616	694	256	99	234	561	675	1105	643	822	871	34	9	708	599	39
SMARCA2_ENSG00000080503_9_2039626_-1	SMARCA2	605	131	140	290	596	77	1557	1635	1861	1855	634	248	569	164	723	941	1955	2621	3429	156	4044	4127	1951	241
NT_408	NA	493	1076	834	1145	3093	243	966	1463	1430	1590	508	924	458	3784	6138	5150	1684	2225	2776	2705	4561	3000	2031	2040
UIMC1_ENSG00000087206_5_176908662_1	UIMC1	597	534	556	660	284	292	1345	1644	1763	1973	536	484	500	3751	819	1749	2083	2226	3176	237	4496	3058	2266	730
TRIM16_ENSG00000221926_17_15642746_-1	TRIM16	676	633	1159	1525	2197	1649	1928	2647	2306	3041	774	776	787	1510	3191	6807	3119	3692	4715	201	927	4350	2799	3809
PRMT9_ENSG00000164169_4_147639048_1	PRMT9	304	393	160	1928	67	38	722	1147	932	1189	310	583	256	1010	1013	1524	1259	1512	1831	87	50	1907	1180	19
CDK17_ENSG00000059758_12_96289191_1	CDK17	517	296	509	467	2043	4730	1264	1452	1413	1904	576	334	517	1640	2246	3986	2016	2407	3013	595	3882	3106	2010	335
NIPBL_ENSG00000164190_5_36995687_-1	NIPBL	459	129	89	829	963	404	778	1099	1305	1374	416	38	362	436	66	898	1104	1449	1547	1150	1275	2250	975	12016
MLLT10_ENSG00000078403_10_21713866_-1	MLLT10	300	271	267	0	626	180	619	969	929	1146	282	345	257	905	1098	3971	1138	1175	2267	61	125	1893	1494	299
NT_628	NA	568	743	747	785	722	171	1454	1711	1592	2061	621	1195	495	6323	3378	3433	2116	2320	4492	7880	873	3949	2986	1690
PRPF31_ENSG00000105618_19_54123526_-1	PRPF31	711	118	4	280	18	122	1681	2072	1826	1961	753	115	603	1706	164	2011	2101	2318	3086	32	454	2837	2040	136
PRDM12_ENSG00000130711_9_130681259_1	PRDM12	659	363	517	1689	580	292	1589	2219	2298	2318	776	338	641	2200	2955	1265	3150	3454	3232	32	1606	3427	2297	266
EXOSC9_ENSG00000123737_4_121807583_-1	EXOSC9	541	385	342	184	298	26	1403	1652	1602	1699	675	111	501	217	189	1237	1979	1944	2890	21	26	2570	1602	37
NT_658	NA	453	439	342	73	122	118	1074	1423	1112	1331	405	465	412	3264	4052	1642	1573	1897	2053	110	1679	3053	1895	1139
ZRANB3_ENSG00000121988_2_135230526_-1	ZRANB3	433	468	615	97	153	319	1108	1463	1270	1459	475	687	458	1040	350	1416	1664	1576	2411	234	11010	3207	1948	39832
ZHX1_ENSG00000165156_8_123253975_-1	ZHX1	338	433	284	94	162	27	730	1000	971	834	298	525	324	3818	1373	1049	1221	1579	1981	807	30638	1863	1227	360
RNF2_ENSG00000121481_1_185098077_1	RNF2	752	1182	839	480	906	850	2060	2297	2319	2592	799	1952	704	3528	2841	3722	3405	3505	4433	490	4724	4850	2975	2962
DNMT1_ENSG00000130816_19_10175562_-1	DNMT1	510	50	403	46	126	73	1107	1441	1256	2065	554	307	531	542	1002	989	2074	2254	2936	108	217	2997	1817	27
NT_807	NA	377	538	663	258	466	110	1126	1190	1151	1315	408	507	336	1105	2066	3261	1645	1686	2528	532	6585	2406	2063	1958
NT_822	NA	760	891	1307	1312	661	3196	1712	2579	2277	2625	864	1346	690	5589	5745	7034	3393	3027	4516	4340	14699	3872	2584	5464
NT_828	NA	496	585	180	775	199	546	837	1346	1060	1008	432	660	362	6226	3989	2832	1010	1457	2414	144	16	2206	1492	4680
NAP1L4_ENSG00000205531_11_2958534_-1	NAP1L4	606	471	684	535	485	209	1453	1908	1793	1519	649	741	497	2774	1907	4661	1945	2280	3639	681	530	3900	2303	1514
EPC1_ENSG00000120616_10_32305813_-1	EPC1	692	901	718	4586	4079	33387	1501	1916	1444	1858	769	1428	522	2727	629	985	2510	2907	3091	4665	3709	3156	2278	1378
DDB2_ENSG00000134574_11_47237854_-1	DDB2	633	791	796	631	600	330	1574	1847	1762	2102	678	822	532	8338	2002	4560	2490	2575	4450	590	511	4338	2938	1058
TLE1_ENSG00000196781_9_81652218_-1	TLE1	617	944	565	515	916	10847	1418	1887	1912	2445	634	686	615	4164	6610	6900	1919	2754	3906	2969	7595	3363	2448	13507
RNF8_ENSG00000112130_6_37368545_1	RNF8	401	78	140	56	209	34	1148	1425	1470	1102	512	19	337	698	1050	907	1251	1838	1685	13	99	2134	1558	150
YEATS2_ENSG00000163872_3_183790974_-1	YEATS2	530	277	75	765	761	1713	1260	1735	1777	1542	632	281	529	685	515	228	1540	2211	3060	67	76	3196	1864	50
ZFP57_ENSG00000204644_6_29672877_1	ZFP57	456	408	448	1300	1194	147	895	1288	1344	1309	425	242	420	1243	2011	1782	1977	1937	3170	122	48	2480	2007	93
NT_665	NA	800	929	863	937	1331	1457	1938	2263	2615	2421	696	1394	781	2381	4212	3323	2733	3347	4549	2442	8072	4518	2980	2081
VDR_ENSG00000111424_12_47865167_-1	VDR	654	549	338	660	784	194	1688	2087	1936	1921	699	1466	648	1026	895	1066	2438	2685	3245	93	3915	3972	2405	2736
BANP_ENSG00000172530_16_88018648_-1	BANP	813	63	171	639	490	341	2220	2587	2612	2581	797	228	832	479	645	928	2683	3442	4989	229	234	4656	2965	93
SUDS3_ENSG00000111707_12_118389939_-1	SUDS3	419	56	72	10	55	33	958	1325	1077	1705	510	31	341	923	801	1537	1586	1833	2251	13	54	2681	1970	936
NT_523	NA	693	972	652	2311	16685	3041	1492	2178	2148	2509	837	1179	652	2082	1948	4160	2920	3107	4318	6844	430	3661	3299	9038
NCOA2_ENSG00000140396_8_70157194_-1	NCOA2	422	282	562	258	184	267	1316	1411	1453	1706	539	330	448	2295	1625	2093	1583	1769	2871	167	136	2146	1453	620
ATM_ENSG00000149311_11_108251874_-1	ATM	641	212	202	1169	653	163	1656	1909	2015	2778	834	269	551	1255	2027	1064	2471	2866	4091	140	79	3945	2753	1319
TET3_ENSG00000187605_2_74093661_1	TET3	835	957	705	964	1897	1320	2027	2395	2590	2747	830	1202	650	4140	2786	6750	2680	3254	4526	4110	2109	5229	3019	1552
L3MBTL2_ENSG00000100395_22_41209876_-1	L3MBTL2	679	563	698	2258	1107	394	1593	1996	1682	1821	799	1262	555	1184	2531	1201	2247	2455	3616	1399	3152	3640	2651	5475
BRWD3_ENSG00000165288_X_80722761_1	BRWD3	409	129	327	316	184	176	905	1455	1038	1339	426	353	310	838	272	755	1445	1579	2162	123	189	1989	1282	342
PHF14_ENSG00000106443_7_10982753_-1	PHF14	500	239	384	287	467	55	1009	1272	1282	1280	400	449	455	1242	1361	3004	1937	1841	2531	101	47	2551	1758	461
NCOA3_ENSG00000124151_20_47627734_1	NCOA3	511	321	921	1736	117	580	1450	2046	1620	1957	571	261	596	2412	859	3132	2295	2525	2973	1813	3382	2962	1856	1855
CHD1L_ENSG00000131778_1_147287647_1	CHD1L	378	740	386	1589	254	2910	1006	1115	882	1256	423	507	410	922	2184	2920	1711	1429	2532	3474	6581	2700	1613	1100
ACTL6A_ENSG00000136518_3_179576880_-1	ACTL6A	690	239	130	96	388	59	1505	2295	1775	1881	810	291	585	512	129	1714	2313	2757	3298	93	15	3276	2579	565
H2AFY_ENSG00000113648_5_135370077_1	H2AFY	381	295	340	257	1509	248	1366	1217	1567	1508	483	800	388	1353	1617	5080	1347	2098	2718	126	616	2459	1919	108
BRCA2_ENSG00000139618_13_32394700_-1	BRCA2	650	9	172	347	842	137	1365	1804	1907	2078	691	41	557	963	343	357	1996	2616	3289	41	211	3555	2418	150
UHRF2_ENSG00000147854_9_6481756_1	UHRF2	489	387	387	503	303	2123	1114	1379	1393	1564	383	138	404	1096	1247	1155	1415	1881	2300	82	401	2206	1750	293
RBBP7_ENSG00000102054_X_16857609_1	RBBP7	595	501	452	4358	915	668	1213	1550	1690	1595	559	266	480	1589	2059	3677	1424	2073	3316	6854	7145	3237	2207	415
L3MBTL2_ENSG00000100395_22_41225034_-1	L3MBTL2	333	174	269	288	412	35	1143	1483	1138	1136	434	235	433	613	584	409	1638	1921	2262	456	80	2536	1479	263
TAZ_ENSG00000102125_X_154420085_-1	TAZ	538	359	202	482	177	990	1303	1698	1672	1588	447	412	418	1511	1028	281	1562	1727	3106	156	42	2524	2129	221
TTK_ENSG00000112742_6_80035412_1	TTK	243	36	7	28	154	0	579	549	625	665	195	95	208	366	114	32	674	651	939	24	1964	980	417	9
SMARCD2_ENSG00000108604_17_63834712_-1	SMARCD2	440	229	221	199	220	91	1194	1616	1355	1410	478	198	445	3089	523	578	1802	1581	2600	469	6228	2399	1453	761
GSE1_ENSG00000131149_16_85661441_-1	GSE1	380	311	499	253	463	73	872	1082	1079	1204	381	270	314	316	235	983	1533	1643	2883	1205	4340	2088	1447	701
MAX_ENSG00000125952_14_65077917_-1	MAX	266	85	53	673	1437	38	738	889	885	828	358	157	272	661	100	1475	1170	1541	1564	6	71	1433	874	111
BAZ2B_ENSG00000123636_2_159386392_1	BAZ2B	506	739	738	855	163	5968	1341	1800	1504	1740	581	1040	519	2908	855	2523	2080	2441	3487	2178	919	3340	2303	1264
NPAS2_ENSG00000170485_2_100937784_1	NPAS2	336	184	337	277	254	173	484	931	731	664	425	242	308	3119	262	727	877	950	1682	61	20	1466	863	2863
HDAC3_ENSG00000171720_5_141629267_-1	HDAC3	286	30	66	327	1243	4324	915	1090	1085	1066	356	94	337	43	1350	529	1202	1245	1755	61	1755	1479	1254	2666
NEK6_ENSG00000119408_9_124339596_1	NEK6	638	490	661	747	251	20011	1641	1812	1809	1770	674	741	613	1497	1829	4444	2168	3060	3635	798	31503	3675	2030	835
SETD7_ENSG00000145391_4_139547020_1	SETD7	524	1471	448	640	384	57	1220	1636	1695	1764	567	433	583	4150	2151	862	1941	2653	3129	841	3563	3718	2546	257
POGZ_ENSG00000143442_1_151411636_-1	POGZ	343	89	174	157	290	591	791	861	883	726	382	373	400	417	206	117	1028	1450	1992	340	185	1700	1377	1766
SIN3A_ENSG00000169375_15_75422805_1	SIN3A	370	60	39	19	220	40	767	1289	1100	1325	347	59	391	1510	227	3358	1862	1674	2711	25	39	2340	1737	42
CBX6_ENSG00000183741_22_38866785_1	CBX6	592	279	560	151	91	62	1268	2188	1317	2007	571	585	499	3183	1870	3780	1892	2623	2582	262	840	2394	1886	715
CUL4A_ENSG00000139842_13_113243043_1	CUL4A	221	458	149	46	72	3981	669	786	511	563	229	236	170	1247	1229	1674	540	933	1547	125	396	1431	825	6253
NT_207	NA	661	654	531	45372	1760	2436	1613	1757	2103	2240	731	1321	693	11048	6209	3919	3655	3807	4885	22097	19068	4466	2766	5992
ZNF711_ENSG00000147180_X_85255645_1	ZNF711	550	258	723	336	178	2415	1524	1887	1955	1936	666	613	491	1814	2928	2730	2385	2297	4408	270	2086	3331	2255	197
CSNK2A1_ENSG00000101266_20_489798_1	CSNK2A1	266	366	412	758	1033	289	967	1082	784	1198	414	527	364	2556	2244	1319	1345	1619	2088	24	521	1856	1381	12850
CBX6_ENSG00000183741_22_38867089_-1	CBX6	328	436	375	2338	442	456	740	1087	841	1255	441	437	316	3282	981	5015	1287	1645	2307	110	295	1677	1188	73
FBRS_ENSG00000156860_16_30667554_-1	FBRS	575	326	355	267	205	416	1292	1663	1467	1884	678	378	629	834	1693	1320	1843	2322	3656	3454	32	2771	1946	825
ATF7IP_ENSG00000171681_12_14481087_-1	ATF7IP	524	293	238	931	438	619	1479	1396	1382	1690	486	231	394	1491	1620	1262	1850	2105	3078	137	701	2561	1760	215
NT_655	NA	602	1066	675	1419	211	6642	1432	2192	2408	1907	669	1626	526	2707	2260	8632	2679	2767	4424	179	1442	4671	3282	702
NT_189	NA	346	428	443	172	613	228	974	1047	843	1121	358	544	346	3885	3941	1949	1633	1415	2279	275	3276	2082	1344	147
CTCFL_ENSG00000124092_20_57508769_1	CTCFL	869	1049	1196	687	1678	356	1804	2476	2393	2969	855	583	819	2398	3023	3396	3213	3651	4854	265	465	4805	3110	303
APEX1_ENSG00000100823_14_20456804_1	APEX1	632	186	168	559	570	267	1453	1545	1550	1975	550	514	619	522	1461	622	2374	2899	3705	1541	3238	3606	2449	752
NIPBL_ENSG00000164190_5_37049164_-1	NIPBL	471	291	141	781	2397	2769	1447	1697	1495	1706	639	29	475	188	227	410	2144	2454	3342	2098	943	3312	2062	14049
EYA2_ENSG00000064655_20_47005009_1	EYA2	799	1021	774	8740	809	663	2119	2782	2043	2827	875	1060	787	3897	3932	8145	3347	3815	4317	7732	15477	5500	3382	1933
RPS6KA5_ENSG00000100784_14_90875224_-1	RPS6KA5	506	436	945	99	269	1245	1453	1906	2046	1858	604	560	545	3250	2561	2069	2359	2456	3889	371	139	3297	2282	201
ANKRD32_ENSG00000133302_5_94630552_1	ANKRD32	589	197	312	400	910	592	1428	2006	1551	2246	642	627	504	4436	1165	6178	2173	2361	2937	40	1608	3296	1776	87
HMGN3_ENSG00000118418_6_79202117_-1	HMGN3	821	1212	829	254	2300	397	1987	2359	2689	2503	812	782	727	2566	1019	6258	3168	3398	5387	170	5127	5235	2921	23043
NT_21	NA	476	1028	402	512	414	4715	1059	1495	1451	1326	512	566	501	2131	2863	1589	1471	2072	2062	170	11307	2467	1621	23732
NT_177	NA	945	1057	1258	3994	1587	308	2013	3081	2771	3576	950	1458	706	4241	7554	14379	3679	3622	6565	666	1990	6060	3879	1122
SUPT16H_ENSG00000092201_14_21373339_1	SUPT16H	581	328	453	63	559	229	1161	1352	1513	1928	595	339	500	1240	1228	1135	2402	2651	3363	117	460	3685	2499	841
NT_672	NA	694	889	985	462	3039	84	1509	2152	1958	2550	711	1542	652	3469	2968	2204	2445	3639	4230	1763	4835	4467	3182	1016
NFYB_ENSG00000120837_12_104126118_-1	NFYB	547	617	707	280	1801	127	1110	1559	1402	1482	555	323	355	10195	4394	2753	1963	2316	2761	617	5596	2793	1638	11668
NT_462	NA	594	1029	710	2064	1042	70	1630	2004	1600	2244	686	705	647	5132	3085	3856	2416	2687	3775	3009	141	4862	2706	17527
PBRM1_ENSG00000163939_3_52609591_-1	PBRM1	213	250	57	18	363	97	481	523	546	617	177	344	163	1031	623	433	671	597	1549	89	413	1178	694	196
WDR77_ENSG00000116455_1_111448684_-1	WDR77	523	61	81	347	309	183	1199	1633	1246	1851	550	61	409	6	20	423	2231	2111	2907	37	61	2754	1920	97
H3F3B_ENSG00000132475_17_75778844_1	H3F3B	271	167	163	37	744	16	736	1124	869	1306	311	199	250	680	1390	2243	982	1250	1463	104	106	1819	1045	224
SATB1_ENSG00000182568_3_18416906_-1	SATB1	860	652	845	761	527	3534	1838	2314	2586	2779	898	1330	760	2247	2236	5188	3284	3896	5314	169	631	5120	3126	519
HLTF_ENSG00000071794_3_149046084_-1	HLTF	446	281	764	110	1569	816	934	1441	1187	1405	481	441	414	2787	6032	4511	1252	1818	2718	233	2916	2661	1674	206
WAC_ENSG00000095787_10_28535744_1	WAC	576	114	91	703	6276	48096	1295	1518	1480	1834	581	86	442	1436	780	209	1760	2286	2615	447	194	2631	1698	3084
HLCS_ENSG00000159267_21_36896983_-1	HLCS	644	410	452	822	510	127	1758	2055	1973	2463	694	298	589	2905	3897	3212	2686	3271	4264	94	197	4330	2851	46053
PADI3_ENSG00000142619_1_17276864_1	PADI3	288	344	185	74	178	959	1016	1293	1277	1530	506	436	369	3686	712	1334	1751	1899	2182	1045	421	2951	1802	196
EP300_ENSG00000100393_22_41169526_-1	EP300	307	142	108	1110	879	110	715	892	981	857	319	50	287	222	28	15	1081	1377	3110	174	29	2079	1200	17
TAF10_ENSG00000166337_11_6611003_1	TAF10	541	458	379	391	174	2235	1473	1582	1536	1739	664	110	471	596	549	153	1967	2525	2484	157	232	2604	1765	124
CDK1_ENSG00000170312_10_60791925_1	CDK1	693	73	58	117	99	23	1779	1755	1512	1379	739	87	635	139	136	200	1323	1131	1452	15	14	1705	1161	17
RAD54L2_ENSG00000164080_3_51633611_-1	RAD54L2	417	394	139	290	280	52	1193	1330	1188	1413	496	93	375	1351	2720	1774	1608	1959	2661	65	94	2862	1464	1170
ACTL6A_ENSG00000136518_3_179576637_-1	ACTL6A	445	6	115	753	149	157	1039	1463	1351	1294	392	127	343	839	491	889	1652	1890	3176	87	43	2717	2039	100
NT_367	NA	751	959	1176	1524	576	741	2076	2216	2062	2666	797	1456	695	1568	4093	8114	2996	3221	5521	532	691	4492	3003	493
NT_362	NA	614	920	1127	1113	362	304	1490	1932	1874	1972	781	1367	626	4950	6884	5245	2484	2979	3593	15720	9960	4415	2786	20979
PRMT1_ENSG00000126457_19_49686186_-1	PRMT1	811	11	119	310	328	15	2177	2762	2297	2761	952	403	859	990	2655	4259	4159	3569	5223	26	124	5124	3718	556
SETD7_ENSG00000145391_4_139533333_-1	SETD7	391	609	585	651	577	25	893	1235	1129	1026	354	286	312	2837	765	1474	1308	1281	1960	49	197	1894	1198	176
ANKRD32_ENSG00000133302_5_94630639_1	ANKRD32	362	108	66	28	55	91	721	897	728	728	394	214	292	418	1975	1442	1035	1208	1173	87	235	1345	833	99
ANP32E_ENSG00000143401_1_150226745_1	ANP32E	324	97	222	89	151	84	845	1007	1031	761	339	36	313	735	463	1250	1055	1086	1744	41	57	1312	1230	1332
HMGN5_ENSG00000198157_X_81115076_-1	HMGN5	221	456	284	1006	139	11	694	796	677	740	259	290	222	1676	286	663	769	1062	1055	48	73	948	735	11
NT_741	NA	469	381	367	204	560	153	1034	1698	1199	1673	483	495	391	2397	2416	5836	1907	2044	2845	542	566	2914	1656	2429
RLIM_ENSG00000131263_X_74592689_-1	RLIM	595	845	591	91	409	1997	1503	1904	1717	2005	725	965	695	1465	864	3156	2452	2849	3445	1177	422	3220	1838	125
DAXX_ENSG00000204209_6_33320752_1	DAXX	466	17	96	175	73	2272	1415	1539	1510	1553	530	136	500	778	253	5541	2252	2111	3217	1907	473	3019	2199	10205
ATR_ENSG00000175054_3_142562236_-1	ATR	663	12	80	75	137	29	1669	1768	1793	1579	720	88	616	81	346	196	1898	2341	3713	13	23	2687	2156	12
NT_729	NA	273	151	237	319	56	66	556	708	591	679	241	178	231	1288	767	1062	581	1115	973	5192	93	972	797	3731
SKP1_ENSG00000113558_5_134161041_1	SKP1	260	59	80	63	28	240	813	962	1074	967	373	297	287	105	567	296	975	1228	1457	315	11	1459	1045	863
TP53_ENSG00000141510_17_7673558_1	TP53	719	1431	518	260	134	3050	1593	2387	2221	2240	1089	631	776	3292	962	3968	2986	3522	4405	366	519	3966	2487	853
EHMT2_ENSG00000204371_6_31883837_1	EHMT2	938	260	449	454	7257	872	1979	2858	2689	2062	837	368	822	657	650	662	2675	2869	4740	527	3711	4672	2879	383
RAD54L_ENSG00000085999_1_46261380_1	RAD54L	388	324	310	2145	3206	143	1149	1199	1085	1253	491	454	375	615	866	2522	1396	1430	1713	87	626	1616	1117	126
ING5_ENSG00000168395_2_241722977_-1	ING5	616	208	197	151	101	75	1497	1861	1809	2130	569	355	583	451	394	1108	1792	2407	3446	661	127	3163	2475	449
ARID1B_ENSG00000049618_6_157181162_1	ARID1B	707	473	759	1639	1088	405	1766	2148	2185	2277	785	905	574	386	629	1144	2998	2708	3937	123	5488	4154	2872	664
MTA1_ENSG00000182979_14_105458359_1	MTA1	553	309	231	208	2014	60	1228	1362	1246	1139	358	235	383	1181	1028	1517	1608	1707	2087	24	116	2003	1332	341
NT_589	NA	428	691	616	270	306	159	1034	1236	954	1513	486	1230	400	1879	2467	4180	1960	2043	2853	88	8385	2761	1690	702
GADD45B_ENSG00000099860_19_2476575_-1	GADD45B	466	1050	274	65	189	2024	1161	1054	1430	1764	527	819	427	2289	4700	4617	1858	2636	3075	276	2287	2402	2050	46
SAP30_ENSG00000164105_4_173374006_1	SAP30	232	361	364	174	319	792	626	670	713	655	306	374	254	717	461	1461	781	983	1108	25	670	1620	933	53
BAZ2B_ENSG00000123636_2_159428350_-1	BAZ2B	482	452	178	4945	4243	109	1291	1328	1290	1451	487	310	454	1132	1045	2556	1493	1868	2247	82	63	1953	1473	106
USP12_ENSG00000152484_13_27095665_-1	USP12	317	123	29	214	243	230	966	916	788	1023	324	51	290	1752	218	353	1021	1379	1727	397	2096	1704	764	31325
PRMT6_ENSG00000198890_1_107057177_1	PRMT6	765	471	861	145	1076	692	2043	2254	1925	2327	798	1617	707	6272	1811	2316	2800	3274	4254	141	166	4292	2648	236
CDK17_ENSG00000059758_12_96324104_1	CDK17	564	1234	645	427	764	194	1580	1611	1735	2234	626	774	539	4594	5290	3323	2565	2968	3559	218	193	3226	2007	720
ING3_ENSG00000071243_7_120966688_1	ING3	789	751	582	21096	1182	6558	1733	2300	2044	2515	806	687	606	2798	3286	6277	2618	2798	3890	308	1333	3218	2417	306
UBR2_ENSG00000024048_6_42606605_1	UBR2	586	658	446	1396	421	5692	1286	1971	1733	1937	636	842	545	4410	5859	2882	2211	2717	3917	2467	70	3369	2476	823
DNTTIP2_ENSG00000067334_1_93873167_1	DNTTIP2	224	157	3	27	12	27	610	692	786	722	237	193	225	573	1124	686	830	862	1056	4	8	1038	662	167
ARID2_ENSG00000189079_12_45850452_1	ARID2	248	268	16	658	656	90	694	1062	896	798	384	249	287	1315	131	1787	963	1161	1523	82	1396	1862	1010	257
NT_458	NA	427	784	577	913	338	351	1108	1323	1292	1493	453	1305	390	3759	1222	1121	1968	2143	3211	4997	330	3070	1799	3620
KMT2A_ENSG00000118058_11_118472607_-1	KMT2A	806	394	832	140	292	72	1940	2028	2282	1927	876	651	731	646	434	883	3125	3134	5101	71	259	4238	2590	32
EYA3_ENSG00000158161_1_27997337_-1	EYA3	575	362	940	7779	1665	4279	1426	1382	1395	1743	468	527	518	803	1389	1390	1884	2341	3705	7619	1000	3660	2382	1291
EHMT1_ENSG00000181090_9_137716844_1	EHMT1	380	191	440	276	390	210	1001	1057	1394	1172	422	421	305	619	1711	139	1443	1423	1771	805	602	2981	497	124
KDM7A_ENSG00000006459_7_140096599_-1	KDM7A	490	395	476	202	846	443	980	1357	1287	1358	483	386	381	617	717	4295	1585	1473	2369	140	1669	1844	1826	219
ZNF516_ENSG00000101493_18_76379002_1	ZNF516	693	640	596	18658	1294	3125	1523	2207	1736	2001	632	718	616	1821	4266	2857	2420	2551	3779	504	2266	4379	2459	1293
NT_502	NA	397	232	500	428	130	51	808	1131	1236	953	274	1128	373	968	1420	3277	1571	1633	2190	3155	321	1913	1173	1330
UIMC1_ENSG00000087206_5_176969661_1	UIMC1	732	712	622	1328	289	321	1927	2310	2121	2483	798	533	773	743	2037	3138	2889	3677	4952	133	6432	4342	3232	1909
GSE1_ENSG00000131149_16_85648730_1	GSE1	535	441	331	1418	964	496	1272	1500	1163	1505	616	674	459	1333	1532	1307	1926	2127	3661	607	1324	3391	2306	400
ZHX1_ENSG00000165156_8_123254700_-1	ZHX1	659	397	619	351	162	128	1492	1737	1791	1727	681	524	572	757	2649	6424	2001	2382	3430	454	27	3252	2395	1647
FOXP2_ENSG00000128573_7_114642476_1	FOXP2	453	454	209	711	1953	80	1130	1347	1328	1418	479	816	374	1578	603	1036	1287	1672	2160	187	589	1957	1343	468
NT_135	NA	355	366	676	40	2425	920	701	1006	1010	1054	282	376	339	1143	1407	2630	1055	1195	1999	406	49	1164	741	120
YEATS4_ENSG00000127337_12_69370904_-1	YEATS4	429	882	618	200	356	20363	1167	1649	1417	1565	578	482	395	3834	1606	3190	1988	2056	3114	797	1411	3724	2425	3046
NCOR2_ENSG00000196498_12_124354174_-1	NCOR2	752	505	281	454	1031	3592	2062	2078	2479	2552	795	605	811	2665	2185	7972	2872	3038	4410	527	1713	3888	2152	1422
PRDM6_ENSG00000061455_5_123170855_-1	PRDM6	485	483	585	92	7846	168	1310	1345	1385	1728	537	458	528	1006	928	862	1444	1774	2368	1096	63	2181	1692	347
ZMYND8_ENSG00000101040_20_47298797_1	ZMYND8	313	29	28	15527	19	20	642	731	752	1042	270	0	298	162	497	3267	1082	1112	1407	36	94	1094	994	58
SRSF1_ENSG00000136450_17_58006962_1	SRSF1	413	17	17	1	41	285	948	1189	1231	1155	356	0	469	6	6	64	1415	1558	1249	4	6	1350	992	10
BAP1_ENSG00000163930_3_52407429_1	BAP1	718	178	178	226	170	2014	1647	2351	1780	1968	610	218	657	680	3270	721	2487	2712	4202	129	15199	4359	2687	676
ZNF516_ENSG00000101493_18_76380213_-1	ZNF516	210	101	92	49	119	158	723	926	818	781	330	309	263	416	751	4528	994	1039	1008	115	112	1364	908	204
NPM1_ENSG00000181163_5_171392777_1	NPM1	319	8	43	145	58	167	702	1113	910	1174	385	0	311	27	209	237	1050	1453	1882	349	13	1698	1178	455
TDG_ENSG00000139372_12_103980903_1	TDG	469	253	438	148	295	255	1175	1697	1470	1680	472	151	465	1064	429	1717	1500	2039	1921	77	571	2295	1488	208
TFPT_ENSG00000105619_19_54108082_-1	TFPT	599	491	322	175	492	72	1672	2038	1791	2070	700	508	522	2525	1566	2933	2519	2548	4375	250	7393	3513	2394	1737
RYBP_ENSG00000163602_3_72379417_1	RYBP	833	602	1627	603	767	210	1823	2424	2309	2433	927	1115	724	1342	1780	1826	3098	3433	5236	30	75	3925	2861	388
CHAF1B_ENSG00000159259_21_36411525_-1	CHAF1B	294	91	29	35	71	0	975	867	775	1198	387	17	270	114	614	16	1308	1500	1025	1	208	937	916	5
EXOSC2_ENSG00000130713_9_130703118_1	EXOSC2	632	10	28	147	65	8	1129	1457	1352	1453	462	17	534	21	329	156	1519	1773	1918	65	35	1966	1446	12
BRMS1_ENSG00000174744_11_66341308_-1	BRMS1	416	164	89	415	253	26	1110	1308	1033	1308	427	545	397	942	383	1398	1416	1501	1809	36	240	2095	1473	194
KDM2A_ENSG00000173120_11_67245278_1	KDM2A	429	145	82	76	327	14	1016	1143	910	1466	352	139	348	458	287	577	1313	1327	2420	181	1485	2569	1709	66
NT_371	NA	389	497	305	936	626	414	930	1170	1236	1137	465	578	390	2701	2225	5279	1343	1516	2084	238	125	2771	1233	1357
RAI1_ENSG00000108557_17_17793942_-1	RAI1	564	373	310	818	639	96	1220	1961	1532	1742	582	500	572	919	1051	306	1792	2218	3122	1207	472	2960	1820	294
TADA2A_ENSG00000276234_17_37465438_1	TADA2A	282	73	0	127	263	36	896	1062	930	1262	432	10	283	203	9	289	1474	1148	2046	56	3572	1093	1233	48
NSD1_ENSG00000165671_5_177269667_1	NSD1	491	126	363	793	705	307	1138	1386	1362	1534	510	491	395	1489	2616	2902	1640	2208	3150	743	581	2609	1588	22
FAM175B_ENSG00000165660_10_124828870_1	FAM175B	284	555	168	500	116	125	817	1083	857	1041	363	277	364	113	316	1820	1202	1622	1829	414	4316	1682	1173	104
PRKAB1_ENSG00000111725_12_119668380_-1	PRKAB1	370	319	322	53	190	283	893	1342	952	1124	431	488	359	538	1192	3016	1801	1633	2532	1534	22619	2526	1556	513
TOP2A_ENSG00000131747_17_40392666_1	TOP2A	450	437	600	706	424	6406	1265	1457	1027	1614	448	394	430	1092	3028	4159	1822	1788	3248	223	141	2133	1997	290
KDM2B_ENSG00000089094_12_121513346_1	KDM2B	726	692	586	698	14616	1095	1388	1702	1648	1861	623	675	497	3997	1737	1275	2390	2620	3428	79	128	3743	1990	1895
UBN1_ENSG00000118900_16_4874379_1	UBN1	736	495	522	578	507	235	1796	1884	2191	2097	697	674	759	660	2780	2760	2234	2927	3894	50	2206	4205	2524	246
NT_365	NA	741	855	1266	292	517	1490	1571	2401	1888	2669	739	1116	740	6627	3081	2729	2776	3227	5474	438	736	4602	2870	171
NT_415	NA	579	862	583	272	116	620	1066	1675	1545	1820	536	509	495	8841	4194	4995	1868	2239	2902	1343	314	3776	2273	599
CDK3_ENSG00000250506_17_76002538_-1	CDK3	552	383	135	1415	83	336	1547	1763	2037	2172	667	323	586	1406	1007	1418	2424	2853	3874	347	13379	2934	2666	204
ARNTL_ENSG00000133794_11_13360419_1	ARNTL	483	465	302	1914	1044	50	1132	1196	1165	1201	521	459	407	2408	2886	1133	1395	2044	2179	8629	299	1817	1215	1088
NPM2_ENSG00000158806_8_22025683_1	NPM2	531	394	675	266	879	8031	1428	1897	1423	2156	696	1015	665	2247	3026	1931	2127	2757	3333	135	6442	4128	2649	596
RB1_ENSG00000139687_13_48453085_-1	RB1	757	866	720	1747	908	7936	1701	2372	1896	3017	769	1186	674	4394	4430	9775	3395	3326	4449	600	2781	3715	3153	551
GSG2_ENSG00000177602_17_3724909_1	GSG2	706	380	339	434	451	298	1770	2389	2245	2278	710	793	619	2739	1542	2356	2826	2818	4376	134	787	3428	2571	217
NT_276	NA	354	750	680	1030	493	71	853	1054	998	984	349	472	340	1623	137	534	1166	1722	2260	14	548	1691	1181	427
FOXP3_ENSG00000049768_X_49251717_-1	FOXP3	350	235	219	173	293	159	856	1155	978	894	383	467	360	530	418	2229	1107	1574	1168	3	74	1760	860	226
YY1_ENSG00000100811_14_100262330_1	YY1	350	17	126	9	245	20	956	904	819	1080	330	163	249	165	273	219	869	1270	1735	20	29	1729	1258	15
NT_16	NA	832	1403	729	424	1020	4885	2271	2275	2275	2514	827	1026	693	5957	6115	7005	3007	3229	4444	165	1115	3799	2719	5264
WHSC1L1_ENSG00000147548_8_38329605_-1	WHSC1L1	528	820	552	5613	149	83	1353	1593	1563	2167	564	714	504	1461	2606	1575	2308	2620	3650	819	343	3335	2706	256
GADD45A_ENSG00000116717_1_67687669_-1	GADD45A	418	318	604	601	1488	1433	1038	1638	1216	1617	438	406	390	2927	1410	2724	1774	2081	2819	765	327	2743	1582	413
PRMT9_ENSG00000164169_4_147654386_1	PRMT9	585	382	189	901	747	5405	1540	2085	2005	1852	685	676	622	379	689	2157	2205	2732	2866	37	1214	3110	2042	8183
NSL1_ENSG00000117697_1_212782376_1	NSL1	696	274	483	682	741	177	1769	2441	2040	2319	963	336	771	2076	606	1524	2606	3698	4353	2330	35694	4856	2774	152
KEAP1_ENSG00000079999_19_10499759_1	KEAP1	933	260	739	4195	5710	13149	2215	2806	2438	2849	868	569	939	607	463	617	3046	3803	4034	2631	3125	4447	2240	6419
SETD8_ENSG00000183955_12_123390781_1	SETD8	92	27	51	25	0	0	324	333	366	207	103	376	100	10	28	11	194	261	162	3	212	210	134	1
NT_72	NA	563	730	977	307	1018	119	1476	1742	1792	1906	590	756	574	2327	2907	2248	2197	2370	4315	126	141	4108	3253	258
UBE2D3_ENSG00000109332_4_102801484_-1	UBE2D3	175	10	33	646	34	579	461	439	404	377	187	0	165	29	432	48	550	407	565	2389	92	404	195	1309
MGA_ENSG00000174197_15_41696622_1	MGA	509	344	293	745	912	28	1302	1708	1743	1832	566	263	513	775	734	1169	2187	2442	3192	591	174	3992	2242	264
NT_295	NA	522	813	406	3933	121	565	1327	1564	1574	2047	650	550	654	2000	2365	2959	1888	2274	3276	981	502	3220	2200	386
ING3_ENSG00000071243_7_120955598_1	ING3	567	210	187	411	846	848	1274	1414	1311	1645	493	226	495	194	1243	475	1832	2301	3095	1022	1440	2576	1896	245
ZNF687_ENSG00000143373_1_151290737_-1	ZNF687	473	397	309	99	314	2302	1003	1565	1508	1223	476	515	431	472	954	869	1678	1467	2554	1325	452	2702	1958	2973
BAZ1B_ENSG00000009954_7_73477196_1	BAZ1B	712	259	206	337	274	506	1520	2003	1958	2068	697	360	718	5218	846	6671	2682	2988	2858	139	16827	2598	2107	688
RYBP_ENSG00000163602_3_72446750_1	RYBP	576	342	492	11987	383	3240	1141	1469	1387	1797	521	609	414	1271	4792	1914	1785	1938	3181	550	160	3255	2289	116
CHUK_ENSG00000213341_10_100218761_-1	CHUK	233	138	380	1209	66	103	572	718	724	670	186	176	211	163	1608	2960	961	683	1729	150	3737	1012	356	111
FOXP4_ENSG00000137166_6_41587473_1	FOXP4	382	254	227	418	14	38	918	1253	919	1008	382	157	309	381	672	1850	1480	1410	2020	50	335	1482	1145	730
SMYD4_ENSG00000186532_17_1800065_1	SMYD4	125	120	171	473	0	14	347	412	418	412	118	156	104	138	27	0	401	491	782	130	2	507	343	75
HSPA1A_ENSG00000204389_6_31817332_1	HSPA1A	311	279	202	215	4	110	832	987	737	984	336	419	305	336	91	1431	1057	1021	1473	165	96	1458	1096	80
TDG_ENSG00000139372_12_103982929_1	TDG	268	127	265	43	399	137	741	775	797	800	250	273	301	386	733	2393	949	862	1661	703	3524	1786	1042	634
SP140_ENSG00000079263_2_230292669_1	SP140	409	493	570	992	144	369	851	1032	987	846	384	443	300	1220	836	2419	1140	1803	1575	569	133	1492	1561	394
EXOSC6_ENSG00000223496_16_70251260_1	EXOSC6	371	178	7	146	178	12	813	1000	1097	973	411	0	380	67	23	32	976	1253	1244	16	155	1492	885	21
NT_236	NA	505	1169	1023	1092	2406	533	1177	1575	1682	1942	658	852	554	7510	4714	5425	2028	2213	3252	177	348	3575	2524	683
HSPA1B_ENSG00000204388_6_31829658_1	HSPA1B	492	541	493	2056	534	191	1320	1516	1443	1659	521	709	435	2560	1704	1407	2002	2513	3641	277	3008	3094	1878	293
PHF13_ENSG00000116273_1_6619911_-1	PHF13	393	296	348	203	2555	645	1266	1250	1402	1503	522	298	407	4109	1866	5669	1576	2307	2627	5735	170	2897	1703	17425
SETD1B_ENSG00000139718_12_121809945_1	SETD1B	453	268	203	1321	5224	326	1170	1297	1407	1495	504	330	436	1237	246	1957	1761	1939	2154	249	66	2478	1163	6441
APBB1_ENSG00000166313_11_6402688_-1	APBB1	699	253	549	1595	119	1289	1469	2213	2167	2065	692	272	674	566	1541	1929	2031	2730	3656	139	268	3300	2363	350
SET_ENSG00000119335_9_128693735_-1	SET	302	229	53	66	51	1871	549	1000	942	552	253	246	303	1086	465	306	1109	1008	1456	29	304	1182	957	199
NT_740	NA	534	1079	611	731	691	79	1616	1874	1678	2259	710	1480	586	6980	4535	4294	2816	2714	3843	409	308	4167	2758	447
SIRT2_ENSG00000068903_19_38881127_1	SIRT2	590	781	313	526	500	220	1426	1570	1719	2142	731	1028	626	1213	1700	3178	2007	2688	4084	1882	1615	3184	2525	4558
KDM6A_ENSG00000147050_X_45070199_-1	KDM6A	431	506	279	449	822	1347	1172	1105	1320	1171	442	143	379	830	293	430	1994	2098	2830	118	3195	2705	1709	336
UTY_ENSG00000183878_Y_13366351_-1	UTY	565	820	546	767	1048	231	1102	1619	1570	1715	589	1523	516	3282	1442	4665	1606	2736	2885	152	763	3379	2053	396
ZNHIT1_ENSG00000106400_7_101223703_1	ZNHIT1	304	92	74	178	209	5	740	924	797	914	372	15	279	142	2049	234	1259	1121	1207	67	158	1598	770	106
PRMT7_ENSG00000132600_16_68353517_-1	PRMT7	526	290	352	99	180	434	1453	1807	1710	1980	642	450	559	1270	2364	1658	2246	2606	2605	674	116	3044	1839	131
ELP2_ENSG00000134759_18_36170093_-1	ELP2	501	130	176	197	111	13	1248	1460	1482	1378	537	150	432	2483	456	1957	1783	1962	2358	48	30	2118	1751	62
IDH1_ENSG00000138413_2_208248474_-1	IDH1	354	374	263	0	427	904	1008	1367	1074	1139	372	510	441	265	1113	1945	1399	1833	2422	349	99	1977	1206	169
NT_387	NA	572	1089	1045	435	2732	80	1615	1899	2087	2100	543	622	632	6676	3763	5318	2650	2383	3302	3766	232	3828	2496	748
CDK2_ENSG00000123374_12_55968821_-1	CDK2	657	192	395	746	163	379	1371	1995	1665	1725	575	518	507	379	616	218	2145	2799	3505	99	22	3044	1014	890
BRPF1_ENSG00000156983_3_9739604_-1	BRPF1	400	475	522	1716	1192	778	1132	1177	1288	1421	455	477	407	954	1033	1338	1457	2017	2589	109	166	2960	1434	1224
NT_293	NA	853	1459	1080	27849	3263	329	1627	2608	2127	2832	833	1014	697	5758	5017	5593	2869	3840	4149	1792	4095	4554	3183	1357
PAK2_ENSG00000180370_3_196814563_1	PAK2	592	400	193	170	435	23	1686	1643	1743	1857	734	562	489	475	963	767	2169	2660	3355	55	262	3250	1878	157
NT_507	NA	586	1099	531	792	1032	3078	1441	1751	1795	1876	651	833	549	7100	1732	4383	2056	2479	3577	23	719	3575	2499	792
NT_511	NA	239	323	379	200	216	316	708	737	584	770	279	427	283	1982	688	971	1039	1244	1021	210	600	1084	834	51
PCGF6_ENSG00000156374_10_103348968_1	PCGF6	620	601	365	2420	354	810	1308	2245	1631	1997	598	313	537	1734	507	1863	2049	2205	3760	243	318	3521	2365	6250
HLCS_ENSG00000159267_21_36759782_-1	HLCS	535	125	173	769	1261	8203	1366	1716	1680	1519	615	140	561	4812	2991	2381	2236	1966	3521	25	220	3931	2136	68
RNF8_ENSG00000112130_6_37371551_1	RNF8	554	508	239	12685	243	430	1151	1460	1586	1641	538	339	428	2517	1479	2436	2317	2068	3156	509	334	3072	1694	1377
GTF2I_ENSG00000263001_7_74716908_1	GTF2I	508	584	327	7988	799	388	1400	1554	1571	1597	574	847	556	2837	2018	1168	1685	2092	2544	74	789	2666	1504	282
PHF19_ENSG00000119403_9_120870476_1	PHF19	479	436	467	9808	923	74	1077	1332	1191	1214	470	410	400	533	1142	1209	1390	1837	2246	500	269	2158	1428	1227
UBE2E1_ENSG00000170142_3_23807411_-1	UBE2E1	446	572	341	227	59	444	1110	1304	1185	1185	589	264	394	192	783	1288	1785	1748	2824	714	121	2305	1330	2480
PIWIL4_ENSG00000134627_11_94577362_-1	PIWIL4	321	292	250	5084	49	384	736	819	918	914	266	274	249	251	1151	3100	1142	1434	2015	1499	976	1924	1118	271
CDYL_ENSG00000153046_6_4952282_1	CDYL	528	736	461	100	1126	30	1253	1534	1379	1808	566	329	499	2050	1544	2686	1902	2130	2876	131	199	3014	2064	53
SMEK2_ENSG00000275052_2_55599020_-1	SMEK2	390	307	431	214	635	885	1075	1391	1268	1606	463	333	464	3695	697	1032	1521	1603	2581	439	484	2322	1504	49535
KDM5A_ENSG00000073614_12_309950_1	KDM5A	887	757	707	2378	541	47623	2151	2431	2238	2877	1021	1225	863	4759	3275	1549	3541	3571	5866	2942	7849	4451	3504	12776
ASXL3_ENSG00000141431_18_33670712_1	ASXL3	600	684	1009	1448	727	285	1646	1945	1670	2133	713	599	582	1051	6663	4040	2546	2833	3758	439	613	3244	2296	238
REST_ENSG00000084093_4_56911424_1	REST	463	550	48	8446	1042	82	1503	1388	1648	1674	646	387	478	2739	3657	5732	2524	2165	2212	363	632	2599	1759	1068
RCOR3_ENSG00000117625_1_211289354_1	RCOR3	537	453	259	328	719	1281	929	1250	1248	1493	412	422	479	1865	118	1563	1521	1833	3112	2206	783	2541	1923	1313
ATN1_ENSG00000111676_12_6939017_1	ATN1	855	952	780	1945	1251	637	1599	2016	2187	2335	715	998	658	1982	1622	3841	3183	3205	4162	215	510	4696	2758	2407
ACTB_ENSG00000075624_7_5528655_1	ACTB	893	115	33	301	1129	473	1933	2366	2265	2576	830	32	677	931	1053	1975	3387	3354	4434	2277	5114	4228	2579	10279
NT_249	NA	689	1226	754	1232	1501	710	1824	2422	2098	2760	777	1212	739	3083	3934	4627	3085	3758	4887	780	3521	4395	3170	3473
NT_812	NA	685	1282	648	590	1501	156	1487	1955	1928	2204	763	937	598	4232	4015	5138	2679	2461	4546	266	2529	4156	2728	18722
HDAC5_ENSG00000108840_17_44091467_-1	HDAC5	802	702	769	6374	2042	48	2098	2233	2346	2732	855	752	642	5206	1028	1369	2860	2999	4496	313	355	4570	3128	75
UBE2N_ENSG00000177889_12_93411205_-1	UBE2N	619	331	322	441	986	414	1666	1974	1866	2400	689	465	611	1675	1145	1371	2648	2901	3808	28	247	3909	2788	364
NT_657	NA	316	816	228	334	621	32	684	957	643	1015	277	383	248	656	1244	1402	1229	867	1228	6615	23	1919	856	412
SIN3A_ENSG00000169375_15_75413003_-1	SIN3A	344	8	22	81	243	269	946	697	916	1214	308	104	336	538	508	1169	1198	1001	1880	66	132	1858	1086	47
RARA_ENSG00000131759_17_40355336_1	RARA	581	248	402	216	772	859	1370	1851	1880	1799	812	342	582	1479	4403	4588	1970	2649	3040	27	56	3237	1653	392
SIN3B_ENSG00000127511_19_16841963_1	SIN3B	611	677	439	646	3966	340	1392	1830	1919	2117	638	786	654	3131	2171	4395	2241	2246	3234	1402	4595	3738	2330	32540
H2AFX_ENSG00000188486_11_119095215_1	H2AFX	689	88	3	860	747	215	1515	2108	1873	2038	674	35	592	193	1371	2008	2545	2955	3692	323	3740	3793	2523	262
SETD2_ENSG00000181555_3_47123015_-1	SETD2	705	238	517	388	160	536	1490	1925	2113	1819	697	318	453	3057	1673	1485	2281	2846	4120	951	3099	3476	2376	2306
ZMYND11_ENSG00000015171_10_237632_1	ZMYND11	540	624	761	14	1440	598	1369	1534	1456	1736	564	436	550	8240	2922	5213	2416	2108	3125	324	92	3000	1953	4048
NT_294	NA	454	895	540	159	328	238	989	1555	1409	1724	468	1409	455	6272	6352	3596	1623	2349	3092	8554	313	2963	2345	152956
NT_5	NA	833	1182	1035	690	656	3008	2198	2587	2372	2698	963	2171	818	2648	1769	4567	3313	3022	3921	2096	751	4982	3373	1002
USP49_ENSG00000164663_6_41805890_1	USP49	438	333	264	355	2040	8	1102	1425	1295	1347	511	483	398	905	1629	529	1760	1602	2878	417	422	2780	1952	90
ATN1_ENSG00000111676_12_6935870_-1	ATN1	743	916	911	10533	1449	5886	1850	2134	2020	2289	1040	1263	710	2002	1276	1557	3107	3564	4700	1785	1076	5014	3213	26113
TAZ_ENSG00000102125_X_154420715_1	TAZ	618	150	183	392	1254	118	1423	1839	1685	2118	615	328	582	2924	2233	3183	2188	2873	3822	211	803	3375	2136	230
MSH6_ENSG00000116062_2_47803657_1	MSH6	452	143	156	93	161	436	939	1310	1142	1437	391	356	393	307	211	427	1406	1864	2831	367	338	2518	1496	176
GTF3C4_ENSG00000125484_9_132679669_1	GTF3C4	939	21	13	160	1201	15	2189	2841	2812	3073	1040	45	819	85	429	789	3545	4047	4602	2098	129	5146	3369	207
ARRB1_ENSG00000137486_11_75281108_-1	ARRB1	603	747	448	306	719	458	1362	1577	1566	1895	585	586	573	1236	6637	1384	2224	2692	3738	5565	2288	2956	2405	13168
RCOR1_ENSG00000089902_14_102721079_1	RCOR1	465	98	197	144	336	286	1058	1433	1282	1753	622	362	437	526	1289	604	1678	1949	2658	999	866	2252	1371	21308
HMGN1_ENSG00000205581_21_39348441_-1	HMGN1	496	837	422	34	882	182	1021	1485	1624	1830	655	634	485	2688	3950	1321	1896	2092	3233	59	387	3283	2231	3807
RNF40_ENSG00000103549_16_30766774_1	RNF40	737	43	171	308	3351	208	1566	2182	1860	1811	743	3	597	651	385	163	2250	3236	3407	122	330	3704	2359	2657
CDK3_ENSG00000250506_17_76001531_1	CDK3	316	252	287	78	751	63	928	1204	1008	1053	375	592	304	1621	1715	1677	1157	1208	1616	15	183	1991	1048	77
CIT_ENSG00000122966_12_119803317_-1	CIT	293	73	68	79	2248	18	706	1026	680	911	294	25	248	37	91	107	968	1246	1440	15	2	1093	787	13
INO80E_ENSG00000169592_16_30000946_1	INO80E	538	685	303	9324	171	561	1177	1732	1445	1535	536	580	386	838	1522	2375	1974	2232	2685	269	307	2914	2190	2194
INO80B_ENSG00000115274_2_74455842_1	INO80B	594	1038	550	988	945	1714	1787	2006	2027	2239	859	253	726	4464	2595	5586	2750	3340	3869	87	505	4252	2606	422
EYA3_ENSG00000158161_1_28004372_1	EYA3	311	246	367	1801	544	915	641	787	744	856	318	254	263	1071	367	1781	1040	1036	2233	161	12178	1598	1049	39782
TP53BP1_ENSG00000067369_15_43475619_1	TP53BP1	525	207	47	1251	1620	152	1262	1466	1451	1680	535	180	544	341	1645	4078	2131	2366	2788	110	603	2719	1878	1358
BCOR_ENSG00000183337_X_40062165_-1	BCOR	575	339	295	251	793	168	1368	1733	1873	1985	711	506	518	2067	1289	1802	2398	2038	3175	964	2524	2963	2049	402
PRDM4_ENSG00000110851_12_107746402_1	PRDM4	372	482	856	1065	140	19	943	1195	1099	1227	400	523	426	1685	1973	938	1748	1438	2649	303	604	2239	1436	581
HIRIP3_ENSG00000149929_16_29993776_1	HIRIP3	850	595	734	575	1313	3940	1852	2393	2314	2246	1036	641	684	1044	1620	6814	2858	3075	4509	841	1265	4750	2989	2168
CENPA_ENSG00000115163_2_26793223_1	CENPA	263	37	62	30	148	66	369	905	626	773	215	14	199	13	0	137	872	885	1141	56	84	1246	926	76
HLTF_ENSG00000071794_3_149041596_-1	HLTF	328	710	475	36	179	1914	873	1088	969	1430	428	295	408	4133	947	4357	1518	2010	2316	220	169	2180	1604	277
INO80E_ENSG00000169592_16_29996839_1	INO80E	361	435	205	1483	90	241	983	1290	940	952	462	425	314	27	648	1460	1264	1484	1561	2328	217	2307	1570	8695
DR1_ENSG00000117505_1_93360580_-1	DR1	362	338	624	6147	342	151	968	1244	1140	1496	339	301	366	1619	1889	2175	1581	1597	1794	9	169	2180	1434	167
AIRE_ENSG00000160224_21_44293038_1	AIRE	797	572	342	5666	1823	97123	1768	2212	1965	2443	820	841	729	1301	1262	2513	2343	2962	4292	52745	200381	4333	3069	163421
BRD3_ENSG00000169925_9_134050576_-1	BRD3	596	678	360	395	166	2142	1463	1798	1478	1589	577	422	552	1387	254	1229	1912	2199	2668	370	441	3752	2321	386
NT_141	NA	434	429	730	312	1123	262	906	1362	1269	1318	434	739	450	6141	3134	3679	1166	1781	1884	7953	2945	2559	1682	515
RNF8_ENSG00000112130_6_37368740_1	RNF8	427	57	60	50	131	81	877	912	1179	1099	378	37	327	243	144	685	1327	1473	1364	4534	82	1885	837	173
SETD7_ENSG00000145391_4_139523419_1	SETD7	504	661	904	164	1237	617	1427	1645	1540	1673	605	804	489	1410	1199	1011	1798	2022	2431	171	181	2668	1741	725
BRE_ENSG00000158019_2_28244800_1	BRE	283	212	111	112	608	67	693	849	774	869	284	402	250	1664	2230	2539	1101	955	1427	111	671	1552	1097	762
NCL_ENSG00000115053_2_231461599_1	NCL	760	154	82	1036	1503	306	2281	2627	2341	2543	893	303	714	1042	2491	4415	3016	3701	4253	35	70	5004	2665	282
HINFP_ENSG00000172273_11_119131622_1	HINFP	571	110	296	30	511	330	1248	1314	1512	1249	600	59	450	270	1034	527	1487	1822	1640	5143	4850	2071	1000	700
HDGF_ENSG00000143321_1_156745360_-1	HDGF	698	666	378	710	1037	1129	1630	2140	2168	2132	608	509	615	3052	3718	1293	2626	2308	3867	461	9757	4119	2486	16830
KDM6B_ENSG00000132510_17_7852176_1	KDM6B	328	314	230	32	69	3	630	947	898	866	314	477	323	499	949	1807	900	1308	1600	160	53	1472	1285	15
CHD7_ENSG00000171316_8_60742833_1	CHD7	901	1758	1139	551	911	4654	2042	2551	2420	2975	985	1548	822	9714	3074	3685	3725	4035	6073	281	274	5025	3541	8012
SAP30L_ENSG00000164576_5_154451208_1	SAP30L	472	333	213	4979	7094	2692	1393	1804	1542	1943	536	597	638	3983	2467	2543	2088	2274	3064	83	324	2728	1674	497
YAF2_ENSG00000015153_12_42237621_-1	YAF2	565	522	739	465	555	1019	1310	1502	1621	1846	604	1379	496	1432	1379	1569	2071	2381	3273	250	226	3503	2258	1076
NT_14	NA	437	702	228	207	6543	9372	884	1349	1092	1124	358	156	337	3559	3694	2787	1307	1612	1822	369	536	2416	1392	90
CDC6_ENSG00000094804_17_40291137_-1	CDC6	583	258	302	15	5098	52	1596	1496	1630	1604	611	264	556	1216	1351	804	1958	2547	2397	34	183	2453	1689	231
NT_539	NA	692	1253	1139	1047	469	6768	1727	2327	1809	2558	699	1514	663	3494	3893	6256	2971	3299	5260	1116	1695	4046	2638	1420
CTR9_ENSG00000198730_11_10763685_-1	CTR9	787	630	262	97	1703	419	1847	2129	2190	1838	763	423	738	1439	1303	1891	2170	2706	3495	4110	1524	3505	2375	125
KDM4C_ENSG00000107077_9_6814740_1	KDM4C	546	755	614	2882	222	528	1346	1747	1599	2125	676	593	495	1603	3814	2755	1890	2508	3076	158	291	3189	2351	1505
PADI1_ENSG00000142623_1_17229002_-1	PADI1	741	909	559	295	193	62	1680	2190	1990	2218	760	584	652	2251	637	2708	2572	2585	4313	282	145	3723	2235	246
EYA1_ENSG00000104313_8_71322215_1	EYA1	453	342	657	1469	890	569	1455	1485	1712	1633	551	968	535	464	1540	4565	1886	2437	3049	398	160	3075	2387	234
INO80C_ENSG00000153391_18_35479400_-1	INO80C	796	567	577	323	934	501	1697	2581	2123	2550	858	793	751	2416	1496	1140	2837	3126	5654	2762	2708	5138	2964	1775
NT_450	NA	622	741	871	3485	581	367	1352	1830	1999	2129	601	997	570	1698	4710	6658	2245	2294	3886	15712	1462	3770	2409	2957
APOBEC2_ENSG00000124701_6_41061538_1	APOBEC2	714	684	414	1098	899	449	1916	2414	2207	2259	937	591	814	943	2199	1643	3013	3544	5361	99	751	5253	3866	271
HR_ENSG00000168453_8_22127589_1	HR	427	305	398	385	261	1636	807	1071	1133	1150	487	452	376	5493	843	1632	1495	1796	1768	1381	97	2735	1316	59
HMG20B_ENSG00000064961_19_3576580_-1	HMG20B	442	194	163	331	557	376	1015	1529	1098	1509	482	697	481	1279	1317	1023	2019	2146	2804	87	65	2512	1525	164
BRPF3_ENSG00000096070_6_36204774_-1	BRPF3	438	353	357	96	91	119	1269	1546	1435	1735	533	211	530	2410	1149	1916	1874	2065	2884	75	189	3231	1705	3729
SENP3_ENSG00000161956_17_7571382_1	SENP3	264	486	876	1755	1102	568	716	832	654	1061	335	209	280	220	1509	1315	1117	1054	1719	697	134	1547	1127	5261
SUV420H1_ENSG00000110066_11_68180187_1	SUV420H1	584	511	655	320	1456	240	1315	1315	1402	1529	575	468	414	1284	2032	1262	2075	2134	3017	168	455	3311	1867	140
TAF5L_ENSG00000135801_1_229602534_-1	TAF5L	510	877	819	8014	573	124	1011	1566	1280	1667	520	507	451	703	388	1005	1661	2386	3928	170	150	3202	1839	1393
NT_255	NA	543	961	953	752	140	3032	1248	1693	1502	1426	529	761	679	3786	1839	3264	2006	2648	3968	428	459	3700	2343	325
KAT2A_ENSG00000108773_17_42119408_1	KAT2A	411	285	717	1625	196	813	835	1218	784	969	361	335	305	1406	290	298	1033	1486	1646	31	112	1873	1401	175
AURKB_ENSG00000178999_17_8207322_-1	AURKB	389	24	6	315	86	49	924	1583	1119	1087	524	99	460	29	1207	680	1334	1770	1921	10	72	1375	848	11
NT_481	NA	689	1260	1292	1834	1457	1089	1804	2165	2145	2485	750	967	621	3617	4053	7832	2987	3390	4162	315	9052	3557	2372	353
BRDT_ENSG00000137948_1_91992290_-1	BRDT	346	597	602	152	32	723	797	1159	867	1091	350	582	289	871	4710	3174	1136	1460	2614	6015	202	1934	1624	318
NT_322	NA	480	1048	723	991	1477	68	1464	1623	1598	1931	523	863	520	3046	3343	4266	1953	2258	2706	155	220	3537	2050	447
SFPQ_ENSG00000116560_1_35187207_-1	SFPQ	465	211	96	131	84	323	1212	1296	1384	1268	484	165	441	92	229	141	1586	1870	2561	7	48	2501	1543	24
NT_206	NA	436	466	619	510	201	375	1024	1063	1368	1165	380	291	426	1468	1697	3357	1595	1548	2512	789	56	2569	1558	1473
SCML2_ENSG00000102098_X_18246592_-1	SCML2	259	19	142	4231	131	22	697	880	791	743	278	258	277	660	396	1776	1187	993	1050	112	89	1350	718	236
NT_290	NA	664	818	1190	404	2008	1156	1818	2363	2122	2412	719	1652	704	3578	6734	11835	2910	2812	3680	6476	179	3615	2974	4105
NSD1_ENSG00000165671_5_177269772_1	NSD1	466	788	104	104	386	267	976	1441	1268	1120	423	204	431	2583	1648	6305	1406	1771	1956	23	36	2053	1443	655
CDK1_ENSG00000170312_10_60784785_1	CDK1	525	18	7	42	717	191	1098	1522	1359	1116	484	54	375	108	545	2003	1193	1465	1631	89	25	1706	1145	66
AURKC_ENSG00000105146_19_57232105_1	AURKC	632	506	697	531	162	214	1177	1568	1230	1802	589	1020	431	1704	1282	3192	1844	2218	3438	7375	78546	2820	1712	1516
APOBEC3A_ENSG00000128383_22_38959560_-1	APOBEC3A	582	577	300	405	281	380	1259	1704	1585	1837	530	455	503	1825	3806	4725	2054	2160	3649	94	398	3066	1882	730
DNMT3L_ENSG00000142182_21_44260799_-1	DNMT3L	245	584	72	150	2	13	668	1081	863	763	227	189	260	806	712	1973	737	856	1156	473	1096	992	1035	10
TEAD3_ENSG00000007866_6_35475428_1	TEAD3	550	207	312	286	70	60	1462	1857	1654	1857	606	489	480	806	687	2477	2031	1978	2556	48	249	2923	2019	2002
HELLS_ENSG00000119969_10_94592453_-1	HELLS	397	408	92	19	1138	2	874	934	998	1159	344	203	264	89	620	1087	1270	1567	2051	12	16	1757	1289	282
SMYD1_ENSG00000115593_2_88084369_1	SMYD1	781	701	469	408	1001	835	2234	2362	2347	2664	888	1074	786	4963	2372	2471	2891	3566	5171	155	1130	4745	2909	262
NAA60_ENSG00000122390_16_3476289_-1	NAA60	970	1114	848	339	1091	565	1688	2391	2176	2352	826	1928	743	1140	1054	2725	2851	3627	4703	13005	1146	4709	3369	1744
PRDM2_ENSG00000116731_1_13773183_1	PRDM2	542	718	544	320	1355	32	1126	1812	1461	1847	610	633	449	2508	1125	962	2192	2032	3680	334	9125	2663	1678	733
TNP1_ENSG00000118245_2_216859689_1	TNP1	736	773	416	367	467	524	1400	1585	1862	2016	610	1059	592	975	1937	2698	2242	2664	4018	620	491	3917	2430	21772
TEAD1_ENSG00000187079_11_12862296_1	TEAD1	581	379	312	518	302	176	1441	1703	1950	1901	714	48	667	3030	2083	1247	2272	2746	3271	253	91	2681	2147	327
KMT2C_ENSG00000055609_7_152150989_-1	KMT2C	440	651	419	283	60	1386	986	1316	1094	1146	390	427	450	526	261	713	1269	1315	2177	670	300	1627	1400	657
TAF5_ENSG00000148835_10_103378478_-1	TAF5	472	277	95	149	422	299	974	1233	1540	1374	551	340	471	441	728	736	1684	2168	1780	90	44	1923	1361	180
L3MBTL1_ENSG00000185513_20_43532787_-1	L3MBTL1	697	240	307	667	358	76	1683	1869	1641	2243	588	553	606	4239	2877	4401	2604	2868	4263	121	343	3396	2439	11962
MOV10_ENSG00000155363_1_112699704_1	MOV10	409	126	351	73	19419	18	777	959	958	897	364	292	290	133	69	618	1117	1435	1608	59	60	1675	1180	14
NT_434	NA	601	896	830	2783	319	2423	1337	1785	1597	2077	625	1070	557	6697	7483	7473	2602	2498	4320	513	4110	4216	2922	2760
NT_15	NA	309	487	362	412	55	231	802	1144	852	1275	381	390	301	2094	1002	3226	1111	1335	2357	1184	943	1615	1464	215
CLNS1A_ENSG00000074201_11_77624967_-1	CLNS1A	480	101	35	62	106	106	1071	1720	1353	1352	608	111	397	1032	640	1024	1881	2478	3275	20	1047	2485	1503	75
RBBP7_ENSG00000102054_X_16863029_-1	RBBP7	530	202	182	262	693	417	1343	1310	1633	1643	539	314	525	1428	518	1633	2067	2002	2356	6846	322	2742	1559	6034
HDAC8_ENSG00000147099_X_72490973_1	HDAC8	457	413	894	308	825	199	1064	1525	1133	1598	452	479	427	854	912	3304	1620	2133	2821	781	9661	3108	2088	3860
MAZ_ENSG00000103495_16_29808716_-1	MAZ	660	722	513	8811	1415	441	1449	1852	2116	2447	801	814	609	1828	1059	3019	2495	3209	3955	312	18421	3744	2150	3820
ING2_ENSG00000168556_4_183506274_1	ING2	346	397	574	216	331	2971	1014	934	1213	1265	279	467	309	1148	2012	3428	1315	1517	1873	353	2929	2208	1271	7502
YWHAB_ENSG00000166913_20_44904973_-1	YWHAB	302	338	109	628	424	247	642	1140	970	984	417	202	289	670	1690	1359	1035	1133	1889	295	277	1703	1276	857
ACTR8_ENSG00000113812_3_53870106_-1	ACTR8	505	73	135	50	294	22	1409	1555	1470	1499	661	453	458	64	0	427	2016	2290	2975	114	20575	2390	1884	243
CHEK1_ENSG00000149554_11_125629287_1	CHEK1	522	71	12	60	50	10	1238	1398	1274	962	478	0	393	8	0	301	868	1309	1419	7	13	1309	1261	31
NFYB_ENSG00000120837_12_104121254_-1	NFYB	571	223	112	1139	607	162	1219	1471	1622	1770	502	111	444	397	251	689	1765	1670	2245	53	155	1930	1398	206
RUVBL2_ENSG00000183207_19_49007359_1	RUVBL2	210	22	26	43	2	6	382	528	534	589	216	9	121	126	54	0	640	479	756	10	26	522	463	2
KAT8_ENSG00000103510_16_31130497_-1	KAT8	710	48	22	118	52	3	1588	2229	2006	2050	954	40	618	1066	193	88	1892	2603	2612	38	38	2656	2122	513
MBD6_ENSG00000166987_12_57524742_1	MBD6	745	843	552	699	401	10369	1848	2703	2196	2497	710	826	612	3233	2299	4188	2731	3360	4566	455	281	4238	3075	7485
ASF1B_ENSG00000105011_19_14136356_-1	ASF1B	744	759	788	385	248	172	1745	2157	1853	2280	684	686	618	3110	2184	3806	2810	2298	3098	1168	1050	3168	2065	864
ING5_ENSG00000168395_2_241709263_-1	ING5	407	264	341	2131	396	75	997	1176	1038	1565	581	492	377	187	564	1170	2169	2156	2665	193	227	2428	1775	79
ZNF217_ENSG00000171940_20_53582228_-1	ZNF217	347	94	101	1807	538	1315	896	943	1072	750	314	138	193	119	1811	246	1024	1085	1691	868	644	1580	813	6782
[truncated: 4,001 more rows]

## Sheet: Supplemental-Table2.ranks
id	HLF_2D_vs_T0	HLF_3D_vs_T0	PLCPRF5_2D_vs_T0	PLCPRF5_3D_vs_T0	total_score
ASH2L	-6.53789	-3.15637	-5.01347	-3.5632	-18.2709
MEN1	-3.95676	-4.43177	-4.32817	-3.06752	-15.7842
KMT2A	-2.38225	-2.7903	-4.77479	-4.60291	-14.5502
TADA3	-4.12307	-1.33097	-4.75291	-3.44313	-13.6501
MAP3K7	-3.32075	-4.63803	0.219423	-5.65626	-13.3956
SUZ12	-4.03728	-3.607	-2.35025	-3.00961	-13.0041
EED	-3.67963	-4.15124	-2.68529	-2.40899	-12.9251
BAP1	-4.01727	-4.32306	-3.18646	-0.694283	-12.2211
UHRF1	-2.27024	-5.04645	-2.43701	-2.196	-11.9497
MGEA5	-4.11964	-3.23806	-1.58003	-2.60662	-11.5444
PRKDC	-3.8344	-0.67921	-5.0554	-1.47252	-11.0415
BAZ2A	-1.34419	-3.34061	-2.50426	-3.62786	-10.8169
TADA1	-0.933227	-2.90375	-0.786615	-5.16027	-9.78386
BRCA1	-2.70004	-1.86886	-1.78763	-3.36892	-9.72545
ARID1A	-3.6371	-1.69529	-1.62191	-2.66354	-9.61785
BRPF3	-3.10799	-1.5181	-0.760475	-3.97449	-9.36106
TEAD3	-1.69486	-1.25809	-3.45462	-2.07117	-8.47875
CCDC101	-2.39894	-1.33438	-2.58759	-2.15264	-8.47355
TAZ	-2.45546	-0.650859	-2.2027	-3.16056	-8.46958
ZNHIT1	-3.94409	-0.933153	-1.7032	-1.7032	-8.28365
KAT6A	-1.49759	-3.19777	-0.267848	-3.01923	-7.98243
EP300	-1.22697	-0.9859	-4.25009	-1.46521	-7.92818
VRK1	-2.19389	-2.4292	-1.17858	-1.95739	-7.75905
SMARCC2	-0.944775	-1.59755	-1.26556	-3.85674	-7.66462
SAFB	-2.50448	-1.22019	-1.35405	-2.54869	-7.62741
H2AFX	-3.55185	-0.705049	-1.15492	-2.20242	-7.61424
EZH2	-1.83968	-1.43293	-1.25506	-2.94869	-7.47636
CHD2	-0.310469	-2.66504	-2.29075	-2.15224	-7.4185
GSG2	-1.56793	-3.45684	-0.746492	-1.59103	-7.36229
IKBKAP	-2.8671	-0.458558	-1.95739	-1.96098	-7.24403
KAT7	-1.89572	-2.29155	-0.600621	-2.23401	-7.02189
TAF6L	-1.0531	-0.747657	-2.76741	-2.37347	-6.94164
FOXP1	0.430638	-1.21026	-2.69405	-3.46015	-6.93381
CECR2	-2.56395	-2.4209	-1.16719	-0.753206	-6.90525
CBX4	-1.62002	-1.35637	-2.05683	-1.51041	-6.54363
UBR5	-1.57188	-1.20526	-1.68416	-1.96453	-6.42583
KDM3B	-1.84579	-0.779604	-0.700689	-2.95098	-6.27706
TRIM33	-2.70743	-1.28596	-0.813976	-1.46851	-6.27588
ASF1A	-1.01185	-2.72499	-0.431575	-2.09021	-6.25863
TEAD1	-3.14911	-1.08576	0.160585	-2.16191	-6.2362
WHSC1	-3.21677	-0.655077	-0.780992	-1.56708	-6.21992
MLLT6	-2.41235	-0.664281	0.123811	-3.17464	-6.12745
WAC	-5.20326	2.7139	-4.55166	0.92325	-6.11777
JMJD6	-3.12636	-0.738428	-2.68774	0.519519	-6.03301
KAT2A	-0.94696	-0.669708	-2.66657	-1.64849	-5.93173
SMARCA2	-2.03677	-1.1517	-1.58137	-1.15763	-5.92747
ATRX	-2.76899	-1.07499	-3.42384	1.45537	-5.81245
A1CF	-0.732687	-1.50391	-2.25626	-1.29612	-5.78897
KMT2D	-3.26108	0.969279	-5.09576	1.61631	-5.77124
ING5	-1.30206	-0.774923	-2.82702	-0.81511	-5.71911
CARM1	-4.98932	2.70746	-4.24395	0.847681	-5.67813
TAF5L	1.47822	-1.56708	-1.67085	-3.85097	-5.61067
CHD1	-2.92489	-1.16221	-0.417198	-1.06362	-5.56792
PARG	-1.97232	-1.27379	-1.33112	-0.891638	-5.46887
SET	-1.62474	-0.774898	-1.78091	-1.21747	-5.39802
ZZZ3	-1.91514	-0.647432	-1.64178	-1.12459	-5.32894
RRP8	-0.880513	-1.35899	-0.917574	-2.1475	-5.30458
WSB2	0.426989	-2.22738	-0.730931	-2.76815	-5.29947
L3MBTL3	1.04344	-1.0983	-4.44236	-0.800903	-5.29812
MSL2	-0.367148	-2.29719	0.490475	-3.07894	-5.25281
PHC3	0.554988	-2.419	-1.30199	-2.05962	-5.22561
PARP1	-0.546422	-2.07264	-2.01053	-0.575135	-5.20473
CXXC1	-3.30605	0.478313	-0.69728	-1.53493	-5.05995
SETD8	-1.37634	-2.20363	-0.519519	-0.936554	-5.03604
RAD54L2	-2.67549	-0.667885	-0.38833	-1.2753	-5.007
HDAC7	-1.77911	-1.22976	-0.432915	-1.54745	-4.98923
PAK2	-0.704499	-1.38578	-1.56056	-1.1238	-4.77463
RAD54L	-1.01084	-1.68935	-0.385683	-1.58084	-4.66671
RNF168	-1.86182	-1.38979	0.195908	-1.60529	-4.66099
HDAC5	-0.653491	-0.8769	-1.87644	-1.23138	-4.63821
SUPT3H	-1.5492	0.355689	-0.642522	-2.75728	-4.59331
CHD8	-1.38224	0.523168	-2.19499	-1.42193	-4.476
SETD2	-2.4247	-0.201805	-0.71231	-1.04564	-4.38445
BRWD3	-0.336092	-0.653491	-2.53466	-0.831974	-4.35622
MDC1	-1.25394	-0.380333	-0.655608	-1.94275	-4.23264
UBN1	-1.5707	-0.476358	-0.200184	-1.9784	-4.22564
ZMYM3	0.0228345	-2.10556	-1.2398	-0.890996	-4.21352
PADI4	-0.312016	-0.352793	-0.962096	-2.5025	-4.12941
RYBP	0.0600217	-2.06053	-0.490986	-1.62575	-4.11724
BRMS1	0.653373	-0.817671	-0.543695	-3.40049	-4.10848
BRPF1	-0.316665	-0.82661	-1.1623	-1.77065	-4.07622
HELLS	-1.10344	-0.962096	-0.670846	-1.32609	-4.06248
PRMT7	0.342543	-0.560241	-1.83321	-1.96928	-4.02019
TRIM28	-0.729834	-0.651539	-1.24064	-1.33092	-3.95293
INO80C	-3.32492	-0.357417	-1.156	0.934383	-3.90395
MOV10	-1.24913	-2.71361	1.45497	-1.33031	-3.83809
NBN	-1.64081	0.508498	-1.59905	-1.036	-3.76736
PRDM7	-0.757036	-1.13648	-0.437445	-1.39529	-3.72625
USP49	-0.469275	-2.34805	-0.829474	-0.0409	-3.68774
CBX7	-0.664663	-0.881438	-1.61082	-0.506584	-3.6635
MSL1	-1.48873	-1.66989	0.87936	-1.36006	-3.63932
KMT2B	-0.585645	-0.124788	-0.264026	-2.64907	-3.62353
FOXP4	0.561933	-3.24188	-0.382643	-0.560762	-3.62336
BRCA2	-1.48258	-0.189599	-0.848783	-1.07956	-3.60052
POLE3	-3.42361	0.877064	-2.33273	1.27977	-3.59951
PCGF5	0.279246	-2.86318	0.690178	-1.69381	-3.58757
MBIP	-2.32075	-1.08843	-0.548674	0.438076	-3.51978
MTF2	0.895342	-1.56655	-2.03792	-0.765584	-3.47471
MLLT1	-0.255824	-1.25964	0.68814	-2.64388	-3.4712
H3F3B	-1.31976	-1.40581	0.117259	-0.760976	-3.36929
MTA2	-2.2937	-0.789601	-1.34746	1.08665	-3.34411
PHF13	-1.59662	-1.8127	2.09434	-2.02389	-3.33888
BAHD1	0.242832	-1.01752	-4.09227	1.5623	-3.30465
FBRS	-1.83636	0.306783	-0.626738	-1.08904	-3.24536
TAF4	-2.77695	0.886558	-0.906263	-0.439101	-3.23575
NCOR1	-0.228773	-1.6552	-2.19406	0.845667	-3.23237
HDAC1	-0.566774	-0.981841	0.566887	-2.2411	-3.22282
PRKAG1	-0.647702	-1.304	-0.574874	-0.69229	-3.21887
LBR	-0.740143	-1.71253	-1.45661	0.735844	-3.17345
MUM1	-1.26399	-0.706903	-1.43684	0.239434	-3.16829
CBX8	0.434341	-1.4977	1.11359	-3.14748	-3.09725
SIRT7	-0.801563	-1.43195	-1.46885	0.690178	-3.01219
MGA	-1.32454	-0.728693	-2.40699	1.47016	-2.99007
GFI1B	0.475163	-2.61981	0.397745	-1.23749	-2.98439
HDGFRP2	-2.58878	0.646103	-0.697193	-0.310798	-2.95067
HMGN1	0.504234	-0.577427	-0.766953	-2.006	-2.84615
DOT1L	-0.707412	-1.04991	-2.85465	1.77547	-2.8365
APOBEC2	-0.929371	0.870536	-1.34582	-1.39052	-2.79518
SMARCA1	1.02337	-0.319293	-2.88276	-0.593443	-2.77213
SMARCAL1	1.19326	-1.38762	-1.22899	-1.30289	-2.72624
ANP32A	-1.23516	-0.806597	-0.455808	-0.223727	-2.72129
INO80D	-0.454643	1.24981	-2.38272	-1.12672	-2.71427
MAPKAPK3	-0.223263	-2.0662	-0.666271	0.248767	-2.70697
ARID4A	-0.14587	0.871245	-1.49227	-1.91428	-2.68117
TLK1	-0.560257	-0.851397	0.214919	-1.46153	-2.65826
ANP32E	-1.31573	1.1749	-0.809668	-1.70089	-2.65138
MYO1C	-0.424766	-0.757136	1.10945	-2.50243	-2.57489
CHTOP	-0.418357	-1.93259	0.798412	-1.00968	-2.56222
PADI2	-0.471894	-1.08875	-1.36716	0.389287	-2.53852
HSPA1A	-0.882166	-1.36644	-1.27343	0.986952	-2.53508
PSIP1	0.366148	-0.808493	-0.925549	-1.07704	-2.44494
ACTR5	-1.21244	-0.657084	-1.95825	1.40385	-2.42392
CBX2	-0.553805	1.09742	-1.24198	-1.72421	-2.42258
ARID1B	0.960943	-1.25275	-1.42159	-0.691777	-2.40518
ING4	-0.076	-1.16049	-0.126464	-1.0301	-2.39303
UBR7	-0.158228	-1.45961	-0.112884	-0.635862	-2.36658
H2AFZ	-2.76978	-0.372644	-2.20347	3.01962	-2.32627
YAF2	-0.222486	-0.702655	-0.44659	-0.931109	-2.30284
PRDM16	-0.926355	0.609577	0.218661	-2.19114	-2.28926
APOBEC3F	-0.380427	-1.75835	-0.867644	0.724297	-2.28213
KMT2E	-1.40494	-1.09472	-0.231184	0.45058	-2.28027
KDM4A	-1.46767	1.23851	-1.20422	-0.832653	-2.26603
RLIM	-0.148442	-1.10014	-0.613644	-0.399441	-2.26167
TFPT	0.427907	-1.59769	-2.63912	1.55382	-2.25508
UBE2T	-3.03013	1.09598	-1.36147	1.04629	-2.24932
SMARCD2	-1.77963	-1.36064	0.335998	0.559138	-2.24514
PRR14	-0.1964	-0.750313	-0.902639	-0.386539	-2.23589
RSF1	-0.325938	-0.960546	0.310833	-1.25302	-2.22867
ALKBH1	-0.64363	0.0683743	0.391281	-2.02971	-2.21369
RPS6KA4	-0.652592	0.682104	-1.25357	-0.982967	-2.20702
CHD1L	0.180904	-0.628544	-1.036	-0.715682	-2.19932
VDR	-0.665205	0.314357	-1.10298	-0.740717	-2.19455
ERBB4	0.383419	-0.538742	-1.22935	-0.790726	-2.1754
TEAD4	-1.23749	0.895342	-0.640278	-1.18594	-2.16836
ING3	-3.14199	1.96229	-1.72303	0.756392	-2.14633
PADI1	0.195908	-0.94002	-0.352441	-1.02999	-2.12655
PRMT8	0.388893	-2.42195	0.240279	-0.32327	-2.11604
GADD45A	-0.0438	-0.966616	-0.17523	-0.917358	-2.103
APOBEC3H	-0.240355	-1.06065	-0.382402	-0.412311	-2.09571
TAF3	-1.72068	1.37257	-0.924928	-0.820764	-2.09379
SMYD4	0.266883	-0.71231	-0.175666	-1.44273	-2.06383
BRDT	0.510154	0.851953	-1.53493	-1.86758	-2.0404
SATB2	-0.652963	-0.530944	-0.25512	-0.598996	-2.03802
MSH6	-1.05385	-0.338822	-0.392448	-0.220873	-2.006
PRMT6	-0.0701	-0.667037	-0.446991	-0.8189	-2.00307
HDAC6	-0.920276	-0.769347	0.209075	-0.52191	-2.00246
HIF1AN	-1.07803	-0.465365	-0.0646	-0.387322	-1.99533
BRD1	-0.723584	-0.765179	0.225607	-0.702261	-1.96542
FOXP3	-0.322275	-0.664362	-0.0871	-0.884989	-1.95869
MORF4L2	-0.420102	-1.44079	0.191951	-0.253109	-1.92205
TDG	-0.701169	0.536645	-0.367877	-1.32462	-1.85703
UBE2H	0.234853	0.516827	-1.73154	-0.869795	-1.84965
CHD5	-0.405663	-0.813354	-1.19007	0.595389	-1.8137
MAZ	-0.873349	0.435606	-2.31858	0.949504	-1.80682
SP1	-0.303093	-2.36235	1.56812	-0.674875	-1.7722
UBE2A	-1.8197	0.713319	-1.24991	0.612824	-1.74347
HP1BP3	0.125454	-1.43993	0.0885068	-0.513173	-1.73914
PCGF3	-0.114288	-0.407224	-0.87283	-0.333707	-1.72805
SETD3	-1.00462	-1.913	0.254285	0.956756	-1.70658
TADA2B	2.7139	-0.878145	-1.61277	-1.87857	-1.65558
PARP3	0.271257	-0.349265	-0.165535	-1.39651	-1.64005
PRDM8	0.406028	-1.34994	0.674218	-1.36809	-1.63778
KDM5B	-0.351377	-1.52244	-0.66039	0.909918	-1.62429
ARID2	-0.126906	-1.32765	0.159518	-0.319329	-1.61437
KDM6A	-0.389084	1.25809	-2.88256	0.401702	-1.61185
PHF10	0.218288	-1.3623	0.810061	-1.27063	-1.60458
GATAD2A	0.183056	-0.882464	-0.449295	-0.44377	-1.59247
UIMC1	-0.314357	-0.652963	-1.26666	0.647914	-1.58606
APEX1	-2.73278	1.21625	-1.63093	1.56393	-1.58353
MLLT10	0.286484	-0.92974	-0.14727	-0.791505	-1.58203
MYSM1	-1.60868	-0.829005	-0.125657	1.03447	-1.52887
CHD7	0.307356	-0.726698	-1.54967	0.450004	-1.51901
LRWD1	-1.13875	-0.884989	-0.358526	0.870246	-1.51202
ERCC6	-0.148308	-0.744752	0.479464	-1.07803	-1.49163
HDAC11	-0.103738	-1.75622	-0.160635	0.565559	-1.45503
APOBEC3D	-0.337299	-0.296184	0.252487	-1.04635	-1.42735
ZNF687	-0.648745	0.497737	-2.12101	0.850535	-1.42148
PHC2	0.363984	0.991911	-0.960546	-1.80788	-1.41253
PHF14	-0.755797	0.388989	-0.322786	-0.710433	-1.40003
EZH1	-0.191505	0.292336	-1.02945	-0.456354	-1.38498
KAT6B	0.851953	-0.862551	0.812902	-2.175	-1.37269
HLCS	-1.63992	-0.619481	2.87384	-1.98472	-1.37029
FBRSL1	-1.42319	1.82763	-1.01548	-0.74688	-1.35792
TP53BP1	-2.13571	0.913605	0.269307	-0.401768	-1.35457
IKZF3	0.431564	-1.63279	1.17616	-1.31888	-1.34395
RAI1	-0.804765	0.927125	-0.759301	-0.670561	-1.3075
NAP1L1	-0.370886	-1.16719	-0.117601	0.349032	-1.30665
SETD6	-0.169906	0.589425	-1.23294	-0.448294	-1.26171
SMARCA4	-0.825737	-1.11011	1.92668	-1.2045	-1.21366
BAZ1B	-2.80019	-1.0003	3.00154	-0.374852	-1.17381
DDX50	0.231991	-1.12019	1.33578	-1.61961	-1.17202
APBB1	-0.482237	1.13639	-0.564267	-1.24774	-1.15786
ANKRD32	-1.21441	-0.578956	1.152	-0.494158	-1.13553
CDYL2	0.231584	-0.784812	0.1376	-0.69579	-1.11142
PRDM14	0.134677	0.141216	-0.361361	-1.02171	-1.10717
PBRM1	-0.305737	-0.736127	-0.542027	0.501304	-1.08259
GFI1	-0.176096	1.48137	-0.665024	-1.69921	-1.05896
CDYL	-0.0473	-0.930443	1.24608	-1.31819	-1.04985
DNAJC2	-1.75741	1.08215	-1.77791	1.41737	-1.0358
TET3	-0.72301	-0.540577	-0.531416	0.774898	-1.02011
PHF8	-2.75793	-1.11835	2.22924	0.629894	-1.01715
PADI3	0.117453	0.5996	0.257024	-1.9841	-1.01002
PRMT2	-0.122139	-0.340569	0.65269	-1.19949	-1.00951
NCOR2	-1.27099	-0.150599	-0.26641	0.777518	-0.91048
MBD3	0.411986	-1.2355	-0.789601	0.709387	-0.903731
SMARCD3	0.899044	-0.450825	-0.874128	-0.452521	-0.87843
HDAC4	0.866365	-0.43785	-0.912219	-0.369328	-0.853031
SNAI2	0.150237	-0.241982	-0.448709	-0.304685	-0.845138
SFMBT1	0.314357	1.26686	-2.9838	0.583526	-0.819061
PRDM1	0.115159	-1.15858	-0.0706	0.296133	-0.817868
H2AFY2	-0.855986	2.46922	-0.417925	-2.00548	-0.810168
ZCWPW1	-1.46855	0.198685	1.18052	-0.709209	-0.798555
PAGR1	-1.63421	0.883625	-3.25165	3.21112	-0.791112
ZHX1	-0.30507	-0.648223	-0.197657	0.371254	-0.779697
H3F3A	-0.538157	-1.54961	2.05962	-0.748046	-0.776196
HMG20B	-0.0882	-0.683631	-0.754043	0.754265	-0.771629
GATAD2B	0.182131	-0.628009	0.982508	-1.27568	-0.739054
EYA1	-0.43785	0.57884	0.0672422	-0.934756	-0.726524
GLYR1	-0.917933	0.802251	1.46521	-2.05521	-0.705681
DPF1	-0.223088	0.902118	-0.323938	-1.02945	-0.674361
TLE4	-0.176311	-0.48605	0.143894	-0.153694	-0.672161
USP16	-0.242505	-0.328975	0.864836	-0.957897	-0.664542
INO80E	0.278231	-0.664141	-1.23053	0.95774	-0.658698
HAT1	-0.516299	-0.191087	2.00376	-1.93472	-0.638341
FAM175A	-0.413942	-0.442409	0.745234	-0.523328	-0.634444
UBE2D1	0.0934495	-0.287535	0.142704	-0.582561	-0.633944
LEO1	-0.903542	3.31276	-2.53566	-0.502324	-0.628769
FOXA1	-0.405276	0.773813	-1.73431	0.755327	-0.610446
TRIM24	-1.61559	0.769909	0.892654	-0.650936	-0.603966
RARA	-1.34582	1.06194	0.981882	-1.28811	-0.590109
PHC1	0.845667	-0.890996	0.588229	-1.12388	-0.58098
SMARCAD1	0.0419524	-0.766674	0.548643	-0.404879	-0.580957
ZNF711	0.109434	-0.939302	0.646565	-0.38192	-0.565224
NPAS2	0.296683	1.00347	-1.15763	-0.7056	-0.56308
MBD6	-1.12538	-0.339865	-1.5181	2.43135	-0.551991
SMYD1	-0.690093	-0.39048	-0.364607	0.915638	-0.529542
C14orf169	0.253833	0.805236	-0.651909	-0.935205	-0.528046
TBL1XR1	-0.330311	-0.96138	0.305641	0.466228	-0.519823
DZIP3	0.0540786	1.26666	0.273224	-2.11178	-0.517815
RING1	-0.404096	1.96457	-2.73278	0.659041	-0.513267
JMJD1C	0.205868	-0.709053	1.4208	-1.42822	-0.510607
CIR1	-0.833215	1.35148	-0.321281	-0.703379	-0.506391
ZMYND8	-1.75024	-1.11358	2.68956	-0.317323	-0.491583
UBE2E1	1.05519	1.01	-1.08645	-1.44158	-0.462835
ZBTB16	-0.324625	0.846277	-0.204106	-0.757459	-0.439913
KDM2B	0.283871	-1.28118	-0.463202	1.02998	-0.430534
GADD45G	0.454544	0.513683	-0.162866	-1.20526	-0.3999
JADE2	0.284908	1.37822	-0.902222	-1.16003	-0.399118
ATM	-2.85412	1.10571	0.709053	0.649713	-0.389642
MINA	0.159248	-0.794444	1.08843	-0.837615	-0.384384
ASH1L	-0.378824	0.913391	-0.246562	-0.672273	-0.384269
RAD54B	-0.315352	0.379562	-0.129011	-0.303731	-0.368532
APOBEC3G	-0.297811	0.606284	-0.998872	0.342466	-0.347933
SETD1B	-1.70369	0.820563	-0.310798	0.8471	-0.34682
AICDA	0.190326	-0.166362	0.581218	-0.94203	-0.336848
PRKCA	-0.672008	1.19047	-0.432621	-0.413942	-0.328097
SUV39H1	-1.70171	1.83884	-0.158034	-0.294239	-0.315146
ZBTB7C	-0.739976	-0.292302	-0.387523	1.10613	-0.313669
SAP25	0.197247	-1.02003	0.245858	0.267365	-0.309559
PPM1G	-0.0952	1.71647	-0.691884	-1.23362	-0.304237
SMARCD1	-0.207643	-1.6622	1.94958	-0.36202	-0.282283
ING2	0.409426	-0.35634	0.619409	-0.953817	-0.281323
BRD3	-0.30437	-0.328068	-0.623806	0.991442	-0.264802
ARID4B	-0.777024	0.603243	-0.8146	0.730184	-0.258197
SUPT7L	-1.6552	0.520511	-0.421934	1.31388	-0.242736
SENP1	-2.16558	0.289654	0.7448	0.90063	-0.230495
TNP1	-0.223749	-0.398614	-0.332146	0.727903	-0.226606
APOBEC1	0.226784	-0.262601	1.11953	-1.27977	-0.196061
SS18L1	-0.210328	0.614465	0.637914	-1.22428	-0.182229
USP15	-0.650859	0.428454	-1.32818	1.40152	-0.149068
AR	0.246723	0.840222	-0.120176	-1.0602	-0.0934267
SUV420H1	-1.97318	1.73836	-2.55455	2.70152	-0.0878577
SETDB1	-2.12908	0.642046	-0.593443	2.00061	-0.0798637
RCOR3	0.233624	-0.698948	-0.309184	0.74688	-0.0276277
CDK3	-1.32091	0.388478	0.358278	0.547003	-0.0271489
TYW5	0.891943	-0.364275	0.398559	-0.947922	-0.0216951
L3MBTL1	-0.344372	-1.42023	2.12155	-0.36208	-0.005127
KDM5C	-0.145105	1.82039	-2.19006	0.524227	0.00945608
PRMT9	0.199964	-0.399201	0.404349	-0.175015	0.0300964
PRDM13	0.29889	-0.276717	-0.18807	0.216032	0.0501353
SATB1	-0.156443	-0.703927	0.091322	0.855115	0.0860658
KDM4D	-0.214991	2.11492	-1.00528	-0.804266	0.0903864
PRKAG3	-0.49916	0.388064	-1.23904	1.44864	0.0985048
PCGF2	-1.32949	1.55729	0.796152	-0.924271	0.0996717
TDRD7	0.104511	-0.310798	-0.487849	0.795554	0.101418
UHRF2	0.176382	-0.595012	-0.210652	0.739809	0.110527
TET1	-0.308538	1.46521	-2.07031	1.04005	0.126417
ASF1B	-0.386814	0.690902	-0.512183	0.35929	0.151195
PARP2	-0.180292	1.05325	-0.43248	-0.279039	0.161443
SENP3	0.338594	1.01001	-2.14771	0.979805	0.180702
TAF1L	0.133789	1.28491	-0.27565	-0.960705	0.182342
L3MBTL2	-0.526177	0.699992	-1.21324	1.22733	0.187899
PRKCD	-0.459108	-1.08101	-1.5415	3.27348	0.191873
NEK6	0.104169	-0.752444	0.220569	0.634344	0.206638
PRDM12	-0.480907	-0.235824	0.500739	0.430427	0.214435
RPS6KA5	0.290722	-0.756962	1.04991	-0.363984	0.219684
NCOA2	-0.254543	-0.645066	0.787067	0.35339	0.240849
PHF19	0.262601	-0.726304	0.0679171	0.64593	0.250143
RNF2	0.332155	0.832299	-1.26546	0.368546	0.267536
GTF2I	0.186492	0.514975	0.328364	-0.751316	0.278516
UBR2	0.615109	-0.299443	0.541528	-0.569039	0.288156
PRKAB2	0.464681	0.989997	-1.46417	0.317332	0.307835
DNMT3A	-0.158628	-0.686302	0.646103	0.534558	0.335731
NPM2	0.229973	-0.50696	-0.498749	1.11838	0.342645
ZNF516	-0.665747	1.31285	0.0298764	-0.33336	0.343623
ING1	-0.124453	0.397745	-0.406061	0.488371	0.355602
RAG1	0.195574	1.26539	-0.769909	-0.30077	0.390288
YWHAB	-0.724159	-0.412356	1.13154	0.397116	0.392144
SETMAR	-0.0282	-1.37296	0.558776	1.24918	0.406793
NEK9	0.0695196	0.470544	-0.484272	0.360434	0.416226
MBTD1	-1.45114	1.63235	0.965171	-0.728135	0.418238
ATAD2	-0.467106	-1.41833	3.07561	-0.7599	0.430266
MORF4L1	-0.903264	1.55769	-1.10738	0.906053	0.453105
TNP2	0.178179	0.807683	0.145572	-0.658012	0.473423
TAF9B	0.16744	0.620477	0.589746	-0.902882	0.474781
CBX3	-0.506695	0.537333	-0.631657	1.07813	0.477111
DAXX	-3.40514	1.11221	0.848783	1.97469	0.530542
ACTR3B	0.317332	-0.90511	0.721269	0.406028	0.539519
PHF20L1	0.320954	-0.708964	0.140591	0.788186	0.540767
DTX3L	0.246287	0.969643	0.239434	-0.885089	0.570275
USP22	6.34155	-1.92104	-1.99242	-1.82074	0.607355
ZRANB3	0.144608	-1.25434	-0.235824	1.99076	0.645206
HDAC9	-0.402996	0.687442	-0.202587	0.639463	0.721322
KMT2C	-0.114757	-0.404879	0.554411	0.711214	0.745989
PRKAB1	-0.184296	1.06544	-0.553618	0.422853	0.750375
ZNF541	0.249808	0.120388	-0.611189	0.998266	0.757274
AURKC	-0.403315	-0.909918	1.07831	1.00062	0.765697
CSRP2BP	-2.55337	0.383609	1.24071	1.70089	0.771834
EHMT1	-1.48602	1.7684	-3.12636	3.62406	0.780082
BAZ2B	0.265448	0.965171	-0.136522	-0.305649	0.788447
NCOA1	-0.41156	0.475163	-0.496727	1.22428	0.791156
PIWIL4	0.922887	0.674218	-0.1003	-0.703532	0.793272
TRIM16	-0.143803	-0.941119	0.599048	1.28224	0.796364
PHF20	-1.09492	0.664281	-0.367512	1.60644	0.808295
SCML4	1.12846	1.25572	-0.830091	-0.722276	0.831818
ANP32B	-1.17935	-0.423947	1.5647	0.879986	0.841384
TSSK6	0.244987	-1.16465	0.995937	0.778117	0.854395
CDK17	-0.301821	1.22843	0.416325	-0.482725	0.860214
ATF2	-0.364245	0.896162	-0.347164	0.684114	0.868867
PCGF6	-0.13763	-0.680706	0.736506	0.957385	0.875554
KDM4E	1.00229	-0.397897	1.22709	-0.941119	0.890371
SPEN	-0.371172	-1.33915	3.23818	-0.621638	0.906214
TRIM27	-1.31009	0.257943	0.0873476	1.88028	0.915485
REST	-1.22437	1.44864	1.27381	-0.556377	0.941694
HMGN3	0.22718	0.5866	0.960943	-0.82921	0.945512
BMI1	0.12775	0.853996	1.99076	-2.00476	0.967744
SIRT2	0.237336	-0.344026	-0.137594	1.22174	0.977456
PRDM2	-0.395969	1.79194	-1.03379	0.618416	0.980594
HDGF	-1.25694	0.932632	-0.589746	1.89469	0.980643
USP12	-0.789574	0.848783	-0.892451	1.82889	0.995646
JADE1	-0.227202	0.623441	-0.664663	1.27362	1.00519
SETD7	0.535004	0.918653	-0.706726	0.262076	1.00901
SMYD2	1.36716	-0.275216	-0.492698	0.427128	1.02637
CTCFL	0.138974	0.448623	1.14005	-0.700602	1.02705
HMGN5	0.497273	-0.39794	0.267365	0.672457	1.03915
SCMH1	0.742874	-1.3332	1.26204	0.367765	1.03947
CTBP2	0.157141	-0.667339	1.98962	-0.424477	1.05494
HSPA1B	-0.311625	0.505915	0.12775	0.745234	1.06728
HR	0.135566	1.81432	-0.114933	-0.725057	1.10989
SYNCRIP	0.0953169	0.596588	-0.528606	1.04721	1.21051
ZBTB33	0.807237	-0.847681	1.95739	-0.701409	1.21553
DDB2	0.227972	0.878145	0.588162	-0.471971	1.22231
SP100	-0.0379	0.480277	-0.364707	1.14815	1.22579
DNMT3B	-0.668958	-0.950317	1.49837	1.36915	1.24824
MBD5	0.604586	0.390512	-0.559138	0.815877	1.25184
IKZF1	-0.1376	0.41895	0.108719	0.877817	1.26789
ASXL3	-0.323599	1.88706	0.410274	-0.690178	1.28356
CRB2	0.10434	0.90063	-0.190326	0.477295	1.29194
AIRE	-0.293914	-1.45497	0.297234	2.75728	1.30564
NSD1	-0.795039	-0.646122	1.79417	0.960943	1.31395
ATXN7	6.81682	-1.01403	-0.929593	-3.55475	1.31844
ARRB1	0.35339	0.613465	-0.376802	0.759775	1.34983
JDP2	0.125657	1.84161	0.624391	-1.2234	1.36826
KDM7A	0.326491	0.598393	0.794985	-0.345766	1.3741
SHPRH	0.192276	0.848385	1.66989	-1.31006	1.40049
APOBEC3C	1.01961	0.546452	0.681686	-0.845181	1.40256
H2AFY	0.126906	0.535004	0.164386	0.584109	1.4104
HDAC2	3.40496	-0.743595	-0.647432	-0.600621	1.41331
ADNP	-2.50795	3.16939	-2.94754	3.72381	1.43772
CLOCK	0.413717	0.254527	-0.386444	1.16441	1.44621
PRDM6	-0.0567	0.568411	0.439974	0.50643	1.45815
CHD9	0.52609	0.284925	-0.562757	1.21024	1.4585
DPF3	0.833422	0.903472	1.12913	-1.40272	1.4633
PCGF1	0.248921	-1.28862	1.83884	0.697193	1.49633
CDK5	-0.464681	2.22728	1.20586	-1.46268	1.50578
KDM6B	0.883326	-0.756391	0.888435	0.496223	1.51159
APOBEC3B	0.138746	0.739809	0.948577	-0.293274	1.53386
SMARCC1	0.146052	0.632439	-0.116549	0.887294	1.54924
PKN1	0.444748	1.28668	-0.561711	0.380333	1.55005
SCML2	0.288589	0.616741	0.302806	0.353008	1.56114
PPARGC1A	0.204461	-0.287813	0.283871	1.36409	1.56461
HMG20A	0.611845	0.917179	-0.783702	0.82883	1.57415
TP53	0.847406	-0.924307	0.136243	1.52142	1.58076
SMYD3	-0.147929	0.548198	1.58575	-0.261529	1.72449
RAG2	0.267365	1.10064	-0.42934	0.790726	1.7294
PRKAG2	0.277218	0.63498	-0.398668	1.22026	1.73379
NAA60	0.404349	0.461464	-0.42072	1.29217	1.73727
BCORL1	4.09055	-0.953817	-0.425575	-0.965091	1.74607
PRDM11	-0.347512	1.76528	-0.295549	0.633073	1.75529
L3MBTL4	0.100634	1.01478	1.99242	-1.27896	1.82887
NIPBL	-2.51142	0.973712	-1.57623	4.94761	1.83367
ATAD2B	-0.0934	0.682626	0.557316	0.704763	1.85126
USP3	0.384966	-0.54757	0.697756	1.3255	1.86065
TAF9	0.336648	0.836451	-0.158709	0.851212	1.8656
PHF21A	0.583709	0.655215	1.0447	-0.415533	1.86809
TLE2	0.356172	0.200763	-1.0067	2.3587	1.90894
WHSC1L1	0.41895	1.65435	0.234853	-0.382182	1.92597
ACTL6B	0.168284	1.02087	1.15801	-0.396347	1.95081
CBX5	-0.168437	2.28837	-1.06456	0.902847	1.95822
PRDM4	0.437136	0.479464	-1.0245	2.12155	2.01365
ERG	0.397745	1.88296	0.531092	-0.778221	2.03358
PDP1	0.545506	1.11699	-0.197404	0.594193	2.05929
SMEK1	-2.1547	1.5647	0.658942	2.01868	2.08763
NAP1L2	0.320345	1.27381	0.653569	-0.131597	2.11613
KAT2B	0.345881	0.336648	-0.0651	1.53702	2.15445
BRMS1L	3.00154	-1.42534	-0.470583	1.07831	2.18392
PHF1	0.168847	0.559138	-0.440345	1.92661	2.21425
DND1	-1.44745	1.324	1.5873	0.761728	2.22558
ARNTL	-0.357061	1.64789	-0.443782	1.38011	2.22717
MBD4	0.187762	1.79253	-0.765179	1.01478	2.22989
GSE1	0.109613	0.764043	-0.19995	1.64178	2.31548
TDRKH	0.848783	0.456354	-0.586164	1.61005	2.32903
CUL4B	-0.397897	1.61192	0.700536	0.424477	2.33903
HIRIP3	0.0973771	0.459108	0.991442	0.804931	2.35286
PBK	-0.312097	1.1227	0.190973	1.37946	2.38104
ZNF592	-0.174347	0.567608	1.27813	0.711348	2.38274
SMEK2	0.12966	1.47553	-0.160032	0.994348	2.4395
ZGPAT	0.147758	0.392942	-0.774665	2.70948	2.47551
ZNF532	0.460585	0.937832	1.36716	-0.268806	2.49677
PRKCB	0.478378	2.68384	0.621057	-1.25146	2.53181
SAP30L	0.0914721	2.4109	0.735844	-0.688479	2.54974
FOXP2	0.4741	1.63065	0.561933	-0.113972	2.55272
USP44	0.0834092	0.659715	0.902639	0.913605	2.55937
SETDB2	0.496128	0.999306	0.288589	0.789922	2.57394
DPF2	-2.41786	1.18469	-2.59839	6.41422	2.58266
SIRT1	0.633726	-1.18182	-0.608765	3.78867	2.63181
NAP1L4	-0.134215	1.4135	0.804432	0.566694	2.65041
BRE	-0.14436	-0.348373	-0.421533	3.5662	2.65193
EPC2	-0.30507	2.75728	-0.749971	0.951092	2.65334
TLE1	-0.979639	0.97408	1.33057	1.3979	2.72291
EYA4	0.21381	1.38671	0.642523	0.496128	2.73917
SAP30	0.134452	1.2234	0.668411	0.720698	2.74696
TOP2B	0.796152	0.428815	0.225213	1.31277	2.76295
USP11	0.903472	-1.29965	1.324	1.83884	2.76666
RBBP7	-0.27565	0.465771	0.0621713	2.51897	2.77126
CHD3	1.08269	0.500285	0.409426	0.788906	2.78131
FAM175B	0.334063	0.282413	0.325865	1.84472	2.78706
AEBP2	1.63865	2.28818	-0.422727	-0.681686	2.82241
CHUK	-0.667339	0.978935	1.74134	0.783702	2.83664
APOBEC3A	-0.38002	1.55173	0.836749	0.873122	2.88158
NCOA3	-0.822002	1.03438	1.24132	1.45783	2.91153
SFMBT2	0.87283	0.805624	1.57535	-0.295181	2.95862
TET2	1.45537	0.792231	-0.396736	1.14249	2.99336
KDM3A	1.16441	0.724297	1.87484	-0.750019	3.01353
ASXL2	-0.122301	1.05498	0.596776	1.48865	3.01811
TEAD2	-0.36244	2.25785	-0.532377	1.69381	3.05684
HDAC10	0.136695	0.529869	1.43549	1.04206	3.14411
STK4	0.344545	1.03955	1.19326	0.579681	3.15704
CHD6	-1.26556	1.49731	-1.00389	3.94066	3.16853
IDH1	0.252487	1.10103	1.02502	0.806848	3.18538
HLTF	0.45957	0.844512	2.48646	-0.592405	3.19814
CDY1	0.932818	0.150648	2.50963	-0.389287	3.20381
C11orf30	-1.50024	2.42742	-0.203114	2.49405	3.21811
ZNF217	-1.65041	2.54388	-0.91959	3.25165	3.22552
BRD2	-3.76584	5.62388	-2.06449	3.44195	3.2355
UTY	1.17637	0.640734	1.68462	-0.205735	3.29599
CBX6	-0.374122	0.623606	1.12462	1.96686	3.34096
MPHOSPH8	-2.74062	1.51939	0.595988	3.97188	3.34663
ATXN7L3	2.37872	-1.33	3.44313	-1.13427	3.35758
PRDM9	0.235264	1.42372	1.28668	0.44545	3.39111
UBE2B	0.442529	1.24554	1.30657	0.401045	3.39568
USP46	0.978067	0.911651	0.284389	1.24071	3.41482
ASXL1	-2.44275	0.847681	1.07704	3.93483	3.41681
ATN1	0.308512	1.40485	1.13817	0.587371	3.4389
EID2	0.396921	1.18559	-1.11221	2.97106	3.44136
RCOR1	-1.34255	1.7864	-1.63801	4.64258	3.44842
GATAD1	-0.700057	2.48604	0.778117	0.887697	3.45179
MSL3	0.335349	0.899871	1.19802	1.02003	3.45327
CHRAC1	1.65529	0.98691	0.174029	0.658942	3.47517
PRKAA1	-0.984556	-1.08568	0.540849	5.00767	3.47828
ZFP57	-0.042	2.75691	-0.948925	1.71498	3.48093
BRD9	-0.787812	1.97873	2.88706	-0.555284	3.52269
MBD1	0.330878	0.570619	1.78947	0.849673	3.54064
SIRT6	-0.0888	0.94002	-1.24235	3.95523	3.56407
MBD2	0.747608	0.514208	0.231584	2.10511	3.59851
KDM4C	0.871536	0.465745	1.05544	1.28773	3.68045
CUL4A	0.483822	0.731656	1.20848	1.28596	3.70993
MECP2	0.610214	1.1648	0.297785	1.65942	3.73222
BRD7	-0.675471	0.482725	2.53566	1.39052	3.73344
MTA1	0.391281	0.881537	0.595919	1.87484	3.74358
PRKAA2	0.190003	2.82293	0.274219	0.487116	3.77426
BCOR	-0.614626	0.684009	4.25459	-0.507463	3.81651
MTA3	2.25138	0.658902	2.23821	-1.31492	3.83357
JAK2	0.354077	0.699687	1.10298	1.6942	3.85095
SETD5	-1.0397	2.70329	-1.24213	3.43951	3.86096
ATF7IP	0.461602	0.360653	2.03944	1.01961	3.8813
PHIP	-0.672192	1.40965	-0.770497	3.96928	3.93624
RPS6KA3	0.469877	1.76035	0.962096	0.78513	3.97745
HMGN4	1.07381	1.68897	-0.203682	1.56564	4.12473
EID1	0.268331	2.47097	-1.12301	2.53333	4.14961
PHF2	0.179385	2.20487	-0.570312	2.34416	4.1581
JADE3	-0.373013	-0.585829	2.00302	3.1779	4.22208
RB1	0.570474	1.9076	1.17637	0.610214	4.26465
DEK	1.13817	0.773168	0.616113	1.83968	4.36714
YAP1	-0.0748	2.05962	3.23419	-0.815763	4.40326
SP140	0.920059	1.54645	0.060326	1.9145	4.44133
SUV39H2	2.90056	1.56926	0.788052	-0.747074	4.5108
EYA3	-0.158034	2.72543	0.4496	1.53702	4.55401
PRDM5	0.529869	2.95896	-0.64981	1.72656	4.56558
PHF12	-1.67334	2.71876	0.250248	3.41137	4.70704
ZMYND11	1.54043	0.820851	3.7329	-1.38476	4.70942
DNMT3L	0.085218	1.53624	0.403524	2.71258	4.73756
EID2B	0.75731	1.34767	1.00871	1.65072	4.76441
NCOA6	0.574825	0.995163	-1.38484	4.59958	4.78473
EYA2	-0.450592	1.23239	0.354077	3.73495	4.87082
BRCC3	0.377289	1.76683	0.785925	1.96098	4.89102
CTBP1	2.60116	1.32436	0.213071	0.783623	4.92221
CDY2A	2.2096	-0.808298	4.28116	-0.733533	4.94892
BAZ1A	1.95739	1.87244	0.780337	0.425009	5.03517
IDH2	-0.22806	4.70492	-0.331623	0.920964	5.0662
BRWD1	1.50379	2.06235	0.328985	1.33838	5.2335
KDM5D	2.35134	1.04991	0.732406	1.14209	5.27575
SUV420H2	0.152248	0.532806	3.19033	1.44175	5.31714
KDM1B	0.690178	2.31665	0.528342	1.78808	5.32325
GADD45B	2.68677	-1.04936	1.37187	2.34136	5.35063
USP21	0.239857	2.65689	-2.66575	5.22344	5.45443
CSNK2A1	-0.136243	2.43241	0.832653	2.40835	5.53716
CREBBP	4.04328	0.875431	-1.48772	2.11386	5.54485
TDRD3	0.441868	2.33364	-0.176526	3.12284	5.72182
PAXIP1	-1.27817	3.35912	-2.39559	6.28336	5.96872
HCFC2	-0.169072	1.27619	1.45537	3.47426	6.03675
EPC1	2.83779	1.32042	0.77237	1.11011	6.04069
JARID2	0.264026	2.46604	2.86391	0.707434	6.30141
DNAJC1	2.53566	-0.21946	1.27955	3.00875	6.6045
SIN3B	-0.793228	2.35909	1.35595	3.81959	6.7414
BABAM1	-0.237179	1.64626	0.0831356	5.53496	7.02717
KEAP1	-2.64874	4.58381	2.75728	2.60977	7.30212
USP17L2	1.01478	0.474411	4.80446	1.42159	7.71524
KDM4B	1.45351	4.76505	1.11699	0.522633	7.85818
HDAC8	3.58439	1.58575	-0.905529	3.78312	8.04773
FOXO1	0.524823	3.83194	0.549366	3.31222	8.21836
ZMYM2	-2.13623	3.61405	2.49644	4.26438	8.23864
KDM5A	-0.907525	2.8274	0.233624	6.64418	8.79768
CDY2B	3.93185	2.3565	2.26233	0.754093	9.30477
DAPK3	0.154803	1.76218	0.347232	7.63994	9.90415
KDM1A	-1.6928	4.99422	-1.14527	7.80088	9.95702
CDY1B	5.24784	1.73599	0.97572	2.80574	10.7653
SPOP	-0.519548	3.05345	-1.65636	10.7895	11.6671
CUL5	0.676171	10.013	-1.10193	5.78344	15.3707

## Sheet: Supplemental-Table2.drug_RRA
id	Score	FDR	comparison
ELP3	-3.5818	4.3e-5	dmso_vs_t0
HIRA	-3.3338	4.3e-5	dmso_vs_t0
TONSL	-3.6687	4.3e-5	dmso_vs_t0
DNMT1	-3.2367	4.3e-5	dmso_vs_t0
SKP1	-2.4568	4.3e-5	dmso_vs_t0
ELP6	-2.8547	4.3e-5	dmso_vs_t0
SSRP1	-1.8506	4.3e-5	dmso_vs_t0
KAT6A	-2.4577	4.3e-5	dmso_vs_t0
NAT10	-2.4956	4.3e-5	dmso_vs_t0
DDX21	-3.6397	4.3e-5	dmso_vs_t0
GTF3C4	-3.0216	4.3e-5	dmso_vs_t0
ELP5	-2.4747	4.3e-5	dmso_vs_t0
RCC1	-2.6828	4.3e-5	dmso_vs_t0
RBBP4	-4.3416	4.3e-5	dmso_vs_t0
KAT8	-3.0875	4.3e-5	dmso_vs_t0
EXOSC4	-3.113	4.3e-5	dmso_vs_t0
EXOSC7	-3.1834	4.3e-5	dmso_vs_t0
CDK1	-2.4355	4.3e-5	dmso_vs_t0
PRPF31	-2.5382	4.3e-5	dmso_vs_t0
MCRS1	-1.5394	4.3e-5	dmso_vs_t0
PRMT1	-4.5142	4.3e-5	dmso_vs_t0
WDR82	-2.5026	4.3e-5	dmso_vs_t0
MAP3K7	-2.7906	4.3e-5	dmso_vs_t0
RAD51	-2.862	4.3e-5	dmso_vs_t0
NOC2L	-3.003	4.3e-5	dmso_vs_t0
NCL	-3.1601	4.3e-5	dmso_vs_t0
LAS1L	-2.6523	4.3e-5	dmso_vs_t0
USP36	-3.3194	4.3e-5	dmso_vs_t0
DPY30	-2.0656	4.3e-5	dmso_vs_t0
EXOSC2	-3.4599	4.3e-5	dmso_vs_t0
HLCS	-1.3615	4.3e-5	dmso_vs_t0
SFPQ	-2.7481	4.3e-5	dmso_vs_t0
NSL1	-1.5398	4.3e-5	dmso_vs_t0
TAF5L	-1.856	4.3e-5	dmso_vs_t0
EXOSC6	-3.205	4.3e-5	dmso_vs_t0
PAK2	-2.739	4.3e-5	dmso_vs_t0
KMT2A	-2.371	4.3e-5	dmso_vs_t0
ELP4	-2.4503	4.3e-5	dmso_vs_t0
ATXN7L3	-1.758	4.3e-5	dmso_vs_t0
RBX1	-2.4615	4.3e-5	dmso_vs_t0
SAFB	-1.8699	4.3e-5	dmso_vs_t0
BRPF3	-1.2727	4.3e-5	dmso_vs_t0
EED	-2.7445	4.3e-5	dmso_vs_t0
CCDC101	-1.978	4.3e-5	dmso_vs_t0
MEN1	-3.8688	4.3e-5	dmso_vs_t0
EXOSC5	-2.7053	4.3e-5	dmso_vs_t0
SUZ12	-4.1042	4.3e-5	dmso_vs_t0
MYBBP1A	-2.0685	4.3e-5	dmso_vs_t0
ENY2	-3.0107	4.3e-5	dmso_vs_t0
KDM8	-1.5755	4.3e-5	dmso_vs_t0
RUVBL1	-3.5943	4.3e-5	dmso_vs_t0
TAF7	-2.3505	4.3e-5	dmso_vs_t0
KAT6B	-2.0055	4.3e-5	dmso_vs_t0
UHRF1	-3.3351	4.3e-5	dmso_vs_t0
SIN3A	-2.4492	4.3e-5	dmso_vs_t0
MYO1C	-1.3529	4.3e-5	dmso_vs_t0
TADA3	-1.8091	4.3e-5	dmso_vs_t0
USP22	-2.1045	4.3e-5	dmso_vs_t0
ATR	-2.7676	4.3e-5	dmso_vs_t0
SETD1A	-2.3877	4.3e-5	dmso_vs_t0
EP300	-1.8838	4.3e-5	dmso_vs_t0
HDAC5	-2.072	4.3e-5	dmso_vs_t0
YY1	-3.4077	4.3e-5	dmso_vs_t0
CTCF	-2.8964	4.3e-5	dmso_vs_t0
TADA2A	-2.3415	4.3e-5	dmso_vs_t0
FOXP1	-1.6652	4.3e-5	dmso_vs_t0
SS18L2	-4.4057	4.3e-5	dmso_vs_t0
RUVBL2	-3.4426	4.3e-5	dmso_vs_t0
TAF6L	-1.5777	4.3e-5	dmso_vs_t0
AURKB	-3.3888	4.3e-5	dmso_vs_t0
CHAF1B	-2.3991	4.3e-5	dmso_vs_t0
ELP2	-1.957	4.3e-5	dmso_vs_t0
ARID1A	-1.8353	4.3e-5	dmso_vs_t0
BARD1	-1.7113	4.3e-5	dmso_vs_t0
ACTL6A	-3.2391	4.3e-5	dmso_vs_t0
BRD4	-2.0058	4.3e-5	dmso_vs_t0
SUPT6H	-3.2766	4.3e-5	dmso_vs_t0
BAP1	-1.9927	4.3e-5	dmso_vs_t0
SRSF1	-4.2812	4.3e-5	dmso_vs_t0
BPTF	-2.3062	4.3e-5	dmso_vs_t0
CDK9	-4.3876	4.3e-5	dmso_vs_t0
PRMT5	-1.4574	4.3e-5	dmso_vs_t0
CDK7	-2.5068	4.3e-5	dmso_vs_t0
ACTB	-2.005	4.3e-5	dmso_vs_t0
RLIM	-1.6243	4.3e-5	dmso_vs_t0
GSG2	-1.9514	1.14e-4	dmso_vs_t0
EZH2	-1.8044	1.14e-4	dmso_vs_t0
HINFP	-2.6981	1.14e-4	dmso_vs_t0
MGEA5	-1.6683	1.14e-4	dmso_vs_t0
SP1	-1.4948	1.14e-4	dmso_vs_t0
WDR5	-2.1125	1.14e-4	dmso_vs_t0
KDM2A	-1.1814	1.14e-4	dmso_vs_t0
CHAF1A	-2.0473	1.14e-4	dmso_vs_t0
SAP18	-2.5864	1.14e-4	dmso_vs_t0
SMARCA5	-2.0732	1.14e-4	dmso_vs_t0
TEX10	-2.5126	1.14e-4	dmso_vs_t0
PELP1	-1.5425	1.84e-4	dmso_vs_t0
H2AFX	-1.6442	1.84e-4	dmso_vs_t0
SIRT7	-1.1269	2.5e-4	dmso_vs_t0
EXOSC9	-1.4672	2.5e-4	dmso_vs_t0
UBN1	-1.7481	2.5e-4	dmso_vs_t0
PARG	-1.244	3.16e-4	dmso_vs_t0
FBL	-2.5614	3.16e-4	dmso_vs_t0
HMGN2	-2.0692	1.84e-4	dmso_vs_t0
MEAF6	-1.9141	3.82e-4	dmso_vs_t0
ATXN7	-1.9354	5.16e-4	dmso_vs_t0
TOP2A	-2.7096	5.74e-4	dmso_vs_t0
PCNA	-3.5332	5.74e-4	dmso_vs_t0
OGT	-1.3863	6.08e-4	dmso_vs_t0
MAX	-1.3336	6.08e-4	dmso_vs_t0
E2F6	-1.5555	6.08e-4	dmso_vs_t0
SMARCC2	-2.2812	6.08e-4	dmso_vs_t0
TOP2B	-1.1618	6.08e-4	dmso_vs_t0
CUL2	-1.6852	6.08e-4	dmso_vs_t0
ASF1A	-2.0382	7.3e-4	dmso_vs_t0
HCFC1	-1.4322	8.35e-4	dmso_vs_t0
MOV10	-1.2643	8.35e-4	dmso_vs_t0
CENPA	-2.0664	8.35e-4	dmso_vs_t0
ASH2L	-1.6356	8.89e-4	dmso_vs_t0
ACTR8	-2.2961	0.001116	dmso_vs_t0
BRPF1	-1.8524	0.001116	dmso_vs_t0
BRCA1	-1.3911	0.001286	dmso_vs_t0
NFRKB	-0.83434	0.001303	dmso_vs_t0
CHEK1	-2.4983	0.001303	dmso_vs_t0
YWHAZ	-1.0734	0.001303	dmso_vs_t0
INO80	-3.0919	0.001303	dmso_vs_t0
[truncated: 1,348 more rows]

## Sheet: Supplemental-Table2.drug_counts
sgRNA	Gene	HLF_3D_final_DMSO_1	HLF_3D_final_DMSO_3	HLF_3D_final_SNDX_2	HLF_3D_final_DMSO_2	HLF_3D_final_SNDX_1	HLF_3D_final_SNDX_3	HLF_3D_T0_Drug_1	HLF_3D_T0_Drug_2	HLF_3D_T0_Drug_3
[truncated: 6,000 more rows]
