# Supplementary material for: Menin-MLL1 complex cooperates with NF-Y to promote hepatocellular carcinoma survival
Source: Cell Rep. Author manuscript; Available in PMC 2026 Jan 23. (PMC12829923; doi:10.1016/j.celrep.2025.116619)
Supplement: 4 [file NIHMS2132738-supplement-4.xlsx]

## Sheet: nfyb_at_nfyb_peaks
seqnames	start	end	width	strand	baseMean	log2FoldChange	lfcSE	pvalue	padj
chr1	274053	274850	798	*	32.62313574450025	-0.0490053	0.20227530302380128	0.6502784704386693	0.9002025404453425
chr1	778368	779628	1261	*	558.0252960400226	0.028012191891774934	0.11088375751011662	0.7749438435966424	0.9448252515377668
chr1	819040	819582	543	*	11.860561194532147	-0.107265	0.2511739497877158	0.1943806690750512	0.5996381261564091
chr1	827098	827985	888	*	10.117447497465971	-0.03523	0.22690142734539573	0.610641	0.8869342604574698
chr1	976275	977246	972	*	26.157812684198795	0.4686077369316359	0.5578808212204713	0.021286045687458725	0.18945261971028077
chr1	999700	1001005	1306	*	369.301	-0.0158181	0.11765615510449558	0.8980549290443283	0.9787591933845381
chr1	1017633	1018276	644	*	153.9037173944984	0.11362763548055192	0.15343542079390401	0.3390888493151068	0.7359906837554141
chr1	1019156	1020032	877	*	424.4585435095921	-0.419679	0.1344965156154331	3.8058842780035337e-4	0.010424543676868986
chr1	1079503	1080666	1164	*	747.2215203379149	-0.00955618	0.10292277519242654	0.9323676856692573	0.9865612671036093
chr1	1107203	1107900	698	*	40.379035505428575	-0.051557	0.1966167031408496	0.6466063691559768	0.8993606786104222
chr1	1115932	1116900	969	*	39.717213712198244	-0.319586	0.3208831551035295	0.0499467	0.31231673468975807
chr1	1231428	1232454	1027	*	290.1782584563518	-0.160778	0.15571413554261831	0.18346173854476192	0.5845717152192793
chr1	1273302	1274202	901	*	16.143917779873963	-0.0845332	0.23266770551423782	0.355116	0.7473902275272128
chr1	1304842	1305785	944	*	35.549678501706765	-0.108919	0.22447158327694508	0.3229814403199552	0.723433
chr1	1307984	1308597	614	*	84.96108685109621	0.16847508376296083	0.21752167420589394	0.19873068785262615	0.6041137292902884
chr1	1324261	1325539	1279	*	583.636	-0.111183	0.11657667904176441	0.27179138973014466	0.6844009574511339
chr1	1374661	1375799	1139	*	269.7528652733514	0.3919788727340767	0.1680040139908109	0.00414063	0.0652611
chr1	1398748	1399974	1227	*	661.7789270957252	-0.0975192	0.10239860498143451	0.2911338731576825	0.6995860495776707
chr1	1471076	1472161	1086	*	138.12801889585415	-0.0689486	0.15326574150436642	0.5518822895218246	0.8617412803882295
chr1	1504879	1505708	830	*	28.981148293364043	-0.0422422	0.20867145435897919	0.6742704907467688	0.9084314526547925
chr1	1510863	1512678	1816	*	304.8518586664345	-0.0463972	0.11810384328453315	0.6484966515731703	0.8997781255165557
chr1	1574625	1575123	499	*	10.054890716102204	0.00597061	0.22102870240386013	0.9387594202125203	0.9890170804489787
chr1	1615287	1615820	534	*	39.62748902875057	-0.308439	0.33073408264423565	0.053317561016396314	0.3231090676164864
chr1	1658918	1659347	430	*	14.687026574979633	0.0105122	0.21656667071524716	0.9044636480976198	0.980526
chr1	1692482	1694104	1623	*	93.83903906711977	-0.306226	0.22666083692919423	0.0432689	0.2889112408662172
chr1	1724106	1724687	582	*	20.242009504073504	0.0914706	0.22650459172557694	0.3755937423021469	0.7626429262426361
chr1	1745808	1747330	1523	*	190.28921511203188	-0.265128	0.17287396369558417	0.0452739	0.2972199118874762
chr1	1909094	1909685	592	*	27.005993132430454	-0.20262	0.2796968559072391	0.11978854704480442	0.48375188137492076
chr1	1919305	1919699	395	*	81.36007257796415	0.7618385869955616	0.2724723875223861	3.918633071873228e-4	0.010672441949284557
chr1	2049587	2050961	1375	*	891.5245905337191	-0.0717099	0.0946602	0.4116154400127489	0.7878553663971462
chr1	2126227	2127182	956	*	23.813520211202956	-0.0131177	0.20532627295380257	0.8946559288913725	0.9778567217095798
chr1	2199011	2199912	902	*	71.56510534943969	-0.0599792	0.17498953670662423	0.6105416455328991	0.8869342604574698
chr1	2391063	2391812	750	*	83.01816743881231	0.12912502801142975	0.18307223378921933	0.30517831920709265	0.7105617204983323
chr1	2412657	2413370	714	*	12.074337048920636	0.0238217	0.22248781771884335	0.7591874514395782	0.940092
chr1	2526245	2526663	419	*	22.86772816964887	-0.154796	0.2610294655749532	0.1713035391200809	0.5703960152985845
chr1	2546005	2546965	961	*	22.842096903113873	-0.0101601	0.2079273955091913	0.9150267296828354	0.9834003354349802
chr1	2586029	2586796	768	*	232.27128395751078	0.0839123	0.21052720352913534	0.4512745766913978	0.8117559408483123
chr1	2602400	2602822	423	*	11.594869368653299	0.0961226	0.245821	0.23674640993913884	0.645536
chr1	2624811	2625724	914	*	8.490779985667652	2.145223548117811	0.9845663121047123	0.00136944	0.028963805140078118
chr1	2813522	2814618	1097	*	73.22632328705541	1.2837971370814492	0.2676325940895042	9.860636931321971e-8	9.50184642911793e-6
chr1	2839782	2840642	861	*	83.04322151126487	2.1731442243838157	0.27902667381920276	4.548208830363536e-16	2.392726618460168e-13
chr1	3000626	3001577	952	*	19.842828613507184	0.0441969	0.21361657977428114	0.650112	0.9002025404453425
chr1	3624441	3625774	1334	*	508.1770296612425	-0.0420238	0.10354481656632568	0.6508671821044125	0.9003076818975547
chr1	3649474	3650525	1052	*	91.74818352409619	0.0702453	0.16499655671980132	0.5584792312054316	0.8643119233965333
chr1	3899719	3901535	1817	*	1415.1294998437515	-0.00136491	0.15046570996713635	0.9888163987731707	0.9975041279081972
chr1	3921723	3922953	1231	*	192.0695684620599	0.9861242443929351	0.17551037229198996	1.3998416540624282e-9	2.0959936766403974e-7
chr1	3938997	3940337	1341	*	87.42456929925196	0.5766116661842701	0.2489756007282851	0.00215432	0.0409509
chr1	3955706	3956892	1187	*	85.6519	0.7305700772044718	0.24864107910428995	2.7105398089522485e-4	0.00793393
chr1	3975456	3976152	697	*	29.291172784954064	0.049351050463431564	0.20357637601066628	0.6497325289643926	0.9000813946546083
chr1	4021856	4022079	224	*	6.468629886707547	0.13348510583988663	0.28037494481819175	0.0653568	0.36029253267249284
chr1	4481748	4482714	967	*	89.212	1.5973770980406494	0.2564545331528694	2.5457150406844126e-11	5.567679018755291e-9
chr1	4614766	4615930	1165	*	21.76006036296513	-0.111881	0.23521253092731303	0.29023380120592973	0.6989236271413635
chr1	4816482	4817068	587	*	13.401934529732776	-0.0217147	0.2201446489206777	0.7844189947557044	0.9473193792822552
chr1	5097907	5098655	749	*	15.576352979707387	0.6757606052965311	0.9685761200726408	0.012104984175079976	0.13418195727103172
chr1	5615588	5616867	1280	*	42.385382187243245	1.2356976917564408	0.36694477585207896	4.268016211061626e-5	0.00177515
chr1	5686187	5686768	582	*	13.039382251086087	0.0821393	0.23475105652799708	0.3485053628404453	0.7427395956359674
chr1	5706244	5707081	838	*	40.79175101313144	0.15587901409434013	0.23724643748657148	0.20944494598093713	0.6182280560966443
chr1	5721519	5722391	873	*	66.01232040102543	0.46822030374558216	0.30309182069970936	0.013847027009535212	0.14475423240633883
chr1	5735889	5736474	586	*	12.320919785473837	1.0438031125389506	0.9265474004641125	0.00651383	0.0897323
chr1	5992246	5993159	914	*	72.9828	0.6123871188304109	0.2821610285088542	0.00270952	0.0482059
chr1	6033631	6034810	1180	*	197.2417628013115	1.3952163537889164	0.20280278706059923	2.87367506882239e-13	9.322680869104638e-11
chr1	6054142	6055319	1178	*	55.529706236304875	0.5182705865954538	0.32868042877718534	0.010504626992969479	0.1230280170987671
chr1	6199364	6200049	686	*	39.27448744532167	-0.022262	0.19672024657591355	0.8363976113126353	0.9635667208571989
chr1	6259926	6261019	1094	*	22.814653646075406	0.14510260917549953	0.25538747267057266	0.18927929217980632	0.5933959775143771
chr1	6393254	6394296	1043	*	325.40455636324685	0.051091379005605474	0.11541459083739226	0.6105947391436468	0.8869342604574698
chr1	6395156	6395647	492	*	63.13873635110454	0.2311963109861489	0.2375489149121971	0.10655482250445902	0.4592858270211491
chr1	6579277	6580561	1285	*	248.72442427413839	-0.0690853	0.132324	0.5400895450948056	0.85693
chr1	6602315	6604427	2113	*	55.49678712135988	-0.0403205	0.18579778906398214	0.7188479452196861	0.9258502781513392
chr1	6612964	6614075	1112	*	52.70006380707416	0.0569108	0.18613868310253406	0.6304797759858864	0.8927141841955162
chr1	6624593	6625195	603	*	98.29025392543835	0.012823233458901554	0.15653939956434096	0.9142526140876763	0.9834003354349802
chr1	6662168	6663236	1069	*	57.17901427639606	0.18133196013691533	0.22592871895767358	0.17778625338318021	0.5776949828958007
chr1	6685018	6686308	1291	*	64.69420499628954	-0.234478	0.22897938524975545	0.1008809338437491	0.4483213190110905
chr1	6701576	6702178	603	*	18.224140303649904	-0.131885	0.2560870654548478	0.19318503249843388	0.5985661803283082
chr1	6736707	6738040	1334	*	67.41898051640318	-0.117641	0.19066644055411316	0.343821	0.7398268587633737
chr1	6784340	6785839	1500	*	2387.2184585430546	0.0858777	0.0809861	0.23392743702768562	0.6424675786279809
chr1	6950542	6951081	540	*	10.393992354969027	0.0646556	0.23342448391690562	0.39073	0.7733574297638405
chr1	6962515	6963335	821	*	79.87376783418385	1.045573877516735	0.2758117349293441	9.846130168374091e-6	5.09720541828196e-4
chr1	7111942	7112251	310	*	13.817526732127824	-0.0398016	0.22000846626897053	0.6430836876224539	0.8977938638770184
chr1	7112376	7112934	559	*	7.631501128520454	0.019397310366514237	0.22522622798881245	0.7788372341062223	0.945826
chr1	7117557	7118232	676	*	20.34812101438428	0.0637901	0.21751567662575105	0.5228419369607495	0.8493631291273532
chr1	7299456	7299958	503	*	19.397139545245842	0.0105521	0.2126777263579811	0.9102609291010223	0.9819147210821882
chr1	7337072	7338058	987	*	41.49035812842582	-0.0218737	0.19040834713761232	0.8442832765786813	0.9657754624249756
chr1	7470870	7471437	568	*	19.15461518086875	0.019205893647333053	0.2118859319779928	0.8384531146750881	0.9639982207413224
chr1	7549411	7549944	534	*	18.712644786222523	-0.0309951	0.21325621055841504	0.7392660700694296	0.932466
chr1	7666597	7666806	210	*	10.237939740431928	-0.0594797	0.23028503634801756	0.4444036868605064	0.8081035450205679
chr1	7700504	7700957	454	*	21.199686110805715	0.11027138658999013	0.23539803686441474	0.2941733059170081	0.7023283944161122
chr1	7710639	7711480	842	*	24.42115729522206	0.15061371733279358	0.25776565169079785	0.17672707577314334	0.5762896027196288
chr1	7745600	7746166	567	*	21.66468350180145	0.0930888	0.22669978863423826	0.36957690217781586	0.7572135433288105
chr1	7771181	7771790	610	*	11.592637933682113	-0.0157774	0.21994656021108971	0.8399354387306901	0.964222
chr1	7783562	7784762	1201	*	942.5215181437665	-0.0867232	0.0923564	0.3090326425142719	0.7122091950144153
chr1	7953769	7954736	968	*	108.33618363115255	-0.0625951	0.15765249721986677	0.5956018172557884	0.880221
chr1	7960899	7962048	1150	*	42.233409016088224	-0.152569	0.23194907470090312	0.2225413789460689	0.6309111406517112
chr1	8025783	8026959	1177	*	337.79240255936395	-0.141857	0.12568721299460817	0.1833991161093127	0.5845717152192793
chr1	8039910	8040990	1081	*	35.75846244969149	0.13411567658532578	0.22907432597887273	0.262348	0.6731605720149981
chr1	8047907	8048477	571	*	17.0302	-0.140379	0.2611198891985232	0.17204137578327927	0.5703998886953098
chr1	8152933	8154493	1561	*	171.56949467632762	-0.146689	0.1593069763059329	0.22763447729764663	0.6358933841272519
chr1	8182389	8183131	743	*	20.558943132112372	-0.14042	0.25688970175110654	0.18324847830933363	0.5845685071453821
chr1	8423846	8424269	424	*	4.398859377640125	-0.0686209	0.24392475442202285	0.19040330280885548	0.5949912167562004
chr1	8480621	8481783	1163	*	122.4840047964178	-0.685286	0.20559914900570844	7.786275391085078e-5	0.00294291
chr1	8660308	8660933	626	*	25.214323263677656	-0.0249916	0.20474007996870122	0.805632	0.9531284994733843
chr1	8702978	8703535	558	*	11.146761730938607	-0.0656158	0.23349825171422167	0.3784025977447396	0.7643842429536484
chr1	8816962	8818439	1478	*	494.29310087897034	-0.181669	0.20232513827393925	0.17251339923301626	0.570872
chr1	8845118	8845991	874	*	24.02082842016758	-0.0502126	0.21149033021180305	0.6165592053293144	0.8882831539194775
chr1	8878048	8879460	1413	*	400.70816282418815	-0.147414	0.11695423673735823	0.15092030387390257	0.5403335533582901
chr1	8886762	8887672	911	*	57.53692248603612	-0.153191	0.20878164949633266	0.23586052329735055	0.6444448464321909
chr1	8897714	8899098	1385	*	171.69037277437977	-0.183615	0.1568081988643576	0.13279543025928728	0.5078316404709287
chr1	8903001	8904109	1109	*	65.62200727027988	-0.317273	0.25456275667904416	0.0445898	0.2941173431541996
chr1	8973546	8974804	1259	*	65.99740262397907	-0.616729	0.2869591433996563	0.00263591	0.0472885
chr1	8985893	8986537	645	*	22.003753634988968	7.354531015317802e-4	0.20787490432233036	0.9951578845039459	0.9989915867017592
chr1	9098174	9098715	542	*	15.37281875855416	-0.0375044	0.21862713168423933	0.6657704469604699	0.9054794403357704
chr1	9128838	9129697	860	*	28.648230643912548	0.046846987308768843	0.20594914281236767	0.6603098375651006	0.9035938295707159
chr1	9234391	9235358	968	*	26.38504464205274	0.00650632	0.20200416281835692	0.9508178219227148	0.9910210365159403
chr1	9413367	9414024	658	*	15.315294331837386	-0.0226531	0.21530371020061187	0.7974324607152291	0.9512491432509124
chr1	9428612	9429790	1179	*	283.19171188594214	-0.112245	0.1286047293992013	0.2988295114767253	0.7065123819864518
chr1	9473003	9473561	559	*	13.30792439338446	-0.00312386	0.21774052481330342	0.9680066842043895	0.9939947405430781
chr1	9538706	9540109	1404	*	367.22271424642884	0.0100689	0.11169105735743948	0.9183069502183108	0.9841447973781832
chr1	9588357	9589479	1123	*	245.57254574039587	-0.0450516	0.133257	0.6808614498085872	0.9114206808695515
chr1	9635339	9635995	657	*	19.011637874514008	-0.00263516	0.21036	0.9741346318853484	0.9946927072567919
chr1	9689135	9689671	537	*	7.937832223399654	0.0859127	0.2477694053972407	0.1826943420835547	0.5840821365638099
chr1	9702706	9703653	948	*	34.33155174196169	-0.0333969	0.1985309960888049	0.7572390884214901	0.938982
chr1	9849722	9850791	1070	*	82.31893230941456	-0.168154	0.19771206104415553	0.1996828273279316	0.6052360999592321
chr1	9890314	9891043	730	*	40.80891468495377	-0.101241	0.20923796878705525	0.3887204855535349	0.7723001896516398
chr1	9910093	9911178	1086	*	637.603	0.20252105877499188	0.11747939125739827	0.0465137	0.30109359796165897
chr1	9942589	9943884	1296	*	195.15616213153424	0.015665530239110805	0.14082877871052288	0.8931176629196625	0.9772298438996726
chr1	10032399	10033690	1292	*	544.331	0.025615844353884972	0.1763050180839707	0.8235222814242574	0.9588520238306456
chr1	10209807	10210881	1075	*	599.2496501657891	0.0247987	0.11115658949171782	0.8008613053772486	0.9519181981882286
chr1	10398333	10399723	1391	*	403.23103214875226	-0.0243736	0.11235397113510545	0.8039715306479439	0.9527264942130105
chr1	10425521	10426577	1057	*	64.48561859410755	-0.165743	0.21096921815363714	0.20578164051547781	0.6134057630373316
chr1	10472135	10472936	802	*	27.10642510409616	-0.0753062	0.21284064698357857	0.48403004360536506	0.8304667076931186
chr1	10651417	10651900	484	*	13.66384557035548	-0.0122533	0.21594983472659265	0.8871051936430708	0.9766231476714264
chr1	10693825	10695148	1324	*	88.58032333080531	-0.263625	0.22111963860737657	0.0702815	0.3750465461583928
chr1	10715579	10716105	527	*	13.04082678078424	-0.0927273	0.24247445157175004	0.25912379139790886	0.6710809738637966
chr1	10768405	10769385	981	*	109.20823483601573	0.0294744	0.15568313363553896	0.8020513151748931	0.9521996290366782
chr1	10872723	10874001	1279	*	266.1103375898995	0.0969149	0.1249763838091726	0.36046037334379727	0.7521828009366438
chr1	10928057	10929193	1137	*	42.3659	-0.116719	0.21576647661337348	0.3278021461571785	0.7263140324359112
chr1	11012273	11013118	846	*	26.905126422951685	-0.1474	0.2478963699218067	0.20602487453082635	0.6136937482865299
chr1	11053200	11053569	370	*	12.745671108628567	0.016925549690079367	0.21810821425659765	0.8398851654591499	0.964222
chr1	11059688	11060677	990	*	420.88359125912615	0.049045276715484316	0.11075236809871937	0.616408	0.8882377606341346
chr1	11099408	11100085	678	*	13.266588071005694	-0.0693517	0.23051846878144233	0.4106044624229474	0.7876043578674093
chr1	11126227	11126933	707	*	15.226571050099109	-0.141192	0.2727947345258456	0.12203142992269331	0.4875965232834596
chr1	11261862	11263329	1468	*	1281.9592306606064	0.16729527143870437	0.089772	0.0431764	0.2886086311172135
chr1	11272643	11273652	1010	*	63.47590858996155	-0.237316	0.23510513495714577	0.0993073	0.4448829335956456
chr1	11318324	11319555	1232	*	126.46663501444809	0.2273896194337739	0.1792131185209174	0.0870267	0.4202370295975296
chr1	11365398	11366693	1296	*	152.74353912432144	0.065389	0.14834915010835778	0.5730796029551055	0.871761
chr1	11402410	11403172	763	*	17.743714092334532	0.19723890531580282	0.31512387756667726	0.078108	0.39779498770861926
chr1	11467533	11467989	457	*	12.91581696451372	0.10381960713882692	0.24752112572766707	0.22950382929717783	0.6370230779514606
chr1	11478820	11479428	609	*	12.477561694472188	0.0935986	0.24374826756507229	0.25831250587044163	0.6705858798037004
chr1	11500913	11502046	1134	*	25.12061223705115	0.21726167085104386	0.30505952795396507	0.0962246	0.43988060925700234
chr1	11608705	11609993	1289	*	63.67029089219098	0.25294427742840847	0.2650548860894616	0.0864268	0.41869052495136916
chr1	11697465	11698140	676	*	11.293826500136566	0.0302609	0.22178836180540265	0.7058080477515474	0.9197205393582271
chr1	11735989	11736557	569	*	15.529540245872317	-0.117883	0.2553193623729782	0.18863316097243663	0.5921213479000934
chr1	11805683	11806760	1078	*	270.13420915344403	0.0601752	0.12739564865123193	0.5747405447630443	0.8718258108327989
chr1	11907798	11909698	1901	*	507.2273667783247	0.11104138915728087	0.11064731810318178	0.2559122177163094	0.6674703628363878
chr1	11934580	11934977	398	*	12.500897330692727	-0.0313028	0.22079040963952523	0.7009925017463305	0.9181836493024214
chr1	11948681	11950008	1328	*	149.60640409140586	0.00567472	0.14845084504368505	0.9616985437754773	0.992318
chr1	11979727	11980484	758	*	35.68551375160285	-0.0772953	0.20571984480409292	0.4915588823492332	0.8341944680424368
chr1	12018871	12020055	1185	*	1318.9901450396715	0.0790554	0.0999267	0.36544321907649097	0.7551425586292935
chr1	12095619	12096869	1251	*	167.95218946383642	0.10496635500621183	0.14354534241417538	0.3611510704043554	0.7523618042350021
chr1	12229335	12230686	1352	*	31.320806321191146	0.0476556	0.20646456091766055	0.6543951685708422	0.9021582516154634
chr1	12553332	12554727	1396	*	266.6071254666846	0.0630216	0.125785	0.5547789483610515	0.8629357895314975
chr1	13416767	13417634	868	*	29.681857906605053	0.15961967871845742	0.24978939509095383	0.19068150875481926	0.5953080404960626
chr1	13432715	13434108	1394	*	105.22809566946306	1.0227971098948723	0.21992902484792168	2.3769234024466443e-7	2.103037001301088e-5
chr1	13434671	13434959	289	*	21.71112056144052	1.5992836001278297	0.5202441781054781	1.0465883226254003e-4	0.00374482
chr1	13439435	13440590	1156	*	48.85088547802169	0.5850603879890418	0.3562128536843872	0.0075721	0.099387
chr1	13572506	13573329	824	*	24.364165727414612	0.43954730429408406	0.5359346029897837	0.023698	0.20258337744460647
chr1	13608283	13609267	985	*	44.41089855398806	1.1470216501102997	0.3655334204100282	8.954634029858393e-5	0.00331373
chr1	13748720	13750007	1288	*	404.17034014639773	-0.10542	0.12449494906949742	0.3187744847431119	0.7200605247618079
chr1	13981925	13983380	1456	*	35.876096881748026	1.726224278951884	0.3962278984451321	7.389746632621398e-7	5.51116544842818e-5
chr1	14173631	14174050	420	*	14.241610401069421	0.16471522841934022	0.29085951486983663	0.0970906	0.44069
chr1	14395760	14396213	454	*	15.569965845854185	-0.0846917	0.23113316837868925	0.36575823492201276	0.7551425586292935
chr1	14419313	14420466	1154	*	128.2588019679107	0.11099572664936963	0.16333186188502533	0.3617969148428013	0.7527624784318313
chr1	14713024	14713753	730	*	16.643807832054648	0.12831668823828496	0.2521333818208597	0.2107	0.6197972627612589
chr1	14784884	14785969	1086	*	65.40486541533646	0.25091755404639665	0.2399059213947904	0.0875487	0.4215028015194479
chr1	14876937	14877681	745	*	33.473914398073255	0.4651628431275007	0.4244248292514516	0.021332758384444157	0.1895689799936205
chr1	14896624	14897993	1370	*	131.77561029357932	0.5212255085847568	0.22518980664082244	0.00248292	0.0454657
chr1	14939478	14940588	1111	*	39.905560853817946	0.1444476328154056	0.22832412302656213	0.24238456068552292	0.6518396620259331
chr1	14948100	14948898	799	*	18.142978830920036	0.14513671397302041	0.26263593673889335	0.1695831544806207	0.5677564674862886
chr1	14969624	14970720	1097	*	137.72721213156441	0.4018714829016443	0.1868047907002782	0.00620789	0.0866212
chr1	15056151	15057388	1238	*	67.81241388363242	0.27996505664670096	0.24026978566707557	0.0641695	0.3566180668666132
chr1	15089286	15090416	1131	*	45.84744580269315	-0.0199698	0.19117232047347968	0.8559827304654188	0.9690741715938449
chr1	15124073	15125091	1019	*	52.59563298176083	0.00285146	0.1826908253187902	0.9820421961178911	0.9959317340222751
chr1	15152415	15153415	1001	*	20.604249668357202	-0.114103	0.24158183417489518	0.26216416608835147	0.6731256937843834
chr1	15171349	15172005	657	*	22.697048701657295	-0.140393	0.2483625507977341	0.21182579861651354	0.6204048428694298
chr1	15179103	15179356	254	*	7.771233760124219	-0.244852	0.4428763639524463	0.010553067851960595	0.12323094480408302
chr1	15188069	15188604	536	*	12.790939309241208	-0.0906035	0.24101445901353274	0.2801725814766428	0.6911571038286926
chr1	15197026	15197267	242	*	17.57172543841578	-0.0520069	0.21985127978558433	0.5662953466985843	0.8686319088642981
chr1	15197856	15198930	1075	*	44.44445158897828	-0.0879478	0.20149420776734928	0.451904	0.8123678851341436
chr1	15222887	15223653	767	*	60.961351845070176	-0.168097	0.2104202373496845	0.20099589747991062	0.6068852174011864
chr1	15236042	15237187	1146	*	90.21794462851516	0.028389364867191895	0.1621118145441822	0.8086710323419539	0.9545686361570951
chr1	15279310	15280313	1004	*	113.20730751551017	0.0785581	0.16659376928028813	0.5132600986368345	0.8455923397072521
chr1	15286203	15286926	724	*	35.75531452465368	-0.00641224	0.1971085773959318	0.9487154161604858	0.9909178780620228
chr1	15339965	15341192	1228	*	346.9275514332071	0.1359094628010343	0.1162082647152602	0.17926551346255787	0.5796378973698791
chr1	15457015	15458197	1183	*	81.42404007470083	-0.0106809	0.17284128019362313	0.9252065817986201	0.985096
chr1	15465417	15466221	805	*	71.59176475459866	0.13890987543876415	0.19354992294810336	0.2767407182309283	0.6883385393715579
chr1	15472126	15473062	937	*	28.048878756567493	0.0832565	0.21406531516807698	0.44708128644423173	0.8095432924292977
chr1	15476826	15477589	764	*	60.918617124240484	-0.12173	0.1961572852056742	0.32848986039996225	0.7267323575734284
chr1	15485157	15486109	953	*	50.96549710182864	0.012839298529959636	0.18629584472304409	0.9099936561497687	0.9819147210821882
chr1	15524242	15525389	1148	*	324.8547144642882	0.083217	0.1394693488647224	0.4628457608383588	0.8205184639998775
chr1	15526473	15527031	559	*	108.44068365480447	0.0921275	0.16510038524162235	0.4474861081112981	0.8096971235751336
chr1	15588154	15589062	909	*	75.64758455885685	-0.0792745	0.17463787633464917	0.5115474727531616	0.8449487589205598
chr1	15602901	15604110	1210	*	471.9844480808482	-0.168002	0.11479052002517134	0.0940343	0.43518235887755774
chr1	15616677	15617988	1312	*	81.85580624835424	-0.0829966	0.17676590505416542	0.49012263523634975	0.8334268450140253
chr1	15755202	15755681	480	*	12.104330686425332	-0.00530576	0.22148581922960336	0.9388924088460643	0.9890612232673862
chr1	15760512	15761119	608	*	11.56369457734496	0.0633629	0.23054482744369026	0.43569849648288544	0.8033410281367211
chr1	15798756	15800586	1831	*	113.67817901291417	-0.227907	0.1844071179749346	0.0887171	0.4241829119734181
chr1	15833790	15835821	2032	*	393.5350427645784	-0.299993	0.12043293076527127	0.00457377	0.0703782
chr1	15847268	15847812	545	*	25.46223654005364	-0.0514335	0.2076944728392126	0.6216994412021912	0.8893266060701263
chr1	16076261	16077137	877	*	19.46051888909067	-0.0290072	0.21247285359075563	0.7574056403718081	0.938982
chr1	16181940	16182416	477	*	13.304002582891448	0.12923263856054618	0.26115557062916955	0.16782258343288414	0.565741
chr1	16206552	16207283	732	*	287.0880924591179	0.22407931377380919	0.1353253295914887	0.048298863960358235	0.3073596430889252
chr1	16217052	16217853	802	*	29.93773364989391	0.144765	0.23942914868150111	0.22826037948669037	0.6364308527754962
chr1	16367030	16367949	920	*	36.69427578162829	0.15518458302553725	0.23557010344037535	0.21571534483214078	0.6231854199208764
chr1	16430312	16431473	1162	*	60.64203425527833	0.0278775	0.17812339930022553	0.8128072874455632	0.9552674620436767
chr1	16498817	16499846	1030	*	15.603108812495996	0.00306551	0.21403930798363588	0.9743771821188545	0.9946927072567919
chr1	16534501	16535325	825	*	42.70731133190516	-0.0358053	0.1946957056947955	0.7476755712290104	0.9354144820754069
chr1	16644477	16644930	454	*	11.29151907475883	-0.120107	0.2582705143739466	0.17129417038778286	0.5703960152985845
chr1	16678190	16678449	260	*	11.60021153857087	-0.0254057	0.22102596488487572	0.7473589287655943	0.9353399053830317
chr1	16764435	16765408	974	*	16.285759359884228	-0.083227	0.22886876514634308	0.38423909015045477	0.7698692421939332
chr1	16872603	16873419	817	*	115.03933442036649	0.021920238211617128	0.21064731376286525	0.8221611604192605	0.9584002268272191
chr1	16888902	16889954	1053	*	51.300954099479206	-0.0595349	0.23450074824511472	0.38915998852015166	0.7723001896516398
chr1	16895194	16896992	1799	*	338.19867156606085	0.37480857859829503	0.15738230462438302	0.004073	0.0646136
chr1	16904130	16905718	1589	*	443.87608226594443	0.17640342380846022	0.12710170141254223	0.10273318707153842	0.4515018031942866
chr1	16913562	16914381	820	*	28.707118356242333	-0.123578	0.22906679583312892	0.28449388571152406	0.6953835905269525
chr1	16969219	16969843	625	*	15.881740483289033	0.0492613	0.21933755844740166	0.591086	0.8779611775281149
chr1	17053844	17054335	492	*	50.525313569539286	0.027530997459758844	0.18388505825991472	0.8137429486759624	0.9553381481289269
chr1	17080042	17080937	896	*	67.24368381896264	0.061508083652972285	0.1765025129098465	0.6074955156679128	0.8858275916804006
chr1	17155827	17156667	841	*	66.88379314466694	-0.335585	0.2595415418855292	0.0374083	0.2654895893330021
chr1	17233230	17234029	800	*	73.31533771669679	0.26102831953868594	0.23491949800320758	0.0774362	0.39582367791725676
chr1	17248579	17249708	1130	*	216.63533002801026	0.021915426189791035	0.128038	0.8453682215475562	0.9660705606995258
chr1	17281927	17282892	966	*	83.56958343769506	0.0941572	0.17787481834918217	0.44163354882094136	0.807395
chr1	17394871	17395573	703	*	16.8715	-0.120289	0.24816314417463528	0.22334573324530901	0.631343
chr1	17419988	17420618	631	*	21.36220131836232	0.0679106	0.21815038132927467	0.5005027457664963	0.8370100669130461
chr1	17487460	17488415	956	*	37.09929240304272	-0.0226714	0.19426660992207057	0.8358925308667927	0.9635667208571989
chr1	17676625	17677090	466	*	24.301749161014367	0.018172735636603043	0.20408344924955552	0.861125	0.970584
chr1	17711451	17712090	640	*	20.437864439907525	0.0973692	0.23065256431201647	0.3409694109760094	0.7373174587949252
chr1	17721646	17722278	633	*	28.180941784791315	-0.0766405	0.2136464167194124	0.4712114722394242	0.8246281945910787
chr1	17754370	17755052	683	*	20.858366309974517	-0.0517025	0.22097901195033628	0.5521728926051759	0.8617582667172736
chr1	17803977	17804901	925	*	25.915579714597982	-0.017653	0.20401277551799518	0.8615408992955331	0.9705922910514846
chr1	17875731	17876491	761	*	27.590622332678613	0.030842710339087285	0.20596395000767567	0.7609552671600697	0.9406232473023912
chr1	17907147	17908204	1058	*	64.15751211873251	0.12386644132027942	0.19495253527743614	0.32371141923749813	0.7240875680924046
chr1	17924446	17925279	834	*	30.56888748148771	0.117554	0.2270449220778736	0.30539156288504665	0.7106332064025623
chr1	17979679	17980218	540	*	15.829457314795771	0.029947340648362922	0.2166387320313787	0.7370866588007219	0.9319514006856805
chr1	17991628	17992715	1088	*	33.00878933149508	0.11476559669243867	0.22782379799874106	0.30614127250419765	0.7113328659059875
chr1	18010014	18011202	1189	*	50.16783474260268	0.0783636	0.19272246382582028	0.5097643503095138	0.8437614410652072
chr1	18027053	18027508	456	*	12.11192440727847	0.0235327	0.21943552225223073	0.776899	0.945703
chr1	18163513	18164241	729	*	27.440125401917932	0.3480851210324943	0.4030390489893385	0.040014388451946444	0.277676
chr1	18171272	18172255	984	*	40.40840993383153	0.2055553672131689	0.2582207090242673	0.1310721647374531	0.50511179699357045
chr1	18380181	18380684	504	*	14.025730799228434	0.1711241723100927	0.29728115481973977	0.0874216	0.4214117480924718
chr1	18444529	18445446	918	*	49.088481092061095	0.5038472048159701	0.3488699218442216	0.012938156466384675	0.1389411493775636
chr1	18452144	18453300	1157	*	215.7601332093858	0.35018852878520573	0.16452835321870574	0.00845566	0.10715451596933785
chr1	18458052	18458519	468	*	25.676342400840635	0.4671997069652693	0.552301	0.020857431255148003	0.1870059416773173
chr1	18702964	18704232	1269	*	197.4308453687906	1.1017659981499397	0.17790399391051412	3.8638057649469e-11	7.753503011823857e-9
chr1	18751159	18751922	764	*	56.70495912107693	0.6881403439511382	0.3196200947354561	0.0022974	0.0428396
chr1	18836102	18837547	1446	*	211.35762052492663	0.27653188812976814	0.16602252560020092	0.033271679008866094	0.24865913374048346
chr1	18902185	18903541	1357	*	832.9832192691176	0.00259555	0.10081766057230976	0.9778681971251383	0.9949077048190397
chr1	18956198	18957116	919	*	22.618406688747132	0.0634937	0.2162213450050496	0.5307987267143502	0.8522994675996707
chr1	18991158	18992342	1185	*	77.54583195178873	-0.179312	0.19852847783779387	0.17595060825711165	0.5748369569863508
chr1	19062568	19063594	1027	*	49.44138319803324	0.0505609	0.1908094416097756	0.6631496486153919	0.9041082032425377
chr1	19440260	19441210	951	*	13.693770019371977	0.0460518	0.22682693860614275	0.5408788871739929	0.8576808532267004
chr1	19448621	19449137	517	*	33.192541008153654	0.00598094	0.20092393721844723	0.9561642977497181	0.9917527190233496
chr1	19485069	19486208	1140	*	193.4370699076779	0.0860173	0.14779445508053832	0.459579	0.8178614532932742
chr1	19495321	19496137	817	*	36.69260725779143	-0.0670087	0.20432237841269826	0.5452853955167032	0.8589838535706514
chr1	19596421	19597094	674	*	23.39671255132845	-0.063757	0.21377332036408106	0.5357881239647054	0.8554118972534897
chr1	19653484	19654573	1090	*	106.63377919285824	0.063412	0.16125516956473743	0.5982778731729026	0.8814319407591998
chr1	19659364	19660477	1114	*	221.0157285303059	0.10041064286462503	0.13924672688741446	0.3743145936965265	0.761739
chr1	19704078	19704647	570	*	9.54401	-0.0344801	0.22852901410097776	0.5790615254964366	0.8729424251694655
chr1	19715385	19716017	633	*	46.489012262676454	0.16265880619163609	0.23522560984521126	0.2024041247890363	0.6080815949553373
chr1	19884498	19885302	805	*	26.74196269870867	-0.0350204	0.206467	0.7315443547782032	0.9304867318313867
chr1	19975032	19976410	1379	*	28.5893	0.077441	0.21459123540545563	0.47020054224550534	0.8243866004953502
chr1	19983511	19984855	1345	*	106.01371869330752	0.4197662249973526	0.23573064590635356	0.011850454649442711	0.1327974091833059
chr1	20213043	20213398	356	*	8.62625	0.0547783	0.23106832222839424	0.45295350100750553	0.8138028334051223
chr1	20255520	20255993	474	*	10.198278302062903	0.018914036351410313	0.22218086282327146	0.8032120681931515	0.9524749639588205
chr1	20440257	20441354	1098	*	399.7029181460645	-0.0209727	0.10730924680209253	0.8252815300295869	0.9593885382689286
chr1	20458406	20459516	1111	*	77.24369535273709	0.12803564325068922	0.18807989664221164	0.311169	0.7138691568514342
chr1	20507786	20508496	711	*	13.482347510322565	-0.0918444	0.2390622679445549	0.29688090508882675	0.7049056161455304
chr1	20560698	20561632	935	*	63.92905052930136	0.0700376	0.18191249115272928	0.5598763178738022	0.8645746079626656
chr1	20569250	20570329	1080	*	53.55921085768209	0.29144758288239375	0.26923605176232124	0.061692482542389675	0.3496925371833474
chr1	20584598	20585509	912	*	33.26609753379088	-0.1162	0.22129327304142818	0.319616	0.7200605247618079
chr1	20600853	20601757	905	*	114.90787079791458	-0.0657157	0.15486471291877324	0.5753433331806201	0.8722007772866645
chr1	20603140	20604039	900	*	66.33781294036679	0.033123169562411126	0.1742887496769532	0.7797380329149929	0.9458622986293952
chr1	20633351	20634568	1218	*	17.088354081033287	-0.165733	0.2817833418083212	0.12316500836407339	0.4901670185660782
chr1	20660938	20662256	1319	*	1077.4250907707333	0.1377691814732921	0.0952473	0.1124300804025767	0.47062322560795516
chr1	20666736	20667491	756	*	148.04788277436313	0.0892866	0.14936567245476046	0.44481761975697176	0.8081035450205679
chr1	20696418	20697108	691	*	26.5281	-0.0725048	0.21592638435959358	0.4839736037737665	0.8304667076931186
chr1	20722339	20722939	601	*	19.575811664016793	0.030768555684703627	0.21458830247458113	0.7390854708405108	0.9324193849186948
chr1	20731607	20733296	1690	*	327.21432176196396	-0.304956	0.14662367604321888	0.012340351507350095	0.1358312859472439
chr1	20786266	20787575	1310	*	494.8152886702254	0.0819404	0.1033631838771573	0.377833	0.7641429737446241
chr1	20936513	20937159	647	*	16.566805478030886	-0.0891835	0.23219399205298408	0.3476426580772718	0.742206
chr1	21255041	21255790	750	*	24.28669372844091	-0.130328	0.242214	0.24127300856689418	0.6502772678187567
chr1	21309708	21310823	1116	*	85.01534405568948	-0.136164	0.1848776815956151	0.2816347440796928	0.6928645489692713
chr1	21334279	21335887	1609	*	41.36743977566281	-0.291968	0.30840811858220063	0.061228033227026996	0.34851033988074126
chr1	21344938	21346217	1280	*	415.31938375939706	-0.310716	0.12951523975691054	0.0054757	0.0796
chr1	21381211	21382022	812	*	35.51332191239395	0.00379804	0.1934796040142341	0.9739607604007213	0.9946927072567919
chr1	21439813	21440879	1067	*	33.84510577866039	-0.0759025	0.20779247263387515	0.49454735809798483	0.83497
chr1	21490306	21491060	755	*	82.79894297858829	-0.0719158	0.17341932928914836	0.547685	0.8601579893945804
chr1	21495957	21497496	1540	*	191.23662571878086	0.11480633372819812	0.13997718930048972	0.3148893116828253	0.7161735221514154
chr1	21545424	21545650	227	*	11.1912	-0.0341408	0.22166629356897605	0.6739416368091404	0.9082790251672034
chr1	21782612	21784064	1453	*	44.07143515617025	-0.100959	0.21227719783857577	0.38000240998932444	0.7664228484553103
chr1	22024869	22025866	998	*	65.50477362384477	-0.199039	0.21656538683103024	0.14446269938645714	0.5294700796223725
chr1	22048366	22049227	862	*	82.68778656390799	0.00656151	0.16949621168232365	0.9568296684767589	0.9919050747096372
chr1	22169720	22170203	484	*	33.84959215649685	0.0493337	0.19923782446770177	0.6580649064334632	0.9031000611553398
chr1	22190673	22191470	798	*	78.55063019292197	0.033944	0.16928680940769952	0.7721194837800963	0.9445114250168121
chr1	22207832	22208510	679	*	15.81281460981527	0.10419007911084503	0.24306978256050163	0.2619689637669987	0.6731256937843834
chr1	22376670	22377772	1103	*	43.68435559963842	0.1347014097039296	0.2152742227799709	0.28035825743578463	0.6912189336273018
chr1	22383547	22384814	1268	*	256.40206942092277	0.2833380503148085	0.14535375750095697	0.0186869	0.1749595740797781
chr1	22420412	22421258	847	*	40.7294	0.0634123	0.1960601428336836	0.5826282589041858	0.8746462635970115
chr1	22428496	22429592	1097	*	543.1151268842177	-0.232437	0.10838549735459622	0.016016854918770335	0.15801727369177118
chr1	22451367	22452389	1023	*	177.83910216662173	-0.201258	0.16360803486028425	0.10814834738546979	0.4616413883258912
chr1	22600369	22601177	809	*	88.316	0.0295506	0.1645224947892196	0.8028813102377848	0.9524749639588205
chr1	22634699	22635140	442	*	15.685660078290647	0.22935347968510067	0.3535857101378727	0.0572055	0.3362034825551174
chr1	22662179	22663162	984	*	153.2414031366233	0.17383249830364603	0.16285655949594816	0.16116224453760475	0.556534
chr1	22780359	22781397	1039	*	50.33574969557396	-0.020119	0.19647402727484722	0.8501249457328024	0.9671846867641973
chr1	22935370	22935710	341	*	14.556828026381737	0.0926734	0.2364203494729349	0.31852602921425516	0.7198237047164683
chr1	23019101	23020034	934	*	23.250369491018876	-0.0387807	0.210235	0.6960102512672359	0.916695
chr1	23169908	23170360	453	*	20.251068886563555	0.18075640308394583	0.2851327349568082	0.12076674061289261	0.48532046079265406
chr1	23196761	23197034	274	*	38.194729520565744	0.42203091821635796	0.3805575460436494	0.025836	0.21255158456813847
chr1	23200533	23201530	998	*	245.70684645082255	-0.00552462	0.1256764460982467	0.957367	0.9919628001888756
chr1	23343860	23345106	1247	*	1456.4285231275935	-0.00207987	0.0915399	0.9721864676274685	0.9946525790410629
chr1	23367822	23369197	1376	*	1040.175552905843	-0.0571877	0.0910061	0.49651281916061524	0.8358425086478792
chr1	23403654	23404351	698	*	29.836813860836305	-0.00655512	0.2008714547257917	0.9472842441387506	0.990787
chr1	23453219	23453580	362	*	12.452940475093614	-0.0861492	0.23837665794573842	0.30738968157045105	0.711988
chr1	23458921	23460066	1146	*	97.55470280642137	-0.0238985	0.16129630515656312	0.837528	0.963756
chr1	23474952	23475414	463	*	12.893072230579648	-0.0448485	0.22310112098596058	0.5876718725472215	0.8771141314553693
chr1	23484179	23484809	631	*	147.5816291443091	0.00805051	0.1505257651357931	0.9462096187711193	0.990787
chr1	23521187	23522311	1125	*	79.08519205138415	-0.0376417	0.17222011207747356	0.7486979518872464	0.9354495917958315
chr1	23530668	23531570	903	*	107.21438019281001	-0.00862747	0.15708909533034468	0.9403990860339416	0.9891918944828912
chr1	23561962	23563071	1110	*	273.4503937456762	-0.0488462	0.11967507783132379	0.6345557412419177	0.894935
chr1	23615981	23617288	1308	*	100.06679265344182	-0.0481112	0.161357	0.6827629693584853	0.9121469594072009
chr1	23650766	23651494	729	*	28.244795188888876	0.2197258561153651	0.2956201067552442	0.10054212787020549	0.4475317081419835
chr1	23691526	23692207	682	*	14.286414218941795	-0.155735	0.27798883239483463	0.12454230890070184	0.4924985450721175
chr1	23867944	23868826	883	*	54.71084979504726	0.00602266	0.17963627338480803	0.9597793821913548	0.9919628001888756
chr1	23936709	23937685	977	*	22.535778890681524	0.0517116	0.21500119966055795	0.5967666137239671	0.8808722329670903
chr1	23959083	23960305	1223	*	936.2225235482291	-0.0940635	0.10578127162151127	0.3179516811423737	0.7188906346191548
chr1	23979802	23980900	1099	*	45.345018673216735	-0.251433	0.2842122778933966	0.0844704	0.41395184247990924
chr1	24022396	24023468	1073	*	66.36985153125894	-0.258413	0.2489308122971514	0.0812674	0.4060239144955069
chr1	24192713	24193740	1028	*	157.98358246447847	0.1384052543651535	0.15149487638464595	0.24575857487499658	0.65528
chr1	24208984	24209668	685	*	58.04552899443024	0.2333705234246333	0.24286395613412085	0.10456415967188429	0.4556394376568676
chr1	24254300	24255628	1329	*	103.85363379331935	0.1872139378977408	0.18288385003584753	0.15225763755897037	0.5425720664419413
chr1	24335141	24335440	300	*	9.816638004479472	0.16788722750174612	0.30566962330786906	0.0591156	0.3422620033238352
chr1	24413305	24414397	1093	*	882.2849727356845	-0.0959588	0.10590877664983182	0.30880160939689055	0.7121828586386818
chr1	24414896	24416205	1310	*	1403.6814217298518	-0.0343372	0.0815365	0.6828285461942056	0.912172
chr1	24429480	24429996	517	*	18.375541465516456	-0.00188025	0.21536762724771336	0.9811255223629467	0.995652
chr1	24489751	24491147	1397	*	99.6465	-0.129959	0.1767920013717601	0.29773417027086546	0.7056368713408494
chr1	24502209	24503359	1151	*	26.253543990615498	-0.284156	0.38472352478009286	0.050761	0.314269
chr1	24635133	24635433	301	*	20.478807606431708	0.0473182	0.21359126804379674	0.6318842797661903	0.8935875890167685
chr1	24642448	24643558	1111	*	710.908	0.0795199	0.10839788657142278	0.4070908932882251	0.78571
chr1	24696910	24698201	1292	*	151.73201762050311	-0.0568105	0.1460381835935003	0.6200283399615366	0.8891866106886565
chr1	24704824	24705942	1119	*	643.2968069295946	0.0511942	0.10036104826546938	0.5731700684127374	0.871761
chr1	24715311	24716263	953	*	75.20954270993549	0.0748411	0.17803471432926862	0.5352038819268079	0.8549645926717535
chr1	24721993	24722834	842	*	214.1241327287934	-0.274073	0.1482783328157846	0.024423506262105633	0.20651761485312173
chr1	24724120	24725392	1273	*	611.5512745561766	-0.0884733	0.1019104823998382	0.3364558765892064	0.7332040090020724
chr1	24744738	24745574	837	*	136.66534151507577	0.036467457678306656	0.14995460239274597	0.7544916752497279	0.9382342336124676
chr1	24769730	24770836	1107	*	16.737297424627453	-0.0786827	0.23133076299869101	0.3742240488268437	0.761739
chr1	24806618	24807749	1132	*	27.179144577968003	-0.0980438	0.22362936918645823	0.3638894526812296	0.7540034273408701
chr1	24929882	24930926	1045	*	47.36381045462549	0.6975337543305683	0.3574327058260529	0.00335679	0.0562306
chr1	24964901	24965538	638	*	13.443371757403675	0.12541752602739903	0.25753942562624166	0.1834951543791316	0.5845717152192793
chr1	24987746	24988825	1080	*	80.83478213952304	0.14851945654003357	0.19770368570463306	0.25053058859559824	0.6606933893799376
chr1	25080170	25081168	999	*	92.72289842189517	-0.10881	0.17070513157896972	0.37420689094259885	0.761739
chr1	25114557	25115645	1089	*	65.36919598654623	-0.050045	0.17773906857536004	0.6761690485551715	0.9092394955881334
chr1	25232510	25233707	1198	*	147.04318609237043	-0.0484815	0.144056	0.670272	0.90712
chr1	25239756	25240652	897	*	23.971230720593386	-0.0400459	0.20826589556936734	0.6923968887157714	0.9156488560482363
chr1	25245897	25247957	2061	*	100.95150561248451	-0.119009	0.16802155704484817	0.3319024387477761	0.729421
chr1	25267027	25268004	978	*	8.935164896275086	0.10135281639841216	0.2537369844340996	0.16854445058051687	0.5663244830916211
chr1	25337657	25338889	1233	*	16.43392560756181	-0.12046	0.2493546834319468	0.22115044909032586	0.6293411537343849
chr1	25429884	25431297	1414	*	2135.923472570161	-0.0376423	0.0801218	0.6163473950747177	0.8882377606341346
chr1	25517419	25518595	1177	*	32.490026838747426	0.0809056	0.21302631033658598	0.46390081363423863	0.8208393795959247
chr1	25585955	25586510	556	*	14.97122234437527	-0.0273056	0.2172253606274051	0.7525045583909196	0.9370574159333175
chr1	25608204	25609134	931	*	110.87806445838739	2.6569186660361523e-4	0.162258	0.9994814828211896	0.9997382869020789
chr1	25615937	25616795	859	*	423.33699386280506	0.11032905385930378	0.12497668669956101	0.29943507642024936	0.7068042568235864
chr1	25715739	25716536	798	*	19.531499970009374	0.1557687373489388	0.2687843160105424	0.150884	0.5403335533582901
chr1	25859411	25859903	493	*	14.57912839324127	-0.188324	0.30858430922266683	0.0822203	0.40816535111040647
chr1	25905108	25906831	1724	*	895.0902835449895	-0.180339	0.0995155	0.046206421895751776	0.3001244527366939
chr1	25922145	25923201	1057	*	32.354	-0.227365	0.2900743169031187	0.0980321	0.44216097596401616
chr1	25997656	25998440	785	*	58.03699060078395	0.00419063	0.18184771890919932	0.9728523853008376	0.9946525790410629
chr1	26021463	26022131	669	*	12.911908631757447	-0.0065592	0.2177589099243592	0.9346404638184842	0.9874727922829807
chr1	26034841	26036174	1334	*	842.9956148394663	-0.176964	0.1007362281103453	0.0522598	0.31876465694158146
chr1	26111118	26112517	1400	*	205.80178691573374	-0.0442344	0.13060770140806244	0.6835064537433497	0.9123242203050517
chr1	26144995	26145549	555	*	10.644961453987769	-0.0362764	0.22361072995410264	0.6435493315888869	0.8978704444544091
chr1	26169576	26170353	778	*	15.51714769350207	-0.278732	0.4309343117030863	0.0344176	0.25290256740857653
chr1	26233666	26234840	1175	*	1160.4322356247312	0.0358448	0.0841303	0.654865	0.9021582516154634
chr1	26279509	26280578	1070	*	150.26045865588495	0.0640987	0.14868617074223045	0.5813934439743845	0.8741094273371065
chr1	26305890	26307233	1344	*	638.6917288659811	-0.0898066	0.10460746977393043	0.33626347417347163	0.7329640005360163
chr1	26431854	26432653	800	*	32.05234354769776	-0.111248	0.22107431912758901	0.33256208806531046	0.7298807775699963
chr1	26471829	26473146	1318	*	588.0517089455872	-0.173448	0.11456075231160402	0.083658	0.4121474655877454
chr1	26477462	26478442	981	*	114.16643430456554	0.0331631	0.15722381652068754	0.7785810165883045	0.945826
chr1	26500238	26501198	961	*	39.038783040807864	-0.109604	0.21431193751161992	0.35263170612041955	0.7455171238876904
chr1	26529194	26530217	1024	*	205.61204103388656	-0.0311952	0.13675392744433978	0.7788236014734297	0.945826
chr1	26620367	26621589	1223	*	82.33460251919475	-0.16166	0.20726996694586428	0.2164326198419954	0.6240350977965399
chr1	26692320	26693400	1081	*	158.98907019184458	-0.0562716	0.147946	0.6259131397381558	0.8914464963052026
chr1	26697731	26698690	960	*	246.8962555965355	0.0829418	0.12480665242529418	0.4358470212752881	0.8033865785154813
chr1	26709112	26709553	442	*	12.796181844134027	0.0652113	0.23114336600320506	0.4158980048190077	0.788941
chr1	26743685	26744770	1086	*	113.19046794996875	-0.101726	0.16079454465195492	0.3968473121793883	0.7784139202474751
chr1	26771362	26772171	810	*	40.13855257821965	-0.65582	0.38069541267941676	0.00534051	0.0786927
chr1	26787430	26788166	737	*	14.385086873337727	-0.0188523	0.2167033616275653	0.8243727062031716	0.95903
chr1	26799471	26800247	777	*	17.92181359832761	-0.0593021	0.22112493035311148	0.522607	0.8493550189859266
chr1	26864515	26865894	1380	*	894.6206226582984	2.5642672935565153e-4	0.0936375	0.9972640989408776	0.9996459707014042
chr1	26889727	26890578	852	*	20.678799441780633	0.012935519492956899	0.21425592445957228	0.8874512123513638	0.9766231476714264
chr1	26899879	26900663	785	*	80.43830689129646	-0.0486864	0.1682104345170018	0.6801979474999269	0.9113144248234006
chr1	26921054	26922364	1311	*	805.4586943498134	-0.00582897	0.099375	0.9365633887114622	0.9881770227152245
chr1	26992974	26994223	1250	*	598.1902774142438	-0.140179	0.10918255210347165	0.14945716948666316	0.5372453931778206
chr1	26999018	27000037	1020	*	84.03304418670038	-0.0979484	0.17959840899302523	0.42196433697407926	0.7932394122265725
chr1	27012268	27013650	1383	*	1465.5156582475456	0.0504303	0.0838729	0.5190472611342541	0.8475067264206574
chr1	27052136	27053264	1129	*	60.252371726538435	-0.206099	0.2270281775019606	0.13466003607917013	0.5113456110575588
chr1	27085751	27086374	624	*	13.458993779472966	0.00920255	0.2176898561777495	0.914169	0.9834003354349802
chr1	27154860	27155906	1047	*	18.80356561181629	-0.022855	0.21068324343262293	0.8099910815391294	0.9549026541180224
chr1	27233728	27234911	1184	*	759.755	0.0656671	0.1097662144127547	0.5031374365033379	0.8386342011934811
chr1	27322000	27322401	402	*	37.760822214943836	-0.0989799	0.2085667810389735	0.39696512408118717	0.7784139202474751
chr1	27365533	27366874	1342	*	77.7017	-0.23762	0.21834392104931366	0.0941714	0.435423
chr1	27391927	27393133	1207	*	407.93767924957007	-0.0546005	0.12141254781891411	0.5981687955428976	0.8814046635308479
chr1	27489447	27490684	1238	*	773.3626824052902	-0.00426053	0.0949414	0.9870053582864469	0.9971484558595365
chr1	27556876	27557690	815	*	25.428270199632287	-0.0431431	0.2085114091772934	0.6697959696622844	0.9069518812654433
chr1	27566811	27567530	720	*	17.800956265984023	-0.0603715	0.2206605637005307	0.517755	0.8469810541167532
chr1	27575200	27576373	1174	*	39.49951421364196	-0.223602	0.276264	0.10588965943519531	0.4585410947510738
chr1	27600069	27601200	1132	*	210.06740233677658	-0.111293	0.13516834364839483	0.31678944342627857	0.7180824940651742
chr1	27659102	27660662	1561	*	119.67361080562945	-0.027448	0.15466119998096287	0.8130328922564629	0.9552674620436767
chr1	27671770	27672860	1091	*	228.99223720743174	-0.092308	0.1321177842591257	0.39877070773883383	0.7797159041824612
chr1	27725435	27726607	1173	*	535.5257583301793	-0.0714528	0.10625585903811972	0.44377132653791485	0.8080540552573918
chr1	27772726	27773308	583	*	69.17295854344314	-0.0395387	0.17270122910442556	0.7396055531122108	0.9325919603115361
chr1	27790020	27790973	954	*	58.072454639467594	-0.128014	0.19875361659790663	0.3073440729098082	0.711988
chr1	27830510	27831343	834	*	16.149165322683455	-0.0535534	0.221065	0.5510653888026997	0.8614507385133389
chr1	27913992	27915464	1473	*	1381.2668100656194	0.0486338	0.0862997	0.544862	0.8589838535706514
chr1	28088255	28089144	890	*	33.56156395298392	-0.258372	0.30317795083240845	0.0779384	0.3974066727502301
chr1	28116936	28117605	670	*	11.438059291176826	-0.0180523	0.22159471775284123	0.8085160777980218	0.9545686361570951
chr1	28235357	28236719	1363	*	1136.8948311198087	-0.0218894	0.0925928	0.7976478074383371	0.9512705792338643
chr1	28246511	28248609	2099	*	1874.640590632314	0.0400394	0.079926	0.5931823238323801	0.8789189832655933
chr1	28258682	28260629	1948	*	961.4169037780908	-0.103338	0.0891271	0.2112106987382914	0.6199334784065443
chr1	28322251	28322640	390	*	12.135814443960987	0.313584	0.5662682459344144	0.018666653991331005	0.17485390757519634
chr1	28328689	28329595	907	*	45.16914876298574	-0.0455361	0.1938013767407984	0.6858956607512376	0.9128582176683175
chr1	28369201	28370226	1026	*	31.71420326935125	0.16677433189948243	0.24821793692288727	0.18458896867287064	0.5861377284204612
chr1	28437547	28438376	830	*	16.040025292396344	-0.0210762	0.21536437057860952	0.8106222447010427	0.9551534104457833
chr1	28505835	28506384	550	*	23.231459232915135	-0.0144635	0.20565844588779805	0.8840313616852606	0.9754199545496048
chr1	28552474	28553701	1228	*	61.01227704745163	0.1615997899190196	0.20635129115306164	0.21801263421157668	0.6258190376388221
chr1	28642860	28643612	753	*	18.38354337139778	0.091963	0.23248681119288564	0.34219444895135265	0.7380404375443855
chr1	28648168	28649354	1187	*	70.50043319903993	0.15901152017002618	0.22222648818086863	0.21353479190221375	0.6212320039024927
chr1	28669198	28670419	1222	*	127.74482822435719	0.00606498	0.15008231703013936	0.9591770840433376	0.9919628001888756
chr1	28736312	28737252	941	*	44.62999261453862	0.0306444	0.1900927789957453	0.7884621729392737	0.9482010219304582
chr1	28852733	28853678	946	*	20.939597996856094	0.0377103	0.21063126652065345	0.7048136366429814	0.9193940113426908
chr1	28886498	28887575	1078	*	253.65425128576817	-0.242244	0.13880456270506972	0.0370236	0.2640627174478703
chr1	28913720	28915114	1395	*	624.5379462520661	-0.0618674	0.10510680557640831	0.5041461208391999	0.8394863745147386
chr1	29130196	29131578	1383	*	78.30574852558551	0.00904275	0.17341328253866917	0.9392053371827934	0.9890612232673862
chr1	29181444	29182192	749	*	43.91097342442383	-0.0338808	0.189924	0.7648353852022698	0.94193
chr1	29283088	29283639	552	*	36.891214889143775	1.1733938693487593	0.3881728780764952	1.3286698013798533e-4	0.00449003
chr1	29349638	29350951	1314	*	120.39927645879722	1.2732834523310523	0.2451761703220917	8.851463899312365e-9	1.1115725470975173e-6
chr1	29355771	29356979	1209	*	22.0833	-0.0642819	0.21838653008103248	0.5107575218020239	0.8446809823174508
chr1	29429402	29430117	716	*	44.02705894029852	0.3123151418663062	0.31271430508875303	0.0529262	0.32116392725501447
chr1	29513189	29514362	1174	*	270.5453081012191	0.9695007798687086	0.14779748490797048	4.0257742393021666e-12	1.0176843580261906e-9
chr1	29538622	29539273	652	*	27.572149271364452	0.2656224283928213	0.3391205994842521	0.0666714	0.36402779035489785
chr1	29540676	29541507	832	*	48.026994666205354	0.3773440891600917	0.32135394425050656	0.0320829	0.2438477358771222
chr1	29570115	29570673	559	*	22.383167862399954	1.337490708745964	0.5779800124878365	7.705757365740187e-4	0.018426605297805005
chr1	29601875	29602673	799	*	30.889390239833766	0.17686074471152366	0.26521711453334235	0.14931185549929038	0.5371198054506907
chr1	29649274	29650444	1171	*	169.10959986414593	0.6628462329811725	0.1987130422173381	8.139854352024587e-5	0.00303594
chr1	29673916	29674671	756	*	43.393	0.0954993	0.20691803322871802	0.41625868235901764	0.7890996544719788
chr1	29738873	29739784	912	*	60.58483776537726	-0.0266171	0.1840175908661591	0.8173316798805812	0.9566088117897609
chr1	29864103	29865213	1111	*	51.624855159583305	0.5002657395194725	0.32188257126449216	0.0119621	0.13328113459996854
chr1	29875458	29876112	655	*	23.108081941693715	-0.0222644	0.207267	0.8223678407843403	0.9584526814294004
chr1	29982386	29983963	1578	*	37.50881921947457	0.35666270502946706	0.36605926924014864	0.038200023706410936	0.26921197011053183
chr1	29989881	29990649	769	*	29.29855962783154	0.12664191218683654	0.23364423361831446	0.2686413818440179	0.6814053293710984
chr1	30058834	30059850	1017	*	165.47364750743122	0.745025	0.19044577123630183	7.965833278087025e-6	4.3432757635284016e-4
chr1	30066956	30067595	640	*	10.46600667832856	0.0258043	0.22363399890645996	0.7295986345793409	0.9294430342572008
chr1	30084202	30084750	549	*	11.908962569070994	0.021181369997964945	0.22066301440335606	0.7910355880179045	0.9495400494520229
chr1	30117443	30118523	1081	*	159.96461366529198	0.5291858672458037	0.18184895330809991	4.8414174587607477e-4	0.012649421588560798
chr1	30135334	30136464	1131	*	86.56749187104442	0.0932892	0.17347164792272413	0.4455648837602171	0.8085075420116633
chr1	30187022	30188338	1317	*	97.38471773843679	0.4360877367951861	0.23146244182441023	0.00947509	0.1152704469799892
chr1	30366715	30367819	1105	*	31.17755498287382	0.3479301230947518	0.4053976909500808	0.0393073	0.27443659529642916
chr1	30380102	30380528	427	*	5.208435843518478	0.06642	0.24094414549938806	0.26265857440886453	0.6734788922788357
chr1	30450732	30451395	664	*	28.31971129831351	-0.0321609	0.20778834220134687	0.7457191479960867	0.9347902637650585
chr1	30452782	30453471	690	*	37.067216782401374	0.2668208522130777	0.3170280593423863	0.0706342	0.3762939744099303
chr1	30470680	30472088	1409	*	63.00640782343115	0.13645100634476257	0.19921870155921348	0.28362354850318683	0.6947813203642753
chr1	30511702	30512491	790	*	25.794606346303613	0.12405	0.2466136103635934	0.22831732057186177	0.6364308527754962
chr1	30677735	30678973	1239	*	106.98594399436797	0.2870683446642379	0.2069071749430564	0.0505076	0.3137982875653707
chr1	30685276	30685928	653	*	16.672891835246908	0.21014973282956217	0.34671041532530683	0.046882	0.30242277269579726
chr1	30717929	30719001	1073	*	362.3905392225188	0.4752869839246395	0.12951632536910013	4.612615469722704e-5	0.00187442
chr1	30758866	30759189	324	*	11.835031391452812	0.12434522242767455	0.2601106532473409	0.16819302190036897	0.5659502906924746
chr1	30777862	30779308	1447	*	113.93952210445511	0.3398562802199031	0.20244568682590536	0.022056532026664077	0.19330499590230357
chr1	30809302	30810016	715	*	11.904891675110052	-0.0854498	0.23855629552590976	0.3056725722091183	0.7106957560107875
chr1	30823956	30825015	1060	*	496.1403494694366	-0.147504	0.11127210511245535	0.13236231341756757	0.5077191011934267
chr1	30853612	30854725	1114	*	411.74947519633395	-0.0601985	0.11065595951289467	0.533914	0.8543884670580326
chr1	30872490	30873509	1020	*	44.134686977083064	0.0600081	0.19813769444698617	0.5971679015766631	0.8809301405221484
chr1	31065428	31066103	676	*	43.95175281035834	0.2016877737156618	0.25808273722255015	0.1369973424314744	0.5162923900721844
chr1	31152117	31153096	980	*	86.0225	0.023498025448331673	0.16687979904964542	0.842805	0.9652602829518989
chr1	31154848	31155565	718	*	32.15231614240348	-0.113726	0.22389634107766423	0.31954323049538175	0.7200605247618079
chr1	31170394	31171111	718	*	44.89637527075977	0.0917752	0.20648858447446342	0.4288923460850397	0.7987449765501975
chr1	31296223	31297574	1352	*	1190.9366921405317	0.016945093234930684	0.0895663	0.8096979059979977	0.9549026541180224
chr1	31471357	31471737	381	*	11.564141420325262	0.0695574	0.23199271300726348	0.39957462575892067	0.7801457607331078
chr1	31491444	31491835	392	*	12.824509565328013	-0.0317338	0.22054886406317167	0.6981343326095868	0.9172585072052385
chr1	31591714	31592858	1145	*	49.173882199817086	0.00307614	0.19169317524407545	0.9792979367333606	0.9951483397545889
chr1	31644418	31645420	1003	*	652.214	-0.0380534	0.11225307639467412	0.6988065336749292	0.9173781091662351
chr1	31701006	31701702	697	*	12.07480664643666	0.0332769	0.22248099559977128	0.6867766616805826	0.9131672317062963
chr1	31714889	31715761	873	*	29.570456043061192	-0.0537608	0.2059989723123598	0.6141844558183147	0.887993
chr1	31742593	31743696	1104	*	66.13281223966817	-0.00200037	0.17739588193642114	0.9846530078675721	0.9964504145790544
chr1	31788714	31789428	715	*	14.07950287213096	-0.0337064	0.2185837050428074	0.695278	0.916695
chr1	31834810	31835849	1040	*	14.711835371933507	0.0741597	0.22951270443666608	0.4111503716878751	0.7877009827661898
chr1	31937973	31939015	1043	*	122.87140890990852	-0.157096	0.17190304420812308	0.2124031785204827	0.6204123454233488
chr1	32013334	32013972	639	*	40.0659	0.0262508	0.1908784276162882	0.8170544230820006	0.9566088117897609
chr1	32072815	32073523	709	*	71.97572164583397	-0.00768951	0.1783831528993031	0.9457791595426973	0.990787
chr1	32107780	32108491	712	*	28.262624277381782	-0.026564	0.2020731957144836	0.7996230658755434	0.9516474915759632
chr1	32179196	32180577	1382	*	627.6326983212306	-0.0102436	0.0990547	0.903102	0.9800128012236292
chr1	32205557	32206030	474	*	13.944009295252245	-0.0555498	0.22813396581595127	0.4713099924374906	0.8246281945910787
chr1	32291251	32292608	1358	*	480.7032944840194	-0.140268	0.13226585436421467	0.20225872425032942	0.6079317584207323
chr1	32351177	32352024	848	*	58.6194	-0.0974716	0.19272708312753525	0.4213334663132846	0.7927137987698741
chr1	32393984	32395076	1093	*	291.9444261147904	0.10341491445195714	0.12894984767552148	0.339948	0.7365782325095225
chr1	32442103	32443064	962	*	45.243056678633025	0.10486194100470156	0.2020014851186616	0.38756644225359316	0.7716837968971144
chr1	32449163	32449573	411	*	10.177682831513634	-0.0658019	0.23159212162054918	0.4127907824901853	0.7878553663971462
chr1	32464385	32465737	1353	*	220.7493211061358	0.2415690239300626	0.1522600154303293	0.048342646141887824	0.3074124819182772
chr1	32482766	32483229	464	*	23.667998921321317	0.00176691	0.20470830766619427	0.9876406065747695	0.9973346160532122
chr1	32500373	32500958	586	*	8.70895	0.0430259	0.22923112376676472	0.5341314328012402	0.8545137124579717
chr1	32618326	32619546	1221	*	94.28153475920848	0.03315	0.1611717574218479	0.7763603996181152	0.9455546976953204
chr1	32650528	32651825	1298	*	786.3004121455847	0.026706185191829136	0.0988179	0.7666983844282262	0.9429915362628221
chr1	32753627	32754459	833	*	47.764295905347375	0.00769748	0.19047659108592696	0.9462066614713067	0.990787
chr1	32816959	32818312	1354	*	175.8578804027997	0.0800068	0.1544926092916024	0.49987904404128847	0.8368336325850438
chr1	32964708	32965147	440	*	19.79298310279302	-0.0815554	0.2282979213284075	0.3904533838462543	0.773161
chr1	33036245	33037493	1249	*	480.9564702142947	0.0772586	0.11545441655657386	0.44178988415029996	0.807395
chr1	33044713	33045876	1164	*	103.02590909828655	-0.077251	0.16209489355150458	0.517111	0.8468418802730043
chr1	33054760	33055752	993	*	18.042396049783303	-0.055986	0.2184399350341622	0.5562223866967116	0.8633483923860927
chr1	33080504	33081769	1266	*	294.09142360636133	0.048910105297630374	0.12315670506071556	0.6407039471489309	0.8972494224929393
chr1	33098978	33100206	1229	*	154.93963893791613	0.12590781059516823	0.15080308598428505	0.28739464551238986	0.6974345168239006
chr1	33127026	33128043	1018	*	395.8949607703937	0.0167239	0.11326852740062128	0.8683540375476901	0.9721436714273552
chr1	33180334	33182150	1817	*	155.47982925628048	0.0838778	0.14609619108165525	0.4704675349738838	0.8243866004953502
chr1	33237327	33239143	1817	*	276.4187891471692	-0.0755033	0.12521093220908897	0.47535356945789026	0.8264931221836672
chr1	33251591	33252739	1149	*	77.27561085476155	-0.127273	0.18299428470716206	0.31105201177805253	0.7138691568514342
chr1	33255351	33255955	605	*	27.552910749927474	0.0765207	0.21391017899147716	0.47737271896422867	0.8275055636867673
chr1	33302143	33303195	1053	*	58.75497575524675	0.012070863840203777	0.1778736007815042	0.91954	0.9843974050448686
chr1	33349207	33350345	1139	*	26.169579785869974	0.0391088	0.2065180532470853	0.7099402010106775	0.9216958589123482
chr1	33392490	33393630	1141	*	35.02086814513922	0.0847876	0.2125789788423667	0.4459006604480678	0.8086370253416774
chr1	33430666	33431821	1156	*	476.671	0.011490832944086603	0.10528431180077026	0.9222628929205726	0.9846183568864628
chr1	33437971	33439064	1094	*	83.35128157406342	0.0349829	0.16774018386468936	0.7676897537378907	0.9432422062642596
chr1	33471801	33472805	1005	*	497.2608671463562	0.106352	0.10517774136936445	0.2588076126634138	0.6709763159953849
chr1	34650653	34651544	892	*	39.03979850365265	0.8567712593190066	0.41893975564421615	0.00212222	0.040459315082621024
chr1	34852484	34853524	1041	*	105.59457276065844	-0.0700623	0.17107537612600274	0.5585808622703626	0.8643593675246528
chr1	34859084	34860219	1136	*	330.3394241320629	0.0730836	0.130277	0.502315	0.8381438104156478
chr1	34919250	34919609	360	*	11.594054858008594	-0.0258219	0.22334139664782526	0.7228722164758075	0.927046
chr1	35031392	35032166	775	*	36.95865184277302	-0.0710675	0.20093531482146623	0.532875	0.8535553317040823
chr1	35058130	35059023	894	*	25.1981	0.0730253	0.2155063277026562	0.4878914185990688	0.8323960437401065
chr1	35063292	35064224	933	*	33.74341534310085	-0.170497	0.26044466459994337	0.15919	0.5536256126446786
chr1	35192187	35193867	1681	*	740.5734541698314	0.090928	0.10623652189280806	0.3373434165659772	0.733864
chr1	35219337	35219982	646	*	26.70332361733921	0.0820884	0.2167429052960312	0.44619758224705325	0.8088318065225266
chr1	35268319	35269412	1094	*	28.848326228016138	-0.0281373	0.2014831465936751	0.7891311759365693	0.9484274939701546
chr1	35557129	35558338	1210	*	837.8550624293749	-0.105879	0.092758	0.21211872529645515	0.6204123454233488
chr1	35641245	35642079	835	*	25.14450910994833	-0.241658	0.32145233066446627	0.0783801	0.3984507925003566
chr1	35657860	35658455	596	*	16.58826611233531	-0.055541	0.2195408160616994	0.5518645231787613	0.8617412803882295
chr1	35769261	35770504	1244	*	1092.4865568902842	0.014109589946859026	0.09185	0.8722011248112598	0.9723997183254701
chr1	35869158	35870201	1044	*	157.9787543454391	-0.21484	0.16124834521698558	0.0855579	0.41624202225448087
chr1	35882537	35883538	1002	*	50.604109279548176	0.042491350134578984	0.19210313995935435	0.7074976027056488	0.9206497975453792
chr1	35930437	35931069	633	*	16.024021618307803	-0.0753066	0.22842386631249983	0.4102902472792707	0.7876043578674093
chr1	36149289	36151150	1862	*	94.88436015089445	-0.0340105	0.16169308627832907	0.7719210464920616	0.9445114250168121
chr1	36161020	36161338	319	*	22.69748960901162	-0.0294573	0.21062205347590437	0.760257	0.9402891784830162
chr1	36196946	36197830	885	*	29.758046829350548	-0.0259853	0.2024088671552599	0.8022957929834162	0.9522951161913651
chr1	36203184	36204221	1038	*	31.97329849571951	0.017303927701495112	0.1978439147155021	0.8735894016240536	0.9729040910065341
chr1	36224038	36224924	887	*	73.95890852785111	-0.132759	0.18787009625366743	0.29244633449870827	0.7013696031003023
chr1	36299941	36300134	194	*	10.300022024034684	0.0785961	0.23762875336269476	0.32534090461219944	0.7250331758966696
chr1	36351095	36351989	895	*	28.292512131999874	-0.0765732	0.2128801220098111	0.4783457225397172	0.828307
chr1	36373686	36375303	1618	*	54.58107008729476	-0.0949822	0.20235975900511505	0.41893131153868146	0.7910076611795941
chr1	36385626	36386842	1217	*	894.9839723989093	0.10169125517732326	0.0919766	0.2298097414249417	0.6373296776389954
chr1	36401123	36402102	980	*	202.56755628594772	0.00863799	0.13517539281649962	0.938964	0.9890612232673862
chr1	36411413	36412524	1112	*	113.75488220256321	0.00525125	0.15323732617349495	0.9655175849703974	0.9930734067222061
chr1	36449913	36451049	1137	*	515.9931719024302	-0.0462327	0.1181752269616037	0.6504890229506266	0.9002025404453425
chr1	36463804	36464861	1058	*	70.18973981327593	-0.0316377	0.1738573300924671	0.7872263263762111	0.9478758160901244
chr1	36513808	36514691	884	*	36.02686044569464	-0.0228426	0.19453540341387518	0.8341634388611043	0.9628196950564158
chr1	36743444	36744361	918	*	45.48093327312788	0.14670771214569675	0.22092390156951805	0.24665752983406056	0.6564415398276379
chr1	36750789	36751052	264	*	8.871086333278383	0.0412381	0.2305389614408984	0.5065963404053055	0.8418124127190134
chr1	36865087	36865886	800	*	46.16262467533955	0.0773307	0.19502701139087558	0.512233	0.8450396192042812
chr1	37100312	37100959	648	*	31.980957113359537	0.0463715	0.20058604972379013	0.672345	0.9081392672769397
chr1	37156286	37157265	980	*	72.64156737751816	1.1289943226079266	0.30403711090535096	1.031773947745738e-5	5.230072888768435e-4
chr1	37159081	37159590	510	*	33.323655777266154	0.7360392734942901	0.49047270329252113	0.006131	0.0860538
chr1	37275230	37276200	971	*	107.15925956555897	0.21656220116134642	0.18642776376172682	0.10651331852479362	0.4592858270211491
chr1	37288744	37289474	731	*	48.64395164671821	0.10655629894518337	0.20153585325107945	0.3821650778052135	0.7682374511492803
chr1	37395077	37395964	888	*	35.043406185973204	1.812240863501961	0.4064151723431158	4.925844751860896e-7	3.897624719307819e-5
chr1	37423464	37424681	1218	*	96.77654583227442	0.32442443842572716	0.22640024955690238	0.0348928	0.25457576044856095
chr1	37518632	37519519	888	*	44.54218050041953	-0.0142868	0.18943693256269573	0.8969339754926283	0.9782534769851821
chr1	37595656	37596435	780	*	32.89556690635792	-0.193385	0.2674726324272511	0.13490425273914958	0.5120731824429693
chr1	37690559	37691141	583	*	174.44220504000646	-0.0353465	0.14213958621069664	0.7551863153359504	0.9386183275662009
chr1	37691673	37693077	1405	*	931.4407908992675	0.0850171	0.10244689931027103	0.35583441847773595	0.7480700132829833
chr1	37731976	37733321	1346	*	15.450819102001024	-0.090612	0.2357004223010228	0.32010096258616705	0.7205185840294129
chr1	37764528	37765867	1340	*	50.80318274234843	0.068798	0.189964	0.5612631579222407	0.865414
chr1	37807792	37809192	1401	*	42.63497946241818	0.031960692764900586	0.19151525222011676	0.7788581992143511	0.945826
chr1	37859080	37860331	1252	*	598.6039283405312	0.13422943423595055	0.1054610054837404	0.15443610067065244	0.54726
chr1	37931424	37932734	1311	*	767.6727472509451	-0.0596276	0.0947219	0.49017899249258745	0.8334498680003681
chr1	37989372	37990375	1004	*	38.060074775499416	0.026825	0.1940421469058522	0.8108351647624854	0.9551534104457833
chr1	38012113	38013277	1165	*	394.0303699167815	-0.104559	0.1098624010450202	0.27938516394270646	0.6901309918965459
chr1	38046464	38047489	1026	*	400.2874171569909	0.44967707822019326	0.13509532555021783	1.6927024620330767e-4	0.00542808
chr1	38138669	38139270	602	*	19.612139625534834	0.00891422	0.21084676869900548	0.9252258176013657	0.985096
chr1	38529669	38530244	576	*	14.36712131200419	0.0258044	0.21808797946149366	0.7632579332544577	0.9416191028808918
chr1	38584190	38585039	850	*	40.13472854736885	0.34397170827676227	0.3344471815004156	0.042677342388255046	0.2867499032058628
chr1	38737856	38738747	892	*	17.746728336126296	0.0965334	0.23326820916710161	0.33125904245520077	0.7290599308023105
chr1	38745394	38746348	955	*	34.50432838828795	0.3973300346228119	0.4045824949784542	0.0297494	0.23340262508194942
chr1	38750340	38750541	202	*	14.885545822845799	0.14235340667203508	0.27159599745151236	0.13263751449882644	0.5077834680515844
chr1	38859000	38860519	1520	*	420.745	-0.186572	0.12042769381964778	0.072742	0.3829923123342419
chr1	38872856	38873875	1020	*	24.253418946728743	-0.254616	0.34983863608522453	0.061860473148665905	0.35033869940028567
chr1	38977694	38978509	816	*	41.81769195022318	-0.12355	0.21371411048670333	0.3100820663859538	0.7135155613864191
chr1	38990891	38991617	727	*	17.103943233384854	-0.00545849	0.21403367418668295	0.9489204052091083	0.9909462561853338
chr1	39398514	39399189	676	*	26.05271229319911	0.02229	0.20329283549424568	0.8303906104806212	0.9605724866586612
chr1	39408220	39409468	1249	*	68.26073493709771	0.027186454411835172	0.1718042528254672	0.817978	0.9570194663560774
chr1	39422348	39423086	739	*	38.23086159398066	-0.878176	0.3720927785163209	0.00102821	0.0230844
chr1	39490893	39491942	1050	*	96.79404492178865	-0.0978014	0.17095938464218594	0.4208243632455159	0.7921998288756255
chr1	39601623	39602355	733	*	84.57054821999748	0.0018564	0.16882905444725158	0.9893047618426789	0.9975041279081972
chr1	39603359	39604327	969	*	94.16814526400812	-0.0416482	0.16369129987192643	0.7232402019071544	0.927069
chr1	39610855	39612081	1227	*	122.51066679010896	0.0495926	0.15345842159362852	0.6719642418929889	0.9079345542660959
chr1	39662843	39664150	1308	*	69.07385956584504	-0.0214114	0.1753681045001853	0.8535508070220382	0.96809
chr1	39691047	39692184	1138	*	45.01383104089237	0.26463792071941583	0.29414277568588193	0.0771276	0.3947642623686059
chr1	39701333	39701980	648	*	17.41814813833211	0.28933307472127695	0.4458152237557983	0.034397	0.25284650798913927
chr1	39738237	39739084	848	*	19.41484685735682	-0.0251532	0.21543016750722693	0.7730995537369836	0.9445975025729952
chr1	39788504	39789535	1032	*	118.67330716233334	-0.280585	0.19197143446010634	0.0453701	0.29755021640163665
chr1	39799407	39800058	652	*	17.044323989190946	0.0458891	0.2188333024194538	0.6111164255686987	0.8872445414543416
chr1	39845523	39846101	579	*	24.61901895956941	-0.137948	0.2453836429019886	0.22097826492773268	0.6293411537343849
chr1	39898466	39899693	1228	*	200.79562001169202	0.4830605730967183	0.1725595652517258	7.958619348408418e-4	0.018915082492890093
chr1	39954510	39955874	1365	*	25.397258965146396	-0.145687	0.2510550334475079	0.1965629300168797	0.6022284051764536
chr1	39976674	39977230	557	*	12.771585290771627	0.0906801	0.23795707221041873	0.3119706956842624	0.714581
chr1	40039701	40040883	1183	*	56.26822022633933	0.11102357438258671	0.19471641539832324	0.36996024841804187	0.7578074278263721
chr1	40097034	40097796	763	*	16.025130380493682	-0.115044	0.24836828177743933	0.2282659722280954	0.6364308527754962
chr1	40161033	40161705	673	*	20.46851194691782	-0.0166367	0.20807363191522388	0.863517	0.9715248106293087
chr1	40257703	40258476	774	*	21.539879841498315	-0.0146882	0.20950630040442483	0.8780374154309238	0.97368
chr1	40373196	40374390	1195	*	75.75742039606007	0.00244455	0.17156452589045243	0.9846366790457279	0.9964504145790544
chr1	40388472	40388939	468	*	6.7121253778269665	0.00563615	0.22695721313062514	0.9258196405053767	0.9855123757211613
chr1	40449801	40450573	773	*	19.006363620680876	-0.197053	0.30530414797646444	0.0919932	0.4310659490924142
chr1	40531561	40531982	422	*	12.789139929156974	0.0149166	0.21865875347370248	0.8576621635570494	0.9694707437260554
chr1	40557357	40558738	1382	*	117.05917393405934	0.0049625	0.15188330894051202	0.96733	0.9935665601470366
chr1	40658367	40658804	438	*	11.27339303592287	0.0523919	0.22580506221805802	0.527393	0.8508979263265805
chr1	40679344	40679969	626	*	27.976	-0.0317389	0.2040445405071299	0.7587568292973355	0.9398753775151225
chr1	40691538	40692746	1209	*	1052.561306974406	-0.053158	0.10104765961419858	0.5577158764339318	0.8639456799712375
chr1	40708501	40709739	1239	*	1472.149653183032	-0.406518	0.0912126	2.041345268589542e-6	1.3307610902530466e-4
chr1	40806583	40807474	892	*	105.61506999385465	0.0654359	0.1639442356245532	0.5814421865447384	0.8741094273371065
chr1	40847126	40847869	744	*	30.62350025680512	0.012126105496889455	0.20030224895104487	0.909816	0.9818469914022915
chr1	40861736	40862936	1201	*	293.24717543549957	-0.0219385	0.1184968151137773	0.8293146061570364	0.9605724866586612
chr1	40944324	40944983	660	*	19.263	0.0740255	0.2241519665021228	0.4449454579566788	0.8081167815564761
chr1	40979317	40980636	1320	*	924.5700646759323	-0.0156248	0.10547600332170633	0.8671669026935571	0.9720887831462427
chr1	41003357	41004631	1275	*	101.41991706183602	-0.369384	0.2213261569626053	0.0187477	0.17521335022783915
chr1	41333153	41333904	752	*	105.28046650145882	0.10132112880712972	0.16517767470780936	0.40412283539609944	0.7837861498796406
chr1	41360659	41361798	1140	*	284.8780279555989	0.2562648282913857	0.13854322359871402	0.0268536	0.21797529905369817
chr1	41396560	41397713	1154	*	54.00329978964122	-0.11774	0.19950168186836972	0.33878431735245246	0.7356280366288573
chr1	41401918	41403404	1487	*	51.894676928107145	0.19854246262701905	0.23558250856218138	0.146722	0.5326273348462022
chr1	41440368	41440802	435	*	12.060382664899617	-0.00500607	0.21960636755966742	0.9478268267565316	0.990787
chr1	41462170	41463046	877	*	36.0393	-0.0269352	0.19972997390981528	0.7988423675010623	0.9515596862603555
chr1	41492683	41493566	884	*	20.585042724870878	-0.0853029	0.22579857332448292	0.38968231149713933	0.772822
chr1	41504096	41504933	838	*	13.994404900980461	0.0482619	0.2234492818617699	0.56816	0.8689589804398784
chr1	41676567	41677207	641	*	29.221277548693923	-0.079289	0.21140630737653138	0.47021173389013504	0.8243866004953502
chr1	41919652	41920810	1159	*	147.43819578385032	-0.0118729	0.14117255874241014	0.914896	0.9834003354349802
chr1	41925868	41926167	300	*	17.894054187549948	0.0916548	0.23153698077777926	0.3487753346323435	0.7427395956359674
chr1	42035344	42036500	1157	*	100.05181855672107	-0.0260167	0.1636218412573282	0.824023	0.95903
chr1	42162711	42163879	1169	*	96.16398322912852	0.17312309394099226	0.18289875268598915	0.1824181535133767	0.5840821365638099
chr1	42334502	42335982	1481	*	14.944882177699121	-0.0196451	0.21649192472119705	0.8187539773136309	0.9573518645615772
chr1	42369986	42370796	811	*	25.14537490062864	0.0900726	0.22071339754429162	0.40350495861265007	0.7833990985245037
chr1	42379964	42381318	1355	*	122.0725708321103	0.3348282094910111	0.2218399778488964	0.029938890920360228	0.23397647613223854
chr1	42456024	42456968	945	*	36.892745615688575	-0.043131	0.20119621146101316	0.6888353316957588	0.9144226782689726
chr1	42462556	42463772	1217	*	826.6537534868024	-0.0150815	0.0932288	0.8591643586503517	0.969936
chr1	42479651	42480156	506	*	11.947158062296403	-0.0424879	0.22700171510632858	0.566863	0.868673
chr1	42658083	42658818	736	*	23.241434275791857	-0.694208	0.5434889546299332	0.00860537	0.1082763723528881
chr1	42681746	42682923	1178	*	701.4051176071455	-0.0632339	0.11737022294532684	0.5317004953682161	0.8527974738251751
chr1	42766288	42767711	1424	*	259.9257945940644	0.13273653570061295	0.13979329509093696	0.24388912440998847	0.6535304911641666
chr1	42816988	42817739	752	*	54.02427850357457	-0.140828	0.20869726885283638	0.266305	0.6785741234457437
chr1	42845897	42847171	1275	*	829.252	0.026496857524300022	0.1009103704874964	0.7716238331944303	0.9445114250168121
chr1	42915892	42917237	1346	*	71.111	-0.031828	0.17047479602060486	0.7860704358718613	0.9475135755966151
chr1	42923722	42925071	1350	*	1199.7728257150345	-0.119654	0.0881411	0.14176142763939661	0.5248841639611116
chr1	42941227	42941877	651	*	12.447751690851488	-0.0113918	0.2226716895934817	0.8688253798868638	0.9721436714273552
chr1	42957615	42959369	1755	*	811.8951300197317	-0.268993	0.10269811318029601	0.00385114	0.0621445
chr1	43106332	43107247	916	*	56.575432772338274	-0.00406764	0.18635194372374927	0.9696985258001397	0.9943337809604376
chr1	43137655	43138281	627	*	15.466714991066185	-0.0381375	0.2244034835057613	0.6117917716719797	0.8872445414543416
chr1	43172181	43172931	751	*	41.85242772070771	-0.128073	0.2207177795741614	0.2900399636867511	0.6989236271413635
chr1	43206643	43207879	1237	*	24.006906226207317	0.011267638105947211	0.2081566722345415	0.9099666796104707	0.9819147210821882
chr1	43225064	43225731	668	*	29.491320069324082	-0.130735	0.23485844082951654	0.25669276445012357	0.6683761881207575
chr1	43260554	43261280	727	*	43.26020346305885	0.0991192	0.2116727235115275	0.3925645985053929	0.7748980742224392
chr1	43348911	43349708	798	*	21.113799429713037	-0.256635	0.3778626623114563	0.0509092	0.3147866261208501
chr1	43358230	43359633	1404	*	570.3639172025967	-0.154177	0.10343967922690679	0.0961625	0.43980322293324825
chr1	43367428	43368797	1370	*	646.957	-0.128788	0.11022730288917126	0.18478511986323773	0.5863655757819347
chr1	43389305	43390541	1237	*	635.7068675293758	-0.0486716	0.1105243435302653	0.6165765357644948	0.8882831539194775
chr1	43453994	43455029	1036	*	115.41394477197495	-0.103182	0.16726624828368664	0.39438146581148664	0.7765566508760661
chr1	43511117	43512177	1061	*	76.58193262003745	-0.182055	0.2054187945144993	0.1715390695888283	0.5703960152985845
chr1	43530781	43531253	473	*	7.191639161098937	0.0296859	0.22819852140615926	0.638615	0.8966495390884202
chr1	43649269	43650874	1606	*	3059.2435297815027	0.12175849435494619	0.0782609	0.0961884	0.43981842497021845
chr1	43706704	43708161	1458	*	840.9180960075976	-0.0674564	0.10239268319087715	0.46374101264291623	0.8208393795959247
chr1	43762964	43763811	848	*	26.78732762292826	-0.0908351	0.22634884255427806	0.37169474306312633	0.7589466247481121
chr1	43882902	43883827	926	*	27.72471274626622	-0.0857828	0.22105709982083382	0.4142432532608364	0.7878553663971462
chr1	43934479	43934900	422	*	5.022142796311091	-0.00142943	0.22829120616738477	0.97705	0.9949077048190397
chr1	43946223	43946958	736	*	56.47416169734375	-0.172449	0.21710118194465305	0.19153161855060777	0.5966015290586623
chr1	43969250	43970572	1323	*	363.17072715541116	0.14584112651178152	0.1252041535515483	0.17158366013383616	0.5703960152985845
chr1	43974446	43975253	808	*	36.74997423019954	-0.353283	0.3736718477297131	0.038578110477330355	0.271106
chr1	43991153	43992141	989	*	39.42864103937299	0.029078902570496046	0.1935880883265817	0.7958821309898076	0.9508618650647918
chr1	44029993	44030547	555	*	19.168803255975902	-0.133384	0.2507016448087342	0.21079156842946487	0.6197972627612589
chr1	44212903	44213660	758	*	67.28902996676705	0.083831	0.18138443300918997	0.490623	0.8339014738160575
chr1	44354671	44355764	1094	*	388.2429717780497	0.0228664	0.1160323372285955	0.8210211217785469	0.958083
chr1	44631687	44632574	888	*	30.41504942064513	-0.0879405	0.21359351989157935	0.4278395554307829	0.7980582456164123
chr1	44673965	44675114	1150	*	2877.3881124382665	0.14087832555289959	0.0788735	0.0649323	0.3593811455208029
chr1	44721335	44722101	767	*	34.720152710437034	-0.0879686	0.2080085081478833	0.43561739522021564	0.8033304997490593
chr1	44730641	44731399	759	*	41.102430938722634	7.310507499141243e-4	0.1937153642283155	0.9988019576399235	0.9996750399201731
chr1	44733383	44733626	244	*	19.228392417942388	0.0694269	0.22371929447243288	0.4609821037958015	0.818826
chr1	44739434	44740233	800	*	48.20808057289664	0.0611186	0.1959711306028366	0.5933884829664375	0.8789776355808313
chr1	44799682	44800671	990	*	42.47797871190853	-0.0774521	0.2020017758713793	0.4986512803770798	0.8365809375714174
chr1	44807351	44807910	560	*	13.770795458879308	0.038467767773197194	0.22107818826453177	0.6503440067787664	0.9002025404453425
chr1	44819352	44820254	903	*	64.22793286388577	0.1289101258330537	0.2031545606285855	0.30413604719523324	0.7098450222357101
chr1	45011409	45012370	962	*	20.47457587939836	0.00119157	0.21023985061965966	0.9944670857617908	0.9989690413324499
chr1	45196529	45197616	1088	*	54.181571362290896	-0.0598583	0.1852131950702869	0.6097899804315179	0.8867338991024803
chr1	45303620	45304354	735	*	66.76846172692977	-0.559972	0.27396586958371383	0.00393565	0.0630513
chr1	45339415	45340647	1233	*	263.91148962070866	-0.0355249	0.12274878853986644	0.7325295659107098	0.9308452800921769
chr1	45381100	45381921	822	*	33.770823899833175	0.0495403	0.20413163721729183	0.6453953295555747	0.8988810088967981
chr1	45490855	45491980	1126	*	1013.6319978182144	0.39271603165395214	0.0992345	1.9154874402165694e-5	9.006029715897469e-4
chr1	45499435	45500673	1239	*	80.21281920193124	0.00716322	0.17827410843876804	0.9526010811796886	0.9913598841921786
chr1	45550479	45551140	662	*	24.20481241513473	0.00957577	0.20548426327654717	0.9259702327960461	0.9855181607584502
chr1	45583216	45584694	1479	*	519.1992162341905	0.024651328960362772	0.10597198343696039	0.8025305358125219	0.9523516798594837
chr1	45686554	45688409	1856	*	216.04551970254732	0.0475572	0.13893280769083594	0.6718013100994191	0.9079345542660959
chr1	45802961	45803505	545	*	8.150492371374936	-0.00217357	0.22380000801680128	0.9731997341356108	0.9946927072567919
chr1	46132326	46133835	1510	*	2375.8577882775116	0.12295380758360952	0.07549	0.0837567	0.4123083599188465
chr1	46148142	46148947	806	*	58.35066899713714	-0.0184021	0.184689	0.8712249059798369	0.972182
chr1	46183455	46184013	559	*	29.990147724043577	-0.304111	0.3876760324982715	0.0467862	0.3020540890692997
chr1	46238462	46238991	530	*	20.534469384110967	-0.0663023	0.22156433775023576	0.48327881854825633	0.8302825253262502
chr1	46246954	46248340	1387	*	741.9950341812768	0.26008239541174033	0.1001012582423388	0.00428179	0.0671416
chr1	46303260	46303859	600	*	24.21215361089733	-0.08734	0.21981317918390006	0.41269953151328703	0.7878553663971462
chr1	46340136	46341087	952	*	24.7507	-0.458204	0.5120332701737629	0.0213314	0.1895689799936205
chr1	46369791	46371067	1277	*	56.4432	-0.0995089	0.19178862418998538	0.41374765007298014	0.7878553663971462
chr1	46383855	46384252	398	*	16.935860128187766	0.0850693	0.2308020806001459	0.3694234046394215	0.7572135433288105
chr1	46488909	46490139	1231	*	19.386088383843337	0.13304891164343677	0.25050635818474587	0.2136808242795409	0.6212320039024927
chr1	46616482	46617369	888	*	21.06580039082354	-0.177967	0.2817770982885877	0.12440490103099902	0.4923833669313534
chr1	46718500	46719751	1252	*	388.72499881650367	-0.235066	0.1252896087197998	0.029666412389028438	0.23284545046469296
chr1	46777508	46778775	1268	*	46.38153709641094	0.722616	0.3883392031359702	0.00365754	0.0599503
chr1	47313622	47314967	1346	*	1009.6697867447758	0.12643463708667876	0.1021044252315618	0.18337099210601243	0.5845717152192793
chr1	47333616	47334676	1061	*	39.28245812759312	0.016922703512649417	0.1969381658573679	0.8771376061975142	0.9736643357176145
chr1	47403358	47404041	684	*	26.47503850780622	-0.215424	0.2948043091736237	0.10103416072458082	0.44883224669060523
chr1	47637598	47638353	756	*	14.427016183834363	0.0362911	0.22050041234021955	0.6667916222268855	0.9059630015793516
chr1	48435162	48435955	794	*	38.946	0.00307993	0.1933601206581336	0.9804950270909043	0.9954601503860794
chr1	48437903	48438292	390	*	20.52826948077304	-0.0944046	0.22916056407306623	0.35088249284790995	0.7440161082007294
chr1	48443694	48444923	1230	*	47.54356933932631	-0.121219	0.20996748450613253	0.31756228954003213	0.7186275383761492
chr1	48471823	48472389	567	*	22.632015696559066	-0.0641364	0.2180519788490809	0.5121251104876481	0.8450396192042812
chr1	49427522	49428406	885	*	18.947616197507053	-0.00199218	0.21297787759173564	0.9806662390740934	0.9954601503860794
chr1	50329315	50330107	793	*	12.910197438827625	0.0959814	0.24258398061471967	0.2704372468869895	0.6828461552283371
chr1	50346024	50346810	787	*	1.9519985850343622	-0.00150115	0.2331179631584896	0.9572951786068811	0.9919628001888756
chr1	50423218	50423970	753	*	11.734815576536867	0.028320306230762867	0.22415027212904787	0.6921348495758262	0.9156181083997184
chr1	50716101	50717223	1123	*	54.379255971722465	-0.300348	0.2667146840495038	0.055181588748051964	0.32978496315039346
chr1	50959666	50960670	1005	*	90.60932148536267	0.019693475465728923	0.1665483009308913	0.8649856780214414	0.9720887831462427
chr1	50968195	50968711	517	*	18.197595041174257	-0.0323305	0.2141238565290138	0.7261914575988824	0.9283670512388181
chr1	51177704	51178792	1089	*	50.94314734117161	-0.237447	0.25301556564332944	0.0991234	0.44426353816734426
chr1	51340093	51340790	698	*	27.501740828870897	0.00659409	0.20356998344740782	0.9498901788886245	0.9909462561853338
chr1	51421961	51422443	483	*	20.68204805906486	-0.0616479	0.21782430923059548	0.5271972952123948	0.8507898233491336
chr1	51616959	51617942	984	*	954.083	-0.0953767	0.0966405	0.2776996792980921	0.6885890773932946
chr1	51648222	51648840	619	*	58.64905657810283	-0.156363	0.20744554789550776	0.22783681828631516	0.6359860666901445
chr1	51729157	51730389	1233	*	802.2180090833482	-0.0666422	0.0948818	0.4436385770856858	0.8080307759869818
chr1	51846137	51847392	1256	*	113.02410869325699	0.079214	0.16032052838245522	0.5076406764876304	0.8423258194218073
chr1	51878074	51879580	1507	*	451.88811660031934	-0.083373	0.11426674273028385	0.40342792921454385	0.7833990985245037
chr1	51928894	51929717	824	*	28.01346787249331	-0.101863	0.2200302920003611	0.3628909066931435	0.7534574273391659
chr1	52033384	52033854	471	*	4.872429543770855	-0.0126303	0.22885078399239867	0.8161454403158079	0.9561950439692052
chr1	52055244	52056838	1595	*	125.77554581121704	0.0483099	0.15057758381235695	0.6787435966004388	0.9111287200853481
chr1	52365626	52366745	1120	*	249.01677421232304	-0.0496307	0.14062163325459343	0.6603568758020859	0.9035938295707159
chr1	52404005	52405023	1019	*	26.972382947307086	-0.0486208	0.20858240307522619	0.6377157713033017	0.8963687319417171
chr1	52552789	52553833	1045	*	37.894080762328116	-0.0442432	0.19630675130311748	0.6907517468247918	0.9149968598008732
chr1	52571355	52572555	1201	*	192.73167804603605	-0.0812262	0.1359796117673809	0.4659167585582894	0.8220694076628992
chr1	52588867	52589646	780	*	45.33718870350856	-0.018353	0.18831143594783423	0.8705524245474576	0.972182
chr1	52652074	52652299	226	*	10.92123864081586	-0.0526814	0.2286299577734446	0.48688697111629015	0.831534
chr1	52702613	52703709	1097	*	545.4864593220094	-0.247001	0.10792091771696842	0.010410967570165646	0.12263338889157588
chr1	52726396	52726705	310	*	10.340938645355086	-0.065098	0.23340375275173547	0.3888946404949827	0.7723001896516398
chr1	52925498	52925778	281	*	8.611739645443171	-0.0548736	0.23239144565749453	0.4278723786926729	0.7980582456164123
chr1	53145987	53146628	642	*	44.00994566346861	0.028082070598424904	0.19718382788993394	0.7963264073840602	0.9509704014784873
chr1	53220379	53220870	492	*	9.19403	-0.00944415	0.22448388789711662	0.8869741332099867	0.9766231476714264
chr1	53325950	53327169	1220	*	378.5356490830385	0.00757094	0.11562660396451344	0.9415517476317532	0.989488
chr1	53572046	53572976	931	*	31.01051559188746	-0.473091	0.4445077181177601	0.019737401053743827	0.18087971351747814
chr1	53738813	53739864	1052	*	531.8226378261243	-0.191887	0.11720987574785285	0.0602435	0.34611574794796063
chr1	53809977	53810238	262	*	13.257399768607277	-0.108372	0.2514113067944938	0.19611005642091806	0.6018102235902838
chr1	53838215	53838663	449	*	27.125740568227833	-0.185108	0.2722366291869856	0.13545340830060784	0.5132785040552907
chr1	53891452	53892094	643	*	41.596845913106456	-0.104202	0.20543134685145936	0.3817732300197027	0.7679255887499755
chr1	53917989	53919133	1145	*	74.21375193157823	-0.137692	0.18871372493768884	0.2771613029470201	0.6883385393715579
chr1	53945515	53946468	954	*	73.86666748639674	-0.0256495	0.1733140479558623	0.8253255110872442	0.9593885382689286
chr1	54003096	54004236	1141	*	93.50378674142091	-0.0147178	0.16802138266298552	0.9006738655120174	0.9796388462333158
chr1	54052824	54053637	814	*	64.39415233804125	-0.173364	0.21346100155331738	0.1896761983833918	0.5938049526437789
chr1	54199373	54200784	1412	*	587.8782863236943	0.029928	0.0964612	0.7334126754578503	0.930988
chr1	54406008	54408207	2200	*	802.2761291811668	-0.0969475	0.0937045	0.26098559469068056	0.6719655485105775
chr1	54439079	54440278	1200	*	43.56410757021005	-0.0579144	0.19179487067194337	0.615758	0.8881361535202776
chr1	54488008	54489506	1499	*	387.6091423656891	-0.18798	0.12275039466977687	0.0791728	0.4007017071199392
chr1	54513906	54514913	1008	*	130.05738701309446	-0.0143484	0.1507618774523371	0.9004432949585793	0.9795522682819396
chr1	54541968	54543687	1720	*	55.66421838802902	0.2573012225882505	0.25345415256448894	0.0838689	0.4125949369768702
chr1	54581576	54582100	525	*	22.397142823357722	-0.0890931	0.2235130153270988	0.39116584641003116	0.7735490399645694
chr1	54715531	54716416	886	*	25.664069799708617	0.11109361583514597	0.2308025711729391	0.3085572760897511	0.7121828586386818
chr1	54764014	54765190	1177	*	730.5380997366251	0.00530432	0.1068610568318438	0.9580329417927997	0.9919628001888756
chr1	54774601	54775675	1075	*	263.88942973764824	-0.0551445	0.1279096161046712	0.6063780012131571	0.8848600190129773
chr1	54886582	54888019	1438	*	676.7704669768958	-0.144317	0.12214572945964922	0.16867423084214214	0.5665649531220529
chr1	54965738	54966573	836	*	82.68699464295024	-0.143709	0.18452123172362453	0.25887729207749965	0.6709782277348244
chr1	55373490	55374088	599	*	21.38296709168739	-0.0353007	0.21194680651397702	0.7108260588243362	0.9221079130300369
chr1	56627562	56628407	846	*	55.99108690781827	-0.121214	0.20020074765725573	0.3282458548903725	0.7266354560947459
chr1	56829706	56830489	784	*	25.278994719107324	0.2503562630180207	0.3328103407807937	0.0719134	0.38009885070135463
chr1	57342669	57343594	926	*	12.451287486070125	0.8832251294209953	1.122936147810941	0.00856704	0.10793357027398368
chr1	58167140	58168026	887	*	19.763268945798313	0.1279270662473311	0.24683814943413282	0.2311198376542204	0.6388451632972735
chr1	58174370	58175480	1111	*	22.975304782461926	-0.0438901	0.21111798775567434	0.6592153570647787	0.9035765341657006
chr1	58388052	58388858	807	*	34.76187883021993	0.031583341932521034	0.19719259920309298	0.7746000578983688	0.9447982791526911
chr1	58444437	58444880	444	*	10.129573444705931	-0.00727411	0.2228310478300861	0.9171312084468168	0.9840669738392199
chr1	58546179	58546935	757	*	20.04132945221352	0.0326448	0.2108954123637909	0.7386657257098379	0.9324193849186948
chr1	58570633	58571447	815	*	14.95683801506769	-0.16487	0.2829235346593494	0.1189988387611215	0.48156182879110804
chr1	58623794	58624752	959	*	28.306811355817512	-0.14433	0.24115246368608828	0.22173993198392059	0.6302614707519768
chr1	58741607	58742611	1005	*	123.55512618362714	-0.0592789	0.154382	0.6127351180621445	0.8878136871430433
chr1	58767476	58768067	592	*	17.83735176733389	-0.101511	0.23942002093133524	0.28177848397680155	0.6930525891595202
chr1	58783431	58784663	1233	*	225.7597203460808	-0.106803	0.137352	0.340627	0.7371096138001858
chr1	58815283	58816098	816	*	12.35288827199401	0.052669469995104586	0.22686555479114354	0.5182916223522473	0.8471496467959863
chr1	58848667	58849296	630	*	19.215351769005828	-0.0366507	0.21360840681364412	0.696357	0.9168413017612266
chr1	59127783	59128818	1036	*	38.78598774317082	-0.0794051	0.20418313144939393	0.48675950577180505	0.831534
chr1	59290144	59290806	663	*	22.96883722977674	-0.0745536	0.21877777648154265	0.46482067511955105	0.8210252568330196
chr1	59296160	59297220	1061	*	661.1528681528838	0.0197787	0.10088185752573642	0.8237538894117798	0.9589933886004961
chr1	59472526	59473277	752	*	26.622302409143167	0.0396428	0.20664933061196428	0.700891	0.9181537654161818
chr1	59506928	59507433	506	*	16.578688416346512	-0.0357981	0.21820612031990028	0.6775052088383158	0.910183
chr1	59814067	59815399	1333	*	589.887	-0.0599179	0.0988682	0.5029230650058159	0.8386342011934811
chr1	59968849	59969814	966	*	26.424790700019525	0.13121230151057725	0.24028555943607224	0.24497704449344868	0.6547409269621005
chr1	61049669	61050283	615	*	13.607717297991112	0.035325264159258483	0.21985692842240873	0.6805333577180603	0.9113144248234006
chr1	61076674	61078532	1859	*	509.7982278151331	0.24315032103319392	0.10842442652384657	0.012062447179511413	0.13398246666686428
chr1	61183612	61184683	1072	*	49.97228105602479	-0.102297	0.2016473322540582	0.39346401100451633	0.7757925383031621
chr1	61568838	61569832	995	*	37.79152825008036	0.5422421931287653	0.4119936454537286	0.013302971787410042	0.1414152656045861
chr1	61616670	61617323	654	*	23.09050536860221	0.00750408	0.2059655921184269	0.9421201402092081	0.9895627946926381
chr1	61724770	61725441	672	*	7.9662954595612705	0.0699597	0.23752863827133125	0.33375663023597724	0.731039
chr1	62192351	62193446	1096	*	26.481190382837305	-0.0111471	0.20281789779915702	0.9121397232492441	0.9827099506119318
chr1	62234638	62235472	835	*	35.270864238597355	0.28246160404340526	0.3344673143191864	0.062234	0.3510528651468458
chr1	62337858	62338464	607	*	17.990484106704006	0.024663851244982073	0.2138419564212562	0.7881236141396373	0.9482010219304582
chr1	62436059	62437140	1082	*	1375.8959849739383	0.0739737	0.085574	0.3469847166538552	0.7417965414241945
chr1	62670257	62670921	665	*	15.41595086222838	0.0274036	0.2177109249990839	0.7526069141583811	0.9370574159333175
chr1	62753934	62754647	714	*	37.500166508320625	-0.0211613	0.19529372229452613	0.8448326176242377	0.965913
chr1	62761448	62762765	1318	*	32.159529544086965	-0.169697	0.25045977934308616	0.17524341081016773	0.5737213281824843
chr1	62783737	62784383	647	*	44.02623708434368	-0.0449547	0.19135152465027164	0.6916620933923587	0.9152415124325128
chr1	62954666	62955359	694	*	32.09618545457918	0.17811735137358067	0.2630270703995029	0.1515901588279941	0.5417114818408124
chr1	63006950	63007704	755	*	26.04010495140473	0.0645965	0.21204137340658458	0.5387685482039782	0.8567387171861569
chr1	63671491	63672244	754	*	29.631497484828042	-0.14786	0.2410426134806037	0.2164031917958298	0.6240350977965399
chr1	63773573	63774663	1091	*	93.82192434818498	0.21834397732558938	0.20253404633642802	0.11291007600566487	0.47112425068601643
chr1	64203108	64204047	940	*	35.40432037512473	-0.0587511	0.20403373652842968	0.5881212018987424	0.8771141314553693
chr1	64483628	64484646	1019	*	36.660242525221115	0.034354	0.19435522369942662	0.7590360710322235	0.9400418096737437
chr1	64499880	64500636	757	*	20.932374892711987	0.19837446615821921	0.30278410819208085	0.0969303	0.44068613949649693
chr1	64718821	64719147	327	*	5.950301432458504	0.0756138	0.24413119086489377	0.21637662535285432	0.6240350977965399
chr1	64917173	64917769	597	*	14.896491752126517	-0.0742104	0.22830805504495416	0.414627	0.7879252355643658
chr1	64981325	64981805	481	*	8.882357841808178	0.076262	0.23889210723758705	0.3086255578139769	0.7121828586386818
chr1	65209466	65209717	252	*	5.6489414954979535	0.0804722	0.247593	0.17225892884421368	0.5706220855633681
chr1	65215546	65216535	990	*	26.556548767103152	-0.0306705	0.20512297069841554	0.7631648611677021	0.9416191028808918
chr1	65330743	65331378	636	*	28.300849147279497	-0.00108393	0.20109163630246507	0.9906232493602201	0.998105
chr1	65420007	65420993	987	*	50.26614240254284	0.0983586	0.19746270923087786	0.416342	0.7891526038790232
chr1	65818935	65819605	671	*	18.113980199364583	-0.366407	0.5247565765369229	0.027839897632548263	0.22383461685979014
chr1	66416764	66417625	862	*	18.02383345749999	-0.0466636	0.21849589456130622	0.6068435335254627	0.8852761805630517
chr1	66533845	66534478	634	*	15.097023376657422	-0.112105	0.2509965247169282	0.20266040893117535	0.6084868997364944
chr1	66563052	66564313	1262	*	26.208223576716396	-0.0807314	0.22041004816388582	0.43560253623367784	0.8033304997490593
chr1	66888857	66889581	725	*	37.24398059419843	-0.523788	0.3837699720548904	0.0128874	0.13887024676173912
chr1	66924488	66925531	1044	*	489.7356079735007	0.0835264	0.11825624852223064	0.41546508630932527	0.7886705583197793
chr1	67148470	67149364	895	*	88.64994120324968	-0.0380599	0.16321643853333642	0.7463085960984854	0.9349734048865205
chr1	67284388	67285045	658	*	18.004871931186166	5.360936967161781e-4	0.2126905494975088	0.9970995317018345	0.9996459707014042
chr1	67406256	67406864	609	*	21.633138799701296	-0.0185548	0.21001040387626016	0.8438945599368166	0.9656344488372308
chr1	67430478	67431105	628	*	17.946673704530788	-0.0738616	0.22537887153168668	0.4307806022757157	0.7994218401123933
chr1	67648899	67649438	540	*	27.420280818655385	-0.0138607	0.20141362916934366	0.8931875752796853	0.9772298438996726
chr1	67684490	67685825	1336	*	368.57171692015635	-0.0465476	0.13476679981323897	0.6726109184638305	0.9081424786915373
chr1	67840448	67841213	766	*	12.48252975677169	-0.0198258	0.21930026163217783	0.8047281912266748	0.9530115484556513
chr1	67863574	67864544	971	*	33.36921376007327	-0.0713115	0.2052525977340776	0.521852	0.8492418422127954
chr1	68231794	68232865	1072	*	9.2199	0.0343985	0.22578616135929092	0.6391938866884622	0.8966495390884202
chr1	68347912	68348821	910	*	22.905985466540503	-0.244183	0.33766279690731765	0.0690519	0.37178928489993723
chr1	68496162	68497524	1363	*	400.95202401861286	-0.187581	0.12660480526603507	0.0862408	0.41841425680149824
chr1	68817838	68818886	1049	*	29.368036859005645	2.236936168778217	0.4660317468608959	9.516799192974531e-8	9.220667299761277e-6
chr1	70043977	70044203	227	*	7.527615166175199	-0.0313376	0.22865548580770367	0.6178238480784648	0.8887547064991225
chr1	70281464	70282083	620	*	11.170865542991972	0.063352	0.23018123063277623	0.4390996502277033	0.8059946176754587
chr1	70360387	70360661	275	*	16.298689886960215	-0.0179261	0.21435655959329772	0.8397046268757178	0.964222
chr1	70366833	70367380	548	*	15.55635029276135	-0.0551467	0.2256746827008343	0.4957797458701542	0.8352391166143804
chr1	70410620	70411801	1182	*	334.1488896285903	0.00592137	0.12267736918702073	0.9563440695631121	0.9917527190233496
chr1	71080857	71081539	683	*	18.03180521336338	-0.161012	0.2741516279305755	0.13905570000452602	0.5202343694866891
chr1	71086778	71087488	711	*	19.924671016905464	-0.0615825	0.22031054018410237	0.5117592184881936	0.8449487589205598
chr1	71267586	71268384	799	*	19.924374832556133	-0.270839	0.37828853172338467	0.0519283	0.3179566129457011
chr1	71549014	71549798	785	*	20.403959788877945	-0.21953	0.3206329035884428	0.0797011	0.4017040534453308
chr1	71562422	71563388	967	*	23.799764196273426	-0.138771	0.24817595528810607	0.21247429145852606	0.6205031740229732
chr1	71834675	71835549	875	*	16.14066393812485	-0.674619	1.0789372346412505	0.010778095559055248	0.1251017472015566
chr1	72648567	72649424	858	*	31.55234375203826	-1.06822	0.4120534412923833	4.4868147252582195e-4	0.011898616979175918
chr1	73253822	73254787	966	*	46.76150798643364	-0.236933	0.2658637458542561	0.0979953	0.44216097596401616
chr1	74246919	74248205	1287	*	36.76600677139605	-0.0675671	0.20547515281964052	0.5375608028119743	0.85613
chr1	74252569	74253399	831	*	35.97346546683027	-0.0359709	0.19883552767053866	0.7386673915596974	0.9324193849186948
chr1	74465353	74466104	752	*	13.587645875131077	0.0806662	0.23281169299392862	0.3687987081846748	0.7570037809569435
chr1	74733137	74733922	786	*	19.740100161164442	-0.170674	0.2803745522239266	0.12447133835359735	0.49239421844384823
chr1	74739990	74741092	1103	*	70.92879686821207	-0.177595	0.2022681065485851	0.18061126739791492	0.5811199853574504
chr1	74745014	74745968	955	*	79.7735	-0.103706	0.17603144093563797	0.39692602255769743	0.7784139202474751
chr1	74951308	74952583	1276	*	21.272093020009667	1.5769596327922704	0.5483193702049517	2.0516615364087756e-4	0.00630894
chr1	75722967	75723327	361	*	17.350974530390374	-0.0133853	0.21354046984443426	0.8720757260679451	0.9723997183254701
chr1	75724038	75724709	672	*	19.15645575054668	0.0990804	0.23432164059392038	0.32055653332196743	0.7210114306808523
chr1	75758322	75759203	882	*	28.948000774487255	-0.0901444	0.21679866850430757	0.4109829166408709	0.7876043578674093
chr1	75786062	75786610	549	*	18.69666496919612	-0.0212559	0.21347534775418844	0.8122711645697251	0.9552674620436767
chr1	76302851	76303601	751	*	45.265498179426245	-0.698943	0.34273787715110204	0.00271182	0.0482059
chr1	77496167	77497401	1235	*	60.26980325569225	-0.129533	0.20161383999589808	0.30105147545988653	0.7080188893219622
chr1	77530842	77531654	813	*	38.91027022748262	-0.0153568	0.1968459941839794	0.8816478335787578	0.9745287857759869
chr1	77682367	77683468	1102	*	36.61281151553516	-0.134275	0.22422900114507824	0.2691767906137222	0.6815346714281074
chr1	77983710	77984337	628	*	32.38694238429121	-0.21873	0.280258	0.10775569258937188	0.4609802310219478
chr1	77989609	77990342	734	*	42.00183782201355	-0.0201279	0.19220787323208008	0.8534781708722954	0.96809
chr1	78491396	78493135	1740	*	31.311283693636707	-0.783429	0.4198797589325075	0.00321344	0.0545333
chr1	79112313	79113249	937	*	21.588532840036766	-0.132852	0.24925462634541365	0.21367233647399703	0.6212320039024927
chr1	79560710	79561398	689	*	31.49667124931401	-0.284658	0.3349820425490832	0.0605769	0.3469269493357126
chr1	79593492	79594075	584	*	17.491331968192924	-0.183022	0.2919116292420078	0.10905351503358113	0.4632751353401695
chr1	79622305	79623589	1285	*	53.32661808130463	-0.676831	0.3130876988937394	0.00218506	0.041390062668901446
chr1	80052721	80053500	780	*	26.001587945064973	-0.133987	0.24119597990514172	0.23486884207490952	0.6434795027597029
chr1	80583465	80584358	894	*	24.643633624927936	-0.112527	0.23142591208665095	0.30345373832595435	0.7095988667271326
chr1	81115120	81116463	1344	*	31.325109116710145	-0.291686	0.335421	0.0586944	0.3407580941071063
chr1	81121735	81122125	391	*	9.866324797381619	-0.0160638	0.22175813527655405	0.8299603070947563	0.9605724866586612
chr1	81178023	81178639	617	*	9.841359724017119	-0.0154519	0.22216156062611575	0.8337126566873946	0.9624706044967757
chr1	81461618	81462642	1025	*	42.287177762743525	-0.589077	0.3911573980662579	0.00856027	0.10791814285856761
chr1	81614975	81615773	799	*	33.711468222301804	-0.546685	0.4235954962960263	0.012728780328615494	0.1382621144511722
chr1	81757059	81758225	1167	*	41.02765649072206	-1.18599	0.3560961453765646	4.4398957061653314e-5	0.00183099
chr1	81796967	81797993	1027	*	45.05555034466933	-1.86672	0.3349097161911077	1.2573039444232705e-9	1.897164440170462e-7
chr1	82775807	82776997	1191	*	17.367830154138485	-0.0274828	0.21598937665944914	0.7542163610114778	0.9381915559233395
chr1	82884297	82885240	944	*	24.801642853832895	-0.0612852	0.21425377444231725	0.5441721439064572	0.8588871384872403
chr1	83035409	83036201	793	*	19.165092534848483	-0.301521	0.45381234297856177	0.033972338184815806	0.25133848831905725
chr1	83111632	83112406	775	*	33.14663261588833	-1.799	0.3982354585272008	3.083339969855392e-7	2.620838974377083e-5
chr1	83401590	83402430	841	*	32.5091	-0.411665	0.42458619998915553	0.0271854	0.21966116429501178
chr1	84258655	84259212	558	*	11.745964847371381	-0.0259651	0.22126232864778214	0.7404674645759016	0.933135
chr1	84344015	84344553	539	*	18.244345619088676	0.030932919097904733	0.21437496061185451	0.7392282054000721	0.932466
chr1	84505857	84506968	1112	*	40.86070292929515	-0.0566992	0.19960536769854587	0.6101872432833169	0.8869255338107639
chr1	84572862	84574584	1723	*	56.54493747774026	-0.0567546	0.18702509019649258	0.6258885451653913	0.8914464963052026
chr1	84620755	84621182	428	*	14.034695594538372	-0.0737089	0.230135	0.40314	0.7833808734583976
chr1	84629052	84629668	617	*	19.857081777488563	0.012911104787322672	0.21040364512939652	0.8937482950839832	0.9775136575720478
chr1	84689863	84691172	1310	*	460.4909777045291	-0.257948	0.11293096040025069	0.00996376	0.11969943537591883
chr1	84902019	84903527	1509	*	90.07009369828683	-0.0708292	0.16797644356909086	0.5533983748583448	0.862051
chr1	84944867	84945403	537	*	19.670933721354128	-0.505907	0.6619363722787314	0.0168053	0.16312192058346825
chr1	85061546	85062737	1192	*	453.965	-0.23961	0.11454003766896663	0.017442568896186457	0.16700423195487918
chr1	85200558	85201699	1142	*	15.219361557469636	-0.128214	0.2590505764594312	0.17114407141567026	0.5703960152985845
chr1	85229426	85230214	789	*	28.931053962833417	0.0432971	0.20441392443027778	0.684939	0.9126446080006468
chr1	85276224	85277197	974	*	307.0627546391265	0.22434105642709254	0.1507496636655116	0.0640133	0.3562402192711597
chr1	85278831	85279079	249	*	34.751967119688544	-0.00569336	0.20371030047212227	0.9531477690626324	0.9913598841921786
chr1	85611592	85613223	1632	*	57.33588986597434	0.0826417	0.1905826472719304	0.4916026740768454	0.8341944680424368
chr1	85708043	85708604	562	*	17.434368710703257	-0.0275296	0.21883058571522504	0.7336768229206113	0.9309982659853974
chr1	86111175	86111883	709	*	16.534985172916606	0.00623717	0.2143588917169759	0.9450458941475457	0.99038
chr1	86395557	86396855	1299	*	414.26742440827206	-0.147345	0.11616654292462163	0.14503029221562183	0.529836
chr1	86704463	86705380	918	*	27.225912514889515	0.0908679	0.21988498474019966	0.3998053234611065	0.7801457607331078
chr1	86801664	86802612	949	*	29.916668088215197	-0.0732767	0.20972932037774378	0.5026446341376761	0.8385308367749286
chr1	86835787	86836708	922	*	21.321584234256854	0.0481532	0.2134247217510836	0.6260165743208428	0.8914950613006405
chr1	86913917	86915116	1200	*	659.2022925344353	0.13296528207544098	0.10134378613959491	0.14374177409779637	0.5282692710775816
chr1	87286799	87287730	932	*	149.5824735900162	0.0489054	0.1504794380567935	0.6745106489852601	0.9084797801341051
chr1	87313027	87313845	819	*	25.74899094200096	0.0394222	0.20760780737704027	0.7011659799385743	0.918224
chr1	87327735	87328873	1139	*	399.4906695890053	-0.0601967	0.10705001952045234	0.5268980499549389	0.8506320429935214
chr1	87430631	87431581	951	*	40.02191462937174	-0.111827	0.22128641160960652	0.32539891213117417	0.7250331758966696
chr1	87495033	87495905	873	*	55.70983799227264	-0.190627	0.22303970643309176	0.15887678655715506	0.5536256126446786
chr1	87528556	87529640	1085	*	31.27589764271788	0.012710110657773463	0.20014353308641356	0.9046989874402271	0.9806438483728513
chr1	87571827	87572435	609	*	49.301931964896994	-0.492332	0.32438372635738383	0.012404632669343166	0.13617611921480605
chr1	87585209	87586202	994	*	68.28610628814258	-1.01182	0.30087471384156533	4.453349914175594e-5	0.00183265
chr1	87635320	87636118	799	*	44.898033941413914	-0.156822	0.22864954039099594	0.21724645952743124	0.6253531677076481
chr1	87826217	87826938	722	*	44.814938510689636	-0.335971	0.318389	0.043345381547562574	0.2889493747951304
chr1	88467308	88468492	1185	*	55.340662987845285	0.14225856773476656	0.20705662206359596	0.2657624595107877	0.6777238666811847
chr1	88647186	88647565	380	*	8.622543536753046	0.0324065	0.22530074394641833	0.6598389436631515	0.9035765341657006
chr1	88683733	88685040	1308	*	211.43740397282855	0.19733680431955095	0.15515596502133203	0.1073151413205234	0.4604370664839594
chr1	88891401	88893328	1928	*	1384.975052894429	0.023793504779537504	0.0953123	0.7863790207399828	0.9475509338480599
chr1	88973781	88975471	1691	*	107.5565681492684	-0.257362	0.20134288858806051	0.0677281	0.36779420700453863
chr1	88984959	88985650	692	*	23.54835243809595	-0.164632	0.26700474395557844	0.1528959210264395	0.5437820396089247
chr1	88992118	88993768	1651	*	1415.132568322103	0.23773575150171009	0.0912777	0.00471377	0.0718813
chr1	89127102	89127981	880	*	32.87976555916811	0.0655661	0.20419690597343804	0.5556385217129727	0.8629357895314975
chr1	89218652	89219532	881	*	14.658187718457857	0.0326006	0.21769263937198857	0.7117534480115769	0.9223888725396369
chr1	89272791	89273418	628	*	14.700297514702811	0.0641611	0.2247530546848511	0.48104567990603964	0.83003
chr1	89302011	89302738	728	*	11.364342946151156	0.13246632558983132	0.266926	0.14307182300522892	0.5265443438829233
chr1	89524079	89525547	1469	*	274.2921461960072	-0.377329	0.14444052831903487	0.00230663	0.0429468
chr1	89632946	89634313	1368	*	34.79155590771277	0.016462373065924865	0.19876178662830193	0.8811227849636103	0.9744917618929928
chr1	89746570	89747165	596	*	22.006188807011902	-0.0760789	0.21912988601702038	0.45665161098917617	0.8164158387657371
chr1	89765537	89766404	868	*	42.34202967586299	-0.277271	0.2896287946903457	0.0698833	0.37442280499632397
chr1	89820372	89821651	1280	*	362.0313129668154	-0.311976	0.13129281579450314	0.00585981	0.0835002
chr1	89983882	89984702	821	*	26.518746270153127	-0.0676133	0.21483668540729275	0.5093013798570694	0.8433928848780273
chr1	89994631	89995703	1073	*	550.8923399719325	-0.0594818	0.10568633414513773	0.527764	0.8510756486814732
chr1	91021386	91022344	959	*	95.90902862088717	0.0103601	0.16473760642470098	0.9307577909337003	0.9863263997985734
chr1	91404258	91404817	560	*	18.836761013536652	-0.0121556	0.21508850831215345	0.8883640564890252	0.9766231476714264
chr1	91500814	91501728	915	*	50.10242251917257	-0.166531	0.2259202343222886	0.2010515420297401	0.6068852174011864
chr1	91582065	91582963	899	*	40.85403678786277	-0.0658378	0.19621011854821294	0.5670461265425004	0.868673
chr1	91621212	91621952	741	*	48.566520219306234	0.043350672968696734	0.1903479232892894	0.7061910652133643	0.919809
chr1	91850879	91851729	851	*	34.76284937796207	-0.215486	0.28474600135148576	0.10760431502545321	0.46058518174470464
chr1	91949154	91949883	730	*	15.593254025699139	-0.0423101	0.2175811113603345	0.6416853884772173	0.8973637536251912
chr1	92079796	92080757	962	*	49.07118852593436	-0.0132923	0.18651074401777396	0.9051167040066606	0.9808538382969405
chr1	92105270	92106101	832	*	15.100946597805702	0.0539225	0.2223259045219801	0.5422935946454505	0.8583099610461121
chr1	92298569	92299265	697	*	13.643837225540555	-0.00600878	0.21786636316288827	0.9399969019277398	0.9891390153336364
chr1	92502414	92503062	649	*	11.600520650053387	0.027575409208403536	0.22141295798225674	0.7320413264954766	0.930615
chr1	92784747	92785602	856	*	140.57567606028206	0.0864896	0.14940037735386763	0.4603293374791617	0.8184426885304972
chr1	92804268	92805361	1094	*	141.26149106305687	0.0727324	0.14764139381550212	0.5310889023790238	0.852308
chr1	92832056	92832682	627	*	6.635252810165205	0.00990324	0.22550743560693662	0.881022	0.9744357743148225
chr1	93041942	93043024	1083	*	97.94665272172402	-0.457358	0.2219424317590866	0.00572743	0.082155
chr1	93078964	93079652	689	*	17.253945585057433	0.0453917	0.21717517311210874	0.6277351060931866	0.8916709639533192
chr1	93170263	93171437	1175	*	34.185955533666906	-0.0736518	0.20371246356244388	0.5139551277638112	0.8455923397072521
chr1	93179660	93181130	1471	*	219.69850076240442	0.042518284445763284	0.13431747544905537	0.701611	0.918224
chr1	93228105	93228435	331	*	16.15117807645395	-0.0539085	0.22137974346076572	0.5465672231173794	0.8596303284522813
chr1	93418936	93419889	954	*	32.444826329831805	-0.0872439	0.21368952718354042	0.4303326137476981	0.7994218401123933
chr1	93760243	93761244	1002	*	37.32574783687012	-0.0382876	0.19870278024630192	0.7227702771326913	0.9270376544799575
chr1	93846130	93848058	1929	*	43.76716023398202	-0.118079	0.21158546314570925	0.32811407540981175	0.72658
chr1	94045704	94046136	433	*	16.856518536290203	0.060199894266611154	0.22316874236918022	0.5030991884796245	0.8386342011934811
chr1	94236962	94238018	1057	*	131.57477364335043	-0.123551	0.16030761097668966	0.3076568874613423	0.7120136564585724
chr1	94247274	94248073	800	*	40.09319036154109	-0.0332679	0.195217	0.7630503845414122	0.9416191028808918
chr1	94319235	94319803	569	*	18.33522384964901	-0.11126	0.24454919349511384	0.24231174249371815	0.6518239452239115
chr1	94371649	94372640	992	*	26.23882397983472	-0.147097	0.24489911969980643	0.21158728207301614	0.6202071461356723
chr1	94378355	94378953	599	*	14.560655557984742	-0.00676366	0.21523940654995175	0.9363757977754766	0.9881770227152245
chr1	94391439	94392455	1017	*	42.132893228445305	-0.20934	0.2536536911013357	0.12684372325317936	0.4966864335649302
chr1	94418107	94418591	485	*	9.353609588290173	-0.0650306	0.23375184221327272	0.3895316033082846	0.772822
chr1	94677558	94678334	777	*	34.145534238182975	-0.112934	0.21677539880937846	0.33708811153893264	0.7338376472691375
chr1	94734494	94735622	1129	*	48.44731467121162	-0.0349148	0.18940969158069576	0.7574877571579394	0.9390047580666926
chr1	94854512	94855095	584	*	15.438390236283897	0.0329572	0.21881054424985835	0.7005654281649756	0.9181537654161818
chr1	94925647	94927881	2235	*	1017.7487172300025	0.00853332	0.0972915	0.9243836574211242	0.9849886757334021
chr1	95091837	95092718	882	*	27.775662471404893	0.0569231	0.21037201476018047	0.5852917349290492	0.8759678036829811
chr1	95142609	95143621	1013	*	71.8051	-0.499566	0.25867165011777704	0.0061414	0.0860538
chr1	95277694	95278661	968	*	28.862458943830315	0.10509399786844224	0.2233145391839654	0.34767185152570196	0.742206
chr1	95369775	95370394	620	*	19.985530353621474	0.19758657712496216	0.30053409857022173	0.10000249126472349	0.4464560762540924
chr1	95537924	95538952	1029	*	30.162620084864724	0.9404154874657753	0.4503093032391153	0.0018474	0.036511
chr1	95668651	95669755	1105	*	23.14176121203206	2.0310767080669745	0.5144153509482333	4.798727643952471e-6	2.8085173114855515e-4
chr1	96139533	96140605	1073	*	17.852262666491217	-0.0130131	0.21212670767079722	0.8860277221065156	0.9766231476714264
chr1	96579611	96580091	481	*	25.49080459482694	-0.0274165	0.20461064984613225	0.7883922971320377	0.9482010219304582
chr1	96690402	96691208	807	*	24.261808643819947	-0.22884	0.32246804804378065	0.078361	0.3984507925003566
chr1	97096022	97096879	858	*	17.653555645066195	-0.183933	0.29201207860827877	0.10694092365471423	0.4602639209404645
chr1	98044709	98046093	1385	*	36.979593234919406	-0.386856	0.3572000259026345	0.0311612	0.24003269066983865
chr1	98397849	98399014	1166	*	41.58691067858993	-0.163608	0.22884239399559556	0.20410819534800423	0.6107557298153578
chr1	98500592	98502027	1436	*	55.546682170993826	-0.330764	0.27496446993805473	0.0420178	0.28460797889735473
chr1	98661214	98662468	1255	*	99.22306317493401	-0.461384	0.2493196260954974	0.00848362	0.10730313958062271
chr1	99956412	99957094	683	*	3.7258	-0.0398499	0.23738375918325214	0.2237122965935481	0.6314251023555784
chr1	99964632	99965398	767	*	45.838809761691245	-0.0984293	0.20074860823110655	0.41093648131544475	0.7876043578674093
chr1	100132700	100133334	635	*	17.629740631361017	0.044408767370007624	0.21568247260638063	0.6413203884129485	0.8972596881055395
chr1	100249289	100250613	1325	*	655.9589798978266	0.0634014	0.0957612	0.4687618785840722	0.823988
chr1	100265785	100266567	783	*	14.042699028302858	-0.117438	0.2519092974497665	0.20810176754900594	0.6162872235145446
chr1	100351361	100352874	1514	*	340.15868540176234	-0.0349037	0.11479697299314405	0.7256705985802632	0.9280873293482185
chr1	100712377	100713273	897	*	26.87372564962021	-0.0822265	0.2151638456316629	0.4469552448483764	0.8095119050480453
chr1	100798901	100799654	754	*	18.599768290396486	-0.0945889	0.23052590788228874	0.3459965864445432	0.7406095981572716
chr1	101166618	101167014	397	*	14.025796503048257	-0.0174818	0.2165539195319395	0.8380322173428987	0.9637638326930094
chr1	101357605	101357830	226	*	11.65965657968134	-0.160771	0.29329240071851576	0.082026	0.40765718114968974
chr1	102233877	102235159	1283	*	32.11197433250068	-0.350218	0.3831504570639567	0.0393502	0.27443659529642916
chr1	102262713	102263476	764	*	29.053405762533295	-0.528995	0.4556573944603871	0.015223436628036413	0.15406667841934768
chr1	102610074	102611277	1204	*	42.93055821771153	-0.45598	0.3620844934027208	0.0188834	0.1762055465386462
chr1	102659105	102661137	2033	*	185.492	-0.119208	0.140495	0.2953248932432635	0.703612
chr1	102743883	102744852	970	*	31.807783338481748	-0.302219	0.35888208368468616	0.0517282	0.317531
chr1	102854283	102854958	676	*	22.59000301723583	-0.340451	0.459633	0.0334121	0.2492777316523119
chr1	103106512	103107247	736	*	27.081366004005496	-0.086544	0.21633476147816472	0.4261133372401619	0.7969756070102755
chr1	103108217	103108989	773	*	26.64786437520594	0.0056245	0.20280362293198795	0.9579753022426555	0.9919628001888756
chr1	103157727	103158750	1024	*	31.029245103547954	-0.561508	0.4615877983369117	0.012904914221435476	0.13887024676173912
chr1	103220398	103221249	852	*	44.70830743942451	-1.24008	0.34322589115519897	1.5519509990972157e-5	7.514608506822712e-4
chr1	103238234	103238920	687	*	16.672469738091916	-1.67385	0.6249296942996034	2.187283748249644e-4	0.00665242
chr1	103240337	103240801	465	*	17.51482180991847	-1.7538	0.5565396235985448	6.996131567960831e-5	0.0026807
chr1	104172454	104173498	1045	*	26.54778542665346	-0.110151	0.2267753179593002	0.3213750150068462	0.7217681628139218
chr1	104216568	104217332	765	*	20.02406548364273	0.12829126057306497	0.24977942602000067	0.21895131144412697	0.6270957985900081
chr1	104407615	104408656	1042	*	32.723482703414696	0.029484300610630922	0.19864	0.7917793353121992	0.9498452389822009
chr1	104706365	104707586	1222	*	133.21220780067068	-0.278759	0.18209944024525165	0.0412442	0.2816000904943841
chr1	104722073	104722662	590	*	27.883846095252515	-1.5902	0.4277402748234744	9.055717531285141e-6	4.7640416688233856e-4
chr1	104788421	104789216	796	*	28.071914672016835	0.0319658	0.20424938275010604	0.7571061714892757	0.938982
chr1	104932963	104933866	904	*	21.123521870034534	-0.0960673	0.22735245403677853	0.35692646137982614	0.7485800448373834
chr1	105097544	105098450	907	*	23.29171614609897	0.038522589035516495	0.20933223297805942	0.7023001569962004	0.9184323235087634
chr1	105108737	105109868	1132	*	14.025437842956828	-0.0328721	0.21956087905270485	0.6954914150290956	0.916695
chr1	105115204	105116179	976	*	19.570051205832506	0.0487741	0.21600142766526045	0.6113755351077362	0.8872445414543416
chr1	105630117	105631509	1393	*	51.796492148018096	1.2900111478874898	0.32165663200434524	3.6054476601584565e-6	2.2000012133223938e-4
chr1	105795732	105796815	1084	*	41.44998737406109	0.0631245	0.198705	0.5796320439453204	0.8731742957757719
chr1	107044714	107046088	1375	*	38.95334065029614	0.5808668559415762	0.4116195750606563	0.010414230251105827	0.12263338889157588
chr1	108640168	108641014	847	*	30.289849183713336	0.00347838	0.20369794005516229	0.9736971803461544	0.9946927072567919
chr1	108667973	108668784	812	*	31.477270942516476	-0.0441351	0.2066417324395224	0.6697055589914966	0.9069518812654433
chr1	108691595	108692821	1227	*	199.17818371680949	-0.0354953	0.1353564864318667	0.7461386840424629	0.9349121340654486
chr1	108746466	108747725	1260	*	105.21252671040766	-0.103891	0.1630869667046869	0.3899843797221521	0.7729402251595245
chr1	108876544	108877515	972	*	104.58028517651067	-0.199676	0.18324132812137042	0.1294369371109816	0.501591
chr1	108962853	108964263	1411	*	185.1897364169558	-0.0587503	0.14030371124185087	0.6015619343946812	0.882974
chr1	109041429	109042634	1206	*	163.39673014067134	0.0727168	0.14660751186232773	0.5308632258494725	0.8522994675996707
chr1	109075604	109076230	627	*	15.304630503625845	-0.11643	0.2514150166639011	0.20134933131142368	0.6068852174011864
chr1	109090182	109091158	977	*	19.17006391242284	-0.0371784	0.21503706753435503	0.685837	0.9128582176683175
chr1	109213965	109214512	548	*	7.295016271117753	-0.0214471	0.22724080423509188	0.7318171784026046	0.9304867318313867
chr1	109282687	109283891	1205	*	380.361	-0.0331777	0.11251830099467189	0.7303937226777482	0.9297479910790282
chr1	109370703	109371293	591	*	8.365477720560706	-0.0483132	0.22998383490754928	0.4951123261154632	0.8351462253251086
chr1	109397390	109398778	1389	*	746.9784985588183	-0.20031	0.10244213106418404	0.029495058858795376	0.23196821037836446
chr1	109425803	109427071	1269	*	862.9799717007922	0.0457808	0.095438	0.5993530380082335	0.8819983939547581
chr1	109444005	109444936	932	*	43.15272380448082	-0.0421543	0.1954628016088769	0.7046374727397076	0.9193940113426908
chr1	109452358	109453089	732	*	14.95699257827184	0.0211549	0.22128374294584352	0.7817500115820584	0.9463952927310881
chr1	109461042	109462115	1074	*	105.34546240690665	0.029073443123238434	0.1568617101577321	0.8048729459717117	0.9530115484556513
chr1	109483490	109484302	813	*	25.957904546028992	0.025290079727763558	0.2043470612418682	0.8071469805735119	0.9538789042441936
chr1	109547969	109548945	977	*	13.819955574051964	-0.167296	0.2922026554101921	0.0974601	0.4414850488188481
chr1	109649021	109649946	926	*	107.09822693914484	-0.140378	0.17181738210714334	0.26102265869719504	0.6719655485105775
chr1	109655663	109656512	850	*	27.425814485493174	-0.0492257	0.20738817632624176	0.6359831161989613	0.895566
chr1	109669734	109670749	1016	*	105.7969248678585	-0.117144	0.16796723264915878	0.33871257521022047	0.7355840986797882
chr1	109821806	109822302	497	*	9.061811854487022	-0.0261454	0.22664607315441523	0.6848437868078658	0.9126354408802384
chr1	109838950	109839541	592	*	6.785426484692241	-0.00391659	0.22754963932596614	0.9395971401874174	0.9891390153336364
chr1	109852451	109853037	587	*	7.05674	0.10694874238324027	0.2609578010445478	0.0980519	0.44216097596401616
chr1	110034141	110034946	806	*	12.237117912426877	-0.00470101	0.2178069269162446	0.9528569964201512	0.9913598841921786
chr1	110187145	110187959	815	*	29.505254987006918	0.2307045810228046	0.29987740953546116	0.0954233	0.4379478737061816
chr1	110271975	110272481	507	*	15.814251025471401	0.028215400048045042	0.2179656483638538	0.744774	0.9341785364316101
chr1	110338311	110340055	1745	*	3186.6941614100715	0.0838275	0.0848723	0.2823741162192378	0.6931990027277088
chr1	110395079	110396388	1310	*	99.40290621364298	-0.299845	0.20932821365725138	0.0407199	0.28015195809538357
chr1	110963337	110964275	939	*	29.141297678893434	-0.0406199	0.20529828507316084	0.6959734553178244	0.916695
chr1	111345936	111346612	677	*	20.145687734853734	0.19055094531983893	0.2972842704545453	0.10549478405633739	0.4575663723843233
chr1	111448741	111449723	983	*	45.149934144886764	-0.148829	0.2203120224090927	0.2390310504844478	0.6475628945970461
chr1	111469114	111470115	1002	*	45.64701203313999	-0.0868383	0.19824832835230113	0.459218	0.8178614532932742
chr1	111680043	111680909	867	*	20.623916754797232	-0.127491	0.24485170394915243	0.23370606401280472	0.642164
chr1	111738963	111740256	1294	*	699.1709773318173	-0.143809	0.11395406712268576	0.14619775972206508	0.5314975946407378
chr1	111755119	111755921	803	*	29.722302812069895	-0.145294	0.23934540648181227	0.22428982316863258	0.6320725046387717
chr1	112284254	112284577	324	*	13.128356498709998	0.0640169	0.23037683856749405	0.41970018498934264	0.7913080299125876
chr1	112395445	112396785	1341	*	561.8599380671408	-0.132383	0.10922828940885787	0.17071674347567897	0.5696899385829061
chr1	112619125	112619795	671	*	9.057028627577274	-0.0396976	0.2283155458284985	0.5617632484301344	0.8658422385535328
chr1	112706675	112707408	734	*	11.02348483544498	0.049350082087421136	0.22577508532913246	0.5436177026360041	0.858708
chr1	112791459	112792346	888	*	39.813804579649144	0.13422867161182317	0.2201224664302105	0.27685222258828723	0.6883385393715579
chr1	112853736	112854605	870	*	44.158387864188754	0.038487	0.19298244840343015	0.7346023619786901	0.9315542017536022
chr1	112895105	112895814	710	*	23.095182911765953	-0.000584057	0.20729972175642672	0.9928945880825705	0.9989690413324499
chr1	112955545	112957979	2435	*	226.86136671826645	-0.0161976	0.12750401280775178	0.878693	0.9739629156042192
chr1	113072714	113073752	1039	*	378.6282552668671	-0.0341871	0.11103422442474314	0.7255766258088382	0.9280873293482185
chr1	113191614	113192420	807	*	11.680984649983854	0.0878202	0.24074096446285442	0.28668444327985937	0.6968641471143536
chr1	113206638	113207453	816	*	38.924208200562454	0.0620905	0.20224685328812858	0.5767869737534814	0.8727680736184531
chr1	113283055	113283485	431	*	12.46741769676703	-0.025609	0.21866018718063612	0.7573927711653076	0.938982
chr1	113302846	113303915	1070	*	80.56312903196233	0.11888330670212542	0.18318276134203587	0.3428995605529582	0.7388324369828594
chr1	113323268	113323777	510	*	13.577505852951129	-0.0209327	0.2205899964411342	0.7886461649766057	0.9482948851785045
chr1	113389714	113391014	1301	*	896.4952114081402	0.0370704	0.0885844	0.6520338776500766	0.9008332336190461
chr1	113429105	113430023	919	*	45.42341551487758	-0.319513	0.2989211639809593	0.048973884195425144	0.3094049515949206
chr1	113758797	113759960	1164	*	12.31013442725129	-0.0271766	0.22015819827912844	0.7376783400949452	0.9323373806890041
chr1	113811859	113812929	1071	*	120.00310869993228	0.14464047425656099	0.18009379567172593	0.25557378794051333	0.6669453487125708
chr1	113879085	113879909	825	*	20.713430957422986	-0.0532498	0.21668990602201382	0.5760501197264638	0.8726134027664266
chr1	113904482	113905580	1099	*	704.0181886359935	0.2505520410258438	0.0990338	0.00544392	0.0794142
chr1	113929112	113930029	918	*	19.68133336471713	-0.0253038	0.21356892175124512	0.7814666077653649	0.9463952927310881
chr1	114208436	114209388	953	*	46.214353955412534	0.31292833543147436	0.30473729700347435	0.0522731	0.31876465694158146
chr1	114261691	114262510	820	*	19.499562730448705	0.26393873205815044	0.377077	0.053456	0.32354517525957965
chr1	114473282	114473513	232	*	11.535580250519855	-0.0361621	0.22293875552218229	0.6495388011664911	0.9000813946546083
chr1	114510923	114511599	677	*	13.544814477669416	-0.0101957	0.21681535700043308	0.902239	0.9799723559571848
chr1	114524510	114525401	892	*	55.8322	-0.00675136	0.22115638023139508	0.927117	0.9855380314291664
chr1	114669439	114670746	1308	*	193.66153057255582	0.12262987559929929	0.14312153962131022	0.28588949642946604	0.6963286199140578
chr1	114757547	114758225	679	*	13.749141670259144	-0.0154733	0.21797389508233753	0.8516039155254503	0.9677464271170186
chr1	115099284	115099819	536	*	19.878944596394216	0.031386	0.21681358921641228	0.72393065939790735	0.9271818847993333
chr1	115123250	115123890	641	*	29.68308279488507	-0.0328769	0.20393041110624918	0.7501308944633306	0.9358757350414139
chr1	115215011	115215637	627	*	27.364958247690748	0.00260526	0.20198978475641505	0.981617	0.9958392233592255
chr1	115237392	115237799	408	*	11.738166683757338	0.025434861647536722	0.22022549935615365	0.7565623706131028	0.938982
chr1	116145934	116146425	492	*	22.84879315176515	0.0778194	0.22114252344740434	0.4432871627300822	0.8078442676285975
chr1	116241565	116242613	1049	*	21.02501218411271	0.032927366392651196	0.21049641788330448	0.7374924417465832	0.9323373806890041
chr1	116296935	116297941	1007	*	27.963906967774683	0.17583992444584948	0.2682021002085773	0.14749143848243784	0.5339103168411052
chr1	116570531	116571133	603	*	17.583803556648007	0.00888652	0.21414782313725575	0.9226969032751756	0.9847139737241579
chr1	116661423	116662427	1005	*	34.809097837810796	0.20311365073868945	0.2787448068538947	0.11771767696567854	0.4795052971045546
chr1	116697983	116698717	735	*	35.96274810989304	0.6242064005046901	0.4245254379543848	0.00873052	0.10924733706005418
chr1	116731031	116732161	1131	*	35.43638987187056	0.15165731387926673	0.24235768094422505	0.21075822695710011	0.6197972627612589
chr1	116824800	116825438	639	*	17.27015417372643	0.11432342099561409	0.2462771869908007	0.2368966600774813	0.645536
chr1	116870855	116871126	272	*	12.15605161293504	-0.0187653	0.21841844261668522	0.820122	0.9576808040522639
chr1	116940815	116941567	753	*	1.5733129073329488	-0.00341787	0.2327162794259773	0.9209214671665178	0.9844978228468951
chr1	117059469	117060898	1430	*	908.2984523952016	0.11808445128800675	0.0949567	0.17164227021028033	0.5703960152985845
chr1	117121238	117122511	1274	*	1407.3464533387555	0.00501653	0.0855833	0.9392141618648588	0.9890612232673862
chr1	117150770	117152143	1374	*	88.53771473685214	-0.113123	0.17424037572767143	0.35888919213763715	0.7507077799077411
chr1	117172310	117173419	1110	*	24.73930406736728	-0.0515501	0.21675849700368552	0.580015	0.8732972855600432
chr1	117337486	117338271	786	*	31.14273622391957	-0.023614	0.2009894443712062	0.8216892942058698	0.9583667153045273
chr1	117366866	117367898	1033	*	15.673909348406944	-0.0234713	0.22128033213876752	0.7571260253969965	0.938982
chr1	117605178	117606426	1249	*	321.3331271149216	0.5151138023566253	0.14389417878282473	5.294073671871185e-5	0.00210734
chr1	117928936	117930098	1163	*	405.3066403781903	-0.0713315	0.10829460085911202	0.45690216424814695	0.8165806381315975
chr1	118148112	118148939	828	*	23.92835494201869	0.0203405	0.20815019127850373	0.8377128992220346	0.9637619114871595
chr1	118186590	118187450	861	*	17.855634229154997	-0.13699	0.25749637856004814	0.18364586901418528	0.584679
chr1	118895246	118895431	186	*	20.571126317965835	1.0340338135732463	0.6772222921973379	0.0047554	0.0721464
chr1	119140063	119141198	1136	*	185.40716077818757	0.0426337	0.13895574856833018	0.7052830560656409	0.9197182487136734
chr1	119172008	119172628	621	*	10.847367898405906	-0.0314441	0.22548591436131574	0.6540408192675954	0.9021033226947045
chr1	119179522	119180102	581	*	31.11389675113288	-0.062842	0.2091207329544974	0.5553577327024706	0.8629357895314975
chr1	119334271	119334884	614	*	19.532013567421174	0.6375276927071177	0.7715482898185263	0.011946448441756932	0.13325938046922559
chr1	119631493	119632205	713	*	38.647361923369644	-0.29091	0.31185095394308376	0.0610737	0.3484174168178679
chr1	119647798	119648641	844	*	72.7428	0.1004448731205014	0.1866211087593116	0.41469332568752093	0.787974
chr1	119675028	119676293	1266	*	114.04242560760524	0.12835335451623717	0.17326379461000474	0.3041814135641766	0.7098450222357101
chr1	119685964	119687106	1143	*	60.91577226489944	0.11950168507470979	0.20371962177392217	0.3329653366607187	0.7299437186733743
chr1	119711603	119712830	1228	*	210.2787115659077	-0.104509	0.1445761734728314	0.36482034363192556	0.754968
chr1	119713397	119713575	179	*	15.300284654258547	0.034753483398596005	0.21772750057566867	0.6952371743389789	0.916695
chr1	120341080	120342900	1821	*	9.655455317041756	0.00941406	0.2223347105064966	0.898849	0.9791860563906727
chr1	120354649	120355252	604	*	35.22884307884061	-0.0697479	0.2047835362871403	0.5282520379352268	0.8515250016433781
chr1	120558484	120558918	435	*	6.310960002560648	0.057318222524076604	0.23687563367161085	0.35001232090287815	0.7436777832446783
chr1	120844233	120844965	733	*	30.42859527568543	0.0391893	0.20205830525182242	0.7169582576452499	0.9252472560106407
chr1	120850332	120851285	954	*	39.85885169767379	0.0430109	0.1950896735817923	0.7056095028314696	0.9197182487136734
chr1	121019989	121020786	798	*	6.988134584664852	-0.00947603	0.22909153786200673	0.8528827999991037	0.96809
chr1	121046539	121047130	592	*	9.505894899573411	0.10593057731675369	0.2536067819631612	0.1827713482563661	0.5840821365638099
chr1	121097275	121097671	397	*	8.377291809867062	-0.103202	0.2589349355528972	0.0879002	0.4227768629475055
chr1	121116675	121118013	1339	*	239.5065608289431	0.7324509188021993	0.17009095989289819	1.4770392477266583e-6	1.0017619845644392e-4
chr1	121183898	121185545	1648	*	3764.2411185103033	0.089058	0.0774273	0.21823956384686186	0.6258190376388221
chr1	121288180	121289081	902	*	45.66429773579129	0.00442935	0.1923923937382859	0.9693327089686704	0.994312
chr1	121359401	121360370	970	*	46.19608818737232	-0.0451994	0.19061820334944454	0.690916	0.9149968598008732
chr1	121509985	121510493	509	*	19.89918225162978	-0.203405	0.31113183496943425	0.0836327	0.41213984700921324
chr1	121513589	121514157	569	*	27.274145460255312	-0.028868	0.20564115957499352	0.7743206113008729	0.9446662926337507
chr1	121518868	121520085	1218	*	364.6515781476564	-0.198399	0.12312312331813188	0.06264	0.3523819415999993
chr1	143575558	143576447	890	*	29.288311247879886	1.187302596010615	0.4807076021948981	5.917419524117863e-4	0.014824011716467722
chr1	143697625	143698164	540	*	11.570697375555032	0.19661628239997017	0.3348330995781831	0.0485925	0.30809528375862316
chr1	143729381	143729874	494	*	12.98821075684159	0.17567587781408278	0.30189189464777455	0.0845193	0.41408726807576857
chr1	143904036	143905469	1434	*	45.66244744093057	0.34335826628789057	0.3152861179025837	0.0424529	0.2862300546650063
chr1	143972615	143973155	541	*	30.771864144185663	0.0751302	0.2263526058781456	0.4296807225831481	0.7988516848587972
chr1	144412260	144413260	1001	*	40.01273614289855	0.13767813362831896	0.22425479401579235	0.26342558836742674	0.6745926953784978
chr1	144418695	144419336	642	*	11.897123798607394	-0.0476876	0.22544626276402266	0.5503184631425049	0.8608123501341094
chr1	144523669	144524404	736	*	44.65065742659934	0.00228738	0.19021639031854976	0.9845733161114851	0.9964504145790544
chr1	144546141	144547146	1006	*	118.77945406080235	0.15052801098331917	0.17891083446016826	0.23433197077002332	0.6429121562420916
chr1	144551515	144552519	1005	*	135.1079667763323	0.28812219229810154	0.18238415968488142	0.0381615	0.2690757353052887
chr1	144560164	144561112	949	*	28.74532912690175	0.057966234117769064	0.21100486318429423	0.5781079846954054	0.8728307381296013
chr1	144919688	144920686	999	*	35.28623184593633	-0.130632	0.22518911700209324	0.2754855292998458	0.6874776702335255
chr1	144991097	144992137	1041	*	33.33359569552624	-0.143187	0.24037851907559524	0.2217652614015047	0.6302614707519768
chr1	145094368	145095410	1043	*	61.299047312568355	-0.0261798	0.18871279191657706	0.8163950524977592	0.9563176082848217
chr1	145280828	145281828	1001	*	50.07156078959402	0.049665702099720675	0.18876873556109952	0.6690064173569632	0.906902
chr1	145287315	145287852	538	*	14.412104411011635	-0.0222879	0.2207778814012462	0.7725208228361735	0.9445114250168121
chr1	145465288	145465941	654	*	8.514230373283672	0.0473139	0.22861761893375412	0.5232080009617707	0.8496782695412036
chr1	145607762	145608679	918	*	326.16539179131496	-0.00218425	0.12097412562752788	0.9822946914793289	0.9959317340222751
chr1	145794891	145795973	1083	*	67.44096669407676	-0.105474	0.1890803456404384	0.39038885466532486	0.7731121229077779
chr1	145823693	145824461	769	*	18.363544793754848	-0.0611994	0.21989523479158304	0.5198049133840554	0.8477565891438603
chr1	145858488	145859862	1375	*	54.224462944772064	-0.168658	0.2259241605914522	0.19641856649552905	0.6020925034386572
chr1	145891735	145892635	901	*	35.75429235821408	-0.224996	0.2740836517838534	0.10712360571416192	0.46040775613499296
chr1	145918742	145919632	891	*	22.429494784904463	-0.0342835	0.20867878653577515	0.7305825710839513	0.929767
chr1	145926943	145928134	1192	*	393.44329371171733	0.10935406912693434	0.11482406697555478	0.27582403472336314	0.6878150745747056
chr1	145957441	145958581	1141	*	657.2674018399996	0.0644501	0.0983205	0.47071068860903914	0.8243866004953502
chr1	145963917	145965252	1336	*	1130.5185667198878	-0.0582292	0.0930844	0.49602035167810576	0.8353552643549342
chr1	145979080	145980327	1248	*	228.33806663517282	-0.0447306	0.12653757599546592	0.6668327414529183	0.9059630015793516
chr1	145996070	145997307	1238	*	582.23	0.0540683	0.10986752494069058	0.5784047210403274	0.8728307381296013
chr1	146035202	146036190	989	*	44.80136607956164	-0.168768	0.24059166990211572	0.18555773593066205	0.5876638188525848
chr1	146051681	146052679	999	*	118.3500717846567	0.208888	0.1941250722950329	0.12354300158978788	0.49107938326915185
chr1	146376276	146377612	1337	*	52.13444734883339	0.047406122471498634	0.18909156900816912	0.6823987033229153	0.9120358939975657
chr1	146386682	146387778	1097	*	62.439329913972294	0.044457394645435064	0.18875623552459725	0.700846	0.9181537654161818
chr1	146409320	146410463	1144	*	48.67915047040897	-0.0357494	0.19039991006324272	0.7511481793947438	0.9363496197194164
chr1	147084288	147084521	234	*	8.020469147424183	0.1265965546493868	0.27342136760554464	0.0814443	0.4065470537221359
chr1	147172275	147172937	663	*	27.210969700438987	-0.178039	0.2645459430107333	0.14912376444587463	0.5367407682949241
chr1	147242572	147243169	598	*	23.53880889412584	0.0738461	0.2192937871350432	0.46936694715978444	0.8243866004953502
chr1	147517252	147518709	1458	*	220.22848016320268	-0.188192	0.16039507869534628	0.1279453559194578	0.4995269122807724
chr1	147599351	147600165	815	*	45.37742185045704	0.0372178	0.19128524660882726	0.7464896832952178	0.9349734048865205
chr1	147670042	147670845	804	*	12.859461646717916	-0.0673176	0.23295180775407962	0.3883974976531613	0.7723001896516398
chr1	147928188	147929134	947	*	300.8538946934083	0.0877958	0.11999289597756425	0.39660318888389817	0.7784139202474751
chr1	148038516	148039135	620	*	20.35402919184404	0.4407002870159844	0.6029882230674514	0.022451196962335395	0.19535652609381246
chr1	148334532	148334978	447	*	6.978436324467347	0.17153093116955065	0.323672	0.019188	0.17793946134772526
chr1	148357638	148358128	491	*	12.856836047423714	0.10428524682325449	0.24655891276632874	0.23923731981697147	0.6480315099133523
chr1	148388226	148389243	1018	*	60.65867265444159	-0.317815	0.2775829184670314	0.0471173	0.3032464658056496
chr1	148402821	148403146	326	*	8.12789	-0.101133	0.2546805298444475	0.157226	0.5513256321841838
chr1	148522636	148523253	618	*	26.58729611497215	0.0878916	0.22072152635380807	0.40804	0.7866202557582408
chr1	148528728	148529534	807	*	16.61663730206687	-0.0084202	0.2166140324169667	0.9192747467721599	0.9843672003980565
chr1	148951937	148952728	792	*	17.021704729560962	-0.0251869	0.21572763320573635	0.7754441908955496	0.945078
chr1	149162336	149163240	905	*	14.799062008716522	0.041072195666758474	0.21930682342897898	0.6422160587813335	0.8975047978415005
chr1	149390324	149390789	466	*	14.661083316733137	-0.0390521	0.2216160159512963	0.6309650290057734	0.8929572698558514
chr1	149636132	149637018	887	*	38.86613200260689	0.21683209649817367	0.2669253640563036	0.11660041957123955	0.4773885481528302
chr1	149811944	149814082	2139	*	1197.3996818702453	-0.104166	0.0906429	0.211347	0.6199334784065443
chr1	149843003	149844343	1341	*	38.86651450448647	-0.575412	0.3722538558572265	0.00876722	0.10932342740570646
chr1	149850000	149850851	852	*	16.28193288418357	-0.579276	0.8626363224934355	0.013542209751296143	0.14271744061125036
chr1	149885484	149888585	3102	*	2543.226106682289	-0.0497841	0.0777891	0.4989430729443477	0.8365860035198319
chr1	149899352	149899870	519	*	10.618497545405328	-0.0080647	0.21973288021664963	0.9169565723153846	0.9840669738392199
chr1	149936929	149937932	1004	*	26.71660985140452	0.0905626	0.21870233233100023	0.4086168300437933	0.7871565337528509
chr1	149939276	149939483	208	*	13.980273345632826	-0.00682824	0.21821820044597423	0.9311456483581699	0.9865420229311875
chr1	150010297	150010730	434	*	7.340681260802993	-0.0177857	0.22643603352751443	0.7811663726225078	0.9463158727344482
chr1	150066934	150067768	835	*	52.454871193422335	-0.173452	0.22613709722546502	0.1859905658332953	0.5883246832808715
chr1	150235950	150236873	924	*	592.5380479295064	0.0454709	0.10245482169618987	0.6222624054424437	0.8898879764796487
chr1	150255558	150256055	498	*	12.04639943753239	0.0435965	0.22477436821367341	0.5892512294765528	0.8774688723047236
chr1	150268429	150269479	1051	*	93.58956410928448	0.00174296	0.15854799135427775	0.9893029399482095	0.9975041279081972
chr1	150281520	150282756	1237	*	69.07648586577302	-0.0140679	0.1708972214564578	0.9025654560375936	0.9799986948051408
chr1	150293584	150294330	747	*	18.64367321606358	-0.162618	0.27352510479768544	0.1401195728881009	0.5222955737776491
chr1	150321182	150321920	739	*	36.50960805586706	-0.0603208	0.20283289698906234	0.5827222541705976	0.8746675414428349
chr1	150363456	150364682	1227	*	630.1924288004034	0.0434941	0.0951823	0.6178641551775137	0.8887547064991225
chr1	150486880	150487985	1106	*	461.01365590010187	-0.0527854	0.10897904197760717	0.5833790237793983	0.8747864773391788
chr1	150515045	150516303	1259	*	439.4062002971917	-0.0434048	0.10512097363747112	0.6414236688915259	0.8972596881055395
chr1	150561083	150562825	1743	*	136.68445172484664	-0.139517	0.15761006093867852	0.24844765702120425	0.6590011579295068
chr1	150578849	150579950	1102	*	277.67680530902913	0.058310089164545297	0.12213643306921997	0.5754961507649017	0.8722628705221428
chr1	150604624	150604917	294	*	9.3556	-0.0358256	0.2272338529156315	0.604829	0.8838959779853074
chr1	150628739	150630345	1607	*	3679.9093882839084	0.0742767	0.0747002	0.29405125912434216	0.7022954305343951
chr1	150696660	150697989	1330	*	1446.670532627033	0.10446179346165474	0.0979413	0.2398404820514795	0.6487535844254908
chr1	150876153	150877453	1301	*	518.0940991223285	-0.0511056	0.11110167857268294	0.599739	0.8819983939547581
chr1	150899526	150900695	1170	*	101.69367442782249	-0.0590871	0.1662597946280891	0.6177967732237508	0.8887547064991225
chr1	150925576	150926682	1107	*	61.2173	-0.259684	0.2545831271277862	0.0792825	0.40075785608242476
chr1	151059651	151060289	639	*	13.472337963151608	0.020092778305874612	0.21796468551456902	0.8120929066060002	0.9552674620436767
chr1	151070427	151071201	775	*	17.768060653642436	-0.74352	0.66911	0.00878886	0.10945309788055296
chr1	151146436	151147261	826	*	164.26991140643625	0.20349376476378805	0.16653943179431535	0.10918416432547749	0.4635926703414453
chr1	151165269	151166459	1191	*	20.788758177409548	-0.166049	0.26916039003405573	0.1506482955252038	0.5401220034946218
chr1	151189955	151190345	391	*	17.40410264753381	-0.0742271	0.2249924451808359	0.4359074078089011	0.8034218059843063
chr1	151197768	151199084	1317	*	663.9596047092156	-0.106247	0.0992785	0.23711807707595733	0.645536
chr1	151254116	151255533	1418	*	1217.2707912209212	0.0590864	0.0901095	0.49265467885689956	0.8346860223554402
chr1	151281310	151282584	1275	*	2728.270810763953	0.0705691	0.0753134	0.32030699300829235	0.7206760157835771
chr1	151327074	151328213	1140	*	63.54154982089898	-0.0502874	0.17851496345466702	0.6699888835017742	0.9069518812654433
chr1	151340759	151341941	1183	*	94.40996491846032	-0.0507906	0.1637100660273481	0.6669695255762877	0.9059630015793516
chr1	151346760	151347915	1156	*	1195.100135542256	0.0768188	0.0826424	0.30739746619527586	0.711988
chr1	151458387	151460059	1673	*	175.8267401786682	-0.165554	0.14687539420612422	0.1560508659682157	0.5498787302808325
chr1	151473043	151473638	596	*	12.012569104742104	-0.0499465	0.2260163285310136	0.5321249729219825	0.8530234776630754
chr1	151510899	151511835	937	*	113.20333094604167	0.0781791	0.17387606120372479	0.5205431399988043	0.8483302017507673
chr1	151539632	151540726	1095	*	150.68184643550725	0.39206879447402726	0.2158458500281493	0.012896850065688576	0.13887024676173912
chr1	151762963	151763886	924	*	13.680097969177364	-0.259711	0.4285867828537369	0.0265977	0.21635
chr1	151790024	151791479	1456	*	1868.9517733584253	0.0422801	0.0784873	0.5662604411134171	0.8686319088642981
chr1	151836220	151837223	1004	*	20.587818356974925	-0.00618048	0.20973584208211504	0.945677	0.990787
chr1	151906691	151906930	240	*	16.420575691011997	0.00589898	0.21368986872042572	0.9493915633998731	0.9909462561853338
chr1	151909063	151909823	761	*	50.48088894603246	-0.09913	0.20900186008983512	0.38912839291126194	0.7723001896516398
chr1	151966987	151967378	392	*	12.684536160367351	-0.0816797	0.23737514677727745	0.3217480719099552	0.721934
chr1	152047609	152048584	976	*	39.40153754290034	0.0923093	0.20781003704187306	0.4284094772878026	0.7986100205594721
chr1	152110722	152112124	1403	*	18.104650009674117	0.21918633648739883	0.3394037758159351	0.0649958	0.35951770906671454
chr1	152479815	152480246	432	*	7.275984790322007	2.223652240447279	1.0888403447044346	0.00218783	0.041390062668901446
chr1	153011342	153011874	533	*	17.62338669571098	-0.0616095	0.22057816064004857	0.5139461698037207	0.8455923397072521
chr1	153348018	153348899	882	*	17.176510477943513	0.0936298	0.2335413975088455	0.33283447418367157	0.7299437186733743
chr1	153521781	153522667	887	*	28.719861198232607	0.0230576	0.20054997313248538	0.8303441854321723	0.9605724866586612
chr1	153565927	153567166	1240	*	23.401527993946225	-0.314072	0.40563109393489377	0.042673	0.2867499032058628
chr1	153608750	153609806	1057	*	32.49893861373796	0.0358009	0.20202834383145307	0.7382008195134937	0.9323557801229866
chr1	153627224	153628220	997	*	42.74776180216696	0.0504804	0.2021669920414403	0.6436862467198762	0.8979040269745155
chr1	153633594	153634531	938	*	57.52753222412725	-0.0149429	0.18161361543648727	0.8949695813290494	0.9778567217095798
chr1	153658583	153659123	541	*	16.803456417140758	-0.154408	0.2733413579592051	0.13528485375911328	0.5131328682230144
chr1	153670456	153671971	1516	*	1046.1118168923397	-0.0594564	0.10278132780576253	0.517914	0.8469810541167532
chr1	153727373	153728514	1142	*	989.016	0.010175813642482368	0.0927985	0.9055880160477882	0.9809727662036809
chr1	153783350	153783869	520	*	20.906969695353947	-0.0084002	0.2085587303110994	0.9290967887331292	0.9861425918910713
chr1	153922324	153923784	1461	*	1693.6678192453178	0.0930747	0.0797317	0.2157145418092784	0.6231854199208764
chr1	153945996	153946723	728	*	11.40614372989293	0.046251751671976954	0.2256659701976903	0.5624856080088116	0.8661850952687487
chr1	153958104	153958819	716	*	74.63571373233206	0.023459217329369675	0.16938104722302283	0.8440358034781302	0.9657073550143636
chr1	153963324	153964181	858	*	578.412	-0.0548428	0.0998672	0.5437041150552029	0.858708
chr1	153967080	153968176	1097	*	1596.004531738372	0.11053860246935655	0.0802573	0.14188842739754298	0.5248841639611116
chr1	153977299	153978202	904	*	32.02967305876052	-0.0367205	0.19987719256479708	0.7333955371483315	0.930988
chr1	153986338	153986939	602	*	27.925399831851802	-0.0690599	0.2204167626532142	0.47338636078548185	0.8256187054838601
chr1	154082561	154083744	1184	*	131.7406226592081	0.0760383	0.15354	0.5192669717843111	0.8475067264206574
chr1	154183135	154183647	513	*	33.91246347540477	-0.0174929	0.19650150271497654	0.870745	0.972182
chr1	154220237	154221157	921	*	76.40104035179425	-0.184214	0.19903449070559828	0.16636046702917895	0.5636652781414119
chr1	154325027	154326341	1315	*	21.20445646639324	0.021052190189783184	0.2100275465449812	0.8279256498942462	0.9602421435440245
chr1	154329454	154330023	570	*	20.503812999040054	-0.0429985	0.21217812272118416	0.6622677267446307	0.9039554755683097
chr1	154419706	154420357	652	*	16.183167839566305	-0.0791521	0.22759417715245264	0.4035936551720779	0.7833990985245037
chr1	154427687	154428227	541	*	17.046156007185658	-0.0731425	0.22649877719333614	0.4305264906054761	0.7994218401123933
chr1	154458735	154459460	726	*	20.281422630269304	0.00652015	0.2079823525334823	0.9483591706297817	0.9908423177038921
chr1	154531197	154532354	1158	*	58.979579324179795	0.0782865	0.18565673705050556	0.5154522029633262	0.8457349493717977
chr1	154558679	154559652	974	*	41.454297516657284	-0.139722	0.22178569818065733	0.25918275419266934	0.6711401382507963
chr1	154671255	154671917	663	*	45.71672825749106	-0.013644	0.18592540729859955	0.903863	0.9804777159525861
chr1	154678172	154679099	928	*	35.36179473862444	-0.0285567	0.1978033399665126	0.7898049814606951	0.94894
chr1	154870158	154870471	314	*	11.118525850473649	1.855257587598585	0.8096739525634117	9.910641651265013e-4	0.0224576
chr1	154936654	154937703	1050	*	74.33782449075427	-0.620379	0.25798884874708794	0.00144463	0.030074645586368468
chr1	154955490	154956954	1465	*	876.7328209133667	-0.0767258	0.0977733	0.38964469951340036	0.772822
chr1	154961576	154962420	845	*	26.68985208677886	-0.0526833	0.20817813794107018	0.6135119188013733	0.887993
chr1	154973774	154975208	1435	*	3128.153981945811	0.00521537	0.0784633	0.9445248046314583	0.9901983048234928
chr1	154982633	154984062	1430	*	519.1758249390939	0.0181467	0.10544974021110512	0.8477844382775348	0.9666611192287171
chr1	155000908	155002579	1672	*	914.8603749820893	0.00364756	0.0893141	0.9644803328680274	0.9929659713091721
chr1	155011886	155012744	859	*	115.85729502206645	-0.0275943	0.15243215645366903	0.8113933400494808	0.9552299119428538
chr1	155017092	155017869	778	*	115.88983055725943	-0.0167313	0.15092923087526824	0.884027	0.9754199545496048
chr1	155050495	155051279	785	*	14.985306927318412	-0.0351072	0.21764384387983854	0.6910757769068119	0.9149968598008732
chr1	155062895	155064394	1500	*	400.34345387106106	0.17779688983006778	0.1198325632526572	0.0944681	0.4361532597668256
chr1	155071562	155072320	759	*	31.90918065850578	-0.0525149	0.20454715248050556	0.625377	0.8913084547673603
chr1	155078808	155079311	504	*	7.021632408094671	0.018765953670798054	0.22884108640167067	0.747187	0.9352446900645959
chr1	155084303	155085857	1555	*	79.56628638594353	-0.487854	0.27210976790418656	0.00841834	0.10702621547958825
chr1	155135250	155136241	992	*	40.963510645426936	0.0632204	0.1964012168514808	0.5839906554575862	0.8750194833717124
chr1	155167483	155168073	591	*	11.410663537739795	0.1659134605048481	0.30010543070898527	0.0750321	0.38853391265851217
chr1	155172727	155173346	620	*	11.712916252358255	0.046389966699433294	0.2242394998089746	0.5735453746806323	0.871761
chr1	155193435	155194967	1533	*	41.81959574686518	-0.08144	0.19864142615129526	0.48643198311915803	0.831534
chr1	155207056	155207391	336	*	8.818193508436307	0.0434509	0.228249	0.5424404769426935	0.8583099610461121
chr1	155208595	155209219	625	*	18.25021608698825	-0.030978	0.2145143509110319	0.730998	0.9301745725602895
chr1	155226780	155228043	1264	*	657.3398293724308	0.022916436981789495	0.10151577199650239	0.8026107674494105	0.9523516798594837
chr1	155244145	155245339	1195	*	535.8164289855946	0.019959979381782365	0.10810514714758099	0.8380512012412986	0.9637638326930094
chr1	155261671	155262718	1048	*	200.98968890857236	0.30692294695879313	0.15649411188334558	0.015858056362704428	0.15720294666467136
chr1	155272871	155273689	819	*	149.1782201217497	0.10126181760822181	0.14735642362570983	0.38580554450222393	0.7711077666259462
chr1	155277051	155277558	508	*	74.48072523460645	-0.068869	0.18010102093495353	0.5625206519768087	0.8661850952687487
chr1	155307908	155309335	1428	*	834.7367060895217	0.0896289	0.10451522815065763	0.33803396605385455	0.734848
chr1	155323033	155325213	2181	*	1612.8811115599528	-0.0265465	0.0911307	0.7540042063076569	0.9381618677741156
chr1	155562401	155563301	901	*	51.36579992397344	0.016394099195637116	0.18666161901359118	0.8874029290928535	0.9766231476714264
chr1	155609583	155610704	1122	*	993.7369775264386	0.0354174	0.0860493	0.6582657372391576	0.903288
chr1	155621999	155622578	580	*	17.80987380340764	-0.121233	0.2464017425712777	0.23320461874471934	0.6414197970702221
chr1	155650694	155651753	1060	*	42.724095847153535	-0.168188	0.231202	0.19438768682965826	0.5996381261564091
chr1	155688258	155689146	889	*	38.907152720530696	-0.119968	0.2183514237473958	0.31247628138053807	0.7149818757578669
chr1	155745185	155746321	1137	*	583.4394725339897	0.19839027771051865	0.10390038017629431	0.033696	0.2507231283851596
chr1	155859102	155860153	1052	*	29.53853543495779	0.025425638159549728	0.20296948399935302	0.8073180103503584	0.9539547151082697
chr1	155910886	155911559	674	*	13.744188848627196	0.0904951	0.23742747640321388	0.313963	0.7159578574739062
chr1	155934004	155934938	935	*	77.84993273569101	0.1795233578033665	0.20154555498645751	0.17856828116163762	0.5788229130410119
chr1	156053129	156055261	2133	*	36.24668169389148	-0.0540418	0.20266525997715287	0.6210162556405772	0.8893266060701263
chr1	156114246	156115315	1070	*	156.55019237150628	0.20794169093287213	0.17429254782530373	0.11084733481873729	0.46712348392438224
chr1	156122740	156123726	987	*	35.044047496418045	-0.0178215	0.1952057101999175	0.8691249378011597	0.972182
chr1	156193370	156194568	1199	*	399.636	0.039850102801309004	0.11244871636052751	0.6866819485567326	0.9131209269474518
chr1	156212488	156213590	1103	*	1039.8564166943063	0.0869728	0.0981271	0.32805344382852414	0.7265400255003097
chr1	156282353	156283048	696	*	17.08311414072636	0.025894338975497887	0.2136882014372005	0.7801459710327051	0.9459106733788771
chr1	156337791	156338886	1096	*	907.2600957147125	0.025988815798102045	0.0903584	0.7553307774894484	0.9386288487626518
chr1	156421314	156422343	1030	*	99.82122749150976	0.36453550742313784	0.2230508820707411	0.020700542539684865	0.18616312143644254
chr1	156456605	156457720	1116	*	525.5174912016868	0.17517893436050408	0.1156977598273632	0.0829558	0.4103519480267268
chr1	156476812	156477500	689	*	15.381015967164839	0.032979134170340395	0.2191382757969796	0.6988073774681487	0.9173781091662351
chr1	156500479	156501554	1076	*	434.1294433101326	-0.0371888	0.11264210625191082	0.70678	0.9201705741493449
chr1	156502833	156503786	954	*	338.92549825019057	-0.117292	0.12463590433347117	0.2670404643460763	0.6793514296951617
chr1	156660271	156661289	1019	*	15.342795695777967	-0.206637	0.326961	0.0695228	0.37321038986244953
chr1	156728420	156728846	427	*	13.299067945178765	-0.137844	0.2668336469188582	0.14742199159358987	0.5338920481052568
chr1	156741019	156741558	540	*	21.387148556634635	-0.220895	0.32006029513549794	0.0814938	0.4065470537221359
chr1	156746840	156747553	714	*	13.631858790716985	0.0924707	0.24108914409993518	0.2828430453465031	0.6938682083441209
chr1	156766865	156767873	1009	*	29.49992743509729	-0.0202731	0.2014	0.8453756035554458	0.9660705606995258
chr1	157445510	157446848	1339	*	39.963222866407975	0.15752603810698204	0.23340892885566072	0.21411670463313343	0.6216601380161446
chr1	158010666	158011251	586	*	12.756882885576932	-0.0445991	0.22382487859768166	0.5817015865628876	0.8741094273371065
chr1	158018062	158019653	1592	*	81.31676025380968	-0.0192642	0.1657552925719892	0.8684299458613857	0.9721436714273552
chr1	158147533	158148585	1053	*	98.84328886741746	0.012476969900685997	0.1583616914549082	0.9164427671722546	0.9839791749687207
chr1	158177526	158178208	683	*	18.431690148969363	0.1669110189759027	0.2772167156990984	0.1363591436629334	0.5145852523069016
chr1	158326953	158327456	504	*	11.765801935803053	0.0837375	0.23999345338429517	0.2910953889547333	0.6995860495776707
chr1	158348390	158349387	998	*	17.426504143746868	1.608050895247486	0.6547091955292793	5.121135399978741e-4	0.013244215128076168
chr1	158373592	158374238	647	*	12.7077	0.0496796	0.2394914387581747	0.22746131602401698	0.6356833476536239
chr1	159188198	159189201	1004	*	79.48381185926819	0.0511602	0.17173682077311636	0.6669892221880638	0.9059630015793516
chr1	159465055	159465820	766	*	16.632765944002653	-0.0349617	0.22190188708447187	0.6515674331045906	0.9005703207496665
chr1	159493595	159494362	768	*	10.965989178831958	0.0398717	0.224642	0.6098666343500834	0.8867338991024803
chr1	159780522	159781541	1020	*	63.88449707452056	0.0745247	0.18758910481749091	0.5319583836547254	0.8529299784052083
chr1	159925001	159925577	577	*	6.799913742763659	0.00548429	0.22563622942804495	0.9346468774502152	0.9874727922829807
chr1	159945491	159945952	462	*	17.256955017077345	1.3371303947313706	0.6031528855567647	0.00113633	0.024936547036762336
chr1	159991087	159992276	1190	*	19.29527316875312	0.13329513871941354	0.2543886108334614	0.1989012437251494	0.6041137292902884
chr1	160069926	160070717	792	*	34.07606141509267	0.0926755	0.21142389805629716	0.418855	0.7909399219460296
chr1	160098420	160099528	1109	*	131.96497917262883	0.3049783195628869	0.1994557547556946	0.0352916	0.2562296484919923
chr1	160284780	160285864	1085	*	46.37385219097485	-0.0188784	0.18639306073367398	0.8670925231259365	0.9720887831462427
chr1	160353180	160353472	293	*	14.170485366433883	-0.0140058	0.21778534203044905	0.8652430427081538	0.9720887831462427
chr1	160677737	160678279	543	*	19.757281409674455	0.018652525618022005	0.21371492591143584	0.8388752906777539	0.964222
chr1	160909833	160910844	1012	*	52.05485968981111	0.18972970676237433	0.23041532413220994	0.1612130211848731	0.556534
chr1	161020484	161021821	1338	*	1019.7069041318055	-0.00810848	0.0993312	0.9272927979062752	0.9855713831629161
chr1	161044954	161046259	1306	*	36.90254909634362	-0.238205	0.28416299955732305	0.0938367	0.4349920455026962
chr1	161097773	161098048	276	*	8.224434789187299	0.1734528545097628	0.3217085877032881	0.030517000963277235	0.23680594949741454
chr1	161132429	161133255	827	*	41.20958463635427	0.32943042527482985	0.3267627377621517	0.0476437	0.30506053146369777
chr1	161159228	161160271	1044	*	116.09489486395245	-0.110255	0.16225377039203526	0.3613148051877869	0.7523861436441964
chr1	161165760	161167023	1264	*	193.8167860448283	-0.0385444	0.13381779762104026	0.7256144688932654	0.9280873293482185
chr1	161177242	161177886	645	*	18.896359237937084	-0.148694	0.27078666881171753	0.13412999743387194	0.5105543649981917
chr1	161185244	161185873	630	*	22.85373062095358	-0.0673122	0.21475559437890207	0.5141383907093608	0.8455923397072521
chr1	161198809	161199414	606	*	39.30992158923036	0.0430927	0.1935769502158415	0.7062184881378719	0.919809
chr1	161201875	161202895	1021	*	57.711935319028925	0.055464803352025735	0.18314118432844728	0.6393566527085717	0.8966703945884713
chr1	161225329	161226306	978	*	783.7146751511862	0.2039483308375163	0.10005457133297942	0.024282003540356506	0.20585766503181158
chr1	161249602	161251012	1411	*	94.57641697052648	-0.159048	0.18822517706098985	0.21749751839973822	0.6255303185063393
chr1	161257143	161257874	732	*	51.43351714909787	-0.189958	0.2304683054793691	0.15850959213757626	0.5533231214849947
chr1	161258163	161259225	1063	*	61.97895700396462	1.03558	0.2888701001588235	2.059966061233566e-5	9.58232472362768e-4
chr1	161367805	161368203	399	*	13.159955699234349	-0.0137158	0.2167420057417074	0.8709588682843998	0.972182
chr1	161389461	161390499	1039	*	31.273369805662746	-0.0840667	0.2125127450605366	0.43957079524268244	0.8062042334305864
chr1	161479371	161480434	1064	*	76.2124	0.1740607249020931	0.2012812204223762	0.18928861072349673	0.5933959775143771
chr1	161523981	161524776	796	*	8.61154	0.0025651	0.2235091099333584	0.9720904714681627	0.9946525790410629
chr1	161530076	161531317	1242	*	159.1403221082128	0.46865458602627724	0.18651560651960586	0.00189554	0.0372094
chr1	161611869	161612990	1122	*	170.0154078918862	-0.128268	0.14804608542941722	0.27375088011257603	0.6856883015558433
chr1	161749663	161750279	617	*	9.679930489312117	-0.231577	0.40407569839912744	0.017924457175789887	0.17045252910424083
chr1	162034644	162035257	614	*	12.371904164273452	0.0244665	0.22061186365015287	0.7620622437770895	0.9412730491188251
chr1	162433046	162434089	1044	*	43.12358206722666	-0.00503014	0.19218897426988205	0.9626637582493752	0.9923708218398676
chr1	162497792	162498300	509	*	5.967875114814826	0.0917262	0.2518521714028211	0.15513270835696588	0.5486360335418905
chr1	162560675	162561890	1216	*	227.162	0.044146094025727924	0.12838742125350638	0.6826401771784687	0.9121157842916052
chr1	162631721	162632629	909	*	17.93218812289217	-0.341692	0.5311984373173877	0.025693004841066815	0.21171963858030496
chr1	162790040	162791258	1219	*	142.03530696391388	0.14476497178285727	0.16419369545927173	0.2422958294737361	0.6518239452239115
chr1	163068750	163069721	972	*	90.89240328974014	-0.0743126	0.16736249731748684	0.5343427161677827	0.8546842439737645
chr1	163202709	163203545	837	*	75.51082628422668	0.00340678	0.17264415106847733	0.9782960940270444	0.9949077048190397
chr1	163374156	163374928	773	*	4.002464465841078	-0.0305749	0.23417989653497537	0.47033532457975036	0.8243866004953502
chr1	164558605	164559544	940	*	220.30319290573144	0.0288102	0.13679371015189468	0.7967381399531426	0.9510329832129816
chr1	164745681	164746077	397	*	8.991069976081743	-0.079396	0.24016818126967754	0.2897884214685961	0.6989236271413635
chr1	165597756	165598996	1241	*	664.9804155011648	-0.0913182	0.1013680222243795	0.31689332771743367	0.7180824940651742
chr1	165630801	165631474	674	*	23.53487989480163	0.0571219	0.21247554289989512	0.5787000712842587	0.8728757695302944
chr1	165697918	165698678	761	*	13.460064811416038	0.022600933888569662	0.2197461216535147	0.7848871358898478	0.9473193792822552
chr1	165768561	165769288	728	*	20.295	-0.00652002	0.20878972760270786	0.9439700597721635	0.9901983048234928
chr1	165827114	165828325	1212	*	102.57410976713476	0.0620801	0.1620795189838099	0.6033037694200578	0.8834348569666395
chr1	166341717	166342700	984	*	53.826036694702694	1.6778705975128356	0.32321656659106623	1.1820570795375704e-8	1.4291143511303608e-6
chr1	166489696	166490831	1136	*	316.53790687949135	-0.0841195	0.1214204551765365	0.4178909742292602	0.789963
chr1	166875964	166876799	836	*	81.33672490488976	-0.0605442	0.17263087479666894	0.6118892683178208	0.8872445414543416
chr1	166878090	166879102	1013	*	53.44789257506056	0.0681632	0.1877827467088273	0.5656392161521971	0.867938
chr1	166901764	166903209	1446	*	34.17929501427972	0.00100438	0.19453029655559428	0.9942336293610379	0.9989690413324499
chr1	167220138	167220877	740	*	27.38334573382457	-0.291096	0.3589373791616307	0.0546644	0.32830893049685295
chr1	167553097	167554540	1444	*	305.18026770222946	-0.056076	0.11741617093086443	0.5802802563674138	0.8733922150428696
chr1	167714381	167715838	1458	*	78.40224578539025	-0.3344	0.24797454136126953	0.0360073	0.25981597963140324
chr1	167721144	167722683	1540	*	631.6228507862613	-0.164376	0.11040970364914147	0.0916774	0.4300570075659467
chr1	167761935	167762966	1032	*	39.98025243915458	0.0433379	0.19429034314726065	0.7018061084605909	0.9182971559264838
chr1	167935669	167936945	1277	*	171.2829527615294	0.0971741	0.15323053084260577	0.41164058576110824	0.7878553663971462
chr1	168111098	168111348	251	*	7.526443272108371	-0.00282525	0.22413521817565316	0.9654487179479302	0.9930734067222061
chr1	168170211	168171343	1133	*	62.69950900256663	0.0567309	0.18448864490632605	0.6291957910245005	0.8925271392156617
chr1	168178532	168179511	980	*	23.573232979059817	-0.0278117	0.20711377219858568	0.7824774688733684	0.9466669110336328
chr1	168354335	168354849	515	*	8.485785065769987	0.039104475227546266	0.23105437474840448	0.5135376789110102	0.8455923397072521
chr1	168386253	168387088	836	*	22.5166	-0.0628778	0.21411110930686636	0.5388034822750476	0.8567387171861569
chr1	169105721	169107158	1438	*	448.1714027956809	-0.156116	0.10933534333928839	0.1073165119376332	0.4604370664839594
chr1	169367361	169368427	1067	*	239.73665372414507	0.212979	0.14809030102971127	0.075331	0.389562
chr1	169430707	169431078	372	*	11.722342075413701	0.0693189	0.23131540732781172	0.40947740398069676	0.7876043578674093
chr1	169485295	169486548	1254	*	416.26880555293724	-0.0346704	0.1101295108371352	0.7207821464236093	0.9264411304896695
chr1	169661536	169662329	794	*	21.393236103702602	0.4613461413938578	0.6438883009639267	0.020961376403857392	0.18761910954206165
chr1	169668191	169669437	1247	*	28.518864443187926	1.0303786987894916	0.45045365584770164	0.00109612	0.0242179
chr1	169794705	169795311	607	*	12.985776996290987	0.015446503258305658	0.21852701359946886	0.8512941149140737	0.967709
chr1	169893620	169894757	1138	*	490.19816144787137	-0.0327732	0.10129470275816714	0.7185300153597971	0.9258083503659529
chr1	170074467	170074833	367	*	21.96862931898621	-0.133472	0.2484301154462239	0.2145264375662356	0.6219281663416272
chr1	170076765	170077570	806	*	41.083593381182574	-0.0734336	0.19879896758161605	0.523806	0.850026
chr1	170249813	170250774	962	*	14.094900382908879	0.0741193	0.2323737109037102	0.38042769734468124	0.7667244904549825
chr1	170531504	170532593	1090	*	332.87782354799134	-0.155178	0.13141790454161975	0.1581512718866453	0.5527952738130216
chr1	170639128	170639706	579	*	11.560803631416363	-0.022728	0.22033645711936234	0.7762231501305772	0.9454466940298908
chr1	171228133	171228726	594	*	13.962475205820974	0.9575925736052951	0.8148556380361519	0.00710546	0.0951877
chr1	171305055	171305536	482	*	8.32204	1.490909460384003	1.063035651500878	0.00487952	0.073457
chr1	171312111	171313096	986	*	22.773445447239535	0.015129076964109998	0.21398185435700648	0.8648476642022279	0.9720887831462427
chr1	171380694	171381793	1100	*	55.22427406251864	0.5904399978988788	0.30935291948070626	0.0049116	0.0738257
chr1	171390404	171391176	773	*	15.848580595281327	0.0880753	0.2350294356459907	0.3325960110144773	0.7298807775699963
chr1	171485515	171486077	563	*	8.67172	-0.10372	0.25272369098645403	0.18481134381824657	0.5863655757819347
chr1	171741672	171742521	850	*	15.129761750449843	-0.0224143	0.21557244111079854	0.7983355469022987	0.9514504248690469
chr1	171780992	171782275	1284	*	871.1961316301848	0.1681634819614975	0.10356515416941148	0.0707985	0.37663072706176387
chr1	172322238	172322675	438	*	5.5444409246981765	-0.0135728	0.22804357318435609	0.8121778803613806	0.9552674620436767
chr1	172358563	172359276	714	*	8.48173	-0.0264927	0.2247506154045524	0.7117330543493493	0.9223888725396369
chr1	172510005	172511071	1067	*	16.566272068518007	-0.0449887	0.2179419713301786	0.6208193043876931	0.8893266060701263
chr1	172532047	172533478	1432	*	2831.784674854439	0.13550635607434958	0.0805042	0.0723774	0.3817956103275009
chr1	172803269	172804457	1189	*	58.94102223019537	-0.15154	0.20906814784906996	0.24001008034092886	0.6487535844254908
chr1	173367399	173368494	1096	*	35.48521513423557	0.062814	0.20594253899723824	0.5656647663766531	0.867938
chr1	173374912	173375938	1027	*	37.29653198397022	-0.291672	0.31724	0.0602944	0.3463019597429787
chr1	173381607	173382504	898	*	28.157693269972448	-0.0615312	0.2110638521777225	0.5534201776850247	0.862051
chr1	173476350	173477556	1207	*	217.08890240500938	-0.342116	0.15571185098411544	0.00751659	0.0990593
chr1	173602487	173603434	948	*	33.077278486859676	0.11515207411031386	0.22060810436731823	0.32534433050918765	0.7250331758966696
chr1	173637403	173638072	670	*	8.396479576923833	0.0604694	0.23376020436930678	0.39600863534488034	0.7780525754470629
chr1	173642615	173643033	419	*	14.353957576329085	0.10647416321077913	0.24551999122256585	0.24421809491813637	0.6536224240204491
chr1	173824122	173825236	1115	*	115.9694963107471	0.0558435	0.15593005950832134	0.6361057965334211	0.8955791221447148
chr1	173867787	173868854	1068	*	56.7189	0.0499045	0.18202576599077683	0.6724756560076424	0.9081424786915373
chr1	174055564	174056574	1011	*	28.647960752603154	0.0314183	0.20145863948475443	0.7679901266669409	0.9432690443950028
chr1	174159164	174159973	810	*	10.93925227265351	-0.0671502	0.23147700678912778	0.409613	0.7876043578674093
chr1	174266295	174267033	739	*	18.88265593843852	-0.114933	0.2412081511736387	0.26042850160517156	0.6719655485105775
chr1	174280767	174281745	979	*	44.48203263907799	-0.14488	0.22073620488251325	0.24873832587049668	0.6592561560498431
chr1	174358241	174358618	378	*	9.519547888734884	0.17277697699721498	0.31408938979746015	0.043689094363197484	0.29033846872758307
chr1	174711957	174712423	467	*	13.040810674982364	-0.00151178	0.21855330439082002	0.9830630802944647	0.9961644467661905
chr1	174990186	174991112	927	*	83.16640316356741	-0.262029	0.2123554910948717	0.0686414	0.3709342409418009
chr1	174998707	174999995	1289	*	60.6103	-0.081982	0.18348434112984863	0.49631139303412786	0.8356285153022488
chr1	175023399	175023840	442	*	15.831891632351855	-0.161846	0.2846957184719301	0.10792088531460119	0.4610799018105163
chr1	175029310	175029931	622	*	11.441805923597212	0.00700056	0.21876646529905044	0.932532	0.9865612671036093
chr1	175101009	175102184	1176	*	30.167	0.8262377949460828	0.44969685967756023	0.00344288	0.0571806
chr1	175107332	175108355	1024	*	35.98583962842216	0.5826379270552149	0.4127008219701469	0.010497576395409738	0.12301946088901297
chr1	175130122	175130681	560	*	21.679634681299785	1.6244320137744178e-4	0.20888979499332663	0.9989983785739442	0.9996750399201731
chr1	176206683	176207612	930	*	22.3762	-0.102967	0.23017277144239381	0.32855097593866783	0.7267323575734284
chr1	177170600	177171253	654	*	26.450390345937738	1.6960489581069442	0.5070217275367642	3.344652697856986e-5	0.00144997
chr1	177325509	177326130	622	*	17.35420542125089	-0.0422385	0.21644817639220626	0.6478510402062765	0.8995877084901678
chr1	178610736	178611273	538	*	16.594343417171327	-0.0540053	0.22193321703390734	0.5386500630667983	0.8567387171861569
chr1	178632758	178633882	1125	*	67.29089865138099	0.019352982510379077	0.17553452748282605	0.8707358266913102	0.972182
chr1	178725853	178726809	957	*	16.989692517912573	-0.031214	0.21592056876745566	0.7276270784461846	0.9287058650700485
chr1	178975006	178976224	1219	*	41.96768292710661	0.0571392	0.1975969412601022	0.6142730870184137	0.887993
chr1	179025440	179026565	1126	*	341.13065418480795	0.017988956815306455	0.11470289629261474	0.8591289100321713	0.969936
chr1	179081549	179082722	1174	*	152.26095057425326	-0.340191	0.1831971522502758	0.015772791836429753	0.15705304305783224
chr1	179143015	179143516	502	*	34.603599747589094	-0.328354	0.35120056523209897	0.0454511	0.2976900195588865
chr1	179293204	179294420	1217	*	238.84409955736825	-0.115308	0.13253713632981073	0.29476437279765844	0.7029574503256117
chr1	179774454	179775697	1244	*	134.5827378547536	0.3939488356150744	0.19045516777721508	0.00778165	0.10111467186168553
chr1	179836287	179836980	694	*	35.17821026735546	-0.101808	0.22378770724524774	0.35033513951906686	0.7439119004815828
chr1	179882187	179883651	1465	*	48.46404632060111	-0.224483	0.24974362967072652	0.11273182883602585	0.47091051505906484
chr1	179954104	179955231	1128	*	49.63697316626694	-0.0759019	0.19812280668474147	0.5100225506651341	0.843824
chr1	180154504	180154988	485	*	9.405474733477183	-0.0608542	0.23170251885682858	0.41926238377562697	0.791037
chr1	180213130	180214132	1003	*	192.10602469080163	-0.341986	0.1676503636580704	0.010823085198559772	0.12517608638738323
chr1	180502219	180503235	1017	*	20.147629555912715	-0.00069322	0.2108165102280286	0.9907182335551833	0.998105
chr1	180508736	180509828	1093	*	34.332317683252214	-0.0525586	0.19965827227645996	0.6347130284139644	0.894935
chr1	180609596	180610132	537	*	13.480129291368058	0.0576672	0.22659513632462577	0.4972847573299052	0.8359095768152984
chr1	180627118	180627789	672	*	45.87948951789169	-0.0614183	0.19467531849897293	0.5908261474453858	0.8779611775281149
chr1	180725808	180726593	786	*	20.522705076170755	-0.0360204	0.21262916522496367	0.7055927301273646	0.9197182487136734
chr1	181022187	181023303	1117	*	281.23449518858536	1.6596856691904183e-4	0.12891968361266226	0.9997719088730713	0.9999260202555921
chr1	181033272	181034348	1077	*	179.1015141561093	-0.296344	0.15978158590377706	0.0207347	0.18616312143644254
chr1	181038128	181038648	521	*	67.86041497179492	0.1835507526963674	0.21151817668536574	0.17048108534127399	0.5692939314063987
chr1	181046065	181047081	1017	*	49.221462320102326	-0.0708699	0.1938560335941589	0.5426011368568888	0.8583981736767995
chr1	181070346	181071130	785	*	78.98698193209904	-0.304501	0.22796964249438803	0.044558311931259406	0.2940093361837167
chr1	181087760	181089072	1313	*	766.6329491075762	0.038662372639349775	0.0973261	0.662664	0.904097
chr1	181104926	181105734	809	*	23.285725211650714	-0.215329	0.30655801406709904	0.0931183	0.43371028510386445
chr1	182029379	182030218	840	*	179.70995622852132	0.605894	0.1725863417071259	5.221915529223182e-5	0.00208716
chr1	182391399	182392455	1057	*	158.5808459432292	0.0501275	0.1428607439472559	0.6560642847238529	0.9024940849575829
chr1	182603918	182604884	967	*	35.423422533360664	0.0845175	0.213811	0.4443259780882645	0.8081035450205679
chr1	182839011	182839998	988	*	22.88668737618767	-0.0691361	0.22015720807105407	0.4811971664432064	0.83003
chr1	183023336	183024056	721	*	8.557471690515767	0.0882268	0.24435854595744735	0.24980170376724004	0.6602394474667644
chr1	183270801	183271458	658	*	28.96634860196857	0.292473	0.3569756773771357	0.0562939	0.33275454648936414
chr1	183276083	183276880	798	*	26.039737897868857	0.12961954316741395	0.23978044792013237	0.24557042168838067	0.65528
chr1	183470369	183472419	2051	*	569.7745730828422	0.10984212795914611	0.10303226513768393	0.2373210742816313	0.645536
chr1	183635474	183636604	1131	*	316.74396456374103	-0.0707543	0.11761904235391425	0.48574846606781985	0.8312901259020673
chr1	184141470	184142062	593	*	12.76909276930921	0.0345105	0.22050967777218825	0.6819868633638587	0.9119072863514202
chr1	184161218	184161838	621	*	22.20994808792367	0.014007164990600141	0.20705242626076936	0.8893751116936874	0.9766231476714264
chr1	184642968	184643654	687	*	16.667605928659473	0.0700813	0.2255661318980155	0.4507548161923699	0.8115754784186922
chr1	184754164	184755444	1281	*	308.2609544162507	0.021819122515611303	0.12379160057462826	0.8367924251193571	0.9636667565938163
chr1	185064845	185065834	990	*	40.34764968580225	-0.0946799	0.2085478742225698	0.41249480935152666	0.7878553663971462
chr1	185156315	185157493	1179	*	358.19618980428197	0.10798545557650636	0.11581729945976675	0.28513410143542006	0.6958544739769874
chr1	185315755	185317915	2161	*	397.7112271798549	-0.164941	0.11637798459915412	0.1040196328189838	0.454094
chr1	185321134	185321548	415	*	69.19557099790715	-0.204787	0.21994166944086324	0.13620955403677545	0.5142817742322631
chr1	185648256	185648883	628	*	29.563315755982078	-0.0174398	0.20199003056388348	0.8645832874432595	0.9720887831462427
chr1	185733713	185734919	1207	*	177.7821762567027	-0.161117	0.15438681805507626	0.18181039233923807	0.583009
chr1	185865043	185865782	740	*	20.028742183215147	-0.048286	0.21703809279271497	0.600082	0.8820597883132377
chr1	186374727	186375825	1099	*	95.94486917030764	0.22454779578993808	0.20081984780933254	0.10450975991229283	0.4555043611045186
chr1	186680015	186680807	793	*	9.588469255117168	0.0920258	0.24468623928152167	0.25175845373986766	0.6621384097569476
chr1	187006264	187007021	758	*	24.472092423852473	-0.141059	0.2465998768445375	0.2156907030550518	0.6231854199208764
chr1	187072527	187073975	1449	*	202.02774369826042	-0.0982173	0.14224271811456085	0.3888651070165288	0.7723001896516398
chr1	187269745	187270371	627	*	15.728193305522018	-1.3169	0.6076007519125385	0.00113071	0.024897422918850585
chr1	187417160	187418136	977	*	34.96571358212351	-0.174866	0.24772774467791728	0.17290911958492197	0.5712199360755319
chr1	187475330	187476045	716	*	17.942153085385442	-0.0979506	0.2340668235672673	0.31916407272407943	0.7200605247618079
chr1	187512866	187513639	774	*	24.52182826433028	-0.179895	0.2697708445663353	0.1427566316207876	0.5258814978233594
chr1	187550368	187551453	1086	*	19.6105	-0.28069	0.3977232530200861	0.046432469250394806	0.30066800198234694
chr1	187703955	187704759	805	*	23.802238577802022	-0.107685	0.2294526858908318	0.3192105021028309	0.7200605247618079
chr1	187850425	187851330	906	*	21.320177027532065	-0.0692402	0.2205903052292148	0.47426736539784725	0.8259474158959557
chr1	188012525	188013887	1363	*	96.22962703349882	-0.868246	0.23414401423617848	1.4805766515355243e-5	7.186888908264085e-4
chr1	188257265	188258173	909	*	25.580212697906166	-0.220801	0.3236903703374692	0.0732679	0.38399564510164497
chr1	188262994	188263936	943	*	26.692838208074644	-0.0647457	0.2126311909738485	0.5339653584259423	0.8543884670580326
chr1	188813521	188814598	1078	*	83.64715565988782	-0.291497	0.21927076291621495	0.0496281	0.31151606211695954
chr1	188858076	188858786	711	*	27.872220456000463	-0.102586	0.22697179291227923	0.3381594511987142	0.7350389411036261
chr1	188897154	188898120	967	*	23.496710377794972	-0.0919437	0.22959173731161145	0.35889918881511607	0.7507077799077411
chr1	189560347	189561037	691	*	12.622254386109397	-0.0754213	0.23757184617526356	0.30447713558790995	0.7102102614209335
chr1	189717549	189718590	1042	*	13.76994062143078	-0.216633	0.34320035569059876	0.058070857519605876	0.33883370552132147
chr1	190006737	190007213	477	*	10.875650482999337	-0.0807342	0.24035564749304666	0.28554921968864044	0.6961617011059196
chr1	190443213	190444112	900	*	34.93402800562655	-0.194339	0.2614580320645948	0.13879149068745653	0.5197377757183557
chr1	190979860	190981165	1306	*	24.77697686642844	-0.0909207	0.22236743922501664	0.3881726904142191	0.7723001896516398
chr1	191024935	191026103	1169	*	37.89100699265596	-0.589946	0.38280812922356505	0.00832734	0.10613131028954953
chr1	191343244	191344073	830	*	29.174070596699995	-0.207213	0.28504771585824346	0.11127550654739221	0.46762747755796014
chr1	191368725	191369738	1014	*	61.875005114401176	-0.721413	0.2986566384430031	0.00113945	0.024976854464660834
chr1	191595819	191597025	1207	*	32.258794462671396	-1.59629	0.3967065815358928	2.9250626447645812e-6	1.848582609751382e-4
chr1	191641469	191642068	600	*	46.91937481527015	-2.21232	0.3326645608443642	1.6041286646339295e-12	4.397797810859075e-10
chr1	191731691	191732807	1117	*	97.13025446774111	-1.41302	0.2434031958459074	3.2997979638486676e-10	5.8391424878467564e-8
chr1	191935643	191936347	705	*	15.04122133349435	0.022585865560105892	0.2154446719597972	0.801162	0.9519181981882286
chr1	192498127	192498962	836	*	22.90387818927613	-0.0220176	0.20719943924941475	0.8227630733475015	0.9585852171370752
chr1	192739230	192740295	1066	*	476.14404177056485	-0.293833	0.11659849104937434	0.00433863	0.0677237
chr1	192751126	192752388	1263	*	45.9373	-0.262977	0.27396862357989527	0.0790303	0.40034429410938505
chr1	192808161	192809527	1367	*	326.1209769637311	-0.253767	0.13284196925427952	0.024121419553712758	0.20503206620655845
chr1	192895256	192896402	1147	*	34.90212952005111	0.0392759	0.20442069604735363	0.7065996769230911	0.9199975057731082
chr1	192911142	192912407	1266	*	31.81252664062047	-0.0160327	0.19705178482418362	0.8807212096095886	0.9743192143762007
chr1	193059187	193060084	898	*	12.26209625879819	-0.025562	0.22019685871801814	0.7516490435091882	0.9365541308351266
chr1	193121606	193122446	841	*	37.11933347444932	0.0396909	0.19491481635390734	0.7241184113011421	0.9273014350926876
chr1	194001690	194002820	1131	*	14.333842942170707	-0.0590626	0.22493096525338038	0.4956387975831315	0.8351462253251086
chr1	194043983	194044687	705	*	17.61113705186949	-0.15596	0.2710871119427511	0.14395096628705648	0.5286802941089725
chr1	194357581	194358800	1220	*	173.36292974263864	-0.283052	0.1629529329359441	0.0282322	0.2261480541754587
chr1	194430327	194431272	946	*	27.71916864855761	-0.140183	0.24102215294815182	0.22777548622533544	0.6359860666901445
chr1	194616975	194618128	1154	*	65.62144353815795	-0.422097	0.28432649108395086	0.018118473384265164	0.17111891529583767
chr1	194858849	194860298	1450	*	474.06	-0.39482	0.1181470141520443	1.9707072490383488e-4	0.00612927
chr1	195054498	195055646	1149	*	36.59825896193849	-0.39907	0.3717196422313588	0.028835994473379097	0.2291264563732743
chr1	195722244	195722667	424	*	13.470920173690805	0.12286539634521296	0.25661878815975214	0.18701529906978856	0.5901785761557014
chr1	196522422	196523339	918	*	51.329798403598396	-0.331516	0.28874146536345224	0.0431127	0.2884799532643054
chr1	196608421	196609517	1097	*	219.8566503241494	-0.201881	0.14054796676226727	0.0804338	0.4036315908848994
chr1	196809372	196810171	800	*	17.09733099020281	-0.127087	0.2513584394449786	0.21064183661507996	0.6197972627612589
chr1	197069015	197069586	572	*	8.305546072095183	0.0739531	0.23915250622525164	0.3063374127495824	0.7113884203257721
chr1	197145984	197147221	1238	*	1183.7635158027445	-0.0619332	0.0855791	0.440813	0.8068416433809126
chr1	197200939	197201840	902	*	39.01595042800948	-0.00649269	0.19198129057120852	0.9519461674525436	0.9913045509306595
chr1	197354342	197355623	1282	*	27.767427224422562	-0.164655	0.25721182762803946	0.16898080465101212	0.5669099211533869
chr1	198126044	198126960	917	*	125.07091102508954	-0.0325796	0.14965223185900262	0.7772585165420443	0.945703
chr1	198135980	198136610	631	*	16.50104029111632	-0.0734713	0.22483169475171322	0.4406069234891443	0.8068145749467026
chr1	198156883	198159423	2541	*	638.9829056327118	-0.108999	0.11086662384401814	0.2643427614544622	0.6756081738066055
chr1	198404421	198405274	854	*	23.771213470135464	-0.0416721	0.20852923536817242	0.6798451720125954	0.9113144248234006
chr1	198936564	198937959	1396	*	250.28784302280093	-0.145798	0.13020582334753297	0.18161397461237577	0.583009
chr1	199091046	199091546	501	*	11.407659747171692	-0.0640505	0.23121824916227485	0.4199210323882105	0.7913542285048006
chr1	199404252	199404486	235	*	13.919240631247796	-0.0401299	0.2224605392575946	0.6196831659304838	0.8890133273022455
chr1	199948679	199949578	900	*	38.83160767492155	0.2297400151360009	0.27132114158083076	0.10542750961310236	0.4574557455682206
chr1	199960170	199960645	476	*	6.607965316678595	0.0799616	0.24469232370833666	0.22708705989209116	0.6350221595792472
chr1	200027209	200027952	744	*	22.441883895935973	0.20422440533674593	0.3009919127025094	0.10049467825305963	0.4475317081419835
chr1	200290374	200291063	690	*	26.10996109654516	-0.0328912	0.20517280136734548	0.7478202585867624	0.9354144820754069
chr1	200378965	200379481	517	*	17.996475695000697	0.0952486	0.23321849294901847	0.3347488969197258	0.7315022191057627
chr1	200410052	200410594	543	*	44.72041488374083	-0.311653	0.3184491111699435	0.051638102800933394	0.317403
chr1	200425982	200426918	937	*	49.540667897529936	-0.0321475	0.18538621968749255	0.7789586821502765	0.9458622986293952
chr1	200487873	200488393	521	*	9.11639	0.011613931027269054	0.22910863292680655	0.8656892543259287	0.9720887831462427
chr1	200620066	200621428	1363	*	304.0899473642225	-0.0899498	0.1256760971009465	0.3978680192507314	0.7788897711672017
chr1	200669239	200670412	1174	*	103.48740487740407	0.0987852	0.16398174986811218	0.41610473333430187	0.7890086531653113
chr1	200693131	200693715	585	*	12.806784825602357	-0.0670838	0.2280410419465353	0.44218081167552536	0.8075275409354119
chr1	200714519	200715025	507	*	15.228871370853243	-0.0461337	0.21859570003242124	0.6115936014127155	0.8872445414543416
chr1	200731269	200732263	995	*	66.66830247690612	0.0290461	0.18015976822645857	0.8044402285231019	0.9528477911072618
chr1	200738893	200739603	711	*	11.905572562610091	-0.0741551	0.23324158415468135	0.37236689473333306	0.7596815434424408
chr1	201027895	201029013	1119	*	50.7143	-0.0990743	0.20161488730800925	0.4052381609814986	0.7841799102116761
chr1	201127217	201128030	814	*	12.76446115890343	-0.00643186	0.21786244622803194	0.9360427326795225	0.9880197273253569
chr1	201153767	201154769	1003	*	146.71227524170365	0.0495737	0.14670932734015954	0.6686179883079023	0.9066942830045651
chr1	201170567	201171554	988	*	361.41491525058404	-0.127917	0.12073941635815902	0.21733954171807035	0.6253531677076481
chr1	201191850	201192424	575	*	15.5438	-0.0102293	0.2188054383559428	0.8928763015731663	0.9772298438996726
chr1	201198101	201198995	895	*	31.612290808102458	-0.13797	0.2324501904208516	0.24815961689286625	0.658585
chr1	201718222	201719453	1232	*	84.13246935134931	-0.301396	0.23161371602745245	0.047160694887867866	0.3033319381256583
chr1	201828739	201829803	1065	*	39.518071350811184	0.031202413056243123	0.19258568460394682	0.7802236404913327	0.9459106733788771
chr1	201888251	201888881	631	*	25.755449265321086	0.00762739	0.20619598553675006	0.9409734848166925	0.9892176370592399
chr1	201946020	201947025	1006	*	29.0682	-0.0068286	0.20037575000783397	0.9465765363808826	0.990787
chr1	201954841	201955794	954	*	677.6873180702573	0.014311470872928563	0.10431635514211667	0.8789562148101995	0.9741435245277307
chr1	201982521	201983335	815	*	10.681707658467765	0.0808906	0.23937777067532567	0.304809	0.7103818735597311
chr1	202009755	202010685	931	*	45.02275865377809	0.40471416492320106	0.34373913668730977	0.027167478769457087	0.21960754744496772
chr1	202067239	202067728	490	*	23.13296272726145	-0.0453663	0.21254318100805722	0.6432520291257273	0.8977938638770184
chr1	202235900	202236531	632	*	33.34692543912155	-0.0611044	0.20182757608794807	0.5848682542995746	0.8757858543550999
chr1	202341421	202342550	1130	*	952.0095573419683	-0.0183916	0.0973821	0.8396666508721259	0.964222
chr1	202348199	202349229	1031	*	78.9206	-0.137554	0.18536679810901857	0.277561	0.6883385393715579
chr1	202444707	202445488	782	*	29.24576493380321	-0.0698289	0.20932517522673932	0.5192259653680422	0.8475067264206574
chr1	202599954	202600601	648	*	24.254807305835435	-0.0130436	0.2071910968285345	0.8924067763399794	0.9772298438996726
chr1	202810397	202811439	1043	*	112.74069298233464	-0.0201607	0.15578724558195745	0.8615045494411003	0.9705922910514846
chr1	202860929	202862318	1390	*	742.9197612919982	0.1855985569614868	0.0949428	0.0325021	0.24521470172338083
chr1	202888551	202889262	712	*	55.730478530284294	-0.166991	0.21967837085916708	0.20243353379453305	0.6080815949553373
chr1	202926865	202927702	838	*	52.591033636633384	-0.14604	0.21026993368456737	0.2523671681861353	0.6627233630419987
chr1	202957730	202959158	1429	*	253.63635960479633	-0.0366199	0.1230170801250453	0.7269339412662781	0.9285234704867841
chr1	202966938	202967845	908	*	19.962324322715883	-0.600602	0.7512997932772443	0.012860898896485676	0.13884492347204308
chr1	203006607	203007787	1181	*	241.04025211400906	-0.121079	0.12876399550003814	0.2628542689937216	0.6735727153716156
chr1	203081548	203081906	359	*	8.352495068671391	0.0339947	0.2261498161026528	0.6387962023342619	0.8966495390884202
chr1	203152089	203152705	617	*	9.845425543220863	0.12468943914808994	0.2672234385424094	0.12696675027180482	0.49696517073007856
chr1	203256345	203256922	578	*	8.143120020072192	0.0516156	0.2308959641756916	0.47263530808692683	0.8254607151420323
chr1	203270749	203271646	898	*	52.66190515909168	-0.0520981	0.1850953847092922	0.6548540236855493	0.9021582516154634
chr1	203287202	203287765	564	*	14.449300491516093	0.23195596978876729	0.3706007689522793	0.0456257	0.29802161164234586
chr1	203305067	203305894	828	*	144.7734932178348	0.3056658068097766	0.17739734982586167	0.0253071	0.20991335630200625
chr1	203326886	203328157	1272	*	803.9943114949652	0.26562203447837673	0.11315544394647212	0.00809741	0.10424340501948494
chr1	203504445	203505195	751	*	32.41363277917044	0.0823078	0.21088914559061994	0.46304048862560554	0.820532
chr1	203626765	203627175	411	*	16.649274572239154	0.027850967076294957	0.21368483720275702	0.7657196236714408	0.942562
chr1	203735071	203735315	245	*	12.434294988398575	0.0999405	0.24381025972007714	0.2608187653939061	0.6719655485105775
chr1	203795541	203796112	572	*	20.384389216078294	0.10737403984189883	0.23539924059333978	0.2991120704025524	0.7068042568235864
chr1	203860953	203861821	869	*	28.065764917461674	-0.120874	0.23254690635667497	0.28320667346780476	0.6941969398124694
chr1	203900412	203901372	961	*	38.806570181051605	-0.143253	0.23365557210596907	0.23676207167327548	0.645536
chr1	204258620	204258932	313	*	16.806302127489463	0.040152763586283065	0.2186363912646954	0.6512138885374865	0.9004673112440275
chr1	204288039	204288802	764	*	45.9081	0.0832978	0.19600897247077761	0.483536	0.8303722258821249
chr1	204352577	204353381	805	*	17.705826154681173	0.1468259221620238	0.2633628114413056	0.1678849751704617	0.565741
chr1	204411288	204412710	1423	*	106.37478096753146	0.0447562	0.1579750814963914	0.7046478277379763	0.9193940113426908
chr1	204506726	204508310	1585	*	152.3349387675605	-0.115471	0.15915525117847232	0.3372307178588087	0.7338376472691375
chr1	204515919	204516983	1065	*	25.074271999188525	-0.0264546	0.21516418436038598	0.7595393912839471	0.9401865978595886
chr1	204565387	204566400	1014	*	58.1691	0.010587550331732141	0.1810576886534229	0.9287952266043763	0.9861425918910713
chr1	204751986	204752870	885	*	70.6358	1.8495886659332006	0.28227495904848976	3.5316301955805877e-12	9.091785059370738e-10
chr1	205122004	205122477	474	*	29.701449245113242	-0.211805	0.2850958231339976	0.11024993212212801	0.46571504530321656
chr1	205211276	205211736	461	*	14.588639274352744	-0.115227	0.25267954478138244	0.19849002269966867	0.6039648735216996
chr1	205227113	205228370	1258	*	221.8854008061232	-0.0872812	0.13932206968742136	0.43753351720904343	0.8045397492689587
chr1	205284628	205285066	439	*	13.351081866862913	0.20941173245865466	0.3390839406293192	0.0577906	0.33776306222062924
chr1	205321139	205322299	1161	*	599.6811958443341	-0.216079	0.11189253124171043	0.0288329	0.2291264563732743
chr1	205631286	205632326	1041	*	32.75383949957122	-0.0625095	0.20350661425557037	0.5705559435817591	0.8702687189667668
chr1	205749190	205750770	1581	*	767.3539891481338	0.1079794800432318	0.10171406315608193	0.23872957712979428	0.647085
chr1	205812561	205813801	1241	*	427.1875500111602	0.00627581	0.10533057358193959	0.9565968301907727	0.9917527190233496
chr1	205850034	205850651	618	*	21.1572	-0.0499751	0.21357574898812598	0.6114317413800516	0.8872445414543416
chr1	205913394	205913829	436	*	12.321084366855773	-0.0811753	0.23552443143429647	0.3401744940564766	0.7365782325095225
chr1	205943045	205943698	654	*	13.113926130893864	0.23856695994671956	0.3937353475671519	0.032129249573920333	0.2441036110470919
chr1	206202888	206204063	1176	*	2166.6369591496186	0.15579594098782631	0.0873606	0.054065963263707016	0.3259849472508995
chr1	206306375	206307392	1018	*	32.49903966992419	-0.0758196	0.2104832554268623	0.4889292993091385	0.8329197077358286
chr1	206378069	206379098	1030	*	56.9815	-0.0323294	0.1796872633724633	0.7806647740156527	0.9459617108235566
chr1	206503307	206504340	1034	*	117.29730614694779	-0.0655481	0.15959533140667959	0.5785041741103079	0.8728307381296013
chr1	206562607	206563600	994	*	56.148103047706385	-0.0186663	0.17886952310517867	0.8712541076308543	0.972182
chr1	206612210	206612990	781	*	22.043039196568444	-0.0585159	0.2149464568921721	0.5567000018415166	0.863433
chr1	206631019	206632090	1072	*	137.97015268657964	-0.188091	0.16787472396401731	0.13622588378841757	0.5142817742322631
chr1	206634836	206635816	981	*	32.55698703004259	0.0706558	0.21222816565057898	0.5032473517892231	0.8386737759055845
chr1	206668474	206669134	661	*	14.215051404273614	0.0236253	0.21661952298697587	0.788471	0.9482010219304582
chr1	207052705	207053680	976	*	309.81736083173263	-0.0594874	0.11776280340939395	0.5591962221017568	0.864416
chr1	207321056	207322088	1033	*	23.818000973234874	-0.17382	0.27216632133429736	0.14181696553082998	0.5248841639611116
chr1	207691708	207692295	588	*	19.669310122964845	0.14158099331745475	0.256568	0.18924757890840538	0.5933959775143771
chr1	207751334	207752623	1290	*	276.1819311577975	-0.0485013	0.13066608371804994	0.6557021581631494	0.9023817810250317
chr1	207822282	207823446	1165	*	138.59039209133164	-0.311796	0.19696019188488076	0.029896795194175107	0.23397647613223854
chr1	207969515	207970136	622	*	49.89180466644205	0.13443265010204428	0.21064135389904723	0.2842605692332816	0.6952899990007095
chr1	208487728	208488932	1205	*	17.265103829985676	1.8523518841205624	0.662165	1.9116377072716153e-4	0.00601131
chr1	208740162	208740502	341	*	11.546150273797323	-0.0377523	0.22209211680384686	0.6448304524362192	0.8987916044877197
chr1	209590664	209591092	429	*	14.834065208587704	0.088492827095357815	0.23590863698450085	0.3256584725831549	0.7251964499291969
chr1	209682315	209682763	449	*	11.449767862718305	0.0752764	0.23544701883775895	0.3507036846711212	0.7440161082007294
chr1	209747732	209748144	413	*	8.79856	0.16044198183337605	0.29940154837385985	0.0639377	0.3562402192711597
chr1	209857667	209858663	997	*	58.13377827812144	0.0832762	0.18843971467328915	0.4896455650384066	0.8331351335295853
chr1	209888151	209888860	710	*	26.31628765988244	0.0973651	0.22200828781904147	0.37461370958982615	0.7620334654527091
chr1	210089683	210090566	884	*	72.73243849728938	0.052794959706172706	0.18126072391093137	0.6553627454573088	0.9022942311731869
chr1	210373389	210374350	962	*	15.83761094932635	0.1711256690948773	0.2872856214433505	0.1137030305380994	0.4725423236055544
chr1	211220763	211222000	1238	*	34.12209160609276	0.21310915718911655	0.27358584034960265	0.11666068733687887	0.4773885481528302
chr1	211228440	211229454	1015	*	39.988532454162794	0.13230456993932932	0.21927974119875895	0.28258544113662415	0.6933726978097049
chr1	211259027	211261231	2205	*	310.0542730620771	-0.115065	0.12848405480680292	0.2865055128649493	0.6968424100857475
chr1	211472155	211473204	1050	*	120.59182317867457	0.00932829	0.15558390761849694	0.9374004414658222	0.9886205849334905
chr1	211515148	211515877	730	*	18.10634346686042	-0.222151	0.33616303968153727	0.0649342	0.3593811455208029
chr1	211578559	211579992	1434	*	785.8061255719234	-0.10003	0.0936834	0.24306591587889645	0.6524101010180253
chr1	211648541	211649217	677	*	10.621684524843198	0.00434077	0.2238040731194274	0.9488933492675151	0.9909462561853338
chr1	211674987	211676119	1133	*	623.9504939857813	-0.0738286	0.10045125835676054	0.4147451384747623	0.7879955217580525
chr1	211726246	211727040	795	*	57.60626461577382	-0.0468922	0.18470333999493427	0.6863594052015272	0.9130662809081278
chr1	211873305	211874624	1320	*	57.9101	0.019749660560460538	0.17916137347068234	0.8666252097555767	0.9720887831462427
chr1	211889800	211890709	910	*	59.76908399340792	-0.107475	0.19357511547902162	0.3807547357059488	0.7669972490569913
chr1	212035117	212036342	1226	*	257.63212432168217	0.0984057	0.13192863068092806	0.3706870306852973	0.7586960880443042
chr1	212179718	212179953	236	*	11.392729391483273	0.0208022	0.22058195733616917	0.7948483968147103	0.9505851587612641
chr1	212284428	212285788	1361	*	1503.8232350521755	0.16841643911245688	0.095457	0.0542207	0.32650840897811867
chr1	212608230	212608853	624	*	66.82077229559592	0.3424353266972061	0.2706538038429251	0.0374223	0.2654895893330021
chr1	212643090	212644114	1025	*	36.51375830589678	-0.123146	0.2263841445664463	0.29033922732578965	0.6989236271413635
chr1	212791471	212791991	521	*	10.16954910608835	-0.230599	0.3885023628239192	0.0293486	0.2312129082369292
chr1	212857515	212858840	1326	*	477.45933017644245	0.1000650601457185	0.12014150332004365	0.3340972066933694	0.7311147103084104
chr1	212950073	212950613	541	*	11.596996949495788	0.0851926	0.2409640856059855	0.28998922688596673	0.6989236271413635
chr1	213015374	213016190	817	*	19.054392828994917	-0.139807	0.25487886692624373	0.19423900298400204	0.5996279798911545
chr1	213105987	213106705	719	*	15.909761988001222	-0.0951212	0.23463466367823482	0.3245899399396533	0.7245762803832111
chr1	213375416	213376311	896	*	43.512420427144356	0.055442053208738476	0.1934412443901076	0.63077434556116585	0.8928172365000068
chr1	213987635	213988333	699	*	14.905467640030984	1.4982427970445784	0.663471	0.00101481	0.022888989475106633
chr1	214275234	214276145	912	*	46.8692	-0.0579068	0.18931492346961754	0.618301	0.8888160288491567
chr1	214281256	214281745	490	*	11.75904901228666	0.00685521	0.22026735280055493	0.9305039910955217	0.9862532073916398
chr1	214446820	214447447	628	*	17.170885181293254	-0.0246023	0.21378387521169995	0.786431	0.9475509338480599
chr1	214534297	214535328	1032	*	56.747475705025515	-0.0666899	0.18494593605942602	0.5738658209733217	0.871761
chr1	214551923	214552521	599	*	10.856	-0.0577462	0.22878342759503498	0.46793251587158036	0.823352
chr1	214602642	214603909	1268	*	649.4382542724435	-0.0943598	0.10865908063689875	0.32635303981008956	0.7257655678314188
chr1	214672653	214673595	943	*	26.821040531114434	-0.0669434	0.21117684485125301	0.5261260479613563	0.8505994509833019
chr1	215394121	215395025	905	*	23.502274546324472	0.039969	0.21104490512161628	0.6840222935701021	0.9125766925525728
chr1	216600855	216601299	445	*	8.32973	-0.00745149	0.22328869426048664	0.9144889457769767	0.9834003354349802
chr1	216723222	216723932	711	*	29.697732663731454	-0.0194483	0.20045525948432621	0.8513748618396318	0.967709
chr1	217346624	217346941	318	*	13.16325340923773	-0.0323907	0.21900173739453901	0.7043360929327644	0.9193255581664495
chr1	218346937	218348266	1330	*	48.81726968741304	-0.172961	0.22826362854459442	0.18748793106380157	0.5904307681858757
chr1	218379859	218380739	881	*	47.046457663363526	-0.72093	0.32983633930318645	0.00192321	0.037601511880761246
chr1	218460139	218460840	702	*	37.64857311547568	0.0904282	0.20729392001310404	0.43935217742383237	0.806045
chr1	218463529	218464153	625	*	39.59185572369725	-0.389039	0.3471715698018675	0.030127	0.23475700030480365
chr1	218715664	218716165	502	*	14.689111362668752	-0.113185	0.24624932925694742	0.2395396554946997	0.6484894845903101
chr1	219227805	219228649	845	*	41.13160718321726	-0.0992031	0.2051748360142493	0.4010379643203882	0.7810890509802237
chr1	220093631	220094587	957	*	44.33147185315208	-0.0560982	0.19149046652762675	0.626039	0.8914950613006405
chr1	220271966	220272686	721	*	16.08270821295863	-0.0406922	0.21727754029964502	0.6532396491251551	0.9017371135671579
chr1	220299665	220300558	894	*	7.201347604268963	0.043809490145710644	0.23122701240183513	0.49875654301434424	0.8365809375714174
chr1	220474802	220476219	1418	*	24.99786821560792	0.6623416867483858	0.610785	0.010724329612628602	0.12470076219224356
chr1	220817084	220817566	483	*	20.516834347576253	-0.0181712	0.21009969957698033	0.8464283956433839	0.9665815634591003
chr1	220878864	220880126	1263	*	565.8562442372141	-0.0600673	0.10296035612923854	0.5448621040582551	0.8589838535706514
chr1	221233513	221234372	860	*	47.21469062558224	-0.197563	0.24045135953017702	0.1449371880413451	0.529836
chr1	221285250	221286131	882	*	8.776173629614409	-0.110298	0.2572686965381493	0.1581565312029138	0.5527952738130216
chr1	221439576	221440592	1017	*	22.616919907968082	-0.0713149	0.2171768363660807	0.48694216265991114	0.831534
chr1	221576253	221576828	576	*	17.958131490939508	0.0805911	0.2326833335076727	0.35892633444039385	0.7507077799077411
chr1	221618194	221619322	1129	*	34.32280132864518	-0.211177	0.2743079810660013	0.117636	0.4795052971045546
chr1	221741576	221743171	1596	*	1319.65	0.017388271736487965	0.0840692	0.8258269532793404	0.9596008640943745
chr1	222465089	222465946	858	*	25.252226196075384	-0.21184	0.3042078511792983	0.0933051	0.43376741068963803
chr1	222521650	222522194	545	*	14.714543448813778	-0.037339	0.2179580027126831	0.6731183616045149	0.908172
chr1	222589660	222590216	557	*	18.542070014029875	0.0465759	0.21558852713190188	0.6271617730248815	0.8915939170266811
chr1	222617116	222617912	797	*	94.87991056265125	-0.116133	0.17278010127360843	0.3447626768804779	0.7404796866827129
chr1	222643709	222644311	603	*	25.102988710753696	0.0738564	0.21659294265522372	0.4812973437101608	0.83003
chr1	222712295	222713546	1252	*	49.386710680169266	-0.0132279	0.18965784619662276	0.9044161531854655	0.980526
chr1	223067819	223068280	462	*	9.600563744111737	0.28252750708256463	0.531716	0.011321480872407757	0.12872232779288376
chr1	223116006	223117090	1085	*	30.947040397284017	0.25686429084789253	0.3237863392105592	0.0736015	0.38481151830209204
chr1	223702909	223703985	1077	*	270.4514503371472	-0.217897	0.1325920291403082	0.0507835	0.3143085154878318
chr1	223845886	223846441	556	*	15.290256262415724	-0.0444407	0.2197415313474417	0.6138092596425407	0.887993
chr1	223992180	223993599	1420	*	303.9605900384042	0.065925	0.12193453659692477	0.5288527444360136	0.8518339540091384
chr1	224329973	224330889	917	*	115.5868002046107	0.2577507385385557	0.19599980240996923	0.0661366	0.3625251365249656
chr1	224338597	224338930	334	*	6.918668652944365	0.0721102	0.24157272972518212	0.26382218650469463	0.6748824529125885
chr1	224351551	224352521	971	*	32.783051913107506	0.044195837875268006	0.2019144155273908	0.6831604274372562	0.9121770970000131
chr1	224356772	224357695	924	*	30.601834688721688	0.010861043780040332	0.20149925988530654	0.9166333141066362	0.9840669738392199
chr1	224873737	224874517	781	*	10.877694351270755	0.021577531892146947	0.22248504337179031	0.7772081488814955	0.945703
chr1	225222408	225222951	544	*	11.483269174920778	0.0765924	0.23702431294463847	0.3360068288594408	0.7325275805374751
chr1	225427544	225428907	1364	*	746.6568809178068	-0.219541	0.10211318902667169	0.017137828694586948	0.16515408286378924
chr1	225431940	225432437	498	*	113.42467149547039	-0.00313264	0.15176616491738107	0.976448	0.9949077048190397
chr1	225473009	225473815	807	*	38.97974158526475	-0.0684607	0.1989044080996065	0.5491723480679247	0.8606796713348535
chr1	225606312	225606872	561	*	3.420207541481677	-0.076734	0.24910229373382206	0.10402293571024634	0.454094
chr1	225663087	225663925	839	*	47.88594047428117	0.0669737	0.19279194876501488	0.5669337561996509	0.868673
chr1	225699936	225701665	1730	*	379.0904424075337	-0.198954	0.11984449313784248	0.054792469193576616	0.32877170556503355
chr1	225777307	225778422	1116	*	627.3291398483707	0.043759465771087566	0.10215895367060987	0.6357402167657911	0.8954832708116451
chr1	225809846	225810531	686	*	17.656476869575094	-0.136493	0.2575611033379312	0.18558281502629534	0.5876638188525848
chr1	225923703	225924909	1207	*	732.3304502182172	-0.068829	0.10968394921891482	0.48046112386115836	0.83003
chr1	225969989	225971072	1084	*	50.47876978736083	0.020264991996850047	0.18643359224356518	0.8602559395488536	0.9703150404509454
chr1	225998953	225999900	948	*	30.717757732681914	-0.00662536	0.20122989758088988	0.9475511146446027	0.990787
chr1	226061841	226063152	1312	*	534.699	0.0707276	0.10664781398545406	0.4590126790428624	0.8178614532932742
chr1	226066664	226066942	279	*	60.37370132976794	-0.0959102	0.1893561247816112	0.42907940687207663	0.7988516848587972
chr1	226083111	226083995	885	*	15.661342242598803	0.0656422	0.22688497026110013	0.45836793041036134	0.8175691162318046
chr1	226320578	226321681	1104	*	87.75487646022347	-0.076707	0.1683471695367881	0.5204502364810446	0.8483302017507673
chr1	226407609	226408323	715	*	20.000524987702708	-0.260925	0.37251844985008636	0.0537872	0.32511108238644004
chr1	226425192	226426496	1305	*	42.265217676861326	0.2970406751002189	0.33661813389673545	0.0573519	0.33677736230980837
chr1	226435763	226436226	464	*	16.807018263741693	0.018510671568667755	0.21318713444973766	0.8413151141771807	0.9646795102718211
chr1	226449562	226450504	943	*	99.00335559448995	0.30999924942925416	0.21814507411992726	0.0391862	0.2742662249166103
chr1	226464052	226465130	1079	*	45.803091388864424	0.2088602220971746	0.24595283839757046	0.13279093627302982	0.5078316404709287
chr1	226553827	226554342	516	*	28.792636129720957	0.25171758664345734	0.33044265399894257	0.0717873	0.37960906175534204
chr1	226921355	226922050	696	*	13.830212476842462	-0.0209403	0.2207130317676987	0.783819	0.9473193792822552
chr1	226939406	226940830	1425	*	1057.1207457652463	-0.00264692	0.0901882	0.9613984299356874	0.992318
chr1	227318334	227318657	324	*	12.414923031430666	-0.0467504	0.2247378339576023	0.564562	0.8676751444941129
chr1	227356773	227357594	822	*	20.141928993000565	0.00177068	0.20904092392496842	0.987358	0.9973346160532122
chr1	227562937	227564284	1348	*	972.6465083130564	0.0591339	0.0945337	0.4926641515973107	0.8346860223554402
chr1	227729769	227730438	670	*	13.133053812935602	0.015012798884266917	0.21996986623732598	0.8479493300094806	0.9666611192287171
chr1	227856892	227857854	963	*	55.04079020532107	-0.0163513	0.18120037052141996	0.8866381190990871	0.9766231476714264
chr1	228121116	228121663	548	*	20.48930665595844	-0.0542207	0.21956187565880259	0.5551002732465398	0.8629357895314975
chr1	228139679	228140602	924	*	121.69005269043654	0.12403098895947925	0.1694312825972278	0.31552600304640055	0.7168321974861378
chr1	228165350	228166669	1320	*	662.9489663656741	0.018041306848525514	0.10531948159847929	0.8479245331989371	0.9666611192287171
chr1	228406253	228407654	1402	*	473.57030389940644	0.1315452801111139	0.11414833909987573	0.18287764366407464	0.5842299907961944
chr1	228424908	228425768	861	*	31.18832045988546	-0.0490243	0.20217650744748605	0.6507084516420261	0.90028
chr1	228434418	228435402	985	*	120.74179066971266	0.0867182	0.16054692326085104	0.4691460296967476	0.8243866004953502
chr1	228457537	228458624	1088	*	37.56803886593914	0.048429735134038226	0.1962875459640929	0.667556	0.9059630015793516
chr1	228464106	228465374	1269	*	52.932483011590705	-0.108094	0.2004438685005318	0.3741676250526411	0.761739
chr1	228486670	228487816	1147	*	22.727474273580636	-0.129597	0.24449042347512145	0.23558091848115906	0.6444448464321909
chr1	228502311	228503105	795	*	25.626483099834086	0.024365606971675367	0.20547459976368135	0.8112868185039098	0.9552299119428538
chr1	228773529	228774826	1298	*	29.244960595463557	0.0187653	0.20240908776532837	0.8559188336383435	0.9690741715938449
chr1	228818779	228819849	1071	*	20.212813018206422	0.1303917875123884	0.25601554896098044	0.18575448642999406	0.5880161129223995
chr1	229104974	229105487	514	*	8.539807745833867	0.032434	0.2277128069951346	0.6297484110761595	0.8925271392156617
chr1	229155686	229156177	492	*	9.359077286347672	-0.0558734	0.2309319824035193	0.4447266882606671	0.8081035450205679
chr1	229203071	229204205	1135	*	99.94020782986614	0.4518484641735792	0.2348118532094812	0.00768503	0.10025386843317302
chr1	229508071	229508615	545	*	16.37170381278359	-0.021304	0.21348678176621577	0.8145183316537262	0.9559836957606398
chr1	229558387	229559530	1144	*	27.887221923483054	0.0176018	0.20299338655467686	0.8666644607719028	0.9720887831462427
chr1	229625492	229626788	1297	*	203.38901129983387	-0.0765563	0.1346437413381636	0.4887659505413183	0.8328065924640717
chr1	229717235	229718561	1327	*	237.19448806966687	-0.0700933	0.14284634038280378	0.5363139439321781	0.8554118972534897
chr1	229835895	229836980	1086	*	110.73097246035732	0.7078652541512871	0.2162536285374545	9.755237859800251e-5	0.00351423
chr1	229865591	229866748	1158	*	33.11515544074824	-0.0411799	0.20048412445421768	0.7032602118182179	0.9188673924041347
chr1	229871267	229872070	804	*	16.369016770837863	0.11835827327216783	0.24927916194849425	0.2244234640049613	0.6322771351652297
chr1	230066470	230067186	717	*	144.27790025796338	-0.18666	0.1626693037998809	0.1342898710311222	0.5107558777167354
chr1	230077931	230078637	707	*	43.9099	-0.110051	0.21394078734493618	0.3481501745601777	0.7427381792869201
chr1	230104631	230105169	539	*	20.655209434159417	0.0187857	0.2095337773490369	0.84747	0.9666611192287171
chr1	230161000	230161892	893	*	75.11520186458701	-0.239717	0.22323180121466296	0.0935462	0.43428644207162204
chr1	230495455	230496233	779	*	16.81761091463785	0.0996979	0.23953185696744161	0.2877632770389796	0.6978147443943836
chr1	230629585	230630464	880	*	50.594928069786576	-0.0524281	0.18911767998948417	0.6495360105883605	0.9000813946546083
chr1	230642137	230643026	890	*	145.03751706076287	0.18813471341500212	0.16226112390262998	0.13163416854830515	0.5064754083401384
chr1	230779289	230780123	835	*	25.285919710305453	0.10009412523515944	0.22357915905549047	0.3627714750275925	0.7534574273391659
chr1	230831177	230831869	693	*	8.03292	-0.00395303	0.22576348156720563	0.9475312126477058	0.990787
chr1	230872050	230872272	223	*	11.552794339533891	0.0707063	0.23676287416648312	0.327466	0.7258999213718145
chr1	230898680	230899451	772	*	36.75586867157209	-0.151904	0.23101985122324906	0.22322042317674867	0.6311443861421004
chr1	230978368	230979412	1045	*	83.35103119916475	0.35614007574190043	0.2637104723064029	0.0318007	0.24274515211334388
chr1	231139761	231141016	1256	*	31.13129717974768	-0.109173	0.22252434846454525	0.3317999311707606	0.729421
chr1	231193458	231195127	1670	*	33.98005869050854	0.19043247911633882	0.2580398462492207	0.14737915292916415	0.5338920481052568
chr1	231288724	231289899	1176	*	26.501458916501004	0.0752641	0.21659051553471836	0.4702099684152903	0.8243866004953502
chr1	231317218	231318481	1264	*	66.78981283741109	-0.493849	0.2701744277836102	0.00761717	0.0997097
chr1	231337558	231338444	887	*	16.890085610413884	0.017740188952941827	0.21412855849739304	0.8460765097384548	0.9663808461944519
chr1	231392681	231393546	866	*	32.225325634377825	-0.102014	0.22135272904297318	0.35600791115951624	0.7480700132829833
chr1	231421625	231422634	1010	*	17.84626691600557	0.0727161	0.22677981825324064	0.4330867367729509	0.8011816509490106
chr1	231429730	231430853	1124	*	42.93409505220737	-0.0491423	0.19516170128238117	0.6619642338225336	0.9039027577239998
chr1	231805342	231805910	569	*	8.984993529978127	0.00715288	0.22436289791031255	0.9189372128927155	0.9843564210204125
chr1	232314220	232314590	371	*	10.31137650691826	-0.0106983	0.22039593327649004	0.889635	0.9766231476714264
chr1	232629557	232630874	1318	*	369.47267582467157	0.21831074638172288	0.1300108483037424	0.0480147	0.3065287311663704
chr1	232950035	232950812	778	*	55.82494694238548	0.0749742	0.1938935190272707	0.522714	0.8493550189859266
chr1	233113106	233113616	511	*	7.9069350735029245	-0.00468905	0.22513215486578064	0.9405581085584049	0.9891918944828912
chr1	233129452	233130350	899	*	46.836516382967645	0.022689859886482873	0.19117673119246253	0.8412299845218991	0.9646795102718211
chr1	233327263	233328035	773	*	73.01314356844387	0.0340123	0.17726409113537428	0.7738231597786381	0.9446175238553124
chr1	233395160	233396576	1417	*	57.03879570526869	-0.0714923	0.1851050642778548	0.5479307008512995	0.8602256124871852
chr1	233723704	233724805	1102	*	48.31540071250105	-0.0340382	0.18984447534787732	0.7624888428043821	0.9414083180593193
chr1	234105700	234106597	898	*	32.63134363616672	-0.31609	0.3701565923497337	0.0472459	0.30358866099771176
chr1	234373243	234373764	522	*	15.10901289422513	-0.0765704	0.2280817111175892	0.4087244523677844	0.7871595394616526
chr1	234478760	234479189	430	*	6.42629	0.0125971	0.2278767043071082	0.8235339396044558	0.9588520238306456
chr1	234589586	234590574	989	*	148.72904657313222	-0.194788	0.16144891441733442	0.11721566760352378	0.4783234737741279
chr1	234657255	234657469	215	*	13.62652281499116	0.011803316305143694	0.22286022660716176	0.8771175405576116	0.9736643357176145
chr1	234723839	234724596	758	*	23.594823338330432	0.059424	0.21345041181047658	0.5602507531693481	0.8647435501103292
chr1	234975128	234975846	719	*	27.001319741738193	0.0735212	0.21250545642026097	0.49544373144931714	0.8351462253251086
chr1	234980364	234980958	595	*	24.612458835748754	0.0357061	0.20804684836337572	0.7255468937847231	0.9280873293482185
chr1	235140689	235141661	973	*	61.54916902037399	-0.0385409	0.17885585779632168	0.7413340587068422	0.9336827856828653
chr1	235327736	235329025	1290	*	668.9622924790472	-0.0353864	0.10046890928073615	0.6950432396228131	0.9166000446651801
chr1	235367077	235367696	620	*	28.71365030488922	0.00179462	0.20220073287681417	0.9874923974673425	0.9973346160532122
chr1	235504086	235505423	1338	*	51.5559	-0.122571	0.20380778337349845	0.32193	0.721934
chr1	235527033	235527676	644	*	9.485857519694264	0.0500799	0.22889794876445854	0.5031199570049034	0.8386342011934811
chr1	235593597	235594457	861	*	62.29288747082293	-0.0129633	0.1756255551031644	0.9100388903300547	0.9819147210821882
chr1	235646052	235646904	853	*	29.253261339406624	0.10158933670336186	0.21993318353605473	0.3662982359852883	0.7555488936131433
chr1	235866567	235867702	1136	*	181.27584511181368	0.0838451	0.14606496354012818	0.46984554786420535	0.8243866004953502
chr1	235910528	235910830	303	*	13.217758131463802	-0.0333784	0.21957924890448524	0.6931515836319113	0.915986
chr1	236109322	236109569	248	*	9.578601700612294	-0.064774	0.23474837878582522	0.3626885126365799	0.7534574273391659
chr1	236281798	236282686	889	*	49.52092860138306	0.0753672	0.1972374414733209	0.5171904389411546	0.8469009753503469
chr1	236794763	236796091	1329	*	767.284	-0.109757	0.11502177643959931	0.2707635766998065	0.6833322721579841
chr1	237308666	237309210	545	*	11.896897824144231	0.7613469456238006	1.401925791575456	0.010244554875047291	0.12136960477346044
chr1	237713683	237714434	752	*	59.34173600130497	-0.49211	0.31070857907619537	0.011031585669890619	0.1264195752892777
chr1	237777810	237778318	509	*	13.142056446160028	-0.487236	0.9996208169216401	0.013991019210044187	0.14571171156956134
chr1	237799210	237800107	898	*	179.61453175904416	-0.40724	0.17503961129030707	0.00387585	0.0622984
chr1	237855070	237856094	1025	*	37.60712014515398	-0.157809	0.23498456277693008	0.2089098478917287	0.6176681723568876
chr1	237863038	237864014	977	*	26.09147149178793	-0.0501812	0.20953714818306804	0.6238496287005887	0.8902663506346744
chr1	238354387	238355195	809	*	21.318238689822145	-0.305438	0.4156329470455295	0.0420243	0.28460797889735473
chr1	239254603	239255847	1245	*	71.77239585363432	-0.395312	0.262067	0.020377187671073653	0.18491788088423236
chr1	239633374	239633969	596	*	19.093034854935404	-0.632102	0.6885393101925837	0.012202652473506199	0.13480399000953358
chr1	239923930	239924766	837	*	45.221	-0.689194	0.33906493102983054	0.00278119	0.048947423605918444
chr1	239976969	239978242	1274	*	91.63320569271117	-0.0520009	0.16332021675256414	0.6599827701864949	0.9035765341657006
chr1	239996126	239996612	487	*	17.861711893826538	-0.0883533	0.2298331980686464	0.36689097346802685	0.7559577430459556
chr1	240031078	240031699	622	*	52.535946703033886	-0.0282476	0.18803998174889883	0.8026893741819997	0.9523557642601868
chr1	240091313	240092669	1357	*	115.8703865746098	-0.563503	0.21090075984462478	8.565991549136827e-4	0.0201617
chr1	240762862	240763735	874	*	22.775169502960495	-0.0162937	0.20741425137338027	0.8668102070921082	0.9720887831462427
chr1	241519033	241520316	1284	*	435.088	-0.00944615	0.1050176864389168	0.9193296863270306	0.9843672003980565
chr1	241612808	241613430	623	*	25.723033291159066	-0.155505	0.25669981853425944	0.17956553024279998	0.5801233271661579
chr1	241639999	241640702	704	*	14.789645406495056	0.022557	0.21698229971015573	0.795168	0.9506169141583392
chr1	241847804	241848241	438	*	14.293543565585747	-0.215867	0.3414651236979937	0.0592215	0.3425503846739719
chr1	241854840	241855661	822	*	31.905205887977935	-0.00700895	0.19939970874333196	0.9460142751436619	0.990787
chr1	242132923	242133341	419	*	9.264496955320045	0.15993673653367413	0.29832999769122526	0.0648639	0.3593811455208029
chr1	242689914	242690930	1017	*	61.36178786209276	1.7663213438098104	0.6249037822819693	1.6377376386947235e-4	0.00528666
chr1	242773388	242774738	1351	*	32.78640559571533	1.1178681417589267	0.4564202694220786	5.729730128962622e-4	0.014428097925000962
chr1	243016026	243017123	1098	*	40.453385074558355	-0.0626406	0.2013805741965727	0.574442	0.871761
chr1	243254633	243256033	1401	*	83.14838212555173	0.21621062865167387	0.21633769886763377	0.1205679166954243	0.48532046079265406
chr1	243729805	243730678	874	*	22.50398430962215	-0.0643979	0.21804344889665156	0.5140991155783781	0.8455923397072521
chr1	243850375	243851077	703	*	16.709952080668113	-0.0583922	0.22182731487323767	0.5248310301998063	0.8501568408504951
chr1	243920966	243921651	686	*	42.89777208712869	0.036425110287424775	0.18928995965984802	0.7521389292551912	0.9368047260015547
chr1	244047615	244048705	1091	*	883.2253676897599	0.030847140083935704	0.0954177	0.723185	0.927069
chr1	244069138	244069993	856	*	33.84173759705078	0.030886453856462145	0.20047148851998164	0.7751363313405468	0.9449507540266641
chr1	244214088	244214589	502	*	26.772319003521073	0.8314066802933294	0.48048339301891413	0.00406738	0.0645771
chr1	244269410	244269652	243	*	15.940755745094073	-0.0248973	0.21594784094958822	0.7771071933541709	0.945703
chr1	244451385	244452342	958	*	43.21511735565042	0.1006060777855845	0.20820612023819066	0.3945996951984454	0.7767097853208352
chr1	244460458	244461732	1275	*	26.406363634855385	-0.123618	0.2375514626602633	0.26222691104345813	0.6731256937843834
chr1	244652722	244653370	649	*	45.19235795712477	-0.267552	0.2828019357016093	0.0747102	0.38779565265851623
chr1	244681783	244682809	1027	*	27.78240022024111	-0.105778	0.2279211307840519	0.32837616446267226	0.7267323575734284
chr1	244834535	244835707	1173	*	25.152265335825845	-0.056609	0.2168024274637617	0.5532873532429095	0.862051
chr1	244864542	244864747	206	*	11.281895143306818	0.0227014	0.2230254483301781	0.7622175186047652	0.9412962961743203
chr1	244969725	244971136	1412	*	32.22626136674344	-0.0795017	0.21025631526403418	0.46882463169968175	0.823988
chr1	244998397	244999650	1254	*	18.490867051850856	-0.28255	0.40270565023169913	0.045087085394609504	0.2965934833410186
chr1	245045122	245045942	821	*	14.932248911231412	0.038789301604104424	0.21896037036831795	0.6606712944661985	0.9035938295707159
chr1	245884320	245885429	1110	*	39.429547238587354	-0.12652	0.22717641675376865	0.27777408333788217	0.6886858402970165
chr1	245893929	245894722	794	*	39.3834	-0.0257646	0.192492	0.8160106431303796	0.956097
chr1	245988284	245988977	694	*	19.676608857679973	-0.042963	0.21681034465993965	0.6355861508503728	0.8953958476009631
chr1	246565944	246567459	1516	*	83.17341286826003	0.0767939	0.17076102175809985	0.5251932240667656	0.8501568408504951
chr1	246682544	246683593	1050	*	52.214249371456894	0.0657761	0.18921874234587963	0.5776570661377334	0.8728307381296013
chr1	246698750	246699638	889	*	59.46431370977481	0.0611462	0.1818239841257433	0.6093147283908364	0.886631
chr1	246710440	246711217	778	*	65.19733036242269	-0.147831	0.2135004974956688	0.24003715977561702	0.6487535844254908
chr1	246711871	246713018	1148	*	69.46361917819219	-0.114655	0.19215562953295398	0.3545279399868649	0.7468779801336604
chr1	246723977	246724363	387	*	7.630492346261848	-0.062908	0.23747794630416832	0.3192075898350074	0.7200605247618079
chr1	246930860	246932348	1489	*	70.00785354852304	-0.076862	0.18202329396128242	0.5221195092304349	0.8492418422127954
chr1	247007564	247008588	1025	*	344.56742028885395	-0.055784	0.1153889600136134	0.5784267390533511	0.8728307381296013
chr1	247078115	247079329	1215	*	295.4081894250376	-0.0119384	0.119616	0.9061673899139119	0.9809727662036809
chr1	247103687	247104940	1254	*	340.35555295389946	0.012615383950177283	0.11571648375248118	0.9017586989741043	0.9798349682808042
chr1	247172064	247173003	940	*	74.52414638992856	-0.23249	0.2322006757912225	0.10308800172890308	0.4522098273758334
chr1	247210182	247211595	1414	*	550.1589614937426	-0.154133	0.12074391520648725	0.13680013498303353	0.5158494047742634
chr1	247227975	247228759	785	*	32.609264924500664	-0.12725	0.23315640574903806	0.2656385356196338	0.6775853880010709
chr1	248114697	248115232	536	*	13.157622293372322	0.0787744	0.23368356884783553	0.3611113291279208	0.7523618042350021
chr1	248408202	248408675	474	*	3.527625901692279	0.00510294	0.23325566714339574	0.9090981841457825	0.9816162508680122
chr1	248691322	248692571	1250	*	38.58382669758701	-0.00225133	0.19459136571418315	0.9811107782324169	0.995652
chr1	248825687	248826797	1111	*	59.753464863833635	0.0210673	0.18236708634754834	0.8574507155392379	0.9694707437260554
chr1	248837656	248839338	1683	*	2434.4253444101614	-0.0292694	0.0753914	0.6811276175485419	0.9115719649419838
chr1	248858322	248859463	1142	*	37.709017800297275	-0.0120154	0.19936120500808954	0.9066491016211664	0.9809727662036809
chr1	248872787	248874267	1481	*	214.0176523623784	0.010862891365474973	0.13490863515830415	0.9227798234742162	0.9847139737241579
chr1	248906043	248906736	694	*	53.76680864608638	-0.0577441	0.19054474228570822	0.6191484223575625	0.8888160288491567
chr2	90851	92111	1261	*	32.11369874489565	0.959018	0.4266772232875391	0.00127753	0.027366307615808032
chr2	104394	104976	583	*	3.4877754560554064	-0.00509957	0.23269894703287464	0.852486	0.9680668898319832
chr2	160285	160929	645	*	12.051866531150496	0.1865947505757631	0.32031858476902414	0.0612512	0.34851033988074126
chr2	170569	171327	759	*	17.88929893224209	0.0362614	0.23747756008340953	0.16470043789674518	0.5616849586691642
chr2	190591	191898	1308	*	43.6361	0.9864531095231699	0.35717455192853514	3.261742943472292e-4	0.00922499
chr2	264802	265214	413	*	8.7095	-0.025979	0.2258954443912229	0.6977433043482915	0.9172585072052385
chr2	557641	558194	554	*	13.278795164301442	2.6757377773066913	0.767269	3.283264886096855e-5	0.00142973
chr2	600383	601757	1375	*	158.81073475826292	0.7487257309727575	0.18316266142741977	4.240578601449189e-6	2.54761921225952e-4
chr2	676185	677530	1346	*	103.06860827206799	-0.114187	0.17951530014988007	0.3589943180513699	0.7507331758562436
chr2	692568	693848	1281	*	330.1433024481437	-0.0989899	0.11610030917943472	0.32601124552091415	0.7254792252433133
chr2	740015	740867	853	*	121.22405157236429	0.37269596157277196	0.20120974398120742	0.0134988	0.14244603427899974
chr2	1047262	1048091	830	*	23.72917940360213	-0.113079	0.23399105390954764	0.29047172542146815	0.6989236271413635
chr2	1133744	1135119	1376	*	83.86747580804871	0.6287439219309621	0.26258868728780926	0.00149123	0.030781257884351255
chr2	1228813	1229908	1096	*	31.058871923883743	0.8062942319479515	0.47025891804478664	0.00413838	0.0652611
chr2	1271429	1272112	684	*	18.022005499399345	0.46787374590849656	0.6707123918072081	0.0201139	0.18320305591843622
chr2	1706438	1707629	1192	*	23.01001503767173	1.280434764244551	0.6781138891868558	0.00233711	0.043325621127496064
chr2	1719567	1719925	359	*	7.393288177006934	0.16801126904899666	0.31401601141526575	0.0364892	0.2612217235147795
chr2	2649609	2650837	1229	*	16.104362355012395	0.4882888112154816	0.8260955571274398	0.0170993	0.1650165785311897
chr2	2898439	2899110	672	*	17.781945809455355	0.9643929000245254	0.6398780519104261	0.00484017	0.0730341
chr2	2998850	2999541	692	*	18.133221708540965	0.10292494525593646	0.23503487137047546	0.3109652905715086	0.7138691568514342
chr2	3356525	3357611	1087	*	58.65629186065663	-0.216503	0.24085275748195495	0.1206616041406547	0.48532046079265406
chr2	3377371	3378547	1177	*	322.033	-0.0662885	0.12348829167965954	0.5284529179378575	0.851588
chr2	3518495	3519781	1287	*	96.89407852031832	0.00790508	0.16190189783242148	0.9480043311111368	0.9908319245731345
chr2	3533572	3534388	817	*	49.90683851429448	-0.0385209	0.18966083785894045	0.7337022039669148	0.9309982659853974
chr2	3557807	3558940	1134	*	32.91334114217596	0.0605089	0.2071587068930588	0.5713806142545321	0.8709415549306553
chr2	3660129	3660971	843	*	22.7169	0.0732277	0.21815721540469366	0.47689746080122547	0.8270937717065547
chr2	3718376	3719151	776	*	8.14771	0.0442416	0.22915471676436797	0.5310263240719237	0.852308
chr2	3858864	3859832	969	*	18.976612542766716	0.5150571740683844	0.7089561150248606	0.017088559268660146	0.16499444750221715
chr2	3956297	3957029	733	*	18.775657787664226	2.0688780874259023	0.6015386795981857	2.9541260552708095e-5	0.00131885
chr2	3966158	3967032	875	*	10.792026483880655	0.11676370570845246	0.2651707234132275	0.0951975	0.4374347604593628
chr2	4672719	4673911	1193	*	355.7670660293391	0.20428491441114424	0.12935608029177767	0.062366788708284535	0.3514102276694813
chr2	4884296	4885381	1086	*	23.66723526206104	0.043464590912474226	0.21098834531718394	0.6607903270885045	0.9035938295707159
chr2	4934338	4935889	1552	*	79.86160490720553	0.6940607451497139	0.27637769146246594	9.346110803986221e-4	0.0215292
chr2	7943261	7944123	863	*	17.853574480322266	1.2891499479121067	0.6558730179181128	0.00164954	0.0332384
chr2	8680586	8682576	1991	*	747.2620807650571	-0.0158835	0.10679087952752121	0.8658723972675091	0.9720887831462427
chr2	8835101	8835698	598	*	27.679628287417323	-0.0834775	0.21805258946279757	0.4323857981866047	0.800646
chr2	8894593	8895730	1138	*	78.75076125934483	-0.0793616	0.17481460665582915	0.5115235890364032	0.8449487589205598
chr2	8902313	8903434	1122	*	38.536767517754406	-0.153633	0.23203730539410988	0.21904239132566966	0.6270957985900081
chr2	9003566	9004691	1126	*	300.8101812315117	-0.0858052	0.13024694502050574	0.43052703638908807	0.7994218401123933
chr2	9070906	9071715	810	*	19.24816344485509	0.0769238	0.22456619401340797	0.4281782383114079	0.7983992153205819
chr2	9206107	9207230	1124	*	74.8171	-0.0539885	0.17258330474716518	0.647933	0.899637
chr2	9555259	9556256	998	*	23.38319274456295	-0.00931049	0.20820885024041522	0.9219957358017847	0.9846183568864628
chr2	9630522	9631569	1048	*	1404.0393434908917	0.026568846517857948	0.0899802	0.7493051563622015	0.9357631113220941
chr2	9658832	9659561	730	*	55.07713367114781	-0.268394	0.2592076530682376	0.0747544	0.38781831727302274
chr2	9685587	9686689	1103	*	121.34882576388657	-0.102023	0.16155396572606207	0.3958638949923746	0.7780498997500601
chr2	9842783	9844019	1237	*	106.57134850980933	-0.223246	0.19174671812492575	0.0991731	0.44438398589837586
chr2	9951077	9952402	1326	*	706.1763483876081	-0.0711953	0.10166061566734254	0.4360350338762143	0.8034288086331419
chr2	9975523	9976743	1221	*	49.420259345294376	-0.123266	0.20417328259909254	0.3195132493553939	0.7200605247618079
chr2	10005379	10006825	1447	*	87.20043644712932	-0.010135	0.16365714505023615	0.9302387857465859	0.9862532073916398
chr2	10043008	10044342	1335	*	312.35674896573846	0.0067466	0.12321733744203789	0.9468076833063567	0.990787
chr2	10091552	10092945	1394	*	164.823	-0.083276	0.14051791735243932	0.46259901154813693	0.8202304390403066
chr2	10120273	10121081	809	*	283.3872562261563	0.0246756	0.12437450169071526	0.8363716322289793	0.9635667208571989
chr2	10121493	10123333	1841	*	1176.440184360145	-0.0599551	0.091808	0.476883	0.8270937717065547
chr2	10302543	10303055	513	*	10.798796354869157	0.1140022774053016	0.25904036073509557	0.15987722452779052	0.5547924172688746
chr2	10411961	10413061	1101	*	219.829	0.0828348	0.13227171663440307	0.4495669323766045	0.8106364371200191
chr2	10447734	10448915	1182	*	63.00128119186927	0.021772751313816854	0.17690727479482027	0.8532953647667306	0.96809
chr2	10471469	10472238	770	*	3.0123604738501903	-0.064588	0.24439112023729506	0.14046993229585944	0.5226007706687508
chr2	10812167	10813340	1174	*	536.872	-0.0785255	0.10246640489629162	0.392502	0.7748980742224392
chr2	10844164	10844412	249	*	12.3325	-0.0223197	0.22063087769193138	0.7775422824136697	0.945826
chr2	10868744	10869469	726	*	14.67184329662037	0.0685553	0.2268576250492596	0.4482141225779892	0.8100605070189254
chr2	10879182	10880355	1174	*	159.23813495338206	-0.280255	0.1688235052456471	0.0329546	0.24737532244539506
chr2	10987128	10987981	854	*	36.542102682517864	0.014544645642895536	0.19770616366212548	0.8925880786472216	0.9772298438996726
chr2	11022346	11023305	960	*	32.23563464918503	-0.209646	0.2906723771272467	0.10142842264512024	0.4490940750124013
chr2	11154634	11155753	1120	*	192.8382102114938	0.45143691766777283	0.17173218203755466	0.0015041	0.030948624201501154
chr2	11406836	11407965	1130	*	86.19133840793397	-0.207541	0.19862067202757597	0.12570765213489113	0.49522352738426545
chr2	11465544	11466703	1160	*	13.62002443887173	-0.0862016	0.23556923009078215	0.33026326044151744	0.7284086146114662
chr2	11743963	11744934	972	*	116.49407972624111	0.106137	0.1669337854081159	0.3845158282717956	0.7698692421939332
chr2	12853186	12853854	669	*	14.344336661830173	0.2797273116514415	0.45037866359242895	0.0308741	0.23857254146382847
chr2	13141755	13142162	408	*	18.297839843720507	-0.0412059	0.2149707185196807	0.6606982491966514	0.9035938295707159
chr2	13307445	13308831	1387	*	361.2359757749513	-0.244606	0.1273348435109808	0.024976437085425265	0.20892408589076183
chr2	13532615	13533814	1200	*	67.8617	-0.250418	0.2311845274957142	0.085326	0.4158819534569685
chr2	14632151	14633130	980	*	26.31388778404561	0.7280339316533976	0.569479	0.00876711	0.10932342740570646
chr2	14872442	14873649	1208	*	104.52019679424355	1.4332738355345949	0.2464868911686339	4.184778572950606e-10	7.083192601955091e-8
chr2	15002194	15002958	765	*	8.184843462380913	0.0684935	0.23746125877780855	0.3318631817739761	0.729421
chr2	15695532	15696979	1448	*	97.36000903629363	0.13730066757673873	0.17352071481557022	0.2739491082252454	0.6860181900944811
chr2	17193431	17194669	1239	*	57.81235250059781	2.5815253564521026	0.33907820295479896	2.212116729538898e-15	1.0252107652493966e-12
chr2	17338712	17339451	740	*	12.128042875930866	0.2505612540830024	0.44893192086542977	0.0105254	0.12312317190512911
chr2	17518079	17518886	808	*	29.627795889792463	1.7662523117657078	0.443688	4.091515652670792e-6	2.481039008698971e-4
chr2	17520737	17520921	185	*	7.378832633610292	0.134047	0.27938796505208713	0.0750251	0.38853391265851217
chr2	17753252	17755171	1920	*	49.98245412556785	-0.0517656	0.18640062331565335	0.6564394375371918	0.9025524369868788
chr2	18437597	18438660	1064	*	20.308790767459136	0.0625378	0.2240431665208301	0.4864477452946102	0.831534
chr2	18560031	18560993	963	*	97.24778947719571	0.025776694946296214	0.16218448751357967	0.8280495461332142	0.9602421435440245
chr2	19347830	19348405	576	*	21.812272614837934	-0.0433458	0.211448	0.6612543985957764	0.9036180120589907
chr2	19724899	19726149	1251	*	47.91257698259543	0.17303692705643386	0.23704781025131455	0.18269596023408513	0.5840821365638099
chr2	19819286	19820178	893	*	25.76599964577304	0.934574	0.5282997510224339	0.00310397	0.053185521069224355
chr2	19901637	19902277	641	*	21.1223	0.00304695	0.21031885688573568	0.9768508818766255	0.9949077048190397
chr2	20051018	20052584	1567	*	945.675	-0.0422935	0.0912753	0.6166696909171292	0.8882909445498349
chr2	20105713	20106963	1251	*	93.57006033805607	-0.150369	0.18267356302378301	0.23763832920856467	0.6457671475701119
chr2	20123944	20124925	982	*	58.5081	-0.194709	0.22354852888575744	0.15174390338178478	0.5417635875507044
chr2	20350431	20351151	721	*	27.80137508000758	-0.753215	0.45770511518097573	0.00486244	0.0732566
chr2	20386233	20386827	595	*	31.867523387732156	-0.116288	0.22452646994684894	0.3100161808914265	0.7135155613864191
chr2	20436923	20437633	711	*	17.094223344480874	0.0781196	0.22588862614083743	0.4213056087425266	0.7927137987698741
chr2	20446374	20447661	1288	*	279.8500927462907	-0.123626	0.1475512209471786	0.2873349274541912	0.6973929449415284
chr2	20510137	20510609	473	*	26.53378043812118	0.0805715	0.2179339239450785	0.4427589018760114	0.8078442676285975
chr2	20579202	20579825	624	*	19.302195432906778	-0.0588647	0.21848604508908118	0.5400260914082845	0.85693
chr2	20618080	20618382	303	*	10.807864559454828	0.00677706	0.22172998710041827	0.9278248586737232	0.9857063024824814
chr2	20697349	20697985	637	*	15.692199274687177	-0.00816642	0.21546890308032887	0.9223313374646689	0.9846183568864628
chr2	20822803	20823192	390	*	11.987923773030053	-0.0461573	0.22593121443611136	0.5542309574636941	0.8626343824588842
chr2	20879684	20880549	866	*	18.164989195929387	0.13040866206464807	0.2505702236634072	0.2150962695083424	0.6224170267630991
chr2	22186590	22187425	836	*	11.95296652003277	2.333394191227188	0.8318527118622899	2.446718322812577e-4	0.00727105
chr2	23374808	23375704	897	*	35.732613307669425	-0.432276	0.397159	0.023933926702227343	0.20388353753122768
chr2	23384557	23385553	997	*	112.68419683182981	-0.17034	0.17551735220007542	0.18202271897684336	0.5832217654130463
chr2	23548103	23549273	1171	*	29.15928375397973	-0.267023	0.3229622385938398	0.0699685	0.37447551102071475
chr2	23766979	23767527	549	*	10.02348035997206	-1.23364	0.9157287125148774	0.00411666	0.0650941
chr2	24046803	24048004	1202	*	1059.4679061355744	0.0321397	0.0877368	0.6936673042499057	0.9163997609084035
chr2	24076082	24076804	723	*	41.11510165700183	-0.125462	0.21341062448378642	0.3049689432934364	0.7104551864129719
chr2	24083950	24085347	1398	*	170.6254384653229	-0.296515	0.1717694142495785	0.0263181	0.21495793875441252
chr2	24122880	24124147	1268	*	196.37444651973087	0.0699524	0.13422064578410497	0.5262426393193642	0.8505994509833019
chr2	24403434	24404171	738	*	66.11158508861969	-0.0837787	0.18607353219152623	0.48801048853155793	0.8324532608243602
chr2	24732598	24733271	674	*	16.178925118261954	-0.197946	0.3119756366433713	0.0838826	0.4125949369768702
chr2	24792970	24793629	660	*	18.780281019884587	-0.0273207	0.21362313632046018	0.7666390483180673	0.9429781406326181
chr2	24971089	24972204	1116	*	1115.5540403807247	-0.00483439	0.0919063	0.9533852639706636	0.9913598841921786
chr2	25003970	25004498	529	*	16.376081779829562	0.020722360470137775	0.21404333050631963	0.8218331598422753	0.9583940970220832
chr2	25041412	25042390	979	*	118.23974751626285	-0.0292318	0.15755365372412344	0.8021035877618183	0.9521996290366782
chr2	25322515	25323695	1181	*	90.64298320412276	-0.0700936	0.1662250790967693	0.5572378272938505	0.863726
chr2	25361936	25362885	950	*	113.45950662732336	0.054174	0.1551534879619408	0.6449889928407028	0.898846
chr2	25417455	25418512	1058	*	56.097783845894824	-0.0612439	0.18446031094467316	0.6038002164346098	0.8836156088188617
chr2	25545582	25546678	1097	*	50.12613675725201	-0.0065774	0.18663429717549507	0.9522549237291332	0.9913598841921786
chr2	25877566	25878705	1140	*	47.47692578228224	0.017592206901517478	0.18508060359541453	0.8794005139405536	0.9742180468646113
[truncated: 17,467 more rows]

## Sheet: h3k4me3_at_h3k4me3_peaks
seqnames	start	end	width	strand	baseMean	log2FoldChange	lfcSE	pvalue	padj
chr1	10080	10429	350	*	6.0317453239292265	-0.182117	0.4773638436480486	0.6390472852715605	0.6533918876316029
chr1	28557	29356	800	*	9.903573380369796	-0.763538	0.6156682848124356	0.0823428	0.1010353389721701
chr1	778253	779938	1686	*	286.49595676311645	-0.918347	0.41576378551835097	0.011734355409057297	0.0240599
chr1	826649	827956	1308	*	190.25617307025198	-0.99884	0.4482002075399328	0.00934925	0.020643987586173036
chr1	904205	904740	536	*	10.813259207553354	-0.024531	0.4395030977301941	0.9471143244096197	0.9495302562917228
chr1	923802	925003	1202	*	18.343537828693005	1.7686959260176554	0.5194097058442232	1.0345844294170302e-4	0.00105964
chr1	958490	959596	1107	*	179.26033127269207	-0.645383	0.43121415809130687	0.0791435	0.0977024
chr1	960589	961267	679	*	41.14810190440165	-0.2242	0.4197071394625146	0.5319686754024302	0.5488458035577762
chr1	966198	967233	1036	*	30.354095420684096	-0.2621	0.42238787435828756	0.4671486045346928	0.4846226398174385
chr1	976022	976992	971	*	13.495356188543388	-0.0182117	0.4451401699099912	0.9587763917830493	0.9605220337460947
chr1	999017	1000814	1798	*	138.62807603691257	-0.0331735	0.39475533700266985	0.9196848250571373	0.9234441206924074
chr1	1001552	1001936	385	*	20.33306158385307	-0.275433	0.4519739767616491	0.45631701626966786	0.4741009724928664
chr1	1012991	1014159	1169	*	81.59874938470884	-0.840692	0.38059416547334496	0.013310736802716454	0.026247490748017136
chr1	1019527	1021569	2043	*	199.76254861347272	-0.604319	0.4374739992043938	0.10395453499474609	0.12282045721787574
chr1	1059337	1060193	857	*	28.626810536837684	-0.204138	0.4404642901952994	0.5837374949243975	0.59938
chr1	1079479	1080370	892	*	16.37490176822952	-0.606231	0.4354257355733901	0.10078095663394436	0.1196567270375055
chr1	1115701	1116869	1169	*	158.65992097584854	-0.81194	0.4237051812838854	0.026656716954802224	0.0429883
chr1	1164995	1165762	768	*	14.383719744345614	0.00537273	0.40524631740852124	0.9900902057417392	0.9904502123615274
chr1	1230865	1232279	1415	*	235.39162691297273	-0.715933	0.4267778159769609	0.0522328	0.0707282
chr1	1264956	1265457	502	*	10.623728695790286	0.32810946207593267	0.46627372135103207	0.39551356913886343	0.41367736139554484
chr1	1272820	1274364	1545	*	235.16769079517348	-0.619	0.42120167183437723	0.0872579	0.1059230515849101
chr1	1307298	1309243	1946	*	160.61976928183034	-0.430194	0.4008541728830811	0.21754881441292606	0.23595375629300724
chr1	1324243	1325513	1271	*	246.07667821521161	-0.399419	0.3884773691582645	0.24373576224473478	0.26225274653698577
chr1	1347641	1349942	2302	*	273.1935103350653	-0.507329	0.42589971312225605	0.16157638606862093	0.18010248494935172
chr1	1374388	1375966	1579	*	320.9576387175739	-0.67955	0.4397616413979478	0.070105	0.0888324
chr1	1398421	1400264	1844	*	427.95808724588176	-0.605772	0.44769126597474534	0.10641343832797932	0.12526298627757004
chr1	1406529	1408290	1762	*	288.26297263685603	-0.587451	0.42567894481457125	0.10978539596457328	0.1287035884513951
chr1	1470784	1473089	2306	*	277.0543669820897	-0.485716	0.40360099546666695	0.1665828787720201	0.1851130204691743
chr1	1504988	1505714	727	*	8.610434865700011	0.0316509	0.4549414292578383	0.939674	0.9425515387316344
chr1	1511170	1513169	2000	*	294.2458407968437	-0.426753	0.4154676077274534	0.23691908190648586	0.25543215696415233
chr1	1573727	1575897	2171	*	390.82804461433346	-0.595166	0.4235830442211204	0.10221428110682884	0.1210763498583947
chr1	1614784	1616600	1817	*	241.06948522764543	-0.721181	0.42671651438253505	0.049700660475912324	0.0680687
chr1	1657936	1659606	1671	*	124.95529434415928	-0.642107	0.4323763660487679	0.0840504	0.10277311822512411
chr1	1692246	1693341	1096	*	75.55074746481816	-0.698925	0.46266703246572705	0.0703309	0.0890403
chr1	1723716	1724762	1047	*	128.39393820346064	-0.939378	0.4697294922768985	0.018470896776438664	0.0331315
chr1	1745494	1746665	1172	*	98.49236093568315	-0.435449	0.4114668383722306	0.22412798251683413	0.24256870996536856
chr1	1777327	1778714	1388	*	116.04296192214781	-0.77752	0.4662439101889299	0.0439926	0.062049691204359506
chr1	1889265	1891754	2490	*	489.6532199872782	-0.774759	0.43989579251435085	0.0377348	0.0554177
chr1	1908516	1909693	1178	*	67.39178807407504	-0.966197	0.4801729652194776	0.016464923739115473	0.030508013329104588
chr1	1919155	1919631	477	*	12.741115419112305	-0.221787	0.4031214959351471	0.526516	0.5436646756207237
chr1	2049658	2051180	1523	*	118.50962677403673	-0.580216	0.4225289656754466	0.10927635599109506	0.12813959193704744
chr1	2194427	2195383	957	*	57.542561628379595	-0.834938	0.4711214477693253	0.0334499	0.0507654
chr1	2212365	2213130	766	*	12.608067524204829	-0.133321	0.47219081385694067	0.7254557775157409	0.7369420766712116
chr1	2227316	2227923	608	*	34.03560309506847	-0.272532	0.49141830065383785	0.49312980437241055	0.5104592963313176
chr1	2228851	2230937	2087	*	172.04180344439763	-0.522138	0.40037100217965205	0.13320272439051736	0.1520359008227644
chr1	2314520	2315185	666	*	12.623935135288512	-0.829747	0.45009237538962726	0.031023583066829553	0.0481093
chr1	2390796	2392568	1773	*	314.2881181356838	-0.655412	0.43038051064501154	0.0747658	0.0933368
chr1	2411837	2412985	1149	*	102.36052201544452	-0.767624	0.4510876894265683	0.045001587709621114	0.0631546
chr1	2525558	2526635	1078	*	92.44360640570126	-0.439326	0.42480268562170403	0.22653516886596126	0.24494716105330636
chr1	2585596	2587215	1620	*	103.80023962423974	-0.384093	0.38410237438959527	0.2565642987222573	0.27501741550871744
chr1	2642473	2643471	999	*	34.70412275326405	-0.264709	0.42722452591534843	0.4632381975080082	0.4807835102550295
chr1	3069693	3070210	518	*	10.90495925731302	2.0636524028875414	0.655864	1.5687227654758272e-4	0.00141487
chr1	3530624	3531542	919	*	19.816643389133045	-0.0243598	0.4092054355252655	0.9369808175910328	0.9399874654887869
chr1	3543075	3543592	518	*	6.95656	-0.310092	0.47861613804968134	0.42613813516312066	0.4441548861421342
chr1	3624223	3625924	1702	*	154.3020842317193	-0.740676	0.42227367668376314	0.0418793	0.0598226
chr1	3649212	3650320	1109	*	39.35559078979657	-0.601815	0.4465118109767845	0.11043264114034146	0.12928607757672655
chr1	3795458	3796996	1539	*	160.0618213959674	-0.706677	0.4280018245347048	0.0541606	0.0727216
chr1	3856381	3857697	1317	*	145.68043671812103	-0.604054	0.41587371078481933	0.0929473	0.11173497719632983
chr1	3899354	3901412	2059	*	324.47881464410267	-0.723826	0.41058671920274753	0.043684481381991366	0.061715489975420895
chr1	4654623	4657532	2910	*	210.3304910805622	-1.56402	0.4994481238661583	2.2799057745559372e-4	0.00180659
chr1	6198301	6200030	1730	*	292.692	-0.778984	0.4309086605219218	0.035166515969383014	0.052684664961319176
chr1	6205041	6206379	1339	*	41.00340031171511	-0.523125	0.4119221118970528	0.14589801910890582	0.16447903219653404
chr1	6234655	6236149	1495	*	161.64213710193778	-0.573228	0.42094969564508655	0.11564068090935453	0.13457010460951535
chr1	6245359	6246006	648	*	9.114570935219934	-0.376507	0.43564408967410334	0.31115971820781224	0.3293815377965883
chr1	6260128	6261029	902	*	25.272017775454692	0.1353070328401875	0.40228575466021277	0.6973627725165246	0.7096931492740484
chr1	6392333	6394150	1818	*	168.70808816149483	-1.00378	0.4422063454059885	0.00875646	0.019691653452439745
chr1	6490093	6491678	1586	*	73.96208919008065	-0.530324	0.45229861403574356	0.1614752840245458	0.18003355544185867
chr1	6497236	6497641	406	*	8.249032580802238	-0.365781	0.47306631405591915	0.3498121389927079	0.36822893969878256
chr1	6553377	6554732	1356	*	232.60198401455662	-0.595295	0.4379008408639423	0.11111641917104897	0.12997597466980865
chr1	6579792	6580958	1167	*	134.7085261298052	-0.65183	0.42938123691561225	0.0770491	0.0956318
chr1	6600832	6603692	2861	*	443.27118509482483	-0.818291	0.43266422699891477	0.0267293	0.0430751
chr1	6612689	6615638	2950	*	751.8220178140373	-0.835983	0.429668	0.0232376	0.0390444
chr1	6624683	6625996	1314	*	211.32142183099518	-0.87347	0.46354784579100833	0.025532320263319874	0.0417179
chr1	6700696	6701989	1294	*	175.78578367390335	-0.693894	0.45041245729225504	0.0674954	0.0860728
chr1	6784023	6786547	2525	*	362.1057386012378	-1.20067	0.4677964174679022	0.00273199	0.00920073
chr1	7770886	7772155	1270	*	128.55931838710606	-0.748492	0.43311196549362396	0.0454381	0.0636083
chr1	7783332	7784800	1469	*	78.27955054026323	-1.4685	0.4715091507262706	3.546768153862308e-4	0.00242251
chr1	7953636	7954804	1169	*	78.87900785577246	-1.03667	0.49112319768641494	0.011841802719360646	0.024215227918466635
chr1	7960858	7962627	1770	*	241.96938724217534	-1.03482	0.42999460269817275	0.00576193	0.014835160143197313
chr1	8024389	8026650	2262	*	332.5807574744201	-0.784037	0.4277548843884606	0.0335852	0.050937
chr1	8422866	8424337	1472	*	86.14952517235136	-1.58608	0.42310473215995215	3.638923509024528e-5	5.046071753038448e-4
chr1	8480815	8481677	863	*	8.590522524153252	-1.6916	0.6699978712564987	0.00102111	0.00488738
chr1	8702025	8703642	1618	*	157.26114169251815	-1.84918	0.45858881325422546	8.456940631336056e-6	1.7473497360005614e-4
chr1	8816570	8818414	1845	*	224.9601926724872	-1.29159	0.42733137657388287	6.948655734135163e-4	0.00377786
chr1	8876598	8879108	2511	*	362.5212911511189	-0.724487	0.4332141722819845	0.051356963002049436	0.0698158
chr1	8890153	8890673	521	*	8.880360955357826	-0.339749	0.5619061099811445	0.4017632291359388	0.41995858510592504
chr1	9128562	9129833	1272	*	74.3936	-0.935645	0.482745	0.020656662010770124	0.035792044668113594
chr1	9234286	9235586	1301	*	73.29350919323399	-1.01962	0.4590362321083819	0.00958614	0.0209612
chr1	9292595	9294569	1975	*	140.37767233852202	-0.726898	0.4305496919552692	0.049123	0.0674657
chr1	9428652	9429391	740	*	24.963966900829348	-0.618763	0.4611388154965596	0.10766823384697644	0.1265451319889788
chr1	9539266	9540738	1473	*	243.81064608662373	-1.18968	0.45791568835382096	0.00269008	0.00910391
chr1	9588573	9590049	1477	*	124.06678816239982	-1.18967	0.44418257124302113	0.00191427	0.00733092
chr1	9687162	9688289	1128	*	68.5152	-1.27658	0.44548539150743527	0.0012261	0.00550608
chr1	9689020	9690252	1233	*	75.39240362033694	-1.28719	0.4582641153589869	0.00129751	0.00567883
chr1	9822616	9824241	1626	*	195.65529753620447	-0.842748	0.4615859278010006	0.031538455190097375	0.0486457
chr1	9909335	9911160	1826	*	145.85010523790083	-1.03549	0.4367331985711338	0.00637003	0.015895381309707374
chr1	9942544	9944032	1489	*	217.08007079503514	-0.976986	0.42837602069128927	0.00897214	0.020047911972387273
chr1	10032628	10034815	2188	*	497.5167657458606	-1.01524	0.42081613855753663	0.00589084	0.015043245788018522
chr1	10209867	10212080	2214	*	436.9981464665527	-1.08861	0.4607632979099316	0.00541175	0.014244943761132186
chr1	10398323	10399907	1585	*	164.82451334386832	-1.08809	0.43325062470677617	0.00411338	0.011948141546298582
chr1	10430404	10431528	1125	*	104.87232498328412	-1.09572	0.4459838127959631	0.00475368	0.013122937733887625
chr1	10471911	10472803	893	*	138.23089289539627	-0.927386	0.4743403123107703	0.0202428	0.035338279941272685
chr1	10474782	10475927	1146	*	332.8156170064549	-0.958567	0.4340685519261715	0.010598685263618365	0.022419731583320657
chr1	10528243	10528811	569	*	10.428833355696316	-1.46857	0.48619988327316205	5.172263068516586e-4	0.00310291
chr1	10693555	10694804	1250	*	61.31462824179886	-1.21114	0.4535045446891339	0.00210047	0.00778817
chr1	10794901	10796658	1758	*	38.96236912838912	-0.419242	0.4052906095140216	0.2337015893374892	0.25224002062977646
chr1	11012314	11013587	1274	*	339.1233483332787	-0.638717	0.4328255293728574	0.0855676	0.1043037026998577
chr1	11059062	11060839	1778	*	194.14994602338922	-0.803122	0.4061726224584332	0.0241561	0.0401464
chr1	11098991	11100141	1151	*	250.27997718148407	-0.635182	0.3999149037595061	0.0714312	0.090131
chr1	11261695	11263318	1624	*	217.85573227086826	-0.893496	0.43303199734126124	0.0170482	0.031310510847100716
chr1	11272882	11274118	1237	*	151.80634155857385	-0.984899	0.3940879298195352	0.00516844	0.013824040550005802
chr1	11680406	11681667	1262	*	87.31871562796613	-0.621705	0.41264674836072307	0.083593	0.10228649658511199
chr1	11736037	11737021	985	*	101.97564152792307	-0.612925	0.4353218968564229	0.0995129	0.118325
chr1	11805123	11806789	1667	*	236.7650711498695	-0.60964	0.4094578303551258	0.0876758	0.10635518402995688
chr1	11908206	11909800	1595	*	51.86103771638196	-0.503544	0.39699340212209006	0.1452660907569702	0.16383375784642798
chr1	11925331	11926574	1244	*	81.83367545478953	-0.521175	0.4259829834888415	0.15278517906873482	0.1713446048646271
chr1	11934370	11935189	820	*	44.11025981671743	-0.500642	0.45398640912457683	0.1911681082468467	0.2097223460438331
chr1	11980091	11981118	1028	*	145.73462515280542	-0.976117	0.45724017625766333	0.012190057193521129	0.024696086414444277
chr1	12018996	12020380	1385	*	168.05067334521823	-0.661454	0.4230617861118024	0.0730538	0.091724
chr1	12229965	12231341	1377	*	178.9767789565174	-0.599448	0.4256554247913042	0.10146805994730813	0.1202965094116842
chr1	12617634	12619304	1671	*	64.15747304200119	-1.14456	0.43038798231698067	0.00232867	0.00832191
chr1	13748941	13750668	1728	*	166.08594189299592	-0.922293	0.43526036763135667	0.0146858	0.028112841903185852
chr1	14418187	14418960	774	*	25.82209967880551	-1.21873	0.5017158094653801	0.00310705	0.00998095
chr1	15152505	15154808	2304	*	195.36742712371785	-1.31212	0.4273298570487817	5.682275763575122e-4	0.00329673
chr1	15409505	15410884	1380	*	98.58253425327305	-0.224726	0.42527779513726977	0.5360024548461848	0.5525931026653765
chr1	15523729	15524940	1212	*	151.30669284605145	-1.01871	0.43787457007764025	0.00765446	0.017965323211388086
chr1	15525145	15525549	405	*	44.810956930001005	-1.67417	0.488053	7.864530947508704e-5	8.752790268117291e-4
chr1	15526347	15527446	1100	*	191.57141064743703	-0.669338	0.4156568025401724	0.0644624	0.0831219
chr1	15602869	15603908	1040	*	80.49637265489093	-0.815003	0.4089829751218176	0.023586454298708606	0.0394666
chr1	15617114	15618899	1786	*	263.56260309439824	-1.06628	0.4324738697491578	0.00471208	0.013042120381831458
chr1	15684255	15685692	1438	*	108.57957108449615	-0.70287	0.476065	0.0706788	0.0894112
chr1	15800011	15800852	842	*	15.964624928037669	-0.550805	0.43465000613399596	0.13523301523023393	0.1540720024438544
chr1	15833956	15836316	2361	*	299.4459941667916	-1.24974	0.4300289259982562	9.647853563399243e-4	0.00471963
chr1	15847162	15850147	2986	*	468.5937054684975	-1.3252	0.42357213477379024	4.463375796978783e-4	0.00282291
chr1	15885949	15886557	609	*	6.649067015756906	-1.21872	0.9099574518563389	0.033905669304198464	0.0512816
chr1	15975187	15976180	994	*	131.6336696309667	-0.866501	0.4327272303435163	0.0198843	0.0350048
chr1	16145910	16147334	1425	*	44.309060402611536	-0.786013	0.46750799097362533	0.0431662	0.0610963
chr1	16153863	16156193	2331	*	450.24778863630155	-0.745287	0.42517661350213154	0.0427307	0.060708709006556075
chr1	16181726	16182301	576	*	8.601015603104859	-0.0577651	0.43930646814899244	0.8747614245719615	0.8808446055495134
chr1	16206552	16207200	649	*	35.3982	-1.4186	0.44513634700405913	2.8722512350402027e-4	0.00210998
chr1	16217183	16217608	426	*	7.928334254064656	-0.504397	0.4873341122307915	0.20293148090531052	0.22139150220742734
chr1	16236444	16237461	1018	*	23.81511037443933	-1.14817	0.5073930446617827	0.00521842	0.013911745096522049
chr1	16351092	16352749	1658	*	256.23895166382636	-0.834551	0.42383433464232123	0.023714901300316494	0.039628544981432666
chr1	16367026	16368632	1607	*	419.49681454106525	-0.906724	0.4181351764613697	0.0130056	0.025842028016529676
chr1	16440388	16441669	1282	*	133.6689973923701	-0.600367	0.4200243492346133	0.0974317	0.11631257567971583
chr1	16498400	16499837	1438	*	104.85303083034212	-0.893979	0.43130556393196706	0.0164869	0.030534538403271725
chr1	16534660	16535281	622	*	12.95864032871357	-1.32046	0.5763764013260075	0.00452083	0.0126889
chr1	16643787	16644999	1213	*	161.59225835424138	-0.526179	0.41396530948065585	0.14434158489944635	0.16292466085802773
chr1	16872525	16873224	700	*	29.082510615285464	-1.11552	0.4715992497516468	0.00492986	0.013429548768429313
chr1	16888653	16889953	1301	*	122.4060786442783	-1.13028	0.4263791474835297	0.0026633	0.00904824
chr1	16896006	16896712	707	*	23.276756337623937	-0.915801	0.48919169171095717	0.0256879	0.0418676
chr1	16903888	16905403	1516	*	71.20330048780188	-1.33538	0.46353296799008864	9.56859676364568e-4	0.00469104
chr1	16913713	16914740	1028	*	64.82611388969534	-0.907467	0.4467248752343287	0.016727913573619396	0.030887138136739385
chr1	17010971	17012190	1220	*	46.7679	-0.719074	0.4364336750063628	0.052166432737571926	0.0706648
chr1	17053173	17054315	1143	*	127.27509501757885	-0.806746	0.43688235451871127	0.0318035	0.048958
chr1	17236976	17237391	416	*	3.9235476283272095	-0.330314	0.5545856794698986	0.42202625734522936	0.4401693226204394
chr1	17437692	17439712	2021	*	439.0067718259637	-0.788345	0.4280023836635569	0.0330852	0.0503841
chr1	17539898	17540888	991	*	15.651468958430396	0.0545185	0.4038088332248998	0.8775317293507747	0.8835048282916823
chr1	18901832	18903245	1414	*	142.6440586917882	-0.954333	0.46525857419654887	0.014364083690486787	0.027676427826207536
chr1	18955249	18957021	1773	*	183.5990069561415	-0.7464	0.42863075467450995	0.0425835	0.060545530510331895
chr1	19209088	19211034	1947	*	354.0009797575891	-0.79572	0.4347834152380439	0.033811247423649514	0.051183836201135986
chr1	19250857	19252759	1903	*	415.4391469036165	-0.917557	0.44463775401458105	0.016255087833326815	0.0302251
chr1	19311257	19313028	1772	*	159.35514925043174	-0.722693	0.4270613821294918	0.048710311758671576	0.0670596
chr1	19484324	19486394	2071	*	402.3638429296648	-0.635456	0.41621834387433715	0.0797356	0.0982923
chr1	19596489	19598086	1598	*	199.47982229479607	-0.626695	0.4259676779890795	0.0895305	0.10821379173759953
chr1	19799703	19800486	784	*	18.162887658987103	-1.14246	0.5169072968649535	0.00788231	0.018312620758512754
chr1	19882283	19883507	1225	*	171.971	-0.657247	0.41286766673969194	0.0678498	0.0864308
chr1	20484031	20486264	2234	*	99.08099312029054	-0.147223	0.3866569866910148	0.6650474980747114	0.6784628732954413
chr1	20507361	20508577	1217	*	132.05191465429752	-0.65268	0.42657460446485734	0.0757411	0.0943788
chr1	20633379	20634450	1072	*	64.78273060327598	-0.729526	0.42238007927115073	0.0470558	0.0653442
chr1	20660537	20662117	1581	*	219.60134432170094	-0.800195	0.432846	0.0318871	0.049032
chr1	20696358	20697209	852	*	16.25720807051812	-0.542629	0.49478189965733227	0.17151197515704494	0.18997654644176745
chr1	20732237	20733250	1014	*	24.0109	-1.25857	0.4449585449440982	0.00123893	0.00554054
chr1	20785542	20787712	2171	*	565.8218940849613	-0.86227	0.4467143178517881	0.024109090228093776	0.040087591584389945
chr1	21175162	21177275	2114	*	395.82738722272444	-1.01183	0.46434308741373875	0.00992468	0.021459283524614136
chr1	21289451	21290796	1346	*	40.741486143916504	-1.01369	0.4313615273761422	0.00709725	0.0171401
chr1	21334287	21334830	544	*	4.116763910977068	-0.677811	0.5607646556167192	0.11144148814046181	0.1302818337820034
chr1	21344456	21346141	1686	*	104.49191695215958	-0.776009	0.4257373076079136	0.0331731	0.050462153344934424
chr1	21439776	21441231	1456	*	140.90208466749573	-0.91671	0.45797920492540983	0.018141556591699585	0.0327028
chr1	21781831	21783646	1816	*	453.687	-0.905058	0.4442472875597015	0.017490396812254057	0.0318705
chr1	21935911	21937474	1564	*	131.1533366440103	-0.791181	0.4663463409443527	0.0399489	0.057815574027345516
chr1	22024989	22026412	1424	*	195.5079486793779	-0.943129	0.4223909184526384	0.010271973288962382	0.021924168279746553
chr1	22052530	22053994	1465	*	256.57802465313506	-0.643127	0.4402713989959003	0.0880174	0.10673191191724536
chr1	22428806	22429592	787	*	59.59743032440561	-1.23807	0.4528007433873516	0.0017628	0.00693623
chr1	22451760	22452911	1152	*	129.22572709125433	-1.24853	0.444149	0.00127534	0.00562835
chr1	22710330	22712179	1850	*	63.160843572399614	-0.853612	0.613413	0.0522338	0.0707282
chr1	23019053	23020776	1724	*	376.00294308255127	-1.03428	0.4336652440008654	0.0059827	0.015198169312006878
chr1	23119189	23119881	693	*	15.34145536915741	-3.07325	0.5956744180463828	1.3013050338278124e-8	1.3664696217813273e-6
chr1	23167317	23168907	1591	*	284.71849840409305	-0.928045	0.4507923817718385	0.0158111	0.029615627728712072
chr1	23177503	23178069	567	*	11.437955311207821	-1.05486	0.5556718102156677	0.016782489383232967	0.030954669342417897
chr1	23342767	23344914	2148	*	534.8363605574916	-0.993839	0.4495768720184824	0.00984848	0.021358290377572225
chr1	23367737	23369860	2124	*	478.2211260679661	-0.944893	0.42429038839431965	0.010414980368366933	0.022146926873899447
chr1	23403711	23404303	593	*	13.26550316416592	-1.06206	0.5279018066241876	0.013442	0.026430065484545837
chr1	23483571	23484735	1165	*	94.97072605411849	-1.3445	0.44431565774599846	5.117090115241476e-4	0.0030819
chr1	23530512	23531650	1139	*	38.78924264134663	-1.02345	0.4591551496677549	0.00925126	0.020515930190380526
chr1	23557977	23559681	1705	*	235.72706225045917	-0.861469	0.44494669591965175	0.021930284924500047	0.0374158
chr1	23691606	23693240	1635	*	357.35541106216573	-0.715074	0.45101648673451833	0.0603651	0.0789712
chr1	23742965	23744737	1773	*	249.88562416285737	-1.0236	0.46822477483062797	0.010297972826947924	0.0219558
chr1	23772283	23772538	256	*	6.898116702927414	-0.320642	0.5913037661587364	0.42848436752075075	0.4464988227873227
chr1	23777843	23779319	1477	*	268.69105414889646	-0.711873	0.4148447304976863	0.0490275	0.0673614
chr1	23790808	23792243	1436	*	115.31954840838286	-0.8036	0.4599018996524877	0.0356508	0.0531669
chr1	23799645	23801291	1647	*	200.7738934376989	-0.538221	0.4169162785899565	0.1368630686773166	0.15565840204424697
chr1	23824498	23825803	1306	*	142.65908320083182	-0.621289	0.4284055852444328	0.0919784	0.11075493802739267
chr1	23867971	23868925	955	*	33.36876451988648	-0.661034	0.41215858146329404	0.0669336	0.0855626
chr1	23959154	23961238	2085	*	522.7429128003845	-0.766261	0.4260974904966096	0.036761512061049606	0.0543859
chr1	23979005	23980523	1519	*	320.9138052254635	-0.744504	0.4336858146924223	0.0448911	0.0630317
chr1	24413115	24413887	773	*	115.93433729509074	-1.31323	0.4783032785691772	0.00146142	0.00614071
chr1	24415336	24416252	917	*	100.28504513231238	-1.6748	0.4980018874785758	8.936598188790719e-5	9.567947544761773e-4
chr1	24502177	24503792	1616	*	196.26819823616998	-1.18755	0.4508590746667301	0.00237143	0.00840542
chr1	24642345	24644363	2019	*	474.1199027167967	-0.865294	0.43741263643795264	0.0218185	0.0372885
chr1	24744965	24747005	2041	*	343.0225580571317	-0.8915	0.43529768789055473	0.017878041195054133	0.0323364
chr1	25231960	25233302	1343	*	201.12382440577497	-0.86458	0.4432958485359324	0.022189364114069965	0.0377301
chr1	25239613	25240587	975	*	44.961036398316736	-1.20126	0.46558461452197397	0.0029888	0.00974176
chr1	25245983	25248050	2068	*	407.24659867273886	-0.762152	0.42747760727850287	0.0388211	0.056618150823653075
chr1	25266526	25268206	1681	*	108.74934374078336	-1.10711	0.40982378509427064	0.0023751	0.00840597
chr1	25320221	25320961	741	*	11.338250945871858	-1.04584	0.5170970261059082	0.014862670314808734	0.028321220785497845
chr1	25336793	25339428	2636	*	555.4521886852093	-1.15149	0.427043	0.0020046	0.00754865
chr1	25429938	25431936	1999	*	461.5450447128881	-1.23738	0.4427698970161117	0.00130276	0.00568747
chr1	25543549	25544219	671	*	30.218502603132464	-0.560077	0.454504	0.14346653382642063	0.1620167177831247
chr1	25616018	25616609	592	*	19.55348524773886	-0.226163	0.45720181096857887	0.5506251612968391	0.5669036538282552
chr1	25799950	25800909	960	*	20.07339070860817	-0.386325	0.4230941084741113	0.2879481995121848	0.3062246178963753
chr1	25819327	25820843	1517	*	146.70517917327038	-0.56666	0.4235817494251829	0.12347879052628279	0.14235452920545977
chr1	25858483	25860122	1640	*	130.32213316299732	-1.37888	0.44712164362373746	4.459516037378369e-4	0.00282176
chr1	25874927	25876008	1082	*	25.83080525965457	-0.737091	0.48881321675543504	0.0664947	0.085127
chr1	25892314	25892997	684	*	15.121741292628625	-0.764543	0.5114782788038247	0.063696	0.0824351
chr1	25904855	25906564	1710	*	302.2306137086029	-0.782812	0.40961357108708457	0.029089425169054512	0.0457947
chr1	25997401	25998347	947	*	84.81521842532375	-1.08302	0.4363955637849987	0.0044687	0.012601760158239505
chr1	26035015	26036159	1145	*	79.03587051604197	-0.756757	0.4508285612343397	0.0473762	0.0656963
chr1	26110727	26112476	1750	*	383.68203274989685	-1.01124	0.46370468937522574	0.010193308956337698	0.021827390722817773
chr1	26169768	26170621	854	*	76.02680529265542	-0.525843	0.49523091904910976	0.19099555756525108	0.2095831915976064
chr1	26233956	26235363	1408	*	355.8213694146904	-1.16372	0.4571472766177117	0.00335938	0.010465178106364471
chr1	26279597	26281061	1465	*	88.48799390480288	-0.633494	0.4358600524478332	0.0864318	0.10516147271863872
chr1	26305819	26307003	1185	*	130.53229076660142	-0.993792	0.4705563645048241	0.012602471400499141	0.025294922142348967
chr1	26335927	26336739	813	*	17.50106564121984	-0.329391	0.4312970730589018	0.36698956937091615	0.38545510956277673
chr1	26431726	26432951	1226	*	117.65806018539989	-0.848724	0.441799	0.0260784	0.0423677
chr1	26471988	26473611	1624	*	245.74379893525784	-0.747859	0.44878603164231906	0.0488042	0.0671383
chr1	26500322	26501613	1292	*	84.07054937763984	-1.1865	0.43432039189032484	0.0019481	0.00740484
chr1	26529385	26530344	960	*	67.13459699811781	-0.647497	0.4690733809068473	0.0981307	0.11699480140619989
chr1	26620197	26621746	1550	*	113.01717876524518	-1.48855	0.4333624667327925	1.15538155753735e-4	0.00114754
chr1	26636700	26637144	445	*	9.755752288108924	-0.580918	0.44108301115715265	0.12280808692769152	0.1417714034724173
chr1	26692321	26693204	884	*	109.04083155190581	-1.19903	0.4689641708063834	0.00306919	0.00989039
chr1	26695334	26698285	2952	*	741.3520544810607	-0.748018	0.4335878178820852	0.0443594	0.062444541031288506
chr1	26771450	26772295	846	*	14.433075022281724	-0.500006	0.4793418663450614	0.20326154213109843	0.22171642007417253
chr1	26787671	26789251	1581	*	89.92535900504073	-0.954119	0.4012882662555726	0.00749072	0.017723152533663446
chr1	26826261	26827821	1561	*	86.76884144023096	-0.794002	0.4562491472547276	0.039148	0.056968103205018585
chr1	26864678	26865881	1204	*	62.202849584359754	-1.42967	0.4821922459128494	4.825852618189749e-4	0.00296491
chr1	26889576	26890708	1133	*	84.63196375680899	-0.670557	0.4370727500249426	0.0741173	0.0927377
chr1	26899608	26900919	1312	*	178.97888926647693	-0.573214	0.4336080467195269	0.12447606745538337	0.14331208435857495
chr1	26921364	26922829	1466	*	169.7571930884322	-0.681963	0.4356015370639208	0.0697163	0.0884185
chr1	26993359	26995515	2157	*	412.42807732111226	-0.860014	0.4650951896067495	0.0262408	0.042523
chr1	27011233	27013561	2329	*	169.6204986499429	-0.808339	0.48330151529481064	0.039705787881963175	0.0575667
chr1	27154682	27155507	826	*	17.46380763947554	-0.804092	0.46637980211978747	0.0390773	0.0568936
chr1	27234207	27235674	1468	*	152.36728804690955	-0.926958	0.45564761953281097	0.016135764675046696	0.030064991526517867
chr1	27322047	27323199	1153	*	176.87374184271536	-0.665467	0.4309231547054948	0.0723871	0.0910365
chr1	27365545	27367032	1488	*	174.40799851052194	-0.550561	0.3850096395177802	0.10706740277057888	0.12591426797572738
chr1	27392372	27393018	647	*	24.570787128707785	-0.788467	0.5056542441666946	0.0518621	0.070315
chr1	27488798	27490623	1826	*	269.9965961194704	-0.627228	0.4157048053387554	0.0836939	0.10236449809548932
chr1	27556937	27557443	507	*	8.747494408744057	-1.15574	0.5772808262747494	0.010669334272488897	0.0225207
chr1	27602107	27604443	2337	*	278.2092671619164	-0.64292	0.4144923213216575	0.0736855	0.0922897
chr1	27659515	27660387	873	*	18.529884151301406	-0.111719	0.4517920285906845	0.7668784101629558	0.7773325038833998
chr1	27671802	27672567	766	*	29.735554678662265	-0.6046	0.39357041974562246	0.0806064	0.0991358
chr1	27725676	27727069	1394	*	180.57708517827345	-1.03182	0.45631207933409024	0.00795887	0.018431351044438007
chr1	27772791	27774300	1510	*	192.8033202564228	-1.05863	0.4533428640288466	0.00630768	0.015773222001042694
chr1	27830392	27831779	1388	*	273.9119103843162	-0.836791	0.4627097545968436	0.032719206063754926	0.0499723
chr1	27913789	27914956	1168	*	125.85370307900685	-0.841877	0.4653518417738527	0.032294037577225064	0.0494641
chr1	28087612	28089007	1396	*	277.3621608800674	-0.98036	0.4387045205966422	0.00953383	0.020893315587090115
chr1	28232258	28233055	798	*	181.96632238572246	-0.6603	0.42945507835391244	0.0744451	0.0930716
chr1	28235748	28236987	1240	*	221.27964132551355	-0.781296	0.4147000146212871	0.0313289	0.0484231
chr1	28246367	28247598	1232	*	183.19993136471223	-1.55846	0.4562603856213749	1.0023729144604855e-4	0.00103363
chr1	28259277	28260908	1632	*	276.7041272462182	-0.970967	0.431495	0.00892508	0.0199622
chr1	28328547	28329838	1292	*	143.98851779758996	-0.721447	0.42057769581732796	0.0489593	0.0673012
chr1	28369554	28370833	1280	*	267.5852581922361	-1.04697	0.4362327328865446	0.00581519	0.014910288910689453
chr1	28437807	28439343	1537	*	47.80925578153054	-1.06462	0.4065954825514005	0.00299305	0.00974532
chr1	28505386	28508230	2845	*	404.17248268089094	-0.626815	0.4195281726661784	0.0844814	0.10326336309516572
chr1	28517935	28519248	1314	*	80.30222860094672	-0.709377	0.45503564011414893	0.0643228	0.0830265
chr1	28552603	28553980	1378	*	181.81474558302682	-0.710169	0.4106982095126619	0.0478952	0.0662024
chr1	28580190	28582880	2691	*	309.097	-0.721125	0.42758087685989765	0.050108345416932605	0.0685179
chr1	28642086	28643858	1773	*	305.4020261669225	-0.902207	0.41378815559412474	0.013111147626657133	0.0259956
chr1	28648100	28649347	1248	*	51.49808261513926	-1.00749	0.472442	0.0118241	0.024186243546001143
chr1	28668280	28670000	1721	*	184.29035249557603	-0.848752	0.459364	0.028217988538461164	0.0448333
chr1	28736484	28738254	1771	*	433.6949611832948	-0.834778	0.4235184170981075	0.023146688614101355	0.038930706835599196
chr1	28886818	28887440	623	*	15.808584733900837	-0.691659	0.5141604094700266	0.0908568	0.109634
chr1	28914201	28915227	1027	*	33.62556630738501	-1.58769	0.4647529930845545	1.0936541974114715e-4	0.00110376
chr1	29124381	29125059	679	*	17.7089	-1.4961	0.5504591954551775	9.407850871623182e-4	0.00466022
chr1	29180575	29182156	1582	*	391.90911158824434	-0.782869	0.42082941822794356	0.0321656	0.049330692600459795
chr1	29230222	29231032	811	*	63.41114750113692	-0.949209	0.42792566959601275	0.010807767328216084	0.022718772519397988
chr1	30718101	30719317	1217	*	34.96616086388367	-0.6937	0.4690126494455899	0.0771395	0.0957181
chr1	30824203	30824650	448	*	15.957122670392167	-0.977845	0.5109672745919249	0.0201698	0.0353018
chr1	31064268	31065904	1637	*	586.1244381246714	-0.727361	0.4478987217819507	0.0565133	0.0751253
chr1	31154722	31155874	1153	*	82.29354207027279	-1.31047	0.4598236414874246	0.00102625	0.00490401
chr1	31295838	31297619	1782	*	414.94	-0.871657	0.4332996315968952	0.0199548	0.035075186765628846
chr1	31644157	31645604	1448	*	186.88933002265736	-0.764598	0.4306035888951677	0.0400281	0.057899794094048815
chr1	31762936	31764132	1197	*	20.33803576103035	0.3681634474177682	0.41987500358109053	0.3055359611521604	0.3238022096771278
chr1	31788299	31789398	1100	*	55.7303	-1.04851	0.46949890315098036	0.00716978	0.0172458
chr1	31936782	31938576	1795	*	265.1315211405992	-0.68229	0.430991	0.0637166	0.082454
chr1	32013348	32015416	2069	*	596.1190619318561	-0.581294	0.40510410626885374	0.10011151690144136	0.11893376168030291
chr1	32072450	32073582	1133	*	137.8235003030866	-1.16911	0.46072955109105596	0.00307728	0.00991129
chr1	32107779	32109465	1687	*	452.1250641967962	-0.648416	0.4153724286045344	0.0735308	0.0921715
chr1	32179436	32181022	1587	*	103.92232321540241	-0.890763	0.4595850736561631	0.0220986	0.0376177
chr1	32205343	32206290	948	*	36.74304502189731	-0.89194	0.48547178156371074	0.024638213339607765	0.0406683
chr1	32221567	32223178	1612	*	237.02800248931788	-0.701655	0.4193114315837672	0.051959220037374645	0.0704049
chr1	32291745	32293064	1320	*	199.06778431797798	-0.852203	0.4503768382366957	0.0258806	0.0421318
chr1	32351181	32352186	1006	*	80.74115488190085	-0.982111	0.46541565139368024	0.011437067560761318	0.023605146491497777
chr1	32393740	32395180	1441	*	182.52037116230136	-0.73634	0.4222072042450734	0.0449989	0.0631546
chr1	32464798	32465547	750	*	16.562097502925997	-0.726928	0.45678449461655785	0.0585694	0.0771725
chr1	32500022	32501072	1051	*	64.11095159625651	-0.934432	0.43767783327046245	0.013578078476255195	0.0266032
chr1	32538992	32540413	1422	*	126.41949187591153	-0.853909	0.45536105837356666	0.028352714576383473	0.0450006
chr1	32649847	32651953	2107	*	422.1352951338967	-1.1479	0.4309217666876152	0.00225389	0.00814195
chr1	32741046	32742458	1413	*	28.312893322363315	-0.426844	0.5253423666755779	0.28518567364629027	0.30342749838954053
chr1	32753658	32754567	910	*	29.145705592003967	-0.466421	0.4417818899043181	0.21674675046519398	0.23517654988162237
chr1	32816287	32818604	2318	*	666.3382129824245	-0.791497	0.42673773708441237	0.0322539	0.049419082538117276
chr1	32963246	32965050	1805	*	258.31445890971384	-1.09806	0.4373491629105818	0.00400404	0.011714074668169224
chr1	33036034	33037081	1048	*	183.63349957428585	-0.893879	0.45654755607754566	0.020555867285771294	0.035696659553074606
chr1	33080621	33081645	1025	*	40.65393543709365	-0.5325	0.39560076713913955	0.12548842155812073	0.14427235494805757
chr1	33099384	33099735	352	*	10.453703329895193	-0.341106	0.5389750004168805	0.40755040781928714	0.42578137844323793
chr1	33126686	33128018	1333	*	149.39693596800532	-1.07625	0.4515048832161277	0.00592222	0.015105896131147158
chr1	33180884	33182112	1229	*	129.86694086732564	-0.57918	0.4028465397411252	0.10094980846374425	0.11981583824221448
chr1	33255872	33257507	1636	*	62.277726360626964	-0.513757	0.43455449510493693	0.16616373502492415	0.18472103148145297
chr1	33348488	33350616	2129	*	352.64412732908016	-1.09737	0.4396512574509177	0.00428732	0.0122592
chr1	33430185	33431432	1248	*	72.83947070887179	-0.980618	0.4426348579678827	0.010538456965722486	0.022326661638761514
chr1	33472408	33473202	795	*	58.562327867246054	-0.769494	0.45691608966707525	0.0482667	0.0666155
chr1	34858764	34859968	1205	*	211.38838610520475	-0.677803	0.42973028583350953	0.0645939	0.0832291
chr1	34984353	34985824	1472	*	120.90298937792832	-0.790572	0.44546552406962836	0.038777779791166096	0.056573
chr1	35030841	35032170	1330	*	193.53739280948082	-1.04151	0.42718208640592187	0.00494641	0.013455164492039389
chr1	35079089	35080231	1143	*	105.3196946017067	-0.886497	0.45042680484855335	0.021328971263354268	0.036620425729919526
chr1	35191272	35193377	2106	*	700.304	-0.760346	0.4291537273418379	0.039399	0.0572063
chr1	35202025	35202697	673	*	8.469777328483596	-0.451676	0.5194731581208413	0.2531137201540869	0.2716149726530634
chr1	35268553	35269917	1365	*	223.67071999850657	-0.698877	0.4476456919620122	0.0630465	0.0817638
chr1	35556750	35558238	1489	*	322.30515560345566	-1.02692	0.42604147229094697	0.00597279	0.015179755655570223
chr1	35640240	35642405	2166	*	439.7150337159276	-1.06623	0.44995797121255554	0.00588588	0.015036445118301905
chr1	35717844	35719323	1480	*	102.46137886880443	-0.685392	0.43137685173084656	0.0638087	0.0825265
chr1	35768904	35770355	1452	*	247.17033286437885	-1.71661	0.45580304830724894	2.6379228106731843e-5	3.970160413962836e-4
chr1	35807600	35809312	1713	*	158.3954781207574	-0.98452	0.4781334284285989	0.014664759593384381	0.028088058057170084
chr1	35869328	35870134	807	*	28.97319760598222	-1.40148	0.5303352073170932	0.00144664	0.00610563
chr1	35883036	35884143	1108	*	99.46353585403132	-0.655032	0.42099130983488803	0.0716472	0.0903703
chr1	35930309	35932161	1853	*	340.86096079665464	-1.01636	0.4668204406910025	0.010746739676842003	0.0226181
chr1	36088748	36089952	1205	*	171.98865318237264	-0.668584	0.4188219646896294	0.0657079	0.0843484
chr1	36148769	36149849	1081	*	191.04745618846027	-0.828118	0.42123374240259764	0.024154545510599357	0.0401464
chr1	36155519	36157576	2058	*	553.6628274724397	-0.521714	0.4057710908131933	0.13844079143319216	0.15716691647726264
chr1	36187662	36188401	740	*	10.16566406854507	-0.815454	0.5051738538074481	0.046725356357271396	0.0650166
chr1	36223573	36225529	1957	*	371.29918327081475	-0.841555	0.43156228314749395	0.024268577611457842	0.040265173516248226
chr1	36322998	36324215	1218	*	40.073398500325894	-0.722333	0.42554360652106654	0.0499181	0.0682849
chr1	36351103	36351854	752	*	9.42863	-0.704304	0.5974634226855027	0.11465515491356376	0.13359277579120643
chr1	36373937	36375182	1246	*	24.821977730588966	-0.787204	0.4414084774093574	0.037934651552667516	0.0556202
chr1	36384777	36386598	1822	*	352.8721307667996	-0.749173	0.44031713254624727	0.047965759357998225	0.0662648
chr1	36397094	36398022	929	*	152.61412603807506	-0.780578	0.43705644707165503	0.038104	0.055797222004674914
chr1	36401193	36401539	347	*	22.431448970511347	-1.12779	0.5240388854890327	0.00935427	0.020647845201561446
chr1	36450040	36450984	945	*	76.07372642834966	-0.885117	0.44009574753076997	0.0201886	0.035311497212563915
chr1	36463360	36464700	1341	*	232.25870798317538	-0.760009	0.45312656369930276	0.0467143	0.0650144
chr1	37473648	37475398	1751	*	128.0874106414754	-0.854273	0.4149415227721285	0.018667023006584134	0.0333875
chr1	37513796	37515275	1480	*	193.18546535102453	-0.85736	0.44941625806728713	0.0253328	0.041485461172172826
chr1	37553475	37554378	904	*	117.06998823569354	-0.356886	0.423103	0.32694003173208286	0.3453949064208995
chr1	37594953	37596279	1327	*	180.67538309241107	-0.713271	0.39671934151590127	0.0402098	0.0580832
chr1	37690084	37690758	675	*	106.16170233675483	-1.06062	0.45895070678912686	0.0065165	0.016157087269925683
chr1	37691628	37693204	1577	*	327.9552321990974	-0.911791	0.4545004492946433	0.017606049684479305	0.0320144
chr1	37793827	37794337	511	*	10.019953052508171	-0.927447	0.504541	0.026338653849139505	0.0426187
chr1	37807303	37809197	1895	*	343.18906115824325	-0.793292	0.4350248290255925	0.0320604	0.049216385316954304
chr1	37858775	37860254	1480	*	242.03532143087614	-0.831071	0.4248723857828082	0.024175504747021747	0.0401543
chr1	37931407	37932216	810	*	26.20321090624666	-1.37932	0.49217735826755116	0.00109518	0.0051117
chr1	37946208	37947157	950	*	54.56916261015567	-0.561105	0.4179776010322555	0.11472990865469955	0.1336572343711083
chr1	37989011	37990435	1425	*	247.21351675211483	-0.653852	0.41369037321567764	0.0696269	0.0883405
chr1	38004546	38005732	1187	*	58.414241133663815	-0.758234	0.456011	0.0475631	0.0658829
chr1	38012425	38013684	1260	*	164.32872019787334	-0.766279	0.432405	0.0397974	0.057668950075205755
chr1	38046678	38047276	599	*	8.833888072009835	0.17208521638328103	0.4240166162627093	0.6393600244916116	0.6536630618288077
chr1	38858891	38861067	2177	*	483.979	-0.845991	0.41035428863871615	0.01845	0.0331027
chr1	38872438	38873973	1536	*	194.73747374799106	-1.1797	0.45593387366444543	0.0026998	0.00912491
chr1	38990867	38992916	2050	*	390.18315711099797	-0.581114	0.40641246052090735	0.10170287424137478	0.12053956053874047
chr1	39026017	39027272	1256	*	165.31525098537486	-0.776851	0.42789825036248835	0.035907175221978414	0.0534393
chr1	39104879	39106758	1880	*	372.2744849551147	-0.991542	0.46479457406941505	0.012554724004679866	0.0252121
chr1	39204557	39206535	1979	*	144.70072631643401	-0.781355	0.42524129555869605	0.0336355	0.0510019
chr1	39398415	39398989	575	*	9.935768655229726	-0.850776	0.6864575693596413	0.0780621	0.0966276
chr1	39408438	39410293	1856	*	239.36792417954433	-1.41466	0.4315832449631381	2.2918938591839439e-4	0.00181296
chr1	39575226	39577005	1780	*	181.2121246188324	-0.643556	0.4414425857197671	0.0864905	0.10522365177756299
chr1	39639134	39640071	938	*	28.38322116384492	-0.466681	0.42521523817312046	0.2021901612626286	0.2206702521682576
chr1	39738773	39739663	891	*	65.540809638126035	-0.415911	0.41919743368301376	0.250051	0.2686430296012475
chr1	39788656	39789403	748	*	28.063407800363787	-1.03824	0.468356	0.00825773	0.018888152773777995
chr1	39882596	39883583	988	*	186.01677968211735	-0.580017	0.41666563384415484	0.1077234489118863	0.1265992108698768
chr1	39901497	39902477	981	*	21.847023379319577	0.10456611660970115	0.452104	0.7833771788342037	0.7931211063548469
chr1	40039590	40041732	2143	*	393.65642397388945	-0.812816	0.42830491878648724	0.0279445	0.0445428
chr1	40096662	40097710	1049	*	86.71427200735855	-1.07981	0.4474666476590806	0.00530816	0.014074593034990632
chr1	40161068	40163169	2102	*	399.42687007149664	-0.626674	0.40868793938921166	0.0787803	0.0973985
chr1	40257166	40258789	1624	*	452.54521451754823	-0.894555	0.4290584095217236	0.015099707168858825	0.028632718524613566
chr1	40373538	40375031	1494	*	168.48608595976955	-1.31638	0.4251163698330173	5.008285344890802e-4	0.00304197
chr1	40449749	40451244	1496	*	190.71027547999714	-1.52101	0.41527592330206187	4.896430237001859e-5	6.173720837781629e-4
chr1	40476758	40477972	1215	*	81.77035266269179	-1.18235	0.42544246144828907	0.00172475	0.00683736
chr1	40508123	40509591	1469	*	121.69760538132776	-1.50593	0.4419031619765038	1.3069078828498363e-4	0.00124156
chr1	40531125	40532307	1183	*	106.93393695243104	-1.28841	0.4693527717659085	0.00132653	0.0057582
chr1	40665273	40666035	763	*	21.143922123570878	-0.73567	0.45373325283310717	0.055565001968790245	0.074180140438924555
chr1	40691115	40692923	1809	*	277.65395417433507	-1.1424	0.4453096213915027	0.00329907	0.010365072503898648
chr1	40708897	40709958	1062	*	55.124811772415576	-1.33137	0.41324207107132405	3.275035714592455e-4	0.00229503
chr1	40861888	40862683	796	*	34.57602372325368	-1.32163	0.5038729681206154	0.0020003	0.00753608
chr1	40979302	40981465	2164	*	236.7299220487989	-1.04008	0.43434075550796325	0.00584418	0.014967898293462137
chr1	41241123	41242740	1618	*	156.61704344229307	-1.22103	0.4549975037104358	0.00195257	0.00741158
chr1	41361043	41361859	817	*	26.992167844038853	-0.382548	0.429234	0.29705063031471945	0.31534407089128574
chr1	41486377	41487452	1076	*	17.38537594855949	0.0551989	0.42460185843449083	0.8835347682908166	0.8891582612194362
chr1	41918096	41918738	643	*	10.489324089612072	-1.68946	0.4981819929406952	1.123782901781734e-4	0.00112509
chr1	42035030	42036247	1218	*	103.26361200086058	-0.826816	0.46549599869175406	0.0339025	0.0512816
chr1	42334021	42336093	2073	*	442.2289877410497	-0.931694	0.4361808168117637	0.013443673175004887	0.026430065484545837
chr1	42456024	42457278	1255	*	152.10616015473116	-0.885924	0.4452253887299057	0.020915927082104716	0.036132246382611116
chr1	42462776	42464055	1280	*	129.89356119338055	-1.36716	0.4799894060759449	0.00101129	0.004859
chr1	42658047	42659394	1348	*	145.21319938688006	-1.24985	0.48111470423317804	0.00223591	0.00809613
chr1	42681576	42684274	2699	*	635.0554524170897	-1.01485	0.41606173892833764	0.00535895	0.014157412903783657
chr1	42765771	42767952	2182	*	564.768	-0.696664	0.4012751403236701	0.0474882	0.0657971
chr1	42816360	42817674	1315	*	164.92328738703557	-1.54995	0.44232673928700245	8.311820845574755e-5	9.154316056983694e-4
chr1	42846003	42847314	1312	*	124.05762002058741	-0.729646	0.414641	0.0439993	0.0620519
chr1	42923953	42925007	1055	*	80.06397485371623	-1.37832	0.47639693977190595	6.802311818280536e-4	0.00372253
chr1	42957305	42959490	2186	*	341.8366624662143	-1.21525	0.45547528685106925	0.00205633	0.00768064
chr1	43120019	43120788	770	*	25.855091731558915	-1.03649	0.46007352154429876	0.00739757	0.017572265239856683
chr1	43171477	43172648	1172	*	150.04773881270864	-0.857366	0.4118754614180194	0.0171016	0.0313917
chr1	43206847	43207608	762	*	12.80927156512386	-0.45694	0.47367882165851244	0.2434189431700268	0.26194719410520917
chr1	43348982	43349535	554	*	17.382989929884218	-0.908402	0.4894794642675347	0.0246851	0.0407107
chr1	43358204	43360063	1860	*	328.8502355539347	-0.824079	0.4566379056584542	NA	NA
chr1	43367007	43368910	1904	*	281.6632104666162	-0.716333	0.4334787541215378	0.053601419036511166	0.0721328
chr1	43389213	43390646	1434	*	347.31529500611913	-0.733292	0.41310332032160996	0.041682248099631426	0.059640212695915316
chr1	43530557	43532083	1527	*	84.74062745531582	-0.7734	0.4547226299053613	0.0419839	0.0599243
chr1	43649398	43651102	1705	*	311.11150384961536	-0.96664	0.42619333442554486	0.00941928	0.020734765518875483
chr1	43706806	43708547	1742	*	282.69904201775853	-1.02423	0.4593115032124231	0.00925609	0.020520028069733205
chr1	43946078	43947513	1436	*	192.01717566222578	-0.987901	0.4242454614118318	0.00770576	0.0180365
chr1	43969809	43970642	834	*	105.98233032834955	-0.48982	0.40696148022403134	0.16543605443721351	0.18407654815484178
chr1	43974454	43975849	1396	*	221.24597633459942	-0.516408	0.4164426737731008	0.14823016527554222	0.16678
chr1	43978994	43980256	1263	*	72.94269117314914	-0.378232	0.414214	0.28919860314681295	0.30750683967593406
chr1	43991317	43992253	937	*	56.47517312048292	-0.875433	0.4556154057118171	0.024948235594975898	0.0410267
chr1	44029831	44031130	1300	*	129.6629547392427	-0.595669	0.4062674777386661	0.093456	0.11224835765525583
chr1	44213162	44214189	1028	*	67.59452026294494	-0.494574	0.40905671141151634	0.16561124071188207	0.1841937272718595
chr1	44354521	44355447	927	*	89.38247895927962	-0.803185	0.43832980171131497	0.0305774	0.0476141
chr1	44631527	44632812	1286	*	247.41546100583687	-0.784241	0.460721	0.0451148	0.0632555
chr1	44673728	44675142	1415	*	164.00082588568077	-1.05993	0.44429550515158933	0.00555697	0.014483968433125789
chr1	44730651	44731512	862	*	20.469333950476972	-0.698841	0.6491474222978231	0.10840672200496966	0.1272282968944939
chr1	44739342	44740771	1430	*	174.51218128486306	-0.689958	0.5039755455278437	0.0925464	0.11128629602196051
chr1	44774997	44776789	1793	*	443.44654040559084	-0.620036	0.44493070063096307	0.099688	0.1185125554157639
chr1	44799769	44801002	1234	*	87.38669623554836	-0.867922	0.4192487295962025	0.017863022655446065	0.0323295
chr1	44813649	44814286	638	*	11.475229068275794	-0.835217	0.6011225873666239	0.0641542	0.0828721
chr1	44819636	44820450	815	*	19.599857792483604	-0.836203	0.4598034522385853	0.032036998301327876	0.0492018
chr1	44985761	44986790	1030	*	90.3704	-0.944215	0.49560772231757083	0.0191204	0.033999575123148926
chr1	45010456	45012743	2288	*	227.9657623642512	-0.605335	0.4165838902804038	0.0934765	0.11226323849736103
chr1	45206056	45206606	551	*	7.630948993405867	0.8800630776819602	0.5970894835032798	0.0554651	0.0740971
chr1	45303305	45304378	1074	*	99.32505076540471	-1.07609	0.43158353229388363	0.0039346	0.011577390042771042
chr1	45339239	45340968	1730	*	262.82842240760823	-0.818817	0.42847190628422205	0.0276152	0.0441459
chr1	45490280	45491647	1368	*	72.62352968485959	-0.559233	0.4145570695225939	0.11829886609134672	0.1373381046461782
chr1	45499616	45501013	1398	*	124.57608832237696	-1.20029	0.41158896889801116	9.888885082304782e-4	0.00479153
chr1	45520429	45522403	1975	*	343.7547305389279	-0.647634	0.42079710210705856	0.0748928	0.0934614
chr1	45550529	45551860	1332	*	145.12735159629278	-0.635538	0.4044583654403943	0.0738261	0.0924237
chr1	45583448	45585191	1744	*	455.1653629693622	-0.794617	0.42327911543163876	0.031159	0.0482521
chr1	45685513	45687598	2086	*	673.4782874575724	-0.864439	0.4243406301796557	0.019066505273015205	0.0339374
chr1	45687936	45688767	832	*	163.83591934565604	-0.72613	0.42669230340109465	0.049445429286867036	0.0678205
chr1	45750028	45751204	1177	*	107.06632423371083	-1.21333	0.4729417722118509	0.00269347	0.00911025
chr1	45803222	45804927	1706	*	183.47146188356425	-0.75353	0.44633248271333703	0.0469428	0.0652334
chr1	45881499	45881825	327	*	5.270964583574827	-1.1717	0.6534054515244396	0.017388740274093598	0.031761985288863565
chr1	46062640	46063350	711	*	9.387874989975746	-0.823059	0.5635690118895286	0.0598885	0.0785345
chr1	46131068	46133542	2475	*	489.53167885065625	-1.36939	0.41655251787733383	2.4932277955106986e-4	0.00191943
chr1	46197916	46199241	1326	*	128.62240805829293	-0.811874	0.46219918452689324	0.0363145	0.0539172
chr1	46246806	46248542	1737	*	168.14545371063403	-0.931653	0.4480142912838031	0.015368703677656716	0.029040094476627167
chr1	46301958	46304465	2508	*	807.1952899506703	-0.745599	0.4318763753109942	0.043878217757679035	0.0619192
chr1	46339780	46341167	1388	*	127.3716997430738	-1.30076	0.4737094276846709	0.00146333	0.00614082
chr1	46603551	46604706	1156	*	97.40488405956326	-0.696125	0.4267468285737559	0.0600809	0.0787041
chr1	46616085	46617208	1124	*	75.96509775836549	-1.10595	0.4786626624082311	0.00567347	0.0146976
chr1	46667407	46668697	1291	*	75.94649283278552	-0.815567	0.43375057490694563	0.029094764092176054	0.0457979
chr1	46718228	46719534	1307	*	139.08878388074857	-0.818355	0.43863451307658347	0.028423	0.0450809
chr1	47313074	47314896	1823	*	338.3120853086597	-1.44001	0.4640409531665477	3.884902305014901e-4	0.00257877
chr1	47333396	47335117	1722	*	344.6040368820029	-1.20311	0.42932907684760574	0.00154922	0.00637485
chr1	47436652	47438160	1509	*	190.88117524805955	-0.58226	0.4087078747823432	0.10225758490748828	0.12110678760115444
chr1	48471442	48472614	1173	*	97.1214	-1.38909	0.435943	3.0202440714850856e-4	0.00217339
chr1	50959050	50960702	1653	*	344.90614495353066	-1.45147	0.44200645821841705	2.2497817142112016e-4	0.0017889
chr1	50968195	50970800	2606	*	990.7361983937554	-1.70398	0.45825190603380117	2.8025613864704186e-5	4.1677875061931977e-4
chr1	50976838	50979178	2341	*	341.17272244740826	-2.09324	0.45710317354871643	4.864841272385634e-7	2.088901190184928e-5
chr1	51236002	51237718	1717	*	342.9017756362048	-0.851862	0.421899	0.0205207	0.0356688
chr1	51517845	51519391	1547	*	254.21439119688813	-1.17305	0.4514029890782842	0.0027666	0.00925071
chr1	51616955	51618183	1229	*	207.60137017849613	-1.3058	0.4245777289674147	5.242651272037786e-4	0.00313284
chr1	51729092	51730582	1491	*	164.92004180949024	-1.2346	0.46015231877430796	0.00175724	0.00692028
chr1	51877356	51879564	2209	*	507.5081607613477	-0.807774	0.40675197236010613	0.0232864	0.0390803
chr1	51897211	51898420	1210	*	15.887047736563854	-0.783345	0.5522711905645942	0.0723432	0.0909978
chr1	51990199	51990990	792	*	25.957313251933034	-0.753151	0.45852523080093743	0.050810275979655005	0.0692712
chr1	52032492	52034021	1530	*	158.15765006062497	-1.08006	0.4285911832244669	0.00413069	0.011977594676987014
chr1	52054484	52057032	2549	*	625.4038635864541	-0.990391	0.44418686655823975	0.00998143	0.021527846053306685
chr1	52141773	52143360	1588	*	281.1423082191969	-1.45053	0.48842013959476394	5.524749369643527e-4	0.00323949
chr1	52365155	52366531	1377	*	217.8860750630059	-0.816407	0.41639979344441236	0.0243411	0.040360707515636335
chr1	52403529	52405360	1832	*	377.3079265307121	-1.03428	0.4310559822179435	0.00619924	0.015587061061443197
chr1	52551990	52554019	2030	*	458.18593488338917	-1.22982	0.4500251167269033	0.00164977	0.00662026
chr1	52697374	52698635	1262	*	153.9879609380056	-1.15017	0.4391049281023143	0.00268243	0.00909187
chr1	52703030	52703488	459	*	31.55498967064215	-2.08422	0.48964413753985697	2.6293134210107644e-6	7.550905098000852e-5
chr1	52726322	52727477	1156	*	164.99737602882715	-1.01967	0.4565369690995573	0.00917785	0.020386003524333684
chr1	52842477	52844321	1845	*	249.23063658934032	-1.84495	0.46423884257399656	1.0330441020896381e-5	2.0156815132404342e-4
chr1	52921510	52921847	338	*	7.591486035013966	-1.24031	0.5891682319453304	0.00750249	0.0177449
chr1	52927169	52928244	1076	*	41.53612585300137	-1.04147	0.4828318305076624	0.010956264730270816	0.022939783505267174
chr1	53014640	53015675	1036	*	52.21482667169179	-0.537452	0.4008689468651886	0.12862503763664213	0.14737908099716934
chr1	53146015	53146495	481	*	12.229332593890447	-0.706376	0.5585112174293105	0.10747372460258688	0.12634099128935283
chr1	53196667	53197738	1072	*	129.9081789101564	-0.725523	0.4158732998226902	0.045821162051001174	0.06405
chr1	53219844	53221022	1179	*	113.91680895886557	-0.893058	0.4480506723031804	0.018913773444410895	0.0337411
chr1	53237731	53239140	1410	*	138.55136295042155	-0.451158	0.43197975226923346	0.22198967568681569	0.2404101699533803
chr1	53326213	53328085	1873	*	99.60969126939077	-0.582029	0.42077513945112377	0.10842074245205964	0.12723389636329402
chr1	53738747	53739631	885	*	55.49530570510349	-2.308	0.5177959254393958	5.182689070669021e-7	2.1936329494191708e-5
chr1	53837148	53838673	1526	*	374.25013508374053	-1.28302	0.44661570558624153	9.88533773670108e-4	0.0047915
chr1	53889158	53890203	1046	*	50.431860310915596	-0.85886	0.4322429932244838	0.020300455345441615	0.035419
chr1	53945012	53947167	2156	*	566.9045324679958	-1.13194	0.4361791470223695	0.0027625	0.00924845
chr1	54052229	54053984	1756	*	398.9479458391102	-1.12393	0.43956401942346335	0.00302632	0.00982072
chr1	54199650	54201046	1397	*	201.5085117892347	-0.834825	0.4351687445384983	0.024771267879291386	0.040813697562286776
chr1	54406013	54407680	1668	*	123.61710399532197	-0.764554	0.4153221186288894	0.035030879105854965	0.0525457
chr1	54488248	54489597	1350	*	54.603921575162964	-1.2298	0.4212148106249166	0.00102203	0.0048884
chr1	54542002	54543067	1066	*	30.48503131996674	-0.468576	0.44346445264630735	0.21136843152324378	0.2298303805259459
chr1	54715648	54716619	972	*	120.81683201623362	-0.732592	0.44870879474972264	0.0561934	0.0748365
chr1	54763804	54765036	1233	*	136.16581985988853	-1.00621	0.4192640454693543	0.00593337	0.015126308507468258
chr1	54886495	54887823	1329	*	94.12256052593791	-1.04079	0.45747166279518175	0.0066895	0.016452833499127937
chr1	55213764	55215918	2155	*	362.8398578283825	-1.12315	0.45641629223748564	0.00428903	0.012260983661344343
chr1	56578353	56579770	1418	*	218.77217616925748	-1.37892	0.45098225023860034	4.3296904079861016e-4	0.00276794
chr1	56644594	56646379	1786	*	146.71023458811177	-1.0623	0.4448611479541775	0.00620486	0.015594690368190256
chr1	56688662	56689015	354	*	4.14889	-0.328744	0.5606306540646155	0.3861011785244298	0.4043861589601079
chr1	58545711	58546935	1225	*	165.58060279575614	-1.4608	0.4426097367268412	1.709130420638159e-4	0.00150517
chr1	58698982	58700203	1222	*	161.68872765518725	-0.732668	0.46235494461239357	0.0581396	0.0767718
chr1	58782549	58785271	2723	*	365.0721556044455	-0.837937	0.40983059083715795	0.019593219012890552	0.0345943
chr1	58815368	58816721	1354	*	43.48007839834031	-1.70326	0.4836236053269398	5.332458366223679e-5	6.555254449130735e-4
chr1	58848926	58849310	385	*	7.3037115389473515	-0.696396	0.5488204145525379	0.10320029376737792	0.12204463901857382
chr1	58903463	58904401	939	*	25.922447288221825	-1.32138	0.42988736799609334	5.157373290741725e-4	0.00309561
chr1	59150881	59151389	509	*	11.212367760369066	-1.20918	0.5357357738527438	0.00630627	0.015772566257538062
chr1	59296308	59297566	1259	*	91.29769986992794	-1.92586	0.4481155479498509	2.0621645390669534e-6	6.374637168405621e-5
chr1	59814245	59815458	1214	*	59.640378227809606	-1.13308	0.4575367020395102	0.00390849	0.011530159431448776
chr1	59926434	59926847	414	*	6.314458303934801	0.6388389501405223	0.6291192592850225	0.15596017721169386	0.17453532360267332
chr1	61050019	61051117	1099	*	45.17814352353875	-1.18955	0.47031867016814527	0.00343205	0.010590232565115208
chr1	61056906	61057789	884	*	22.071	-1.64283	0.49086746151642446	1.4026011525455532e-4	0.00130454
chr1	61076982	61078116	1135	*	76.2777	-1.81624	0.4197173781419997	1.8445718195785104e-6	5.83308734485563e-5
chr1	61081715	61084057	2343	*	193.60541195334403	-1.83648	0.45721485463318456	8.782488778233663e-6	1.7951250465584288e-4
chr1	61724230	61725646	1417	*	216.75486129282152	-1.09545	0.4378435780257607	0.003985	0.011678243133418417
chr1	61741877	61743516	1640	*	147.3717752546116	-1.22746	0.45674665590255414	0.00198434	0.0074929
chr1	62435817	62438592	2776	*	697.27	-1.10121	0.4682111712682563	0.00552847	0.014444648423718821
chr1	62687376	62689033	1658	*	270.58728206832416	-1.23274	0.4575091549786358	0.00199573	0.00752557
chr1	62783770	62785071	1302	*	175.83896471328828	-1.20642	0.4443557443814808	0.00182293	0.00710172
chr1	63317077	63317935	859	*	27.21742870589692	-1.36992	0.4929266595238375	0.0011314	0.00523268
chr1	63367315	63368391	1077	*	121.78388706557881	-1.39077	0.4033794397344144	1.2984815554981736e-4	0.00123526
chr1	63522505	63524179	1675	*	295.9230622934664	-1.46067	0.4402060888091223	2.000353383178201e-4	0.00166575
chr1	63593146	63594586	1441	*	251.99990916677808	-1.20778	0.44265960755226375	0.00167603	0.00668694
chr1	63773868	63775134	1267	*	49.23265419823003	-1.6905	0.4831269210259011	5.765953787123123e-5	6.969811976772028e-4
chr1	64744309	64746126	1818	*	105.61545700176453	-1.18751	0.4680919282349367	0.0032457	0.010255415070346479
chr1	64898001	64898680	680	*	14.357545838440256	-1.61864	0.5833857160282985	6.156107791125198e-4	0.00347348
chr1	64965141	64966920	1780	*	276.2960549708594	-0.984171	0.42467856918387764	0.00815282	0.018732282849249198
chr1	65002385	65003344	960	*	26.62754009912625	-1.58762	0.473855	1.6058347918914787e-4	0.00143627
chr1	65066467	65068496	2030	*	107.11203168972506	-0.362924	0.3925679602228751	0.2985014296510057	0.31671312505046156
chr1	65147403	65149197	1795	*	32.00434253059955	-1.00391	0.4693454587103189	0.0115077	0.023729595472768223
chr1	65254138	65255812	1675	*	152.99839243815845	-1.47983	0.46006020710798473	2.7650505180129293e-4	0.00204945
chr1	65419954	65421816	1863	*	368.1823633457356	-1.23683	0.4360810853030748	0.00117181	0.00534465
chr1	66533740	66535160	1421	*	27.744046399735605	-1.77052	0.45005588526643187	1.2170675040595897e-5	2.2871558177382125e-4
chr1	66924069	66925910	1842	*	423.0093332981173	-1.24701	0.4355774422921109	0.0011088	0.00515465
chr1	66930008	66931889	1882	*	409.9994939842017	-1.46572	0.4479561527733806	2.1531255172645258e-4	0.00174637
chr1	67052941	67054540	1600	*	224.7847778370336	-1.21222	0.44568	0.00198657	0.00749718
chr1	67428679	67431180	2502	*	749.7985156592945	-0.788478	0.4411829746034571	0.0370015	0.0546188
chr1	67684959	67687066	2108	*	391.5540083204125	-0.988857	0.44780010981077195	0.00984083	0.0213518
chr1	67831893	67833731	1839	*	280.0082609397928	-1.53636	0.4364725928374505	7.780268632422815e-5	8.680079100373742e-4
chr1	68231308	68233025	1718	*	112.02915260448205	-1.17354	0.4036259475930897	0.00117286	0.00534765
chr1	68495864	68497526	1663	*	317.50383322582337	-1.9392	0.5138502430878931	NA	NA
chr1	70204786	70206574	1789	*	448.6432405886308	-1.1658	0.42286703126227887	0.00166217	0.00665448
chr1	70221082	70222474	1393	*	240.59760361780425	-1.28597	0.45773971103091265	0.00123673	0.00553431
chr1	70353379	70355260	1882	*	474.98414203477523	-0.893998	0.43388534547961977	0.016649	0.030766198482637553
chr1	70410712	70412033	1322	*	154.41412952785095	-1.64684	0.43549441369052916	2.585578668596046e-5	3.9236439730655384e-4
chr1	71079929	71081550	1622	*	377.5440844090618	-0.879706	0.42228164226088155	0.016516733510135863	0.030565788997153266
chr1	71513723	71514176	454	*	4.030372898418451	-2.22685	1.0082007359419063	0.00159598	0.0064893
chr1	71887965	71888412	448	*	8.614060029490707	-1.28437	0.8790965196744536	0.0190402	0.033909172685770324
chr1	72281916	72284828	2913	*	586.2555210317884	-2.3097	0.4313671309790901	8.630366906983101e-9	1.0215119635607078e-6
chr1	72898430	72899304	875	*	39.140357679199866	-2.08172	0.49097327202635516	1.105325984285547e-6	3.954399204539634e-5
chr1	74197710	74198997	1288	*	153.54138998972178	-1.66144	0.42260947243590813	1.162690447600899e-5	2.209111850441708e-4
chr1	74731545	74733895	2351	*	425.5395992719789	-1.02105	0.4265020672897908	0.00594091	0.015136727449211284
chr1	75724065	75725757	1693	*	299.0021472604303	-1.24108	0.414216	8.144887145087413e-4	0.00422637
chr1	75785782	75788141	2360	*	390.147	-0.680102	0.41123836791155566	0.056189	0.0748365
chr1	76074373	76075779	1407	*	60.05070177699637	-1.84862	0.44319759312936147	4.647941139956622e-6	1.152631532579114e-4
chr1	77218576	77220177	1602	*	157.6334260802719	-1.17384	0.42380241787886297	0.001777	0.00697317
chr1	77681788	77683810	2023	*	337.19248112189416	-1.2063	0.45919578259771393	0.00233345	0.00832657
chr1	77758654	77760001	1348	*	288.3879109480575	-1.2629	0.45293671461411183	0.00131847	0.00573587
chr1	77779376	77780621	1246	*	131.24294797301923	-0.958746	0.435395	0.011597961381529943	0.023851331553943173
chr1	77888158	77890074	1917	*	380.69187244642745	-1.44967	0.4736491278964938	4.2618567590694704e-4	0.00274412
chr1	77977928	77980288	2361	*	756.8914170496416	-0.898897	0.433929	0.0163524	0.030352704137207975
chr1	78004199	78006284	2086	*	179.64472886894958	-1.07439	0.42589421497098084	0.00376954	0.011238366447176752
chr1	78490754	78492526	1773	*	123.7784916476419	-2.04073	0.4519636533112499	8.923383509383689e-7	3.3591201021197624e-5
chr1	78619623	78620183	561	*	9.25025	-2.60452	0.772801	5.233526616017222e-5	6.485801092786749e-4
chr1	78649846	78651497	1652	*	43.99762698333286	-2.3045	0.4703480209737339	3.061344807723328e-8	2.5677962911611035e-6
chr1	79006176	79006812	637	*	11.846144686777137	-2.78743	0.6794540825916959	2.8137731438133305e-6	7.94789802182673e-5
chr1	80535406	80537762	2357	*	259.2679646155716	-1.14968	0.5366721856001284	NA	NA
chr1	81699434	81701377	1944	*	97.3649	-1.84744	0.4182944379276134	1.4878493376335284e-6	4.896376911121248e-5
chr1	81800135	81803763	3629	*	885.8625501342287	-1.42915	0.45220697836440454	3.24218206628484e-4	0.00227897
chr1	83181933	83182663	731	*	15.59080626654803	-1.97388	0.47250211897877303	3.6039208149686714e-6	9.570566550329931e-5
chr1	83998284	83999669	1386	*	193.58424904289265	-1.0007	0.4402970353348927	0.0089101	0.0199394
chr1	84077113	84079048	1936	*	420.8475542444464	-1.36821	0.4430012438292196	4.507154816843891e-4	0.00283236
chr1	84298314	84299489	1176	*	54.047918967591265	-1.57043	0.4356183567190137	5.775938487455641e-5	6.97185937707424e-4
chr1	84479026	84480360	1335	*	185.74591605248892	-1.01535	0.4341103170886511	0.00720126	0.0173001
chr1	84504837	84507068	2232	*	565.1883627495262	-1.0539	0.4335107302026819	0.00520218	0.0138923
chr1	84573510	84574797	1288	*	132.796	-1.17027	0.40470625903813223	0.00126127	0.00560165
chr1	84620535	84621171	637	*	44.70919890239644	-1.52071	0.5091490080129241	5.230814452901276e-4	0.00312712
chr1	84689536	84691243	1708	*	292.04342395192964	-1.42693	0.4358962796831498	2.4087770374368119e-4	0.00187098
chr1	84944838	84945393	556	*	18.108634555930976	-1.71056	0.5716423714230429	2.925466301503753e-4	0.00213603
chr1	84996540	84997543	1004	*	32.61196700852727	-0.911328	0.4830501258094802	0.024798485178512807	0.040845035243779824
chr1	85061762	85062604	843	*	30.4994	-1.98898	0.5218496250438446	1.0738416704377794e-5	2.080530425146774e-4
chr1	85199835	85202189	2355	*	572.629	-1.48823	0.4701408340742577	2.556589925945674e-4	0.00195163
chr1	85258612	85259826	1215	*	185.0518545162551	-0.780748	0.42142617498760593	0.033059005174702616	0.0503498
chr1	85275410	85276990	1581	*	267.9225034432155	-1.12943	0.4302506507175764	0.00265089	0.00902597
chr1	85308029	85308597	569	*	9.989957331885494	-0.959356	0.551831	0.025500339442268316	0.0416805
chr1	85463737	85465577	1841	*	183.34750864254988	-1.88815	0.4251686994375323	1.2134506000966935e-6	4.2258801151721814e-5
chr1	85576394	85577707	1314	*	139.58879117842054	-1.27091	0.44718289124163846	0.00114209	0.00525534
chr1	85580737	85582924	2188	*	310.2984964599566	-0.69645	0.4103198463336852	0.0524461	0.0709598
chr1	85607174	85607953	780	*	12.580005552740092	-0.240566	0.6080407801388673	0.555004	0.5710269148566719
chr1	85628912	85629645	734	*	7.877547732413227	-1.65912	0.5519206754399939	4.48510097319796e-4	0.0028284
chr1	85707153	85708727	1575	*	202.83455592825803	-1.02989	0.44928417824072164	0.00753667	0.017780713157426787
chr1	86394970	86396584	1615	*	252.1364606301961	-1.39005	0.4770765573819569	6.87891510768911e-4	0.00375352
chr1	86704113	86706124	2012	*	396.55623398581747	-1.09209	0.4273392887166984	0.00347983	0.0106754
chr1	86913395	86915968	2574	*	992.8405367582033	-1.16056	0.4279586658771884	0.00200071	0.00753608
chr1	87328146	87330570	2425	*	532.4790246055271	-1.0732	0.4335698480826673	0.00451974	0.0126889
chr1	87335076	87335706	631	*	35.67991574810486	-1.99228	0.47344032997188373	3.091673567108508e-6	8.47192461935152e-5
chr1	87825918	87826790	873	*	15.502877058575898	-2.38012	0.5320385419150042	6.661438498302172e-7	2.6715669965785622e-5
chr1	88683663	88685621	1959	*	630.9491661243691	-1.2865	0.44112765629353473	9.078365580305671e-4	0.00455197
chr1	88890657	88893434	2778	*	477.44102489024766	-1.11861	0.4235289041421058	0.00256135	0.00883054
chr1	88983796	88984647	852	*	16.773363644197218	-1.61277	0.4976793209560935	2.1635342926340487e-4	0.00175068
chr1	88991458	88993524	2067	*	334.47501090841115	-1.41806	0.4247334548892508	1.8789531982968855e-4	0.00159549
chr1	89021844	89022891	1048	*	37.58114973339036	-0.848258	0.4725989297243205	0.031239785513246167	0.0483445
chr1	89064468	89065410	943	*	30.681261313137338	-1.19923	0.496007	0.00422948	0.0121615
chr1	89524126	89525872	1747	*	171.8535709292967	-1.1922	0.43899010008040346	0.00190554	0.00731502
chr1	89632420	89634379	1960	*	342.04618110462445	-1.69353	0.4648936871244065	4.472772719778989e-5	5.818493343673209e-4
chr1	89820515	89822241	1727	*	190.34822072507743	-1.54503	0.44884201343264757	9.965167126411363e-5	0.00102991
chr1	89843139	89844258	1120	*	75.00001097698593	-1.71751	0.5510520924700598	2.9813630061231565e-4	0.00215964
chr1	89994780	89996270	1491	*	355.1427945616841	-1.00692	0.4276917454049502	0.00727496	0.017389106353629915
chr1	90850308	90851661	1354	*	145.75491471257502	-1.21299	0.4237484773176661	0.00125655	0.00559265
chr1	91020903	91022382	1480	*	231.6161233409505	-0.862616	0.41032593632651926	0.0167553	0.030914012676793008
chr1	91404033	91404882	850	*	43.74331155618993	-1.34151	0.5103131212891875	0.00159732	0.0064893
chr1	91500599	91501947	1349	*	146.07258949894393	-1.49392	0.4445808318350947	1.6569658484993487e-4	0.00147089
chr1	91885313	91886428	1116	*	72.19181598011748	-1.13489	0.47523375526126993	0.00481142	0.013200335516842862
chr1	92080215	92081096	882	*	63.860630022367666	-1.06716	0.4455987648601081	0.00555842	0.0144841
chr1	92298169	92299798	1630	*	370.885	-1.41023	0.4321098996158103	2.530946945529163e-4	0.00193851
chr1	92783836	92785557	1722	*	268.81606303943073	-1.19039	0.4514630482769909	0.00226466	0.00817227
chr1	92831892	92833419	1528	*	585.5470766424618	-0.73194	0.44179231858565526	0.0533438	0.0718704
chr1	92923952	92924607	656	*	9.775394320019773	-2.37987	0.8018874876124874	2.1178414884988588e-4	0.0017295
chr1	92960536	92962335	1800	*	201.42086949005989	-1.34605	0.48203776421460776	0.00104078	0.00494088
chr1	93078866	93080766	1901	*	350.22896965129087	-0.99152	0.4416559262902132	0.00962656	0.021026199029187145
chr1	93179316	93181147	1832	*	493.3697533283749	-1.63847	0.45128238151740857	4.2687505413443464e-5	5.652575361458365e-4
chr1	93345229	93347822	2594	*	698.5289690346032	-1.07358	0.43441465347615915	0.00462899	0.012874320329921713
chr1	93447730	93449558	1829	*	347.73385882971485	-0.978126	0.4419152352322591	0.010358462066717566	0.022054214834843162
chr1	93680494	93682104	1611	*	186.41335479313688	-1.21538	0.48551851472564683	0.003113	0.00998656
chr1	93846116	93848256	2141	*	382.6863687398804	-1.42376	0.4360826218418547	2.262545048026753e-4	0.00179594
chr1	93878418	93879614	1197	*	234.83881754572653	-0.778481	0.4388613000481982	0.039261128695996704	0.0570838
chr1	93907892	93909932	2041	*	341.7621802911877	-1.21098	0.4653216797235792	NA	NA
chr1	94235477	94237994	2518	*	515.551	-1.21823	0.46151456039734234	0.00209651	0.00777977
chr1	94245750	94247964	2215	*	469.03050795589286	-1.42975	0.4617980530399395	3.997800944177644e-4	0.00263254
chr1	94335605	94336113	509	*	7.1093716951335155	-1.51244	0.638941	0.00217291	0.00796231
chr1	94417624	94419532	1909	*	308.391	-1.22109	0.4595312757436271	0.00208418	0.00774865
chr1	94540546	94542499	1954	*	174.79396855135457	-0.71059	0.4434899493950822	0.0591446	0.0777573
chr1	94801561	94802485	925	*	14.19318957497918	-1.99319	0.47998683255729063	4.193319622031839e-6	1.0741769966605208e-4
chr1	94819906	94820812	907	*	13.178165718281662	-1.21308	0.524195	0.00416866	0.0120592
chr1	94854597	94855162	566	*	11.638003229685511	-1.86328	0.5023384496824193	3.098658081813805e-5	4.482138861559485e-4
chr1	94863925	94864999	1075	*	17.08917396219158	-1.44854	0.48779576722103796	5.754412325353679e-4	0.00331737
chr1	94925495	94927818	2324	*	648.0282701863918	-1.0245	0.4247775176499392	0.00601194	0.015255529440766448
chr1	95072150	95073460	1311	*	96.1337	-1.10387	0.42370074995775625	0.00309625	0.00995838
chr1	95086968	95087613	646	*	9.737678270959789	-0.739216	0.5746184222394732	0.0759932	0.0946372
chr1	95116786	95118307	1522	*	256.82022196379603	-1.04478	0.4434121571561706	0.0069856	0.016925031391584782
chr1	95233346	95234923	1578	*	138.2511156819433	-1.13936	0.4538300369954762	0.00367594	0.011052760320265566
chr1	96721247	96722870	1624	*	407.94761858720165	-0.902585	0.4127832406485471	0.012214734737634703	0.0247133
chr1	97919768	97921478	1711	*	262.47447976996284	-2.17779	0.45231375054027956	1.8114356735939646e-7	1.0170656786105542e-5
chr1	98030679	98031009	331	*	14.32630402135333	-3.24763	0.9769438071098914	3.918489051783593e-5	5.34749359090626e-4
chr1	98044823	98046645	1823	*	249.82717108315484	-1.85629	0.418081	1.4759133131258084e-6	4.8917436024081925e-5
chr1	98053838	98055369	1532	*	87.52918176027474	-2.61186	0.42495075534001764	6.780722100734856e-11	2.2900450387349835e-8
chr1	98087031	98089201	2171	*	211.38421195167683	-0.861843	0.3935529694672829	0.013234390354748488	0.0261569
chr1	98210254	98211866	1613	*	40.91592720399661	-0.863144	0.49252938745755864	0.0317152	0.048875517499953926
chr1	98660992	98662832	1841	*	250.7290684994553	-1.39012	0.4390756162759285	3.4978364199236877e-4	0.00240144
chr1	99765615	99766694	1080	*	66.90353438134787	-1.62339	0.4082391797248272	1.3911955607835653e-5	2.5381016093022177e-4
chr1	99849794	99851006	1213	*	158.11723174414988	-1.45955	0.4562599002381601	3.0650008595633864e-4	0.00219138
chr1	99969584	99971295	1712	*	184.04664170881125	-1.45535	0.4655529679603225	3.4482129496336014e-4	0.00237762
chr1	100037159	100039416	2258	*	603.5196996931295	-1.00264	0.42788274505346724	0.00731933	0.017462634278254684
chr1	100132190	100133884	1695	*	345.17230004272864	-1.39128	0.47692442034784294	7.938342039827174e-4	0.00415741
chr1	100249074	100250243	1170	*	104.17358424049317	-1.07224	0.4424984056170204	0.00474861	0.013111564835192635
chr1	100265695	100267113	1419	*	332.03294504129633	-0.750435	0.4240757411015538	0.0408875	0.058753600680246494
chr1	100351302	100353455	2154	*	355.9612741429113	-1.46695	0.4259310013884635	1.2803947572693323e-4	0.00122391
chr1	100894377	100897030	2654	*	464.28501635180737	-1.27932	0.4324826060126903	7.419832810943609e-4	0.0039684
chr1	101024999	101026639	1641	*	250.48295619435308	-1.05449	0.4343316285424603	0.00511366	0.013735351844254024
chr1	101236315	101236887	573	*	9.87413	-0.938657	0.5731954253936433	0.0321726	0.049333
chr1	102392626	102393671	1046	*	29.849377783231333	-2.13413	0.4893719335683771	1.0991121472356868e-6	3.947620547617261e-5
chr1	102659784	102660897	1114	*	27.816605360225154	-1.25124	0.4376604923294813	0.00120504	0.00544745
chr1	103106541	103109007	2467	*	416.36368635893973	-1.56463	0.4198308353034412	3.365004488364191e-5	4.772062035251321e-4
chr1	103155284	103155979	696	*	12.921325231605215	-2.48534	0.9607969466019819	2.166913407716849e-4	0.00175135
chr1	103525674	103526765	1092	*	208.11713992660904	-1.10805	0.4283862542515492	0.00327489	0.010311140307104899
chr1	104072937	104074018	1082	*	40.40281708312764	-1.51064	0.490862	4.19105065458621e-4	0.00271432
chr1	104664394	104664847	454	*	6.797359390995862	-0.43213	0.5192645693971589	0.2716390771741983	0.2898438679497573
chr1	104706431	104706947	517	*	15.237181621855104	-1.48874	0.5232283100604612	8.951579848584872e-4	0.0045122
chr1	104849401	104850042	642	*	3.9571750641168664	-0.884118	0.6276746119423432	0.0528359	0.0713554
chr1	107056439	107057826	1388	*	187.38440588769882	-0.986977	0.40812980755020606	0.00605338	0.015332401407170286
chr1	107141488	107141992	505	*	6.3421662107485695	1.782046954928504	0.6590771919808265	0.00101487	0.00486797
chr1	108199064	108200916	1853	*	326.54540806091154	-0.861164	0.42353919710719506	0.019747060771720875	0.034825713843050304
chr1	108273772	108274036	265	*	11.049159311174256	-1.72111	0.6576471058141781	0.00113072	0.0052318
chr1	108559868	108561241	1374	*	125.93316640957079	-1.16361	0.42662066951912353	0.0020119	0.00756578
chr1	108691797	108693789	1993	*	572.3387956212382	-0.773969	0.40895917663938247	0.0301166	0.0470182
chr1	108746466	108747713	1248	*	243.03474915175923	-1.04932	0.4524615617672429	0.00709516	0.017138
chr1	108876735	108878242	1508	*	312.5200479499082	-1.30459	0.4607309995426001	0.00113963	0.00525317
chr1	108962461	108964027	1567	*	187.05954452431695	-1.2523	0.44538061271828183	0.00127352	0.00562444
chr1	109040792	109042511	1720	*	221.82940648594462	-0.954398	0.4332627501501538	0.011467504831077618	0.0236609
chr1	109074803	109076222	1420	*	182.1005561538451	-1.02837	0.3950164051665959	0.00358391	0.010892685681386651
chr1	109089429	109091669	2241	*	397.10483592673495	-1.1229	0.44659927685361683	0.00354739	0.010822337662974588
chr1	109099839	109101277	1439	*	236.86859737156004	-0.758045	0.43693792693572137	0.0418051	0.0597485
chr1	109112445	109113094	650	*	8.504963965711404	-0.836159	0.49347052922105683	0.0401895	0.05806
chr1	109213694	109215092	1399	*	226.4065190669134	-0.710617	0.41297139420814244	0.0490325	0.0673615
chr1	109282381	109283687	1307	*	122.14810156139565	-0.830087	0.4555137610422791	0.0319381	0.0490773
chr1	109396794	109398425	1632	*	151.35844487624536	-1.4896	0.464997	2.5202576195645704e-4	0.00193337
chr1	109425383	109427151	1769	*	370.5406280729496	-0.885916	0.4313051213241101	0.017469814666177433	0.031847558632587696
chr1	109483580	109484693	1114	*	110.08736448968688	-1.20792	0.4740617089190113	0.00266126	0.00904355
chr1	109493933	109494833	901	*	82.5152	-0.871439	0.40903847199763305	0.015490833956832048	0.0292027
chr1	109547671	109549537	1867	*	398.98630301139787	-0.802282	0.40348414651496434	0.023783550677633523	0.039714314532838885
chr1	109619569	109621343	1775	*	328.05201923993025	-0.629366	0.3899092143543585	0.067161	0.0857892
chr1	109655772	109656496	725	*	20.132182406168894	-0.865142	0.4886693318394443	0.034024597106929344	0.051433226132189015
chr1	109739499	109740790	1292	*	47.11834292350855	-0.563821	0.42463853111065136	0.12415826115787933	0.14302360586228116
chr1	109910492	109911565	1074	*	50.2192	-0.945282	0.451933	0.014193928510693591	0.027465421380377133
chr1	109984657	109985969	1313	*	172.72444491894856	-0.693733	0.43168086062470573	0.0612652	0.0798904
chr1	110003948	110004382	435	*	7.633131077258579	-0.767297	0.6304905531626791	0.0982325	0.11709590722549697
chr1	110034317	110035690	1374	*	253.08053214320432	-0.653534	0.41806158301978386	0.0697239	0.0884185
chr1	110337883	110340400	2518	*	614.785	-1.05621	0.4431506989693397	0.00610804	0.015419904597938763
chr1	110406663	110408199	1537	*	179.52738864562568	-0.66413	0.41163404208964854	0.065049	0.0837214
chr1	110963194	110964566	1373	*	82.67750175026337	-1.21061	0.46155123842656187	0.0025186	0.00874895
chr1	111139328	111141158	1831	*	519.5971323980817	-1.18261	0.4490655043599075	0.00233328	0.00832657
chr1	111346185	111346624	440	*	6.663601924995338	0.026241568444315508	0.5409897743966173	0.9501328744697198	0.9523482819298649
chr1	111448236	111450227	1992	*	469.64734823306975	-0.617122	0.42921496598947617	0.0950335	0.11388454859022433
chr1	111507661	111508592	932	*	12.347021396746142	-0.702878	0.4635259546729902	0.0713118	0.0900298
chr1	111619646	111621047	1402	*	195.9266126324108	-0.933354	0.42312820132954126	0.011596171001943953	0.023851215356271084
chr1	111738703	111739873	1171	*	64.80140344409338	-1.28302	0.45472249907312307	0.00114159	0.00525534
chr1	111754975	111756879	1905	*	329.32227445668497	-0.963236	0.44512867268963235	0.0121588	0.0246619
chr1	112390556	112391301	746	*	27.46349921318191	-1.28915	0.46865508596562955	0.00157866	0.00646502
chr1	112395885	112397389	1505	*	310.0411233414929	-1.29679	0.4351203292648627	6.946844883389796e-4	0.00377786
chr1	112618224	112620657	2434	*	553.6564633548575	-1.12213	0.4287847718531895	0.00288164	0.00951053
chr1	112674204	112675783	1580	*	282.5047713951113	-1.13486	0.43949825761017436	0.00304265	0.00983451
chr1	112705233	112705504	272	*	20.804276265138093	0.030185133812247168	0.37633403402789406	0.9308187626505526	0.9340781221929533
chr1	112705825	112707501	1677	*	255.56905067836598	-0.855785	0.42818164170619394	0.020557497599553432	0.035696659553074606
chr1	112714983	112716478	1496	*	35.635679444412794	-0.789354	0.4780615786641816	0.047636	0.0659567
chr1	112955094	112957578	2485	*	552.1843474229845	-1.27642	0.44461341155942236	9.999270217791332e-4	0.00482744
chr1	113072715	113073961	1247	*	276.06356600570956	-1.00145	0.42968714433179533	0.00722836	0.017341
chr1	113389750	113391909	2160	*	390.4744426638188	-1.41546	0.44709593711618956	3.364299707433456e-4	0.0023397
chr1	113757886	113759960	2075	*	389.96	-1.25454	0.434995	0.00103113	0.00491198
chr1	113810883	113812663	1781	*	475.47631681907484	-1.26523	0.4552706441516327	0.00136767	0.00587044
chr1	113904286	113905999	1714	*	333.4332853459785	-1.18959	0.4388140488102725	0.00181335	0.00707646
chr1	113928986	113930718	1733	*	432.53392550816636	-0.888227	0.4315555181722334	0.0170232	0.0312811
chr1	114509879	114512148	2270	*	402.22227477484853	-0.946826	0.42942930746091135	0.010616186244627606	0.0224463
chr1	114580853	114581892	1040	*	96.5753	-1.2289	0.4546603987238881	0.00190709	0.00731624
chr1	114669394	114670580	1187	*	66.00619344878305	-1.1753	0.49197902595047066	0.0042173	0.0121322
chr1	114715788	114717098	1311	*	208.6586442112687	-0.719404	0.43006250607283647	0.0510376	0.0694709
chr1	114756819	114758186	1368	*	277.5107704783837	-0.679147	0.4483344933556715	0.0724998	0.0911293
chr1	114779773	114780934	1162	*	128.4894905286985	-0.829223	0.4384743754386473	0.0273064	0.0437692
chr1	115088901	115090297	1397	*	75.30014286586272	-0.887009	0.44859267138601383	0.020414116813943617	0.035523920416522255
chr1	115098994	115099678	685	*	10.638080704668033	-2.44083	0.5226980868294292	3.88862861442943e-7	1.783065840669708e-5
chr1	115179828	115180181	354	*	8.496300680926636	-0.175924	0.4476063508148268	0.6420314248748622	0.6560529104574806
chr1	115337334	115338334	1001	*	55.280678471396186	-1.93341	0.44987263168230657	2.261318331170989e-6	6.851694925900467e-5
chr1	115545956	115546322	367	*	4.432452333937625	-0.287906	0.5204340646599803	0.46904367145336723	0.48647853008463543
chr1	115641706	115643285	1580	*	148.44626283909935	-0.982649	0.47174009800617933	0.014227985061915818	0.027515838958486433
chr1	116372862	116374601	1740	*	329.619	-1.14281	0.43524337136063335	0.00261497	0.00895483
chr1	116418041	116418877	837	*	37.14066523068341	-0.575024	0.4509567247503898	0.12993534191692652	0.1486890078536928
chr1	116570163	116571304	1142	*	111.05516078762986	-1.27038	0.4235711630707332	7.052158774648823e-4	0.00382078
chr1	116667268	116668038	771	*	13.07036565992662	0.3524510383847848	0.49412913851793344	0.3778480399531975	0.3961946518481732
chr1	117059092	117060897	1806	*	262.64131393895667	-1.62436	0.46077938570656235	7.683524501813888e-5	8.607049108057967e-4
chr1	117121256	117122208	953	*	86.01055499245463	-1.00429	0.44669709702637267	0.00930683	0.0205922
chr1	117366494	117368923	2430	*	543.5182964288247	-1.19131	0.44490610757828486	0.00210694	0.00780375
chr1	117605271	117606136	866	*	29.942232531758645	0.022693642469573467	0.4182924885630868	0.9521770796856045	0.9541191658038444
chr1	117928641	117930560	1920	*	426.6260797444679	-1.05431	0.41692830667351144	0.00412151	0.0119636
chr1	119139897	119141475	1579	*	240.11854930928274	-1.64737	0.4246999311092411	1.531275322526532e-5	2.7285263389475355e-4
chr1	119647208	119648769	1562	*	219.71711913561862	-0.776396	0.43561068534574865	0.0361944	0.053773646912063176
chr1	119711790	119713136	1347	*	212.95813566568506	-1.00096	0.42681987078245376	0.00726518	0.017374794057457444
chr1	120068687	120069832	1146	*	213.20932121884684	-1.13939	0.46478469254827554	0.00419916	0.012103415037897284
chr1	120175535	120176798	1264	*	273.867	-0.904855	0.41462773585329904	0.012720137751242472	0.025451376713613298
chr1	120197098	120197757	660	*	9.204968612772946	-2.34408	0.8453765222399424	2.5719124315049717e-4	0.00195768
chr1	120340877	120342454	1578	*	186.1326464271591	-1.05313	0.42813338929430705	0.00509803	0.0137131
chr1	120354704	120355235	532	*	20.676586271050034	-1.75817	0.6404016850242905	5.96052801141109e-4	0.00340079
chr1	120402307	120403084	778	*	9.131822855669101	-1.48966	0.47680649283656024	3.803363998513608e-4	0.0025373
chr1	120414636	120416122	1487	*	245.4533168885419	-1.07079	0.44383798381007816	0.00546906	0.0143354
chr1	120557518	120559033	1516	*	176.50034677700359	-1.4091	0.45765593816582567	4.1842822881568313e-4	0.00271377
chr1	120723713	120724882	1170	*	216.26301816977997	-1.00299	0.44152937774199824	0.00833571	0.019009621952637234
chr1	120844177	120845215	1039	*	70.74037167424656	-1.21109	0.4431564561552051	0.00180571	0.00705665
chr1	120850299	120851474	1176	*	30.353840404205858	-1.06614	0.4917471443375482	0.00812592	0.0186955
chr1	120912910	120914473	1564	*	96.07500098863129	-0.599932	0.4370720240976643	0.11016722527451893	0.12904124241112758
chr1	120941972	120942932	961	*	20.095301910492186	-1.23487	0.4642848467542032	0.00210756	0.00780392
chr1	121020141	121021118	978	*	13.877395246324728	-0.875715	0.5074580637902288	0.035071	0.0525759
chr1	121097073	121098016	944	*	12.911037747155502	-0.550004	0.4996335079766854	0.1682655109839787	0.18680174070661054
chr1	121183540	121185930	2391	*	452.43093128543484	-1.23031	0.47384228633000874	0.00236122	0.00838217
chr1	121518576	121519860	1285	*	55.71893253877471	-0.992518	0.4597953672876789	0.011979105601357119	0.024419765360442873
chr1	143803897	143805049	1153	*	10.076252755212598	0.18429979160176674	0.4661640235395231	0.636226	0.6506043507998439
chr1	143973701	143974796	1096	*	26.531328126110928	-1.01274	0.5965093861277256	0.028049046686921028	0.044652550193876366
chr1	144077165	144077822	658	*	35.729346092868106	0.0819703	0.4133046330528643	0.8211991660102509	0.8292773254762159
chr1	144412292	144413388	1097	*	28.46709859404345	-0.503262	0.46246459252424676	0.18873366316958112	0.20738240039625833
chr1	144418765	144419485	721	*	29.8029	-1.34265	0.47818298330928843	0.00110306	0.00513492
chr1	144460766	144461879	1114	*	146.13258997427425	-0.707917	0.4387656364307223	0.0605099	0.079108
chr1	144523786	144524259	474	*	11.134434326838166	-0.759992	0.5031236548040249	0.0643361	0.0830265
chr1	144546328	144547146	819	*	20.619881960615388	-1.58322	0.56158	6.087012774650946e-4	0.00344864
chr1	144551610	144552487	878	*	27.71153815944646	-1.36585	0.5098261517775401	0.00141236	0.00600199
chr1	144560647	144561047	401	*	5.460015232391411	-1.72539	0.5910976115063604	5.721253958168881e-4	0.00331026
chr1	144567617	144567932	316	*	9.03081	-0.760207	0.5267027474423241	0.0738123	0.0924149
chr1	145093518	145094331	814	*	30.918035636596347	-1.67336	0.5156590885928344	1.7546942689015027e-4	0.00152442
chr1	145094620	145095157	538	*	37.404511749708554	-0.639615	0.4408978895871558	0.0912462	0.11000728552732929
chr1	145214681	145216395	1715	*	98.51919738895435	-0.682614	0.4578635569971576	0.0782553	0.0968406
chr1	145280686	145281850	1165	*	31.01255988427602	-0.94372	0.49079190769789727	0.020538349597056197	0.0356814
chr1	145286999	145287904	906	*	33.28289429385889	-0.957543	0.4358778412246602	0.011580717941868563	0.023826556387727182
chr1	145424631	145426047	1417	*	147.63087759600617	-0.943343	0.4480031670725409	0.013559017824864695	0.0265771
chr1	145607858	145608730	873	*	114.83592051802998	-0.896774	0.4404010913909905	0.017488676415626476	0.0318705
chr1	145823510	145824926	1417	*	369.27146177604976	-1.09425	0.4478609246807059	0.00469448	0.013003890106687186
chr1	145845419	145846266	848	*	17.068458776002068	-0.902964	0.4946350048877977	0.028063842069522945	0.044655432216120027
chr1	145858380	145859912	1533	*	437.6560508683714	-0.715421	0.4181442709047392	0.0495321	0.0679055
chr1	145885930	145886379	450	*	12.295501127041122	-1.00934	0.6238863641137598	0.033283727738756555	0.050574501134909446
chr1	145891910	145892572	663	*	14.621696028151186	-1.0358	0.6236704533527476	0.029393761196143103	0.046141798358341264
chr1	145918089	145919416	1328	*	132.01606234585225	-0.880866	0.4272880539352537	0.017277336745349238	0.0316089
chr1	145926670	145928299	1630	*	246.87875169512407	-0.77261	0.45393132268611186	0.042706469690046836	0.060695340123595856
chr1	145957085	145958274	1190	*	218.68693298318016	-1.031	0.4239151885381112	0.00549773	0.014389140226814694
chr1	145964082	145965154	1073	*	102.72749017416972	-1.25047	0.4306544078360897	9.78116442217622e-4	0.00475441
chr1	145994847	145997009	2163	*	166.50940969658157	-0.368318	0.36624686173109533	0.2650251061606886	0.28327003576895354
chr1	146035793	146036176	384	*	42.526310101354895	-0.74741	0.4598617007574392	0.0554175	0.0740551
chr1	146037159	146039298	2140	*	258.9576990400062	-0.928009	0.3999007525495725	0.00880698	0.0197633
chr1	146051484	146052799	1316	*	35.285058138923674	-1.07192	0.505288	0.00972378	0.021169246628234786
chr1	146228086	146229236	1151	*	102.82162263137012	-0.856566	0.4583777934078833	0.0276428	0.0441767
chr1	146369767	146370367	601	*	12.029184821882572	-1.07679	0.6331472363434077	0.025117046410418866	0.0412303
chr1	146376047	146377562	1516	*	36.46285160695036	-1.2148	0.6059112290907347	0.0106614	0.022514336188976254
chr1	146386698	146387697	1000	*	20.309210483435425	-1.09501	0.45527255109842935	0.00523535	0.013932926582333388
chr1	146409665	146410426	762	*	15.448252432435998	-0.713782	0.5832685885808119	0.11097200842522963	0.129829
chr1	146457276	146458070	795	*	10.632488239684408	-1.64983	0.5466200958443878	3.7417304281255813e-4	0.00251693
chr1	146938255	146939485	1231	*	138.13819277767382	-0.900759	0.4256330286266411	0.014838784258191589	0.0282992
chr1	147171459	147173573	2115	*	581.7203066171243	-1.21489	0.4343342708156131	0.00151327	0.00627193
chr1	147225234	147225850	617	*	10.808633417563273	-0.989992	0.49266808809243984	0.016436650945385246	0.030467938337787288
chr1	147242531	147244046	1516	*	308.25637344233377	-1.08261	0.44634293066921016	0.00543265	0.014283554250022158
chr1	147516913	147518017	1105	*	54.58815490937541	-0.660546	0.40124002074641285	0.058770326397923005	0.0773483
chr1	147599187	147601039	1853	*	173.18148260437346	-1.09284	0.4569973857213971	0.00521186	0.013902340021572202
chr1	147669402	147670849	1448	*	111.08902314125508	-1.18771	0.47328881915892057	0.00262424	0.00897294
chr1	147928283	147929121	839	*	89.11238566089432	-0.922686	0.4736501729513501	0.019988393241734945	0.035102813409077734
chr1	148038424	148039127	704	*	10.438184722109629	-0.309059	0.4802901568892445	0.4288346844191541	0.4468300196083839
chr1	148151275	148152390	1116	*	114.88858896965993	-0.962159	0.4252182250330041	0.00953731	0.0208976
chr1	148280209	148280942	734	*	13.337482540405432	-1.28244	0.5301721897177456	0.00347095	0.010664793176074078
chr1	148303213	148303578	366	*	4.795865116176955	-0.511454	0.5224012174223107	0.21207694208253444	0.23056432587428624
chr1	148334453	148334978	526	*	11.521789440134896	-0.249675	0.4799041021214866	0.5202639995154343	0.5374954245087732
chr1	148388313	148389186	874	*	16.944448263246287	-0.460276	0.48251494035329384	0.24270030288289055	0.2612556042301465
chr1	148402162	148403095	934	*	21.373879285427943	-0.973468	0.5110547763451712	0.0214265	0.0367465
chr1	148458479	148460015	1537	*	116.52217862768448	-0.906197	0.4314628851959077	0.0157085	0.029507846950660808
chr1	148522480	148523173	694	*	19.1661	-1.13742	0.6608848989138187	0.017835451550967718	0.0322992
chr1	148528795	148529371	577	*	12.80489283041373	-0.685302	0.5084573868283593	0.0940015	0.11279527206364076
chr1	148679090	148679907	818	*	58.882660261285864	-0.645621	0.432953	0.0831932	0.10193329241326353
chr1	148951715	148953583	1869	*	141.0824823366926	-1.47851	0.4663616084284606	2.962073325248405e-4	0.0021502
chr1	149102673	149103669	997	*	92.5289	-1.19607	0.48396337258573996	0.0036399	0.010987085333822673
chr1	149115003	149115705	703	*	9.367186733252876	-1.84085	0.6022260931345551	1.1395487702510358e-4	0.00113706
chr1	149162271	149163715	1445	*	11.077492265598224	-0.873462	0.6175591915129195	0.057814007998147475	0.0764849
chr1	149175896	149177036	1141	*	70.40479769141479	-1.17178	0.4395694695986792	0.00234574	0.00835093
chr1	149390205	149391794	1590	*	105.52165817963932	-1.02939	0.47544962853411127	0.00971917	0.021165744028811755
chr1	149558312	149558779	468	*	9.664471521838298	-1.16382	0.69177	0.020506337494790756	0.0356573
chr1	149607032	149608424	1393	*	61.07539489617112	-1.26338	0.47270984323618137	0.00167585	0.00668694
chr1	149636197	149637018	822	*	22.484529265947074	-0.879207	0.43576270201380285	0.0186359	0.0333403
chr1	149792619	149793334	716	*	18.644019575498003	-1.17603	0.6615980679584285	0.0175152	0.031900050312902904
chr1	149811365	149813759	2395	*	183.04886178174624	-0.664299	0.41128515798999854	0.0644062	0.083065
chr1	149843175	149844477	1303	*	147.69351573825924	-0.728166	0.42927718506770923	0.049107959976401806	0.0674517
chr1	149849057	149850652	1596	*	147.3411962434601	-0.738539	0.4530507457907037	0.0526668	0.0711954
chr1	149885262	149888737	3476	*	495.32749792335215	-0.895244	0.4060405787295377	0.012312875890413848	0.024854346976232674
chr1	149899572	149899958	387	*	12.54004151216861	-0.631022	0.49724528967395637	0.11698860826242871	0.13593169146532386
chr1	149926788	149928304	1517	*	242.50279370495855	-0.886568	0.445127	0.019304405134031262	0.034233775560620607
chr1	149936019	149937430	1412	*	45.35166698727001	0.0647446	0.41105539581137174	0.8590367656369082	0.8657076738535757
chr1	149938927	149939485	559	*	17.411441348510408	-0.732655	0.4727091841188552	0.0643705	0.0830502
chr1	150009460	150010976	1517	*	321.7991306701054	-1.05069	0.4240897094445567	0.00494632	0.013455164492039389
chr1	150066619	150068344	1726	*	277.26844879070757	-1.46809	0.4244277981043568	1.0759522758853457e-4	0.00108909
chr1	150149457	150150367	911	*	21.178668943202208	-0.737165	0.5013126320767451	0.0698738	0.0885884
chr1	150234371	150236531	2161	*	425.11743642738526	-0.963817	0.4336763637188375	0.010264192160478781	0.021910960173734655
chr1	150267973	150269376	1404	*	182.57139384162804	-0.588861	0.43424613379330995	0.11299205188695749	0.131912
chr1	150293421	150294729	1309	*	100.01413195548947	-0.958062	0.45321733892284083	0.012473189148348596	0.025077636644940556
chr1	150321195	150322487	1293	*	199.77281175104198	-0.88782	0.43069801575118793	0.0167269	0.030887138136739385
chr1	150363661	150366287	2627	*	739.6156099096604	-1.23752	0.4404064828407469	0.00129507	0.00567178
chr1	150487042	150488143	1102	*	89.6551	-1.21906	0.49097761978667526	0.0031078	0.00998095
chr1	150515310	150516620	1311	*	78.19820494827842	-1.48394	0.5104641602807427	5.575277630003682e-4	0.00325801
chr1	150548515	150549942	1428	*	53.293546280330666	-0.715723	0.4376211635817152	0.0564685	0.075102
chr1	150560930	150562101	1172	*	45.49004547641032	-1.15458	0.48725680372522095	0.00515603	0.013807837710275982
chr1	150568393	150568691	299	*	11.14626350014421	-0.907996	0.49143054321503343	0.0251601	0.041289491902117316
chr1	150576900	150579835	2936	*	463.81190790494026	-0.461309	0.40878458971096643	0.19280910118407513	0.21126987381616516
chr1	150628630	150630516	1887	*	293.3106263547872	-0.859973	0.44984169081627423	0.0249743	0.0410646
chr1	150696371	150697651	1281	*	103.35629834290742	-1.11572	0.44736854676012083	0.00355176	0.010826922515386061
chr1	150875600	150877194	1595	*	367.77688993594876	-1.15184	0.4207871832787245	0.00184838	0.00716034
chr1	150925425	150927066	1642	*	185.7424069889254	-1.17835	0.44481946549176576	0.00234414	0.00834955
chr1	150973412	150975271	1860	*	330.03884352627074	-0.74604	0.4372184706877789	0.0457263	0.063926
chr1	151008228	151009319	1092	*	119.71023434042189	-1.11958	0.47056071209294054	0.00511531	0.013735351844254024
chr1	151058313	151061317	3005	*	564.8832282284098	-0.850064	0.41899606150068874	0.019943274345949138	0.0350664
chr1	151070252	151071426	1175	*	117.2190257580709	-1.03678	0.43487329209662806	0.00648436	0.016095078274799265
chr1	151146230	151147219	990	*	35.24904755310031	-0.798366	0.4338672936252783	0.0336741	0.051026717904955075
chr1	151165291	151166869	1579	*	183.1066563666171	-0.734046	0.43133969352957363	0.0478788	0.0661898
chr1	151189329	151190500	1172	*	276.7599446030243	-0.740217	0.43264174839462366	0.0466097	0.0649147
chr1	151198251	151200391	2141	*	710.0218135666507	-0.632865	0.4152324061232517	0.0788816	0.0974935
chr1	151254469	151255636	1168	*	235.26156493742644	-0.874845	0.441802	0.020954589586183882	0.0361852
chr1	151281297	151283093	1797	*	365.9726657246335	-0.948919	0.44248496489925376	0.012336037502743855	0.024874546301424917
chr1	151326714	151328354	1641	*	259.8546944127451	-0.994311	0.43906492402961417	0.00882754	0.0197997
chr1	151346543	151347724	1182	*	102.82630523812335	-1.06263	0.43671137754450756	0.00512261	0.013749574819482697
chr1	151399211	151400618	1408	*	211.92182858915623	-0.7428	0.4300491669154186	0.0452473	0.0634089
chr1	151457629	151459559	1931	*	294.5371335040149	-1.12299	0.442188	0.00359441	0.010910124117158035
chr1	151510864	151512168	1305	*	79.24749512478454	-1.13423	0.5400531037301511	0.010167565778018393	0.021792619950517452
chr1	151539783	151542101	2319	*	369.1948193512489	-0.636939	0.4167087973167126	0.0796394	0.0982176
chr1	151611930	151613250	1321	*	281.5908794412931	-1.14832	0.4624700405173885	0.0038499	0.011411153374713084
chr1	151762725	151764017	1293	*	153.77013807175354	-0.774772	0.42458407123091196	0.0360269	0.0535769
chr1	151790060	151791842	1783	*	235.21407893986654	-1.32292	0.45298616017575977	7.93945501042826e-4	0.00415741
chr1	151908659	151910236	1578	*	92.43631671313838	-1.10593	0.4656955969975891	0.00552857	0.014444648423718821
chr1	151992187	151994194	2008	*	367.9921901694543	-0.825116	0.4197763456108359	0.023116095726180695	0.0388925
chr1	152035570	152037042	1473	*	307.69765898609586	-0.47169	0.39124007262282534	0.17150133882690335	0.18997654644176745
chr1	152047755	152048661	907	*	25.204656441107083	-0.728728	0.43690375788907715	0.051403270631203334	0.0698443
chr1	153534899	153536327	1429	*	116.16284259841787	-0.373969	0.38522864850710015	0.2722494564482753	0.29045009484275436
chr1	153611724	153613214	1491	*	120.80423701671721	-0.601742	0.44959159278704874	0.11243841300363104	0.13134364888569536
chr1	153633919	153635219	1301	*	231.44516098535811	-0.646762	0.4347552077016299	0.0836355	0.1023203509147193
chr1	153658570	153659499	930	*	135.5648927372583	-0.757697	0.44771142159984473	0.0463667	0.0646667
chr1	153670107	153672142	2036	*	337.9415630625247	-0.702235	0.4343630402872588	0.059188	0.0778013
chr1	153727660	153729103	1444	*	130.8234345729031	-0.755084	0.42273181606538535	0.0371212	0.0547485
chr1	153783276	153784025	750	*	47.23899052637801	-1.09548	0.507606	0.00931039	0.020593775742390175
chr1	153921806	153923739	1934	*	323.47546428967905	-0.855387	0.42741937241122796	0.021297039900096945	0.0365837
chr1	153945472	153946809	1338	*	237.68707843426452	-0.653218	0.4395103147669727	0.0805428	0.0990831
chr1	153957522	153958815	1294	*	325.4473525951261	-0.790141	0.43459342180382965	0.0334007	0.0507186
chr1	153962957	153964465	1509	*	324.8208665851554	-0.808098	0.4031523163325571	0.021938850759449548	0.0374245
chr1	153967038	153967891	854	*	188.53902433683734	-1.49847	0.46914270692157883	2.368273056431588e-4	0.00185735
chr1	153976730	153978173	1444	*	248.02490281449082	-0.775433	0.4265394168300196	0.035969102306096394	0.0535068
chr1	153985555	153987099	1545	*	141.6016266010478	-0.831935	0.4306318991715781	0.0262492	0.042523
chr1	153990622	153991818	1197	*	156.9307517578808	-0.52548	0.4058200800249299	0.13673143967437273	0.15553441529485418
chr1	154181945	154183466	1522	*	336.53136164372154	-0.640591	0.4152144649235155	0.0748332	0.0933955
chr1	154219671	154222050	2380	*	657.2503693370357	-0.738551	0.4250959803964517	0.0446902	0.0628266
chr1	154272077	154273409	1333	*	109.29567951828105	-0.75271	0.45955313477124704	0.0532473	0.0717624
chr1	154324736	154326408	1673	*	254.21474003324158	-0.615071	0.4003911747009802	0.0765103	0.0951434
chr1	154405111	154406474	1364	*	110.50843042681065	-1.4021	0.4747261909700136	5.99747352940755e-4	0.00341196
chr1	154557215	154559619	2405	*	194.09055158507465	-0.569253	0.43879429166576106	0.1231927548677577	0.14208430753423953
chr1	154607089	154608896	1808	*	334.5506248187926	-1.08895	0.44264481922659654	0.00455001	0.012744846593191476
chr1	154626883	154628392	1510	*	236.96560324262867	-0.942964	0.42549457128088636	0.011104091771073825	0.023182256245696087
chr1	154936317	154937715	1399	*	162.0297481552821	-0.945317	0.439285	0.013024245973482167	0.025867965291830882
chr1	154955630	154956453	824	*	48.467205704966126	-0.385522	0.450581	0.30994145173900084	0.3281929497437992
chr1	154960952	154962575	1624	*	159.65289111679118	-0.827672	0.4215347010296637	0.023943946919035206	0.039894
chr1	154970066	154970742	677	*	80.14137029348096	-0.489589	0.4021101166257249	0.1636541970436599	0.18224132878916746
chr1	154973821	154975986	2166	*	476.37451352384244	-0.931082	0.41979886990326143	0.011147457378589177	0.0232556
chr1	154982797	154984224	1428	*	157.00823458613723	-0.746488	0.4281256822047552	0.0428006	0.0607654
chr1	155000744	155004111	3368	*	732.6327585630604	-0.555011	0.3911906513808104	0.10791426530730289	0.12678013780572708
chr1	155017025	155017923	899	*	27.50812142520971	-0.620822	0.42888165489833213	0.0900885	0.10884047768954201
chr1	155050635	155052028	1394	*	67.69779101138032	-0.413157	0.39786813049123354	0.23767427834887164	0.2561861285822817
chr1	155063470	155064492	1023	*	91.26038786189805	-0.516924	0.4272840427696999	0.15517780345931179	0.1737222400631492
chr1	155078842	155079247	406	*	10.901368764238073	0.24707932174493275	0.4731045243253168	0.5231779310511577	0.5403841131956544
chr1	155084916	155086172	1257	*	169.57768930849102	-0.894182	0.44212812352730874	0.0180807	0.032633204355651445
chr1	155127461	155128570	1110	*	28.515684831397287	-0.205823	0.42821696640333984	0.5698619697597731	0.5859198188216936
chr1	155135339	155136770	1432	*	232.83462752911035	-1.03407	0.4312764592826515	0.00587848	0.015029899565589274
chr1	155139848	155140551	704	*	142.55463370833934	-0.87388	0.43362873311404593	0.0203873	0.0354952
chr1	155167518	155167949	432	*	11.769831162437182	-0.416103	0.49227262146325657	0.28642877134225897	0.3047029756851066
chr1	155172396	155173456	1061	*	176.98560802807597	-0.562855	0.4250983393014327	0.12299904712301063	0.14195611143754797
chr1	155193420	155193943	524	*	16.54066422919829	-0.369973	0.4252520121526928	0.3081360304804249	0.3263565780173025
chr1	155194588	155195646	1059	*	42.49550295193644	-0.432144	0.4340781308850503	0.24387893841313618	0.26238062543493673
chr1	155208436	155209946	1511	*	196.7151533441259	-0.637211	0.4529386002838884	0.0961867	0.11504599389259665
chr1	155226598	155227924	1327	*	173.16750257106455	-0.886447	0.4368852416894738	0.017546300443196338	0.031931063486785136
chr1	155243433	155245122	1690	*	182.91920751558806	-0.865162	0.4274774343667875	0.0199031	0.0350205
chr1	155254790	155255842	1053	*	42.82022623925259	-0.689381	0.4173110865605548	0.0571579	0.0757771
chr1	155261414	155262659	1246	*	146.00931864040388	-0.971321	0.43723850936399883	0.00955419	0.020917934393515178
chr1	155272542	155273676	1135	*	212.57824721261287	-0.700498	0.44901486192975393	0.0678465	0.0864308
chr1	155277316	155278527	1212	*	123.98082573988438	-0.637253	0.40374431236127717	0.072461	0.0911045
chr1	155308423	155309775	1353	*	290.73552612522747	-0.639685	0.4043770349365129	0.070714	0.0894393
chr1	155322805	155325320	2516	*	547.4598395223494	-0.76062	0.4264259055731689	0.0376249	0.0552979
chr1	155561986	155564210	2225	*	843.0732665502696	-0.886433	0.42738766028005587	0.016492145538442225	0.0305379
chr1	155609589	155610698	1110	*	97.15593363629876	-1.11996	0.47425424168444674	0.00537951	0.014187231425320744
chr1	155637129	155638080	952	*	22.06732353718473	-1.08203	0.5123733999490945	0.010804809698569007	0.022716026625938447
chr1	155648367	155648739	373	*	10.098386201794012	-0.493952	0.5631925398263132	0.24427480141054017	0.26276541822047156
chr1	155687865	155689881	2017	*	948.2613955209895	-0.701149	0.41968510271913967	0.0538763	0.0724459
chr1	155745131	155745860	730	*	67.78616840616424	-1.20725	0.4538092999759715	0.00222016	0.00806668
chr1	155856712	155857723	1012	*	147.13955573187854	-1.3036	0.47027355841189855	0.00139728	0.00595999
chr1	155858969	155860651	1683	*	148.17766235010063	-1.48545	0.47021681481848016	3.190034953638238e-4	0.00225469
chr1	155910472	155911747	1276	*	111.50731077038496	-0.67012	0.4352162743371801	0.0713546	0.0900673
chr1	155933469	155934983	1515	*	228.40784984345396	-0.741169	0.4597282722490374	0.0516424	0.0700862
chr1	155977446	155979327	1882	*	199.03611276434066	-0.760806	0.4423367072794401	0.044430230606724554	0.062525
chr1	156020078	156021190	1113	*	96.31902649873925	-0.536275	0.4193365926202258	0.13520915967268834	0.15406590370740061
chr1	156052995	156055414	2420	*	482.4544398540934	-0.799916	0.42005636699979326	0.028582948853017827	0.0452772
chr1	156082158	156083352	1195	*	59.66821199727954	-0.65854	0.4296987869098609	0.0733227	0.0919965
chr1	156114329	156116875	2547	*	641.071	-0.520632	0.4184937276428621	0.14900331563367905	0.16751304428382552
chr1	156122702	156123504	803	*	30.09787942064434	-0.797533	0.49771256032642086	0.050682021920763265	0.0691374
chr1	156126132	156126678	547	*	21.272080371104373	-0.799499	0.6066477320262148	0.0717328	0.090436
chr1	156193453	156194792	1340	*	130.35420089478802	-0.915038	0.44404731001539616	0.016419085206842345	0.0304477
chr1	156212866	156213858	993	*	102.53891960662814	-1.19957	0.455075	0.00245271	0.00859167
chr1	156281876	156283512	1637	*	297.94617931653875	-0.640219	0.4422086440620467	0.0869597	0.1056449819005708
chr1	156295152	156296033	882	*	18.881428002062666	-0.833085	0.48172379777829166	0.0390057	0.056815140716476795
chr1	156337125	156338870	1746	*	399.13773953716736	-0.715884	0.42583524297379166	0.051025978195241975	0.0694688
chr1	156456484	156457684	1201	*	56.7529	-1.00083	0.5042362066590832	0.014949060173501415	0.028438566138388254
chr1	156499231	156501461	2231	*	400.07212248213625	-0.559784	0.41846147398459455	0.11855436436555711	0.13757666915915331
chr1	156571390	156572635	1246	*	87.45867185131964	-0.518757	0.52253	0.2064089360042188	0.22484647795961624
chr1	156591418	156592782	1365	*	70.04161447829978	-0.407441	0.41560591885674947	0.2546501143175193	0.27313582631982813
chr1	156600563	156602017	1455	*	189.43048167593744	-0.822118	0.45189064643992066	0.0325514	0.0497696
chr1	156660099	156661493	1395	*	51.34332781201233	-0.920879	0.5381419301903888	0.031170855408913907	0.048265003039736576
chr1	156689102	156689636	535	*	8.636153533871866	-0.298041	0.6034072498750425	0.4048184746650575	0.4229914878459955
chr1	156727804	156729278	1475	*	235.42092981920976	-0.812143	0.4382760031957694	0.0314684	0.048578116624054285
chr1	156740323	156741566	1244	*	171.5227378472686	-1.03381	0.4340205719245338	0.00617981	0.015560946243300743
chr1	156749947	156752499	2553	*	619.5126499950908	-0.599926	0.4193604449331678	0.0992034	0.11798734904572307
chr1	156766733	156768734	2002	*	469.1731996511797	-0.769833	0.41977715125861303	0.0346507	0.0521448
chr1	156896822	156897326	505	*	8.318417111322582	-0.330296	0.47596735804002627	0.3985732275704308	0.41668743870336267
chr1	157044960	157046454	1495	*	109.20930407178058	-0.937846	0.42992439783672476	0.012251336763878958	0.024762125854615624
chr1	157137326	157139033	1708	*	176.39113376919298	-0.549472	0.42310187974820784	0.12774683130650072	0.146526
chr1	157993103	157995012	1910	*	207.7613663813436	-0.765353	0.42384549656603093	0.037414600568556146	0.0550749
chr1	158113256	158113781	526	*	9.288964558315843	-1.3263	0.5403094870754558	0.00297951	0.00972618
chr1	159009702	159010904	1203	*	24.421064800115033	-0.691652	0.42462457040773577	0.0584681	0.0770833
chr1	159188054	159188645	592	*	7.810883391797856	-1.4109	0.5986790506182529	0.00334904	0.010455426816094196
chr1	159854307	159854772	466	*	5.338096769511377	-1.01444	0.5553594329693815	0.022237521217162316	0.037784
chr1	159923984	159925797	1814	*	164.40136438149463	-0.014095	0.3929202457289598	0.9629555359600083	0.9642874246681133
chr1	160031123	160032508	1386	*	98.26385341800642	-0.77117	0.428347	0.0362604	0.0538543
chr1	160098049	160099517	1469	*	54.416809452169176	-0.922099	0.45842391538326405	0.016834462882871583	0.031017261105917692
chr1	160205234	160206570	1337	*	137.4172809937288	-0.648872	0.4624609958830604	0.085839	0.10455122925128382
chr1	160261341	160262881	1541	*	333.94016036130284	-0.965363	0.44889504057754887	0.011392822711243544	0.023552700513355306
chr1	160284329	160285280	952	*	94.00384160417104	-0.478624	0.4286439963314136	0.1935238994875647	0.21200244973727325
chr1	160342127	160344059	1933	*	380.4010858784772	-0.649885	0.4201034412120484	0.0712402	0.0899642
chr1	161020622	161021769	1148	*	81.02403538008355	-0.823955	0.45706338483880504	0.0348123	0.0523306
chr1	161044818	161046461	1644	*	263.17740127575365	-0.793601	0.40808794081828814	0.026842548935427396	0.0432069
chr1	161117287	161118699	1413	*	302.40214180977773	-0.888259	0.433884	0.0176941	0.0321151
chr1	161131771	161133777	2007	*	412.55954188584127	-0.752756	0.40754092323495633	0.034306	0.0517569
chr1	161153406	161154701	1296	*	177.0739267572094	-0.941523	0.41137200574307836	0.0096081	0.020992535444979584
chr1	161159193	161160421	1229	*	143.11237022181882	-0.944485	0.43021434643651135	0.011283573604297825	0.0234092
chr1	161165797	161167376	1580	*	157.33471416805153	-0.79181	0.39380373753003434	0.023038299588013168	0.0387996
chr1	161176748	161177795	1048	*	104.8740873633527	-0.790311	0.4561184678332281	0.038016415294024726	0.055716365734562553
chr1	161201973	161203139	1167	*	137.50321887293703	-0.644028	0.42967471079253555	0.0828379	0.10157032770464502
chr1	161225650	161226701	1052	*	57.7279	-0.930945	0.46672369580755074	0.016441491908092843	0.0304728
chr1	161314057	161315281	1225	*	151.94532449616563	-0.840324	0.5131564628345148	0.042804364787729504	0.0607654
chr1	161389658	161390839	1182	*	69.64416404028003	-0.9562	0.4332690901886358	0.011102720750698701	0.023182256245696087
chr1	161399124	161400447	1324	*	121.45722836227557	-1.14698	0.46740320417539116	0.0045205	0.0126889
chr1	161440170	161440888	719	*	44.42123468990566	-0.626343	0.4576786042479701	0.10044888759529205	0.11930365202562922
chr1	161523979	161524837	859	*	89.426	-0.506154	0.4142769509703824	0.1569187496959731	0.17545105428089133
chr1	161529953	161531527	1575	*	106.2726360787976	-0.670379	0.40486115278958884	0.056761234265325734	0.075402
chr1	161539398	161540532	1135	*	39.549252551523516	0.00691039	0.412156	0.987945	0.9883762294279138
chr1	161611929	161613147	1219	*	50.37989843556935	-0.595395	0.4402406054607364	0.11397599251901368	0.13294782948287562
chr1	161726215	161727767	1553	*	71.33193879440581	-0.114593	0.40635774837693445	0.7442591909365943	0.7552954209165468
chr1	161749621	161750917	1297	*	276.7471699555757	-0.766178	0.4368822345283949	0.0392926	0.0571061
chr1	161764913	161766949	2037	*	236.4243520915786	-1.29863	0.4355746082689136	7.269803594240326e-4	0.00391403
chr1	162023673	162024393	721	*	16.342878253520656	-0.804696	0.5220660605145726	0.0465789	0.0648814
chr1	162069356	162070064	709	*	7.626959808897823	0.8820574410475478	0.5349159573507763	0.039779675192535835	0.0576617
chr1	162497584	162498791	1208	*	227.84816266133114	-1.02041	0.45964140717597335	0.00820255	0.018805707459212565
chr1	162561117	162563107	1991	*	315.5088085862302	-1.25374	0.43723396881783694	0.00102799	0.00490669
chr1	162631798	162633764	1967	*	99.50677104958903	-1.65641	0.42685102027198674	1.85177014573139e-5	3.079206363865214e-4
chr1	162790390	162791359	970	*	56.90182803519865	-1.44986	0.4982854750004683	6.649960972143554e-4	0.00365761
chr1	163321166	163322997	1832	*	228.37238797246135	-1.23043	0.4779043109514745	NA	NA
chr1	164558663	164560229	1567	*	163.4084752309558	-1.40328	0.41806512545329216	1.8183088334389509e-4	0.00155939
chr1	165597761	165598582	822	*	28.989932290019937	-1.40858	0.48397424922134813	7.45702024118597e-4	0.00398125
chr1	165630506	165632224	1719	*	207.46972629804935	-1.09609	0.42513888755524254	0.00296855	0.0096996
chr1	165697486	165698866	1381	*	209.16162217901692	-1.33131	0.4275084278178611	4.490564061492106e-4	0.0028284
chr1	165768441	165769864	1424	*	214.22804688040114	-0.858714	0.4180227498836301	0.0187195	0.0334552
chr1	165827403	165829288	1886	*	441.1350321664611	-1.29656	0.45352877797614166	9.508612579497594e-4	0.00468148
chr1	166489820	166490423	604	*	7.669358869549631	-0.174681	0.43866919550747274	0.636673	0.6510123311504379
chr1	166838917	166840449	1533	*	121.27177188473102	-0.95945	0.4757181744867828	0.0169611	0.031196250633509674
chr1	166875357	166876698	1342	*	180.48987798495148	-1.13783	0.4417566469597172	0.00305921	0.00987155
chr1	167219805	167222476	2672	*	521.6387859983784	-1.26328	0.43419429476508536	9.098659359932112e-4	0.00455598
chr1	167553091	167553908	818	*	26.279054321271545	-1.0008	0.4460874106627658	0.00925372	0.020518084896089046
chr1	167714200	167716942	2743	*	294.1540199730799	-1.24174	0.4338155766266527	0.00117982	0.00536855
chr1	167721201	167723024	1824	*	301.17054788809565	-1.03498	0.4189281721833885	0.0051592	0.013810068548122577
chr1	167820028	167820544	517	*	10.827347910646042	-0.933825	0.8125530397318348	0.0550356	0.0736664
chr1	167927522	167929574	2053	*	55.008124274776875	-3.01677	0.49636509314671773	6.825519525162426e-11	2.2900450387349835e-8
chr1	167935096	167937925	2830	*	911.3322429560592	-1.32008	0.4387416093994591	6.030175256180546e-4	0.0034249
chr1	168135965	168137627	1663	*	67.34169022539969	-0.450217	0.4242368006660869	0.21977695081537305	0.23818259949706702
chr1	168178706	168180158	1453	*	266.23021966900626	-1.31064	0.44502162348997826	8.119028706740403e-4	0.00421454
chr1	168225518	168227120	1603	*	165.34350909573286	-1.23584	0.44363770629867605	0.00138282	0.00591767
chr1	168347985	168348855	871	*	33.828661748623816	-1.31297	0.4050514665381163	3.0014994621919684e-4	0.00216817
chr1	168354370	168355664	1295	*	153.9863765818742	-0.928105	0.3999441487119218	0.00922845	0.020485016354963116
chr1	169105883	169107965	2083	*	436.6129902047038	-1.26281	0.43164353794465715	8.695344495772909e-4	0.00442743
chr1	169367372	169369046	1675	*	344.2977257882845	-1.206	0.431503	0.00145877	0.00613886
chr1	169426915	169427657	743	*	24.65452338930697	-1.57415	0.5233211974319069	3.635389591462267e-4	0.00245983
chr1	169484986	169486447	1462	*	171.69503245811194	-1.51159	0.4371214684804823	1.0321005591645136e-4	0.00105794
chr1	169794341	169795777	1437	*	195.9602773361279	-0.934795	0.42295718527602844	0.011607460282870295	0.023862546624702104
chr1	169892806	169894336	1531	*	350.80928855580186	-1.15974	0.42929253854368565	0.00211403	0.00782158
chr1	170074018	170074933	916	*	76.81575491996217	-1.38049	0.4156820104872752	2.0965998614335456e-4	0.00171569
chr1	170531304	170532995	1692	*	332.49914260685966	-1.0704	0.4102896978792974	0.00312439	0.010004440033471415
chr1	171485009	171486769	1761	*	420.20025346070315	-0.976662	0.4529277871276884	0.010617761115139386	0.0224463
chr1	171741235	171742900	1666	*	212.40686596106957	-1.17667	0.44110236957668497	0.00205658	0.00768064
chr1	171781102	171782395	1294	*	142.72499607718353	-1.29978	0.45708890693078635	0.0010361	0.00492485
chr1	171841068	171842079	1012	*	21.34510148785624	-1.76211	0.5366281041825264	9.42688013601925e-5	9.906036522802334e-4
chr1	172143329	172144797	1469	*	51.916433009552755	-0.498457	0.4118610325742809	0.16416907278774762	0.18275307988560288
chr1	172322352	172322914	563	*	12.019789167416048	-1.51986	0.6589368846248055	0.00280168	0.00932266
chr1	172443235	172444191	957	*	122.37217489139576	-0.799389	0.43062668682080485	0.0312965	0.048405080423375484
chr1	172532078	172534221	2144	*	592.8093919397849	-1.09952	0.42568113755111503	0.00311085	0.00998434
chr1	172850554	172851633	1080	*	46.27394876796358	-1.02963	0.6001725138921968	0.024012	0.0399745
chr1	173476232	173478484	2253	*	322.59004743370247	-1.38591	0.43650774898977035	3.3448858608448013e-4	0.00232738
chr1	173714734	173715961	1228	*	161.8155720840732	-1.11561	0.45583579943857666	0.00425616	0.012204986444979374
chr1	173823519	173825904	2386	*	563.1437481276171	-1.26785	0.45702048689487035	0.00146518	0.00614483
chr1	173865774	173869140	3367	*	521.318	-0.743808	0.43361063839028297	0.045153038699414165	0.0632962
chr1	174021202	174022872	1671	*	320.49867204927006	-1.1056	0.4328458393031029	0.00353549	0.010801358590268576
chr1	174158899	174160558	1660	*	205.4562152721918	-1.4378	0.4540301438581697	3.28421595327247e-4	0.00230029
chr1	174990185	174991163	979	*	37.22167860544101	-1.57765	0.46675944805896824	1.4748635905301145e-4	0.00135435
chr1	174998765	175001168	2404	*	469.86828767219737	-1.13695	0.448837	0.00346108	0.010646381894683886
chr1	175022432	175023736	1305	*	154.7245837190788	-0.937632	0.4313596047066698	0.012298647989731185	0.024835613879439545
chr1	176205960	176208027	2068	*	490.065	-1.03935	0.4222892266271895	0.00500476	0.013544080175038298
chr1	178093353	178095620	2268	*	460.2046617765386	-1.19101	0.43500701399161323	0.00181937	0.0070939
chr1	178542258	178543382	1125	*	69.36666623106349	-1.04836	0.44392230761921536	0.00680961	0.0166411
chr1	178724873	178726665	1793	*	387.57392229705414	-1.4871	0.44922270428946814	1.74484921872407e-4	0.00152105
chr1	179025562	179027200	1639	*	284.383	-1.14289	0.4659572454082293	0.00424501	0.012185472344313966
chr1	179081593	179083121	1529	*	147.57405615107407	-0.971794	0.4403937936049093	0.0108015	0.0227125
chr1	179129406	179130416	1011	*	19.048294320276444	-2.36147	0.5576406298689912	1.480266052557688e-6	4.8917436024081925e-5
chr1	179141620	179143276	1657	*	40.382260123957266	-0.639014	0.43995115986668665	0.0863413	0.1050699653271424
chr1	179228719	179230356	1638	*	195.8409103154852	-1.08233	0.4399067678076908	0.00444147	0.012559736178249632
chr1	179293413	179295095	1683	*	213.6048060658806	-1.45162	0.424788	1.4044732831226887e-4	0.0013054
chr1	179365366	179366492	1127	*	94.53734282118587	-1.22307	0.4648218370800689	0.0023826	0.00842488
chr1	179876696	179877824	1129	*	160.63512440308057	-0.822415	0.44010757433795383	0.028055072935119788	0.044655432216120027
chr1	179881788	179883714	1927	*	448.1467618115157	-1.37984	0.4646891995284825	6.391738281310897e-4	0.00355539
chr1	179954140	179955964	1825	*	476.11716146196676	-1.10836	0.4346749874588938	0.00345764	0.010646118304221465
chr1	180154051	180155908	1858	*	188.2389861471388	-0.971348	0.45779711644688054	0.012533661524638506	0.025180816114053935
chr1	180229712	180231675	1964	*	64.0845	-1.18549	0.4421116346915509	0.0022102	0.00804537
chr1	180501729	180503235	1507	*	245.82036019179918	-1.44304	0.4572808505320065	3.22756261792193e-4	0.00227473
chr1	180631874	180633181	1308	*	290.07316413965884	-1.08562	0.43547838300343156	0.00412643	0.011967769638574892
chr1	181021559	181023070	1512	*	258.1838465097684	-1.16707	0.4268761795706303	0.00187834	0.00723565
chr1	181033501	181034191	691	*	16.15935548158766	-1.33933	0.5376387102664033	0.00258678	0.00888124
chr1	181088248	181090914	2667	*	443.2139701290887	-0.813404	0.4127501795066359	0.023837171871755006	0.0397701
chr1	181104504	181105769	1266	*	76.72904005990449	-1.09397	0.4193148901114497	0.00311439	0.00998871
chr1	182029289	182030323	1035	*	40.650195891471434	-0.993292	0.4497438427829101	0.0099192	0.021455740061085467
chr1	182390933	182392110	1178	*	46.4216	-0.45841	0.4057349053186379	0.19224489724832058	0.21075237540228706
chr1	182588672	182589330	659	*	14.657240070831618	-0.593921	0.4536918333309545	0.12108693622513308	0.14003126479301645
chr1	182839062	182840852	1791	*	330.6471469674433	-0.944305	0.4378168567056832	0.012756054900069933	0.025504693489151454
chr1	183022296	183024862	2567	*	430.44108412690457	-1.34725	0.415875	2.9476491100933404e-4	0.00214615
chr1	183471038	183473396	2359	*	359.5702069230143	-1.04184	0.4387953914683434	0.00619532	0.015586666314332183
chr1	183633737	183636441	2705	*	630.2932976775289	-0.940317	0.43450223488693746	0.012180976139409607	0.024684210283936144
chr1	183804729	183805826	1098	*	26.657543952778525	-1.94897	0.4887334835362866	7.366329337789216e-6	1.5808303645963877e-4
chr1	184051375	184052703	1329	*	172.19368660136658	-1.2674	0.44907335589494973	0.00129382	0.00566807
chr1	184386240	184388003	1764	*	84.36255623583632	-0.777958	0.445966	0.042516982821434575	0.060488531977624785
chr1	184753898	184755484	1587	*	350.32235457513895	-1.4068	0.44383781417765755	3.401576930277627e-4	0.00235817
chr1	184972753	184974613	1861	*	141.41983599311058	-2.06391	0.4712016287350642	1.4828853461792792e-6	4.8917436024081925e-5
chr1	185045214	185046743	1530	*	220.00725115922873	-1.02825	0.43610400094569607	0.00654505	0.016190204212748062
chr1	185155988	185157869	1882	*	562.216	-1.28255	0.4132279347221353	5.028805410223352e-4	0.00304843
chr1	185257324	185257826	503	*	10.17452767522994	-1.3149	0.5382585478435453	0.00376123	0.011222504227340033
chr1	185315548	185317706	2159	*	445.2071367960604	-0.997428	0.41348095924976747	0.00602776	0.0152816
chr1	185733627	185734808	1182	*	13.04812746402366	-1.81573	0.5245575309267647	7.655674185019236e-5	8.589841279700213e-4
chr1	186374055	186376421	2367	*	639.0146285477354	-0.927626	0.43404805116157236	0.014251633561457897	0.027542212878816356
chr1	186680095	186681323	1229	*	37.48350384315581	-0.835689	0.46695002199855984	0.0349561	0.0524722
chr1	186828920	186829345	426	*	9.068649859211108	-0.956328	0.6476787233456166	0.048441427633003284	0.066803
chr1	187072274	187073498	1225	*	110.65776050999781	-1.17124	0.4039861807778425	0.0011325	0.00523268
chr1	187270074	187270668	595	*	5.68698	-2.25336	0.5961353677450149	1.3393748557557144e-5	2.466457900371567e-4
chr1	187641211	187642065	855	*	23.397675874685888	-2.18926	0.4427884988174008	8.535229139512963e-8	5.564483983087219e-6
chr1	188013240	188014046	807	*	20.733084710112546	-2.49024	0.4773872042759861	7.874723300057875e-9	9.586256081026205e-7
chr1	190442940	190443519	580	*	10.850493701475678	-2.54749	0.6234213898719215	1.6277251772712179e-6	5.260088930996193e-5
chr1	190474183	190474911	729	*	32.476042410614816	-2.52089	0.48902204919363734	1.0080520709372053e-8	1.1093411430249756e-6
chr1	190478066	190479179	1114	*	46.64200662879149	-1.89901	0.4227531233535462	8.519293635505278e-7	3.219544045329962e-5
chr1	191641490	191642062	573	*	8.35784	-3.44662	0.6665661901987234	1.1744970595293044e-8	1.2622173086628993e-6
chr1	191731289	191733071	1783	*	132.9094609096571	-3.25519	0.42503190990495093	5.064652792714806e-16	1.9945104538176542e-12
chr1	191733184	191733897	714	*	48.86110251106268	-2.92781	0.45839730620189006	4.052413999059812e-12	2.064629887817288e-9
chr1	192739077	192740110	1034	*	42.43484900664381	-2.1517	0.4263806577011529	3.020473719515619e-8	2.5647923756578307e-6
chr1	192808435	192809855	1421	*	102.17794009277041	-1.50443	0.42030449775942114	7.35563634746826e-5	8.347257217634325e-4
chr1	193058465	193060585	2121	*	481.5389237480528	-1.30656	0.4426387916181996	7.967656047398584e-4	0.00416742
chr1	193104390	193105714	1325	*	216.31392498342097	-1.71548	0.4496012453717901	1.9007104013053436e-5	3.1312781174079406e-4
chr1	193115395	193116098	704	*	12.674254741799372	-0.871761	0.6811993208101925	0.067167	0.0857892
chr1	193121592	193123275	1684	*	426.8337247752858	-1.18618	0.43036153338159944	0.00180414	0.0070565
chr1	194278940	194279563	624	*	12.768042484797043	-3.90088	0.5775503161066367	1.000248500094006e-12	6.879709183646573e-10
chr1	194357462	194358775	1314	*	47.93929303421379	-1.38707	0.4117140637606009	1.6360831205148308e-4	0.00145575
chr1	194858522	194860591	2070	*	213.7658640476804	-2.27289	0.423592	4.2135827548567305e-9	6.101267829032546e-7
chr1	196494254	196495313	1060	*	15.382677745323434	-2.28617	0.6809805455178793	3.5282873728781795e-5	4.937448738688935e-4
chr1	196558203	196558744	542	*	8.295828611969597	-2.15821	0.6529926034704304	5.245789224347703e-5	6.495146405952026e-4
chr1	196607571	196609291	1721	*	92.67089851519178	-1.77569	0.4694481910154773	1.6308191907800425e-5	2.832518786410387e-4
chr1	196786447	196787111	665	*	9.165964209417682	-1.7505	0.5321450745585418	1.3680661162307882e-4	0.00128021
chr1	196933355	196934189	835	*	15.799957071033072	-2.31242	0.5089898052440808	3.8230391800230557e-7	1.7688210982653654e-5
chr1	197145122	197147215	2094	*	477.4928782405536	-1.74167	0.4949504321983968	NA	NA
chr1	197200368	197202298	1931	*	392.56558217089184	-1.72472	0.4270086866061408	7.925998333375074e-6	1.6773851242139618e-4
chr1	197774512	197775708	1197	*	80.82211156768743	-1.33071	0.4508381502289043	8.156711280494984e-4	0.00423091
chr1	197902204	197903355	1152	*	98.0109	-1.20415	0.4207593408803135	0.00126425	0.00560639
chr1	198156385	198159467	3083	*	574.7195315275532	-1.36245	0.44005015278922843	4.400087786099888e-4	0.00279702
chr1	198935150	198937471	2322	*	350.6268845299539	-0.704852	0.38028299300974666	0.0369909	0.054610208178430944
chr1	199931987	199932629	643	*	13.25403844746235	-1.00697	0.46442101636790767	0.00987754	0.021398856779789324
chr1	200302158	200303081	924	*	20.511588776423235	-1.17519	0.5133097143083809	0.00654497	0.016190204212748062
chr1	200409320	200410594	1275	*	211.9760869792556	-1.41653	0.4305406884199388	1.8668309323945494e-4	0.0015892
chr1	200411606	200412630	1025	*	103.41732012585348	-1.86034	0.46381360248333037	8.775542073725018e-6	1.7951250465584288e-4
chr1	200619894	200621525	1632	*	154.0246121734688	-1.6437	0.4934167257454394	1.30860380257066e-4	0.00124177
chr1	200669182	200670600	1419	*	191.1060325233404	-1.81751	0.4862508565230114	1.8550117382969136e-5	3.079206363865214e-4
chr1	200738785	200740530	1746	*	326.2992868653731	-1.14765	0.44809130462594843	0.0032497	0.0102647
chr1	200891011	200891665	655	*	10.781711401362653	-0.916703	0.49127648976566973	0.024113089938030855	0.040089396324335565
chr1	201153689	201154569	881	*	103.76366570051587	-0.533164	0.4294302093222459	0.15012155948428565	0.16863238382049925
chr1	201170567	201171504	938	*	35.07890332417134	-1.31762	0.5107933196814085	0.00219791	0.00801762
chr1	201467829	201469442	1614	*	47.66366133437933	-0.0654171	0.38732961726497855	0.8449672711900913	0.8518893966653723
chr1	201505961	201507191	1231	*	66.8365	-0.566371	0.44277936378416055	0.12565171928171273	0.1444238845621023
chr1	201538803	201540748	1946	*	316.89203697169427	-1.13244	0.4445822561162247	0.00353682	0.010801358590268576
chr1	201829065	201830258	1194	*	189.84429174278085	-0.7431	0.4503139693551913	0.0516135	0.0700691
chr1	201888611	201889203	593	*	19.862487075051327	-0.744472	0.5564417563569054	0.0882843	0.10699904576792237
chr1	201954796	201956319	1524	*	259.1165982998812	-0.686711	0.4288759189367701	0.0637875	0.0825165
chr1	201982534	201983782	1249	*	187.75512235080262	-0.838114	0.4221484182997386	0.022921041128686113	0.0386305
chr1	202034864	202035378	515	*	7.390590967673222	-0.477964	0.47942541550507084	0.22879851622440434	0.2472389936514459
chr1	202143525	202145102	1578	*	101.97844168224131	-0.625004	0.4397140172571555	0.094414	0.1132211373967496
chr1	202235958	202236484	527	*	9.576110297405897	-0.650415	0.49654450596461963	0.1101398711865048	0.1290201880304488
chr1	202340861	202342406	1546	*	166.7632840794063	-1.19944	0.4606334484937235	0.00265149	0.00902597
chr1	202348473	202349799	1327	*	201.19275776235668	-1.08047	0.459158	0.00607682	0.015370653601822925
chr1	202806254	202808563	2310	*	435.46202338905886	-0.862104	0.4460009243638733	0.0237004	0.0396092
chr1	202810503	202811318	816	*	117.63234786990164	-1.53015	0.5084335230937435	3.2320639497877417e-4	0.00227535
chr1	202860918	202862140	1223	*	78.36243452932294	-0.757226	0.4433012331305514	0.0469935	0.0652906
chr1	202888181	202889287	1107	*	225.34539981728759	-1.38034	0.44094481091372884	3.912260198220962e-4	0.00258985
chr1	202926429	202927585	1157	*	137.81474054143223	-1.20412	0.44887117932610426	0.00214826	0.00789512
chr1	202957207	202958738	1532	*	177.31224879802843	-0.663996	0.42190960382778264	0.0703064	0.0890219
chr1	202966558	202968030	1473	*	119.18111738420151	-1.21365	0.45385319458416135	0.00194655	0.00740098
chr1	203006629	203008244	1616	*	252.69526315296176	-0.742474	0.4444171490743762	0.05142	0.06986
chr1	203267376	203267696	321	*	4.720838461186951	-0.50279	0.5382101428752647	0.22485113710060112	0.2432176989663312
chr1	203305304	203305911	608	*	12.45169655558547	-0.169782	0.4784725185560499	0.661315	0.6748055391105718
chr1	203327214	203327986	773	*	9.740410462440904	-0.0577349	0.46680865202480487	0.8770528004149245	0.8830872729108258
chr1	203626678	203628481	1804	*	103.39715293366318	-0.506401	0.4047897004518196	0.1536011125607371	0.1721333526994297
chr1	203795461	203796873	1413	*	271.8709521129546	-0.694628	0.418208	0.0553104	0.073955
chr1	203861406	203862636	1231	*	188.44929953459967	-0.851047	0.4309517223276303	0.022021073431484187	0.0375182
chr1	204073100	204074943	1844	*	156.756	-0.909241	0.458136	0.019027036482154112	0.0338904
chr1	204080245	204080505	261	*	5.367635276417582	-0.320587	0.5260550643300468	0.4371848895705522	0.45515139188167075
chr1	204151477	204152184	708	*	12.604307967505488	-0.515673	0.5722457228266394	0.2232148558881534	0.2416932183745367
chr1	204407966	204412321	4356	*	1014.4157383827525	-0.569911	0.4134259460173992	0.1119201356951392	0.13080487566884746
chr1	204417148	204418030	883	*	12.71059368516691	-0.183481	0.46006676962153537	0.6252403789789709	0.6399885894214393
chr1	204493829	204495184	1356	*	69.87011579605151	-1.07182	0.4506859318184546	0.00627005	0.0157077
chr1	204506231	204508237	2007	*	151.35916555662604	-0.921953	0.4173424818649167	0.012194663125390933	0.024701779701498703
chr1	204516044	204517221	1178	*	173.326	-0.834365	0.4321329914270519	0.025339113669058527	0.0414909
chr1	205121101	205122647	1547	*	244.33558988384988	-0.914569	0.45197760272138177	0.018052590720158974	0.0325937
chr1	205210590	205211832	1243	*	184.85119650905168	-1.06841	0.534005	0.013437120240180544	0.0264285
chr1	205227559	205228556	998	*	49.26692332051062	-1.12207	0.4636988737342458	0.00446421	0.012596844490091528
chr1	205319767	205321856	2090	*	472.3468021659888	-0.791761	0.44471610916534604	0.0376765	0.055342014969338924
chr1	205630672	205632384	1713	*	258.22504383329687	-1.26449	0.4641909636569464	0.00160593	0.00650351
chr1	205679556	205680866	1311	*	28.42853258752229	-0.480293	0.42988374226545584	0.19295640147435958	0.21141443717095104
chr1	205748475	205750634	2160	*	473.4222068059097	-0.858858	0.42288998346484574	0.0197045	0.0347684
chr1	205774575	205775506	932	*	61.55678730769769	-1.22075	0.46407318312101586	0.001983	0.00749154
chr1	205812321	205813801	1481	*	146.40302775585027	-1.08452	0.4368154304961144	0.00441587	0.012504047034038106
chr1	206052772	206054113	1342	*	96.6464	-2.1328	0.4546420860944041	3.008709772351563e-7	1.4834341085472438e-5
chr1	206202919	206204334	1416	*	263.9344719384183	-1.36364	0.444136	5.022266812545141e-4	0.0030478
chr1	206470412	206470994	583	*	12.688118458725267	-0.572183	0.5035452616935924	0.1478382381513195	0.16640723377870478
chr1	206611705	206612927	1223	*	95.87918715875537	-1.021	0.44370870722064154	0.00767452	0.017990919549424497
chr1	206635261	206636510	1250	*	235.42539148774483	-0.920693	0.44786	0.016071085461358412	0.0299842
chr1	206684615	206686659	2045	*	237.056	-0.587415	0.4248832853749487	0.104986	0.12386869389369437
chr1	207050038	207051247	1210	*	314.66606164438593	-0.51934	0.4074462702810199	0.14163936260598392	0.16023724943018003
chr1	207052758	207053512	755	*	114.25323595012371	-1.13757	0.4821156342126877	0.00500152	0.013543498287228109
chr1	207320957	207322401	1445	*	128.63684547313989	-1.24646	0.44735599329545195	0.00131992	0.00574031
chr1	207751415	207753100	1686	*	243.16848218400318	-0.880922	0.4176795702183904	0.015456231836737385	0.029155488987728618
chr1	207868331	207869451	1121	*	29.424455797767425	-0.416231	0.4594739416350196	0.2726209165685558	0.29082383313819726
chr1	209783951	209784733	783	*	44.14178943265045	-0.452159	0.41561809876610784	0.20695188414324345	0.22534869930138976
chr1	209827668	209828966	1299	*	121.44503854780547	-0.890004	0.44700804662170257	0.020143584049696142	0.0352899
chr1	210052244	210052666	423	*	16.27319894245111	-2.26708	0.5251458669320125	8.371651377083863e-7	3.1724638111064907e-05
chr1	210232264	210234350	2087	*	415.36253815247295	-0.848109	0.43342998007464845	0.023298766280071367	0.0390803
chr1	210328556	210329588	1033	*	66.17730023364093	-1.88339	0.511919	1.8295104828399552e-5	3.067456384935937e-4
chr1	211133625	211134099	475	*	8.591448249361227	-0.0772129	0.4650036636258313	0.8358884844742491	0.8433063434123778
chr1	211258501	211260984	2484	*	617.2019282867766	-1.08772	0.42017166064772615	0.00332506	0.010409417547362892
chr1	211326546	211327668	1123	*	46.77543395409857	-1.43488	0.48453266424835373	5.708848079154034e-4	0.00330656
chr1	211382337	211383565	1229	*	121.29155563600024	-1.46123	0.4631932085235348	3.376172443196818e-4	0.0023444
chr1	211416316	211417073	758	*	18.204252346222717	-1.82021	0.48871515861212267	2.4926238210014385e-5	3.8183221917255887e-4
chr1	211515387	211515701	315	*	9.898581280844253	-1.9306	0.5333605518461437	3.4337180598193986e-5	4.829675422379923e-4
chr1	211577496	211579713	2218	*	498.6637813212971	-0.851617	0.4269798408349027	0.021335523696901063	0.0366269
chr1	211674670	211676099	1430	*	148.44475104467762	-0.845793	0.5156529156604444	0.044619125780642276	0.0627342
chr1	211829181	211831084	1904	*	209.855	-1.35992	0.5415272921498033	0.00237525	0.00840597
chr1	212034655	212036856	2202	*	409.1225315566496	-1.91267	0.4899478842677118	NA	NA
chr1	212284727	212287073	2347	*	717.5348148705602	-1.28252	0.43047318043513544	7.924448717517962e-4	0.00415271
chr1	212414143	212415151	1009	*	84.70664480926507	-0.606428	0.42766401669604825	0.098512	0.11733747256005944
chr1	212432510	212433637	1128	*	73.59385498428999	-0.806806	0.45552211958792793	0.0355053	0.0530363
chr1	212558679	212559094	416	*	10.507513039031787	-1.51505	0.5187544797282503	6.225719446990155e-4	0.00349698
chr1	212608151	212610119	1969	*	197.57209208786963	-1.14005	0.44088664780556835	0.00303393	0.00983272
chr1	212665402	212665893	492	*	11.822339021828409	-1.21911	0.4924539042428349	0.00355642	0.010835458571131508
chr1	212699157	212700482	1326	*	36.411529608267685	-0.833598	0.4884222349375584	0.0375636	0.055242049808425224
chr1	212790689	212792471	1783	*	306.9025175340386	-1.03982	0.4307765077028118	0.0057435	0.0148148
chr1	212857648	212859246	1599	*	262.15618654341864	-1.18045	0.4165912597308224	0.00135597	0.00584177
chr1	213014734	213016631	1898	*	311.41146790926405	-1.35622	0.4278295567247175	3.8551377741345255e-4	0.00256931
chr1	213050988	213052068	1081	*	116.79005643940093	-1.03196	0.4456008974823396	0.00722331	0.017334936300055857
chr1	213987836	213988333	498	*	7.604156490208131	1.6751341258998116	0.6630174105937777	0.00166533	0.00666519
chr1	214280519	214282356	1838	*	151.6416273848039	-1.29015	0.44974746045059627	0.00110631	0.00514656
chr1	214549283	214552404	3122	*	789.3857348410285	-0.934407	0.4341020024145639	0.013079573293624741	0.025947881486458314
chr1	214566619	214567133	515	*	7.348396726956388	-1.33997	0.6579089205924039	0.00634561	0.0158508
chr1	214602838	214604580	1743	*	292.51023226675983	-1.30432	0.5009213493100466	NA	NA
chr1	215566913	215568607	1695	*	315.0018379626042	-1.30335	0.4339986523833908	7.175323310585287e-4	0.00387529
chr1	216600752	216601590	839	*	28.88787086153991	-1.02346	0.4899358052400839	0.013698214646183371	0.026762198646910727
chr1	217089261	217090198	938	*	13.691607932592929	-1.41398	0.47280242006018086	6.24461948845651e-4	0.00350045
chr1	217630240	217631736	1497	*	169.72239827649082	-0.850118	0.4307020360535288	0.022885485494656542	0.038589450657574825
chr1	218284873	218286344	1472	*	112.75713797306888	-0.831648	0.4226763505109372	0.023328669476211237	0.0391242
chr1	218345313	218348625	3313	*	450.5101693361639	-1.25473	0.43079080676882875	8.668869088840603e-4	0.00442318
chr1	219173591	219174836	1246	*	127.27700093086847	-1.1671	0.4375069908856167	0.00236349	0.00838591
chr1	220045400	220046758	1359	*	218.13286519189975	-1.13082	0.4623590995438872	0.00452835	0.012701677616542898
chr1	220089071	220090321	1251	*	139.7745466325286	-1.42352	0.4393229522496603	2.5510688732712953e-4	0.00195155
chr1	220093969	220094995	1027	*	244.79824553552328	-1.15937	0.410825	0.00153001	0.00631845
chr1	220271469	220272781	1313	*	125.90487813446907	-1.1016	0.4137302062066296	0.00243957	0.00856746
chr1	220528154	220528818	665	*	5.00812	1.0086224765070468	0.8524002649059645	0.0630845	0.0817899
chr1	220879047	220880444	1398	*	146.18735503035154	-0.860686	0.4292932851082069	0.020982471235104754	0.0362197
chr1	221741297	221743514	2218	*	326.57331755159214	-1.43538	0.42720261507577595	1.6875749551569354e-4	0.00149128
chr1	222465088	222466018	931	*	17.70432470767973	-0.787584	0.40737219389729523	0.027466080265131823	0.0439636
chr1	222589107	222590451	1345	*	152.7664327928045	-1.23426	0.4406898394870109	0.00144508	0.00610147
chr1	222617620	222619265	1646	*	154.57815474515078	-0.986607	0.4305383739171624	0.0082442	0.018872900775265215
chr1	222643531	222645066	1536	*	183.65444841137915	-1.45614	0.43732799986748877	1.915119170295741e-4	0.00161646
chr1	222711207	222713875	2669	*	1002.8059809654377	-0.968663	0.41756092507349896	0.00766385	0.017975089978693633
chr1	222814728	222815769	1042	*	64.60339060801856	-1.20508	0.4597906084606536	0.00227421	0.00819597
chr1	223701079	223702822	1744	*	49.391730902448096	-0.356351	0.4128452208158978	0.3178799391207011	0.33616111687576783
chr1	223712251	223714023	1773	*	224.2833475147543	-0.888013	0.47629323493826003	0.0243618	0.0403722
chr1	223844536	223846612	2077	*	332.23937220371744	-1.37624	0.45362230123750424	5.320567229377479e-4	0.00316291
chr1	223992196	223994032	1837	*	306.7195473397003	-0.849686	0.4195604963027965	0.020612766198192693	0.0357385
chr1	224113825	224115279	1455	*	237.5654742438502	-0.766435	0.421617	0.0362173	0.0537999
chr1	224182796	224184400	1605	*	310.29559323876873	-0.958673	0.42389410135727185	0.0095429	0.020903206825946114
chr1	224329291	224330876	1586	*	355.8772188928057	-1.07538	0.43360587435662845	0.00458767	0.012818130351818552
chr1	224356762	224357838	1077	*	172.3183222818308	-0.753018	0.40762541690895815	0.0355457	0.0530735
chr1	224432993	224435512	2520	*	341.65676810956535	-1.043	0.42705584647655664	0.00523721	0.013934833222691794
chr1	224929411	224930995	1585	*	115.60899504638184	-1.15326	0.4357133998186989	0.00256292	0.00883108
chr1	225426568	225428844	2277	*	440.489	-1.26283	0.4391447845534494	0.00111263	0.00516724
chr1	225651502	225654297	2796	*	597.4677017280585	-1.20295	0.4229977642644726	0.00133877	0.00579307
chr1	225777397	225778906	1510	*	311.06387300596026	-0.937024	0.4512806770708709	0.0150661	0.028586827800682665
chr1	225809810	225810687	878	*	36.16399218014869	-1.07745	0.4505970617830819	0.00501602	0.013558718474015382
chr1	225881767	225883407	1641	*	155.64758303585594	-1.08363	0.473254	0.00704054	0.017030019570648088
chr1	225923471	225924627	1157	*	182.12018772459777	-0.679304	0.4160991881807656	0.060664988262496125	0.0792505
chr1	225998275	225999772	1498	*	187.97795714735736	-1.11907	0.4675634579975873	0.00458587	0.012818130351818552
chr1	226061815	226064434	2620	*	807.5435819320302	-0.710136	0.4135678525804156	0.048957354411256766	0.0673012
chr1	226082932	226084008	1077	*	65.96435482536381	-0.831981	0.4441920976833205	0.028748085599931868	0.045455019024443995
chr1	226109620	226110660	1041	*	22.893135936704784	-0.934922	0.45299744868739544	0.016168950693427792	0.0301124
chr1	226121691	226122492	802	*	16.416395913749597	-0.99047	0.5200702937011906	0.019826941254664523	0.034927
chr1	226185635	226187282	1648	*	227.8717238705895	-0.794159	0.422712	0.0315076	0.0486194
chr1	226308210	226309805	1596	*	180.79562586825003	-1.2486	0.4878843252202943	0.00273468	0.00920475
chr1	226406856	226408254	1399	*	200.1231804994517	-1.0285	0.42915442790762115	0.00594525	0.015142174710500264
chr1	226870251	226871080	830	*	25.67044992994818	-0.966823	0.4861915356518991	0.016910232912534007	0.031116186409005937
chr1	226939376	226940830	1455	*	115.5059350754542	-1.49169	0.4677653561309229	2.0518160370627356e-4	0.00169011
chr1	227316038	227318894	2857	*	580.1063694351749	-1.16118	0.422404	0.00195653	0.00742046
chr1	227563462	227564336	875	*	86.78760115927858	-1.01352	0.4192915606874791	0.00602098	0.015270621723985953
chr1	227734476	227736114	1639	*	214.32219899571697	-0.739878	0.4467699034700532	0.048039	0.0663412
chr1	227788147	227788778	632	*	13.748901044040416	-0.0136863	0.4536809676487734	0.9696160324798687	0.9707451341188554
chr1	227947256	227948665	1410	*	29.155640972101562	0.3522524672765385	0.4471517626748099	0.34271225356513385	0.3610868382385096
chr1	228081988	228084135	2148	*	479.788	-0.71026	0.4284848151983942	0.053190691776072656	0.0717274
chr1	228102396	228103793	1398	*	194.36271073325975	-0.510951	0.4300655076750452	0.1656217078093654	0.1841937272718595
chr1	228108709	228110291	1583	*	229.08248517114305	-0.557906	0.39840029081046313	0.10619781001227455	0.12506267224799664
chr1	228139680	228141353	1674	*	276.77059615850953	-0.670349	0.4436033513932325	0.0768702	0.0954442
chr1	228165267	228166669	1403	*	121.81877011767237	-0.90836	0.4578258989042902	0.020239502848757848	0.035338279941272685
chr1	228213209	228213868	660	*	12.515544339726825	-0.909679	0.5393834824600587	0.0289086	0.045631072170482526
chr1	228405763	228407689	1927	*	297.26643726043324	-0.475334	0.40424296901319723	0.1793376077812117	0.1978322480062829
chr1	228486362	228488165	1804	*	317.5180979316253	-0.804814	0.43512951137896333	0.0313072	0.0484162
chr1	229271100	229272146	1047	*	117.40286650451866	-0.899103	0.44992370647341184	0.0199721	0.0350966
chr1	229341274	229343219	1946	*	279.09461348524457	-1.4457	0.4437975972426677	2.4177363957624025e-4	0.00187688
chr1	229507466	229508875	1410	*	204.86823300609424	-0.915838	0.4667140357458751	0.0202099	0.0353249
chr1	229557693	229559589	1897	*	303.1852327268601	-1.12079	0.42603730259574935	0.00290545	0.00955466
chr1	229625035	229627211	2177	*	417.0155763331723	-1.14936	0.46285815399928193	0.00390109	0.011513271257965961
chr1	230066687	230069089	2403	*	326.26672290990274	-1.26166	0.4464998123093275	0.00118996	0.00539878
chr1	230084443	230084804	362	*	8.81664	-0.508832	0.530457	0.21871485056802234	0.23710627192164202
chr1	230104612	230105102	491	*	10.975144435011785	-1.71312	0.5921866502609598	3.880926175143996e-4	0.00257779
chr1	230642305	230643438	1134	*	157.81286723158297	-0.749508	0.4347682549142869	0.0447004	0.062828
chr1	230867159	230869000	1842	*	171.9521718685296	-0.774467	0.4252927640122999	0.036646	0.054239583736022924
chr1	230977881	230979697	1817	*	258.0174155247108	-1.06936	0.44914543027539977	0.00577109	0.014835928960357226
chr1	231038997	231040504	1508	*	138.50984729363563	-1.04773	0.4631495335567174	0.0078596	0.018269113362465273
chr1	231139963	231140483	521	*	9.711980955464487	-1.27927	0.5130639574977085	0.00315475	0.0100735
chr1	231240515	231242086	1572	*	296.13599546977224	-1.02791	0.4340696099511154	0.00624458	0.0156638
chr1	231337066	231339265	2200	*	670.2719954442266	-0.954111	0.43723383966294416	0.011325122833347199	0.023462106881856033
chr1	231395403	231396094	692	*	22.69784045323436	-1.92964	0.5774201449182415	6.4692696820977e-5	7.593295882547293e-4
chr1	231420204	231422916	2713	*	819.4060065964314	-1.41156	0.4602529399719281	4.424585303875286e-4	0.00280353
chr1	231528119	231529285	1167	*	189.60040381777515	-1.3233	0.44984472912962065	8.219627782258716e-4	0.00424729
chr1	231603551	231604148	598	*	19.982344045448453	-1.3169	0.5045679852829066	0.00183936	0.00714148
chr1	231626333	231627628	1296	*	52.74343721916519	-0.814609	0.43281	0.0303738	0.0473576
chr1	232629762	232630817	1056	*	25.909511127291296	-0.385811	0.39523886514996254	0.26704305433281805	0.28531605867201904
chr1	232950040	232951536	1497	*	136.6665285088754	-1.08423	0.4330103628208063	0.0038439	0.011398305869506575
chr1	233294868	233295963	1096	*	53.51574931096452	-1.22775	0.5939198923406358	0.00735511	0.0175077
chr1	233327145	233328978	1834	*	140.938	-1.52571	0.43651536580067085	8.628961961424476e-5	9.361198796636836e-4
chr1	233904371	233906296	1926	*	186.20705637686905	-2.59972	0.4657957010036049	1.5624150375349508e-9	2.8656775008441043e-7
chr1	234326359	234326762	404	*	8.427507391031975	0.0602758	0.4844661679937753	0.878101	0.8840135764254702
chr1	234372805	234374242	1438	*	279.8452591755298	-0.936386	0.42936762109377447	0.011698011264592533	0.023999678293174478
chr1	234477860	234479189	1330	*	108.94346765490418	-1.75671	0.469246	1.8748090513629324e-5	3.096023206548439e-4
chr1	234599613	234600474	862	*	38.33929676653043	-2.19869	0.442954	7.440734150617546e-8	4.9806172964575954e-6
chr1	234608277	234611349	3073	*	256.5733520064307	-1.18496	0.44768705646455936	0.00233203	0.00832657
chr1	234723430	234724334	905	*	9.46749	-0.332906	0.458806	0.3860061075098478	0.4043173695960912
chr1	235127350	235129141	1792	*	288.75536888665306	-0.777931	0.4457666462277882	0.04047	0.058324358758991036
chr1	235160454	235161750	1297	*	142.1159508738025	-1.01778	0.43949439235728327	0.00738339	0.0175416
chr1	235326748	235329715	2968	*	989.2657903518494	-1.11209	0.4487048195901557	0.0040131	0.011728115320146374
chr1	235367156	235368382	1227	*	124.94583303784698	-1.28328	0.46860179796559653	0.00144504	0.00610147
chr1	235503326	235505657	2332	*	600.2145427465603	-1.12864	0.4326903997480504	0.00310011	0.00996624
chr1	235865755	235867563	1809	*	257.6410015508422	-1.50105	0.4547116308205223	1.7797120127145252e-4	0.0015407
chr1	235910523	235911100	578	*	12.600629649588758	-1.19523	0.8037898488744947	0.0287214	0.0454232
chr1	236063846	236065512	1667	*	105.68676647206662	-0.991563	0.44148965611044505	0.00934653	0.020643987586173036
chr1	236141533	236143048	1516	*	32.557247195918364	-0.547831	0.43211631327985595	0.14169456137010736	0.1602656130740994
chr1	236281181	236282452	1272	*	101.37386731323137	-0.914661	0.4207943586339138	0.013242799558778183	0.026166037163250888
chr1	236394783	236395943	1161	*	40.7471	-1.089	0.4575301567727237	0.00572375	0.014788685690619058
chr1	236523741	236524999	1259	*	91.1703	-1.0064	0.45420819162823284	0.00916169	0.0203682
chr1	236603689	236604890	1202	*	148.39479641614741	-0.876399	0.45816022115712685	0.0239161	0.0398679
chr1	236794994	236796506	1513	*	261.34559373297503	-1.45207	0.4276022176099371	1.5242476750626507e-4	0.00138411
chr1	237669271	237669839	569	*	7.303541066417274	-1.31778	0.6033745627834199	0.00597325	0.015179755655570223
chr1	238484674	238486270	1597	*	119.28733670374646	-0.747665	0.3919658507761142	0.0317179	0.048875517499953926
chr1	239386198	239388022	1825	*	69.2433	-1.33479	0.45453884466463446	6.079849581814632e-4	0.003446
chr1	239407972	239408893	922	*	44.07658096179621	-1.87931	0.47293227363655627	1.0829456260985315e-5	2.0864145703937534e-4
chr1	240030966	240031538	573	*	15.70444346864505	-1.86967	0.7108326155381453	7.196170189387013e-4	0.00388198
chr1	240091532	240094478	2947	*	506.161	-1.50866	0.463462	2.043817309162334e-4	0.00168655
chr1	240405786	240407575	1790	*	142.3390380030483	-1.4028	0.4147706978623621	1.6033702899193419e-4	0.001435
chr1	240492991	240493376	386	*	5.839849928659349	-1.10098	0.562436	0.015066480194456916	0.028586827800682665
chr1	241518628	241520301	1674	*	245.37472569727535	-1.47181	0.4366725805084789	1.564580402886741e-4	0.00141223
chr1	241531494	241532269	776	*	25.480782638173565	-1.28575	0.39519174805347496	3.064542462454028e-4	0.00219138
chr1	241639022	241640530	1509	*	199.65431561105396	-1.20788	0.4284223871006773	0.00135256	0.00583073
chr1	241847630	241848945	1316	*	146.2527161063455	-0.986316	0.440803	0.010065289726538522	0.021640844870000613
chr1	241944530	241945480	951	*	22.770287640002007	-1.38028	0.4495358156296846	4.946563404317122e-4	0.00301217
chr1	243253913	243256340	2428	*	705.16	-1.32183	0.42017896189601134	4.590221042888704e-4	0.00287007
chr1	243268473	243269554	1082	*	10.797282506498352	-1.83383	0.5925994906224128	2.2586240407089744e-4	0.00179386
chr1	243848987	243851354	2368	*	450.68432025885204	-1.63613	0.4740958882254282	7.079172831918798e-5	8.108334843952954e-4
chr1	243917413	243918076	664	*	7.964447414056304	-1.62694	0.5547436200201675	5.126940568527318e-4	0.00308379
chr1	244047439	244050050	2612	*	383.0671015212659	-1.21977	0.46791988915642563	0.00235631	0.00837554
chr1	244268889	244269644	756	*	10.648211488703252	-1.22801	0.566239	0.00431545	0.012308396563874766
chr1	244450616	244452342	1727	*	243.62736004518516	-1.4223	0.46458042926344395	4.586859350996417e-4	0.00287007
chr1	244461173	244461790	618	*	18.8815	-1.78962	0.48674933854733204	3.4583882038164205e-5	4.849499299867348e-4
chr1	244652745	244654313	1569	*	255.79218393056394	-1.18807	0.4484877074258332	0.00232138	0.00830938
chr1	244834655	244836721	2067	*	407.2402485358087	-1.40144	0.46136076204130444	5.270438108647624e-4	0.00314671
chr1	244862365	244864994	2630	*	706.0217992885626	-0.828763	0.44020585515094396	0.028337	0.044980758845373864
chr1	244969701	244971647	1947	*	337.11457402143833	-1.61053	0.46899978584052254	8.975411277476766e-5	9.578414083240527e-4
chr1	246506347	246507548	1202	*	71.60728890177154	-1.16069	0.46243022541025713	0.003429	0.010587949965676118
chr1	246565320	246567482	2163	*	492.4296488207263	-1.2306	0.44373050060259633	0.00150725	0.00625828
chr1	246723902	246725229	1328	*	128.1850480454874	-1.48809	0.41379996541757635	6.429691903111978e-5	7.55955912984687e-4
chr1	246930548	246932321	1774	*	379.68015256600944	-0.855507	0.43730502646726976	0.0222849	0.037845811354991786
chr1	247006901	247008285	1385	*	101.01844431242165	-1.12007	0.43691054988176253	0.00319937	0.010159417504441052
chr1	247077908	247079110	1203	*	136.74200683615547	-1.136	0.42051211835301205	0.00214078	0.00788447
chr1	247103600	247104590	991	*	102.34432596141053	-0.854549	0.45462447122584393	0.025524185926392867	0.041709515514785016
chr1	247127615	247128057	443	*	7.170744780927716	-1.35661	0.5429824353543076	0.00276351	0.00924845
chr1	247210024	247210997	974	*	89.60366873116082	-0.800791	0.4257159794859632	0.029687316106755797	0.046487
chr1	247330722	247332549	1828	*	191.2067333877824	-0.697626	0.4249032932123766	0.0558647	0.0745369
chr1	247639484	247640388	905	*	43.11695271590863	-2.27566	0.4215700804829879	6.983327157262201e-9	8.732968034118076e-7
chr1	247856958	247858532	1575	*	96.06253808209567	-1.12292	0.4523641119698533	0.00395034	0.011616276158506923
chr1	247906508	247907085	578	*	10.51388169099025	-1.83652	0.480253	1.8724829292637974e-5	3.0958984585279805e-4
chr1	247937087	247937387	301	*	9.688747170348787	-0.890582	0.4943515020807903	0.031120377069618593	0.0482159
chr1	248730689	248731122	434	*	7.407770270113934	-1.8916	0.610805	1.6312459576857974e-4	0.00145377
chr1	248825346	248826926	1581	*	199.51629695258495	-0.904551	0.4287344736794184	0.015123170567208714	0.028658814481681096
chr1	248837783	248839376	1594	*	245.3684381748509	-1.16228	0.4272981208302045	0.00186219	0.00719965
chr1	248857976	248859555	1580	*	121.8079838971332	-0.770705	0.4438425458660302	0.042191102311716105	0.0601369
chr1	248872771	248874184	1414	*	144.2933169509438	-1.116	0.43471163820064995	0.00338907	0.010511841228182744
chr1	248905740	248907264	1525	*	83.70506070157764	-1.2047	0.4248540321012311	0.00134685	0.00581521
chr2	264654	265877	1224	*	145.31636411398387	-0.640427	0.3805919342457659	0.0588436	0.0774281
chr2	676183	678048	1866	*	174.60624772145647	-1.16066	0.4525811437685838	0.00325354	0.010272151354446188
chr2	692422	694634	2213	*	151.84285586373025	-1.75401	0.4233780349374964	5.867448695525452e-6	1.3311599653999847e-4
chr2	740100	741138	1039	*	57.281031795853025	-1.74826	0.44980095031127265	1.5263359887342403e-5	2.728454971869098e-4
chr2	1055142	1056402	1261	*	32.36798290849312	-0.952526	0.45912132480298373	0.014843026452342282	0.028303392275910787
chr2	3180408	3181170	763	*	6.865488830755738	0.23494488492502816	0.4279179684052705	0.5265805955184522	0.5436646756207237
chr2	3377144	3378346	1203	*	125.28403852127039	-1.15366	0.4419897463539465	0.00259161	0.00889255
chr2	3379467	3380518	1052	*	162.70863009321008	-1.11769	0.44086273375900353	0.00326351	0.0102895
chr2	3518258	3519921	1664	*	243.7335332032715	-1.0631	0.43624573313361903	0.00476917	0.013147283648033477
chr2	3536088	3536916	829	*	16.72802343312757	-0.571117	0.4616344923804926	0.13789352119394546	0.1566490443095147
chr2	3557433	3559068	1636	*	228.6211094117186	-0.836414	0.42632263645248725	0.0239417	0.039894
chr2	3574949	3576482	1534	*	360.9900360908333	-0.693061	0.4438624801225199	0.0639065	0.0826064
chr2	4672474	4673481	1008	*	30.59099742322192	-0.860736	0.3845777731548684	0.012128301127042133	0.024621740009384826
chr2	6865446	6866179	734	*	8.897186534677106	1.8632921970426748	0.5566766435880416	1.3126944765138386e-4	0.00124277
chr2	8678910	8679813	904	*	116.92123510905482	-0.806236	0.4070956674686029	0.024365386166409826	0.0403722
chr2	8681942	8683778	1837	*	369.10991155588675	-1.00842	0.4055163340753531	0.00480992	0.013200335516842862
chr2	8836612	8837602	991	*	84.12437977775954	-0.6684	0.4415442985857494	0.0756705	0.0943037
chr2	9002743	9004697	1955	*	118.27899457201507	-1.0791	0.43267966242664413	0.00437073	0.012406873679161243
chr2	9206118	9208204	2087	*	249.06026796506046	-1.09379	0.4642819691743568	0.00609825	0.015400689420502073
chr2	9422645	9424411	1767	*	423.48420011839187	-0.807247	0.43358269370806773	0.0319206	0.0490663
chr2	9474446	9475534	1089	*	74.5526	-0.720666	0.44183433893151985	0.0577169	0.0763784
chr2	9554974	9556817	1844	*	456.4648887680091	-1.02284	0.42271816562899983	0.00580445	0.0148901
chr2	9629335	9631362	2028	*	324.2495776744002	-0.887073	0.4398000936979812	0.019106335273793844	0.0339858
chr2	9843060	9844431	1372	*	199.83602714541132	-1.32657	0.44979938117193197	7.567402702492718e-4	0.00402853
chr2	9951064	9952580	1517	*	100.45252652795877	-1.4588	0.47916525323722675	4.292832243360103e-4	0.0027543
chr2	10043431	10044438	1008	*	27.165699121241204	-0.816055	0.42658613765728404	0.0279091	0.0444916
chr2	10120243	10124015	3773	*	466.2545664359705	-1.23136	0.48085200415616675	NA	NA
chr2	10302494	10303669	1176	*	77.0949	-1.07858	0.4186667971417964	0.00333052	0.010419530153601864
chr2	10447003	10449211	2209	*	184.58970789465465	-0.754987	0.4203946557912687	0.0375937	0.0552735
chr2	10689117	10690744	1628	*	203.6816688862684	-0.675188	0.44408933027278263	0.0761746	0.0948202
chr2	10811545	10813205	1661	*	254.39667824913352	-0.921571	0.428038	0.013042991434352365	0.025895452296197316
chr2	11154890	11156039	1150	*	56.99248719796616	-1.10601	0.4269690821355829	0.00289053	0.00953071
chr2	11342731	11345382	2652	*	446.8599619663446	-1.14008	0.43792	0.00278061	0.00927501
chr2	11465219	11466894	1676	*	154.10761779491142	-1.06877	0.4117841847216208	0.0034083	0.010547699517819368
chr2	11746460	11747614	1155	*	103.17685657625697	-1.19685	0.47566674695649963	0.00320469	0.010163125303791426
chr2	13308071	13309424	1354	*	94.01478260790577	-1.98533	0.4421045291167298	9.433375011985825e-7	3.460413511063387e-5
chr2	13531635	13533685	2051	*	143.31514327778075	-2.82917	0.4295665468510162	2.5719750823917394e-12	1.5382647492774245e-9
chr2	15560157	15561755	1599	*	308.8161337007606	-1.09558	0.4306344381889869	0.00336924	0.010478680197815594
chr2	15591496	15592795	1300	*	186.6866792326938	-0.918999	0.43910228417529185	0.015374529898687086	0.0290471
chr2	17752896	17755160	2265	*	704.3903082386512	-1.24624	0.44700331943157545	0.00146901	0.00615694
chr2	18559583	18560830	1248	*	168.88982396255844	-0.811762	0.4301501909402908	0.028934228518674186	0.045649644168239724
chr2	19347381	19348405	1025	*	166.6228108903379	-0.612328	0.3941030579532409	0.0771938	0.0957682
chr2	19362378	19363236	859	*	29.55495127108431	0.0868114	0.38877292907659117	0.8015170685713131	0.8107705563105362
chr2	19900655	19902618	1964	*	456.2925645455607	-1.12759	0.4679186096065126	0.00450916	0.012679659193188806
chr2	19933461	19933785	325	*	4.865821299163913	-1.84719	0.6676284559174178	8.036100406749269e-4	0.0041873
chr2	19989179	19990590	1412	*	141.28125658489327	-0.876155	0.4242344978613063	0.018188098087786268	0.032773837738484135
chr2	20050511	20052269	1759	*	409.04044292768066	-1.08981	0.4501247022703544	0.00459509	0.012818910663756473
chr2	20224464	20225473	1010	*	24.393574680009966	-0.949108	0.4973888847179488	0.021766987286204124	0.0372282
chr2	20349549	20351109	1561	*	370.2283874096491	-0.830799	0.42742684375059176	0.0254896	0.0416679
chr2	20446773	20448349	1577	*	125.51491205968048	-0.385533	0.39259	0.261968	0.2804168365123926
chr2	20650326	20651607	1282	*	57.29752095161917	-0.351744	0.4079116413405127	0.3210479223571771	0.33935263715578057
chr2	20821942	20823337	1396	*	229.3352025508824	-0.766707	0.43085326715215255	0.0389159	0.0567204
chr2	21101346	21102588	1243	*	19.720021639116343	-1.9583	0.49446374090049505	8.707686461669136e-6	1.787804999503293e-4
chr2	23385140	23386882	1743	*	83.44263475074057	-0.922362	0.4180965754831884	0.011645233691598108	0.0239172
chr2	23925848	23927887	2040	*	518.1392065224206	-0.957567	0.43324093546534737	0.011164514605053988	0.0232635
chr2	23940129	23941518	1390	*	210.47292979229454	-1.31912	0.4585778335178879	9.74248916418074e-4	0.00474951
chr2	24046652	24047643	992	*	142.2708350560498	-1.37434	0.4488365143932352	4.3996447946717743e-4	0.00279702
chr2	24049719	24050466	748	*	35.87162148446684	-0.789409	0.46527498976799203	0.043855805855509064	0.061899781316983385
chr2	24075521	24076797	1277	*	195.2724717718474	-0.805629	0.41630244542370204	0.0268142	0.0431764
chr2	24083577	24085193	1617	*	193.42965306454812	-1.08487	0.43475746598420484	0.00439355	0.012453271703217356
chr2	24122801	24124287	1487	*	157.38175261038757	-1.07637	0.43790508819551005	0.00439834	0.012459551196539412
chr2	24359310	24360820	1511	*	248.2621031993265	-1.03566	0.4598532565490347	0.008662	0.0195335
chr2	24490678	24492402	1725	*	180.88959807253684	-1.30005	0.4423590902565418	7.630560784911472e-4	0.00405431
chr2	24792517	24794357	1841	*	282.392	-1.40834	0.46663729789014696	5.063836102341299e-4	0.00305921
chr2	24919385	24921295	1911	*	87.70977286758703	-0.804071	0.4339446708100054	0.030973333815304295	0.0480674
chr2	24970942	24972886	1945	*	361.5504869691365	-1.11139	0.43935312739853594	0.00372761	0.011152029125963196
chr2	25041618	25043128	1511	*	40.90915167488745	-0.643653	0.4262718667852845	0.0790618	0.0976454
chr2	25341258	25342586	1329	*	40.41379865551045	-0.271446	0.445833	0.4681810026142629	0.4856204095884331
chr2	25672522	25673995	1474	*	109.42343292952158	-1.19204	0.4627077295043291	0.00302979	0.00982504
chr2	25877131	25878686	1556	*	479.2480242774055	-0.994642	0.42616275194769243	0.0075415	0.017780713157426787
chr2	25982055	25982799	745	*	34.20355022147915	-0.752062	0.45553176477047597	0.047482964308633684	0.0657971
chr2	26017914	26018790	877	*	11.36896183786219	-0.257269	0.4280533859232292	0.47974385701322136	0.4971266664462428
chr2	26033256	26035637	2382	*	821.2337386425015	-0.811207	0.4233153618910146	0.026836499526926613	0.0432022
chr2	26243682	26245766	2085	*	803.6437759553127	-0.96612	0.432889	0.0097012	0.021135521685447516
chr2	26344970	26347249	2280	*	685.1351142343598	-1.05216	0.42936875240964806	0.00498429	0.0135165
chr2	26764053	26765215	1163	*	118.87308896929704	-0.600973	0.46145194405619044	0.11691758754199989	0.13587212420611225
chr2	26785568	26787229	1662	*	240.3108908006022	-1.16155	0.556763	NA	NA
chr2	26970339	26971353	1015	*	74.47509546197668	-0.982214	0.46184457624472486	0.012074046576624352	0.0245442
chr2	27032361	27034003	1643	*	228.8288572146942	-0.605043	0.4202180453445407	0.0930615	0.11184289522429594
chr2	27049933	27052368	2436	*	289.0313614947442	-0.816746	0.4420953384264555	0.031226987509473135	0.0483356
chr2	27070731	27072181	1451	*	215.79308444900323	-0.642902	0.41519967916149486	0.0750318	0.0936264
chr2	27085830	27087129	1300	*	45.002349549488294	-1.28672	0.4875319313683702	0.00151211	0.00627135
chr2	27133700	27134860	1161	*	158.78660980465733	-0.434696	0.40451462101315716	0.2172391559897885	0.23565506109892992
chr2	27211382	27213250	1869	*	404.50552147606504	-1.0705	0.44938413961490836	0.00553638	0.014458665809777083
chr2	27217233	27218290	1058	*	102.46051904408341	-1.0272	0.43172726316725474	0.00618738	0.015574305512378138
chr2	27322138	27323813	1676	*	216.93261849757494	-0.649736	0.4200540905005298	0.0733826	0.0920528
chr2	27355902	27357787	1886	*	427.6606068455441	-0.790927	0.4275326520379992	0.0327203	0.0499723
chr2	27369620	27371596	1977	*	483.2872969729957	-0.69419	0.43478788794178536	0.0619111	0.0806028
chr2	27379600	27380946	1347	*	132.32463645177003	-0.790516	0.4445719647210357	0.0368681	0.054503826412756425
chr2	27408227	27409995	1769	*	390.41946187118384	-0.856019	0.4176750158719144	0.0190007	0.033852377984462015
chr2	27428082	27429714	1633	*	343.0125473857393	-1.02026	0.4391822529287887	0.00740975	0.017592071024593876
chr2	27489134	27490122	989	*	40.86880887021408	-1.25247	0.47040808092843417	0.00208932	0.00775937
chr2	27582881	27583988	1108	*	109.62024609290452	-1.06192	0.4737425426981193	0.00784564	0.018249476580287558
chr2	27628275	27629777	1503	*	148.79562509871718	-0.787927	0.4403616823057077	0.036557885855770814	0.054138257921410624
chr2	27663022	27664596	1575	*	343.8198602127736	-0.866832	0.43493211127174347	0.0211159	0.036386097351230856
chr2	27771273	27772739	1467	*	177.7217188683115	-0.978922	0.45319959057729253	0.012292579485727982	0.024830649545620278
chr2	27799134	27799648	515	*	7.060512813218687	-0.627537	0.5045934805920772	0.12440940459040321	0.1432713076220667
chr2	27889792	27891256	1465	*	251.52797279150283	-1.7667	0.47624404457792957	2.9639344874526637e-5	4.323145695363648e-4
chr2	28392023	28395645	3623	*	608.5105476931425	-1.02221	0.43713651995021147	0.0074054	0.017584777765374038
chr2	28566518	28567399	882	*	14.311806931525124	-1.30067	0.44869572271441344	0.00102771	0.00490669
chr2	28583701	28584632	932	*	9.822813851595056	0.0952599	0.5019613878884667	0.8817339040673376	0.8874757872503327
chr2	28751336	28753572	2237	*	562.8042315518886	-0.831175	0.4281548576169882	0.024983701288731983	0.041070243179708074
chr2	28869181	28870882	1702	*	240.05217600772866	-0.956229	0.42097664577519794	0.00938535	0.0206899
chr2	28894390	28896184	1795	*	412.80222162324924	-0.90096	0.4414342849596546	0.0172215	0.0315403
chr2	29115784	29116711	928	*	32.49229808011748	-1.53793	0.45980807291490056	1.544663455619348e-4	0.00139517
chr2	30146556	30148238	1683	*	330.75767387081174	-0.926653	0.4360909393723421	0.014082645350484393	0.027326967053359193
chr2	30447011	30448151	1141	*	143.47228161215537	-1.30272	0.46147378712742004	0.00122659	0.00550608
chr2	31233858	31234626	769	*	27.937992273423713	-1.14026	0.45847395883585806	0.00355283	0.010826922515386061
chr2	32008921	32011343	2423	*	311.3901657696518	-1.1133	0.4329950504870602	0.00335274	0.010455743288908553
chr2	32039065	32040263	1199	*	118.6979773353076	-1.058	0.44331917607359345	0.00579487	0.014882228196710123
chr2	32063007	32064650	1644	*	317.70533380089194	-1.38693	0.45155826815000993	4.1557172806303786e-4	0.00270092
chr2	32165096	32166630	1535	*	255.72753065868636	-1.07139	0.44138995433699463	0.00522531	0.013924704893673395
chr2	32277594	32278839	1246	*	162.97248026996581	-0.752519	0.4455545174864554	0.0478813	0.0661898
chr2	32356473	32358520	2048	*	377.8127957886726	-1.09684	0.4379514925851392	0.00400359	0.011714074668169224
chr2	32627993	32628698	706	*	52.82425007616291	-1.06779	0.4445087355125987	0.00566436	0.014679526441840675
chr2	32946477	32947715	1239	*	23.518204909996193	-0.413485	0.4042637273741793	0.24317050898179152	0.2617207981811692
chr2	33475848	33476471	624	*	16.781755827212546	-0.98155	0.4185176069169674	0.00749	0.017723152533663446
chr2	33598279	33599933	1655	*	202.17940942253244	-1.36839	0.4664928940808693	5.75022094543636e-4	0.00331737
chr2	36354993	36358505	3513	*	776.4716388947539	-0.917939	0.4236318102340894	0.013031699784376651	0.025879033092808604
chr2	36597224	36598241	1018	*	100.68439827129612	-1.21763	0.4839319979246537	0.00287202	0.0094856
chr2	36965517	36967194	1678	*	278.04874361348334	-1.34443	0.4668016121835989	7.791240001655081e-4	0.00411111
chr2	37083515	37085075	1561	*	253.79021693371314	-1.24795	0.4289820174973251	0.00102937	0.00490817
chr2	37156055	37157331	1277	*	176.28466646683805	-0.92482	0.4344408423173953	0.014302150224535785	0.0276121
chr2	37196301	37197395	1095	*	169.14459785236645	-0.907609	0.4327305201973527	0.0155776	0.029318066218962616
chr2	37230474	37232219	1746	*	388.0666280703045	-0.907412	0.43862434407220213	0.016483412742032244	0.030534
chr2	37323439	37325543	2105	*	250.4957923796126	-1.4233	0.4523773092872083	3.7554570490048734e-4	0.00252246
chr2	37344850	37345237	388	*	7.946100136817393	-0.477078	0.5103408368815129	0.23856968333118161	0.25706166034020417
chr2	37535678	37536476	799	*	53.34311788419713	-1.33041	0.452512	8.0892745770813e-4	0.00420703
chr2	37670561	37672775	2215	*	356.2915650107418	-0.825692	0.44057982044078464	0.0300636	0.046952164821378616
chr2	37924869	37926090	1222	*	142.41400760218934	-1.21069	0.4747118496541756	0.00281246	0.00934724
chr2	38075291	38077318	2028	*	150.70087355888734	-2.30385	0.42900014029947797	9.548120351279643e-9	1.0707663147029732e-6
chr2	38084756	38085232	477	*	5.674210357281341	-1.32505	0.5843842379828927	0.00522807	0.0139294
chr2	38098163	38098665	503	*	4.762754336202435	-1.25418	0.6530198931074066	0.00998017	0.021527846053306685
chr2	38146718	38147143	426	*	6.580765730913399	-0.184812	0.5254063263088723	0.5546147091868835	0.5706694546768472
chr2	38376061	38377667	1607	*	367.80655908074993	-1.1919	0.4688519966369938	0.00270219	0.00912852
chr2	38601411	38603579	2169	*	621.3619088878422	-1.14296	0.4326361323285457	0.00274462	0.00922203
chr2	38665842	38666746	905	*	43.12556723330215	-1.0215	0.4530308726609223	0.00907567	0.020208
chr2	38749722	38751716	1995	*	295.6536968775562	-0.747842	0.43189895752531937	0.042917	0.0608558
chr2	38777851	38779057	1207	*	74.54164037353077	-0.849765	0.45951748922166064	0.0290355	0.045741150937980285
chr2	38875192	38876631	1440	*	206.79319441943773	-1.1696	0.4645032972324214	0.00323108	0.0102317
chr2	39119599	39121436	1838	*	362.4114108754172	-1.39131	0.44889380015942704	3.9461753675688925e-4	0.00260603
chr2	39123963	39124817	855	*	138.60333329862462	-1.19063	0.4402872097441598	0.00212968	0.00786308
chr2	39411422	39411810	389	*	7.021066499836715	-0.692022	0.5776326437710235	0.10829458354602214	0.1271400777723889
chr2	39417231	39417691	461	*	11.357042438572604	-2.43806	0.5930344733397627	2.15155345210584e-6	6.562476560347658e-5
chr2	39435958	39438030	2073	*	455.44784664344627	-1.3782	0.4516321015198187	4.7260660708045067e-4	0.00291925
chr2	39778116	39779443	1328	*	125.91112654557237	-0.895354	0.418474	0.014443512833112604	0.0277895
chr2	40450490	40452393	1904	*	92.89074749287369	-1.38193	0.45311594376380776	5.668173979702976e-4	0.00329271
chr2	40489185	40489801	617	*	8.330679229841873	-0.872171	0.4802486069277824	0.030447417149790462	0.0474431
chr2	40789639	40790446	808	*	11.554351667311797	-1.15766	0.43289468779145146	0.00233596	0.00833337
chr2	41840888	41841622	735	*	37.53787386500997	-0.827134	0.4566520747930366	0.0341104	0.0515394
chr2	42132838	42133403	566	*	8.538030705813748	-1.12566	0.5065406347558753	0.00800358	0.0184985
chr2	42169287	42171101	1815	*	412.30496993976044	-1.00838	0.43135098316515363	0.00746524	0.0176902
chr2	42360191	42361639	1449	*	271.4905342943531	-0.918596	0.46492788374766486	0.018872076440135645	0.0336798
chr2	42494506	42495117	612	*	7.024570079804569	0.15174374476342745	0.46020504816205804	0.6932359044598656	0.7057021462110494
chr2	42568220	42569826	1607	*	97.64259521447235	-0.811049	0.4494708941942673	0.0340604	0.051476006165689925
chr2	42809864	42811137	1274	*	83.72853648409045	-1.44078	0.42776359175519035	1.7286770752269825e-4	0.00151448
chr2	43219807	43220242	436	*	22.232080870791314	-1.42252	0.5358697400208148	0.00140261	0.00597735
chr2	43225230	43227681	2452	*	363.2650142643318	-0.883523	0.4437927123639502	0.020297327429330606	0.035419
chr2	43439160	43439515	356	*	5.053835350354968	-2.92113	0.7282361173874954	5.693505525283932e-6	1.313704873398103e-4
chr2	43595235	43596763	1529	*	233.6076579836288	-1.04472	0.4230441857783042	0.00468614	0.012988769359956704
chr2	43637125	43638177	1053	*	51.83514120010068	-1.01357	0.4508138432007597	0.00842219	0.019138822947404828
chr2	43666030	43666505	476	*	6.553043755976832	-1.84406	0.7903531907104098	0.00216313	0.00793718
chr2	43675830	43676670	841	*	18.141765923274704	-1.37606	0.4617578823781741	6.716872664502295e-4	0.00368557
chr2	43774006	43774858	853	*	67.90876333135309	-1.31487	0.4077853720001828	3.0607755020715797e-4	0.00219138
chr2	43995040	43996688	1649	*	332.7705935105632	-0.574286	0.42580158091050735	0.116032	0.13495744187468423
chr2	44167881	44170559	2679	*	924.6819128094296	-1.03174	0.44723311101299085	0.00760234	0.0178827
chr2	44233751	44234549	799	*	12.246885584623989	-2.06538	0.5886516300997743	4.26942846798142e-5	5.652575361458365e-4
chr2	44291164	44291992	829	*	16.696705863574337	-0.977965	0.5210919973186707	0.0197984	0.034896802060908255
chr2	44360809	44362962	2154	*	453.4256980947752	-1.14406	0.45286562895383875	0.00320075	0.010160550270625823
chr2	45610338	45611401	1064	*	164.54669767587674	-1.34746	0.4538913291706392	6.383427868924429e-4	0.00355364
chr2	45649973	45651963	1991	*	274.1813947116957	-1.30076	0.43076965886460766	6.459222956422573e-4	0.00358423
chr2	46296728	46297871	1144	*	20.416004800779657	-0.752607	0.4619459192347803	0.0529107	0.0714199
chr2	46499992	46500651	660	*	9.481527852875503	-0.653498	0.4894548474894545	0.10533915040438269	0.12423228334728123
[truncated: 12,268 more rows]

## Sheet: menin_at_menin_peaks
seqnames	start	end	width	strand	baseMean	log2FoldChange	lfcSE	pvalue	padj
[truncated: 18,398 more rows]

[truncated: 1 more sheets: mll_at_mll_peaks]
