# Supplementary material for: Menin-MLL1 complex cooperates with NF-Y to promote hepatocellular carcinoma survival
Source: Cell Rep. Author manuscript; Available in PMC 2026 Jan 23. (PMC12829923; doi:10.1016/j.celrep.2025.116619)
Supplement: 5 [file NIHMS2132738-supplement-5.xlsx]

## Sheet: Sheet1
id	genome_fraction	observed_region_hits	fold_enrichment	p_value	p_adjust	mean_tss_dist	observed_gene_hits	gene_set_size	fold_enrichment_hyper	p_value_hyper	p_adjust_hyper
GOMF_RNA_BINDING	0.11344185883517714	911	1.3408825214286844	0	0	91216	637	1557	1.3490752158839778	0	0
GOBP_DNA_REPLICATION_DEPENDENT_CHROMATIN_ORGANIZATION	4.017046574766662e-4	24	9.975853473155142	2.220446049250313e-16	1.2110312752611208e-12	1972	21	29	2.38785	3.6288017670749184e-6	1.7437431575001414e-4
GOMF_CATALYTIC_ACTIVITY_ACTING_ON_A_NUCLEIC_ACID	0.038214809085904154	353	1.5423704569743586	4.6629367034256575e-15	1.695443785365569e-11	71350	249	553	1.4847712851314991	1.0258460747536446e-13	4.1444181420047244e-11
GOCC_CHROMOSOME_CENTROMERIC_CORE_DOMAIN	1.272621765009932e-4	15	19.68056668844534	6.217248937900877e-15	1.695443785365569e-11	2181	13	18	2.381530738244165	3.0121615958966785e-4	0.00644775
GOBP_PROTEIN_DNA_COMPLEX_SUBUNIT_ORGANIZATION	0.014821352949264116	164	1.8475733340465912	3.6903813338540203e-13	8.05093591793593e-10	76125	114	225	1.6707354102143681	1.1709144764893153e-10	1.9649746322377615e-8
GOCC_CATALYTIC_COMPLEX	0.10268146506859133	789	1.2830117494256352	5.477840403500522e-13	9.95871385356395e-10	66550	550	1328	1.365683173576068	0	0
GOCC_MITOCHONDRION	0.10924001412051043	829	1.2671221125620797	1.5727419366839968e-12	2.4507812921927196e-9	96013	571	1516	1.2420018737402847	1.0557754670514896e-10	1.8279998086662934e-8
GOMF_CATALYTIC_ACTIVITY_ACTING_ON_RNA	0.022786288021931684	217	1.590127096208163	7.503186960633457e-11	1.0230595420823718e-7	76529	154	361	1.4066914993421746	3.7309735501089847e-7	2.3255691134050747e-5
GOBP_NCRNA_METABOLIC_PROCESS	0.029135519889638955	264	1.5129578944928659	8.823952679648528e-11	1.0694630647734016e-7	58572	198	482	1.3545763726623372	2.5021377214606844e-7	1.6642267235178747e-5
GOCC_MITOCHONDRIAL_MATRIX	0.028783591659609323	260	1.5082524865844769	1.6342183162265655e-10	1.7826053393399375e-7	129718	171	450	1.253051557660776	2.5965894509760723e-4	0.00583737
GOBP_PROTEIN_DNA_COMPLEX_ASSEMBLY	0.011761226849360236	128	1.8172012625544216	3.618173538555425e-10	3.5879124507784155e-7	78320	91	178	1.685802657408791	4.782986895435215e-9	5.165625847070032e-7
GOBP_DNA_REPAIR	0.035939447288332434	308	1.4309518141943183	7.768619081360839e-10	6.791960846049742e-7	58253	222	491	1.4909285336085984	1.378785974281982e-12	3.856358309607143e-10
GOCC_CHROMOSOMAL_REGION	0.024397919640600164	224	1.5329956012926325	8.094562797822391e-10	6.791960846049742e-7	40982	170	340	1.6487520495536527	1.587618925213974e-14	7.52945532010175e-12
GOBP_NEGATIVE_REGULATION_OF_MEGAKARYOCYTE_DIFFERENTIATION	1.8166675270010312e-4	12	11.029389645904434	2.0914923126724716e-9	1.547196279894081e-6	960	10	18	1.8319467217262808	0.022580131638063272	0.15251026372012025
GOCC_NUCLEAR_PROTEIN_CONTAINING_COMPLEX	0.088939	667	1.2522164927444086	2.127607645618923e-9	1.547196279894081e-6	60100	489	1141	1.4132160424745595	0	0
GOBP_TRNA_METABOLIC_PROCESS	0.00955827	107	1.8691759063002973	2.2912476360659184e-9	1.5620580758879399e-6	88990	75	170	1.4547812201943995	9.47245971459898e-5	0.00262248
GOCC_MITOCHONDRIAL_LARGE_RIBOSOMAL_SUBUNIT	0.00266714	44	2.754561040787406	5.590197860172452e-9	3.5869340152212418e-6	256402	18	52	1.1414437266140673	0.2957591989119317	0.6045992019736415
GOBP_MITOCHONDRIAL_GENE_EXPRESSION	0.00537174	69	2.1447645675201987	1.0570995190306576e-8	6.406023085325785e-6	102209	45	99	1.4988654995942299	0.00104355	0.016964292050681114
GOMF_CATALYTIC_ACTIVITY_ACTING_ON_A_TRNA	0.00711873	84	1.9702543959478884	1.2547297645326694e-8	6.93635607811327e-6	99203	55	114	1.590901100446507	4.3040628271651116e-5	0.00141839
GOMF_FATTY_ACID_SYNTHASE_ACTIVITY	0.00104444	25	3.996709854155936	1.2717924602334563e-8	6.93635607811327e-6	243570	6	13	1.5219249688187564	0.17210734481725565	0.4701162334715299
GOCC_INTRACELLULAR_PROTEIN_CONTAINING_COMPLEX	0.053081711651563925	418	1.3148525415780752	1.926433124133098e-8	1.000644405621135e-5	50279	305	693	1.4512824678610796	6.439293542825908e-15	3.696832313955e-12
GOCC_ORGANELLAR_RIBOSOME	0.00361214	52	2.403724520355546	2.0672781930741735e-8	1.024994115002413e-5	216984	26	77	1.1134429425557135	0.2928363348825016	0.600119
GOBP_CHROMOSOME_ORGANIZATION	0.0789573	590	1.2476865051601465	3.254420044562778e-8	1.5434440802648165e-5	61879	429	954	1.4828398936237255	0	0
GOBP_MODIFICATION_DEPENDENT_MACROMOLECULE_CATABOLIC_PROCESS	0.047666211177424284	379	1.3276214609717012	3.452890018351695e-8	1.5693385133408455e-5	74713	265	618	1.4139782949246535	1.2991385744953732e-11	2.9522924105407355e-9
GOCC_LARGE_RIBOSOMAL_SUBUNIT	0.00613719	74	2.0132955942741497	3.878717125260778e-8	1.632792714989506e-5	248593	35	106	1.088798523290148	0.30536858147598256	0.6202905934338954
GOCC_NUCLEAR_BODY	0.0629073	482	1.2793565433444547	4.0273746559904566e-8	1.632792714989506e-5	83905	306	742	1.3598871352113686	7.931122425475223e-11	1.3953658615658667e-8
GOMF_RIBONUCLEOPROTEIN_COMPLEX_BINDING	0.00840263	93	1.8480494340573748	4.041566126211649e-8	1.632792714989506e-5	31183	68	130	1.7248482979945905	1.3062364723204212e-7	9.337340165060937e-6
GOBP_GLYCOSIDE_METABOLIC_PROCESS	0.00103355	24	3.8772590744318784	4.2685303736078595e-8	1.6628974755469473e-5	259113	5	19	0.8677642366071857	0.7282001126802149	0.9182920780621093
GOBP_MACROMOLECULE_CATABOLIC_PROCESS	0.0976971	712	1.2168697263633754	4.5320354580269395e-8	1.7046704405571672e-5	97464	484	1228	1.29967	1.3605783166781293e-12	3.856358309607143e-10
HP_PERITONEAL_ABSCESS	8.115661037439514e-4	21	4.3205703589470925	5.0001236040486674e-8	1.8180449424320955e-5	78672	7	10	2.3082528693751136	0.011274523086586163	0.0966923
GOBP_PYRIMIDINE_NUCLEOTIDE_METABOLIC_PROCESS	0.00289772	44	2.5353778245185943	5.690884452569378e-8	2.0024570196331218e-5	186737	22	48	1.5113560454241817	0.0167608	0.12353177155011097
HP_FUNCTIONAL_INTESTINAL_OBSTRUCTION	7.479362069115654e-4	20	4.46489	6.128735163812848e-8	2.0891325989647047e-5	82601	6	10	1.9785024594643834	0.049740529950622614	0.23943940895913127
HP_VESTIBULAR_HYPOFUNCTION	0.00122781	26	3.5358157236163654	7.133256096913954e-8	2.3578653789435577e-5	472769	3	12	0.8243760247768264	0.7550059312493822	0.931893
HP_EXTRAHEPATIC_CHOLESTASIS	7.576040542716507e-4	20	4.407916839801631	7.504489540899328e-8	2.407616820944996e-5	82601	6	10	1.9785024594643834	0.049740529950622614	0.23943940895913127
GOBP_RNA_PROCESSING	0.0606912	464	1.2765510037200358	9.339982320888396e-8	2.9108722044643032e-5	68822	337	847	1.3119939567876764	1.2543364125150447e-9	1.5726783434154145e-7
GOBP_CELLULAR_PROTEIN_CATABOLIC_PROCESS	0.0580735	446	1.2823377065164523	1.035563242934856e-7	3.137756626092614e-5	69121	314	752	1.3768833605315078	7.843281579766881e-12	1.9896398946999334e-9
GOBP_CHONDROBLAST_DIFFERENTIATION	2.6412718297374825e-4	12	7.586017382522664	1.1880865669056107e-7	3.5026076410287575e-5	70476	3	5	1.9785024594643834	0.16739010505941632	0.46674112116260563
GOCC_CHROMOSOME_CENTROMERIC_REGION	0.017065232714680276	158	1.5459326118793952	1.4579311302664877e-7	4.1850296760386434e-5	47749	115	214	1.7720232308286923	6.690203946391193e-13	2.1463748425657392e-10
GOBP_PROTEASOME_MEDIATED_UBIQUITIN_DEPENDENT_PROTEIN_CATABOLIC_PROCESS	0.030323948562037194	253	1.3930941124952847	2.0746375328783984e-7	5.8026015919583505e-5	54355	174	385	1.4903005538822627	3.839069062649969e-10	5.658995315592685e-8
GOBP_PROTEIN_MODIFICATION_BY_SMALL_PROTEIN_CONJUGATION_OR_REMOVAL	0.075318	558	1.2370330240313547	2.2554399836671735e-7	6.0154305079393064e-5	78735	391	943	1.3672577971908342	6.283862319378386e-14	2.636321929991517e-11
GOBP_DEOXYRIBONUCLEOSIDE_MONOPHOSPHATE_BIOSYNTHETIC_PROCESS	6.651762200843877e-4	18	4.518366729153522	2.3055849474040713e-7	6.0154305079393064e-5	420208	5	8	2.060940061942066	0.0604994	0.2696884426048936
GOBP_EQUILIBRIOCEPTION	0.00113618	24	3.5270450313204833	2.316172362792912e-7	6.0154305079393064e-5	512162	1	7	0.4710720141581865	0.9203332177004838	1
GOBP_PROTEASOMAL_PROTEIN_CATABOLIC_PROCESS	0.0358107	291	1.3568305665814604	2.400195037166597e-7	6.052671549306897e-5	64281	198	455	1.4349578277433988	1.2254877113093698e-9	1.5543744133677448e-7
GOCC_LAMELLIPODIUM	0.0189761	171	1.5046497458930859	2.4414883403878207e-7	6.052671549306897e-5	120059	81	193	1.3839265908170557	3.748502951594901e-4	0.00771484
GOCC_TRANSFERASE_COMPLEX	0.0603654	458	1.2668433207619736	2.579847679928804e-7	6.253550776147421e-5	53598	330	747	1.456728718481139	2.220446049250313e-16	1.7300446789444581e-13
GOBP_AMINOGLYCOSIDE_ANTIBIOTIC_METABOLIC_PROCESS	6.131629902359204e-4	17	4.629335696410743	3.5441564183447127e-7	8.404273524196549e-5	350376	2	10	0.6595008198214611	0.8557711405057423	0.9777680528581373
GOBP_MITOTIC_CELL_CYCLE_PROCESS	0.0609314	460	1.2605560864553993	4.104054286413472e-7	9.524898756637905e-5	71381	309	675	1.5095240987024554	0	0
HP_INTESTINAL_PSEUDO_OBSTRUCTION	0.00101259	22	3.6277342479218238	4.5576451812578966e-7	1.035724867440857e-4	75099	8	17	1.551766634874026	0.11022511493753506	0.3758473128285816
GOCC_UBIQUITIN_LIGASE_COMPLEX	0.0224094	194	1.4454947656189632	5.509771539013997e-7	1.2265426111747894e-4	42132	133	284	1.5442536802157452	2.921102471020731e-9	3.5014709619663885e-7
GOBP_DNA_METABOLIC_PROCESS	0.0656293	490	1.2466479271120396	5.689516777707126e-7	1.2412249802245867e-4	54000	345	841	1.352721657778859	1.0327072530458281e-11	2.4381924564438046e-9
HP_MOTTLED_PIGMENTATION	2.5801418685063944e-4	11	7.118603206352127	7.293789334728018e-7	1.5600128247688865e-4	124211	2	8	0.8243760247768264	0.7511497336848807	0.931893
GOBP_POLYKETIDE_METABOLIC_PROCESS	6.523735814726202e-4	17	4.351091765564131	8.171988861160884e-7	1.7142318172604407e-4	350376	2	10	0.6595008198214611	0.8557711405057423	0.9777680528581373
GOBP_DTMP_METABOLIC_PROCESS	5.843395224929583e-4	16	4.5719387995238545	9.059071506278826e-7	1.8644594715186685e-4	459736	4	6	2.198336066071537	0.0730544	0.2934011457397308
GOBP_CELL_DIVISION	0.057157832821118235	431	1.2590622511225806	1.0829479114571328e-6	2.1875547811434082e-4	84539	278	595	1.5406825874820687	0	0
GOBP_PROTEIN_CATABOLIC_PROCESS	0.0735027	539	1.2244228465140008	1.171918552533846e-6	2.3242341038253077e-4	93505	361	898	1.3256113360553867	7.105427357601002e-11	1.2917666936118621e-8
HP_OVARIAN_CARCINOMA	0.00100606	21	3.4852980399948517	1.5246448576977656e-6	2.969790376387005e-4	78737	7	14	1.6487520495536527	0.0979754	0.35434882659211764
GOMF_CATALYTIC_ACTIVITY_ACTING_ON_DNA	0.016311458559026572	147	1.504770347563625	1.6279526586782112e-6	3.082005245207179e-4	59008	103	210	1.6173472486097735	8.700020703855671e-9	8.549533859248438e-7
GOBP_PYRIMIDINE_DEOXYRIBONUCLEOTIDE_METABOLIC_PROCESS	0.00154903	27	2.9103793360174905	1.6387633317016537e-6	3.082005245207179e-4	295243	10	22	1.4988654995942299	0.0973259	0.35434882659211764
GOBP_NCRNA_PROCESSING	0.020664391089165682	178	1.4382787919284081	2.1102517359095074e-6	3.9014620229323567e-4	54313	140	356	1.2967712749298392	1.6149864716807905e-4	0.00403118
GOCC_CHROMOSOME_TELOMERIC_REGION	0.00836639	86	1.7163515691945463	2.3033859870569273e-6	4.187555724469494e-4	22919	70	152	1.518587414062575	3.0292032928924684e-5	0.00106412
GOCC_RIBONUCLEOPROTEIN_COMPLEX	0.0427618	330	1.2885581665239652	3.308731886031424e-6	5.916663510300127e-4	106115	236	617	1.2612819568708658	1.1671192233109196e-5	4.768141006694948e-4
HP_HIGH_HYPERMETROPIA	0.00442118	53	2.001627645341527	3.4954434018352742e-6	6.149725262454705e-4	284176	20	71	0.9288743941147339	0.6959122649013162	0.8990893030372566
GOCC_RIBOSOMAL_SUBUNIT	0.00914366	91	1.6617551578034915	4.195108904703204e-6	7.263531417857548e-4	202494	51	162	1.0381031423115592	0.40288236682961764	0.7178865651282796
GOMF_QUINONE_BINDING	0.00125802	23	3.052711976152558	4.358094285339398e-6	7.427826947575336e-4	264863	5	15	1.0991680330357687	0.49571214941413444	0.7760086288474998
GOBP_PEPTIDE_BIOSYNTHETIC_PROCESS	0.0458995	350	1.2732276513402556	4.555773148284814e-6	7.645288230998577e-4	90060	248	598	1.3675267835762739	2.7783952916138333e-9	3.367415093435966e-7
GOBP_TRANSLESION_SYNTHESIS	0.00108722	21	3.22513	4.931198499535938e-6	8.149926247414851e-4	9750	15	24	2.0609400619420657	0.0011057	0.017530441293933195
GOCC_CELL_SUBSTRATE_JUNCTION	0.0369713	289	1.3052040555302957	5.287618969562757e-6	8.608559361192621e-4	103516	160	400	1.3190016396429223	2.0081499578772366e-5	7.527456955506838e-4
HP_PANCREATIC_FIBROSIS	0.0010979	21	3.193751604675878	5.703178142413279e-6	9.148568702565301e-4	77917	11	21	1.7272640519133504	0.028491	0.1754828423548753
GOCC_CONDENSED_CHROMOSOME_CENTROMERIC_REGION	0.011857449520432476	111	1.5630662335514878	6.006862133700608e-6	9.496065529624091e-4	62081	78	146	1.7616802721258207	4.644772344519765e-9	5.104244325204732e-7
GOBP_DNA_TEMPLATED_TRANSCRIPTION_INITIATION	0.0084636	85	1.6769083990425584	6.1322514923745075e-6	9.555799896974447e-4	110820	54	120	1.4838768445982877	4.735673929423534e-4	0.00920797
GOBP_PYRIMIDINE_DEOXYRIBONUCLEOTIDE_BIOSYNTHETIC_PROCESS	6.046508184431563e-4	15	4.14221	6.290833457711642e-6	9.569811562026853e-4	492902	3	6	1.6487520495536527	0.2617257994267621	0.5853813861281774
GOBP_TELOMERE_ORGANIZATION	0.00963298	94	1.6293444188758672	6.31670730166789e-6	9.569811562026853e-4	17621	75	147	1.6824000505649517	1.1631188656657798e-7	8.514966836699548e-6
GOBP_TRNA_PROCESSING	0.00596494	65	1.8195048394263182	6.460843949174233e-6	9.654093944875689e-4	89750	48	116	1.3644844548030228	0.007311	0.0719117
GOBP_DNA_CONFORMATION_CHANGE	0.0233546	194	1.3869977123270485	6.707383296777891e-6	9.887045540709898e-4	42098	151	320	1.5560097467662597	1.2764522772101827e-10	2.0781405134042798e-8
GOBP_QUINONE_METABOLIC_PROCESS	0.00229159	33	2.4044918069636716	6.985670692349899e-6	0.001016	217387	12	38	1.0413170839286228	0.4940235373841365	0.7760086288474998
GOCC_RIBOSOME	0.010975671104997437	104	1.5821510421780485	7.106630651620982e-6	0.00101999	177901	64	189	1.1166151446712569	0.16251231722209591	0.46576047195444625
GOBP_MITOCHONDRIAL_TRANSLATION	0.00317813	41	2.1540572576341876	8.098291463198848e-6	0.00114722	62104	28	68	1.3577958055147727	0.037037381265379477	0.20027585276714668
GOBP_PYRIMIDINE_CONTAINING_COMPOUND_METABOLIC_PROCESS	0.00528653	59	1.863491092573268	8.496318596895591e-6	0.00118818	146376	34	83	1.3507848116825107	0.0252242	0.16329093254656288
GOBP_MITOTIC_CELL_CYCLE	0.0744608	536	1.201939768066093	8.949633832688875e-6	0.00123573	74292	365	813	1.4804292695869208	0	0
GOBP_ICOSANOID_CATABOLIC_PROCESS	3.390040667705798e-4	11	5.417930927189382	9.479700848524786e-6	0.00129256	124251	2	7	0.942144	0.6774901573042679	0.8880300265704186
GOBP_NUCLEOSOME_ORGANIZATION	0.00888924	87	1.6341811358787977	1.2227785677776382e-5	0.00162845	21567	74	155	1.5742922795738106	3.686134603331226e-6	1.763524397067413e-4
GOCC_CENTROSOME	0.0472228	355	1.2552276642010154	1.2389850516103529e-5	0.00162845	59703	267	579	1.5206106985520735	3.3306690738754696e-16	2.422062550522242e-13
GOBP_NEGATIVE_REGULATION_OF_TYROSINE_PHOSPHORYLATION_OF_STAT_PROTEIN	5.633739677974315e-4	14	4.1493201704852645	1.2391021408708625e-5	0.00162845	32533	8	11	2.398184799350768	0.00461231	0.0506648
GOBP_MITOTIC_SPINDLE_ORGANIZATION	0.00763023	77	1.6849967017564298	1.3819581992091656e-5	0.00179457	52775	56	115	1.6057411265218182	2.63497561143744e-5	9.548941518126113e-4
GOBP_PHOTORECEPTOR_CELL_MAINTENANCE	0.00419209	49	1.9516916210915032	1.5002847173040124e-5	0.00191368	308512	18	40	1.4838768445982875	0.0352911	0.19218930565912698
HP_SCOTOMA	0.00588736	63	1.7867579582911228	1.5087710612426974e-5	0.00191368	291008	26	68	1.2608103908351462	0.10026383105205494	0.3573991977921147
GOBP_DOUBLE_STRAND_BREAK_REPAIR	0.019302172639804546	163	1.41003	1.5391549629706347e-5	0.00192978	58228	121	260	1.5346076768922459	2.3281606420511025e-8	2.064680998658002e-6
GOBP_CHROMATIN_ASSEMBLY_OR_DISASSEMBLY	0.013563613698481957	121	1.489551917720385	1.970429471898072e-5	0.00241853	28316	94	205	1.5120262698345694	1.840141549913632e-6	9.936764369533613e-5
GOBP_DNA_REPLICATION_INDEPENDENT_CHROMATIN_ORGANIZATION	0.00129093	22	2.8455371548340107	1.994410225958365e-5	0.00241853	3105	18	29	2.0467266822045342	3.991185684688592e-4	0.00809217
HP_MULTIPLE_CAFE_AU_LAIT_SPOTS	0.00508261	56	1.8397	1.995488138373247e-5	0.00241853	109940	35	57	2.02478	1.1664579854242518e-6	6.458742997465858e-5
GOCC_RUFFLE	0.016746453821350756	144	1.4357714816119682	2.0315133418713494e-5	0.00243514	99443	74	169	1.4438775345203587	1.403741381946766e-4	0.00360283
GOBP_DNA_REPLICATION	0.0202806	169	1.391400500539425	2.1570962140726735e-5	0.00255757	28509	128	275	1.5348382715844915	9.142418377905415e-9	8.904062470195737e-7
GOBP_AMINO_ACID_ACTIVATION	0.00276633	36	2.1729216107607536	2.3183306751883848e-5	0.00271918	78988	25	40	2.060940061942066	2.5581355617143586e-5	9.395334244841826e-4
GOBP_CELLULAR_RESPONSE_TO_DNA_DAMAGE_STIMULUS	0.059598871519129744	434	1.2158986598948325	2.4737803534291558e-5	0.00287064	57485	324	747	1.4302427417814818	9.992007221626409e-15	5.449640738675043e-12
GOBP_POSITIVE_REGULATION_OF_TRANSCRIPTION_OF_NOTCH_RECEPTOR_TARGET	6.824562079559421e-4	15	3.6699669844694114	2.5186826131284867e-5	0.00288578	57854	4	5	2.6380032792858445	0.0320103	0.18212943175521729
HP_BACK_PAIN	0.00440202	50	1.896547315655681	2.5397437138474643e-5	0.00288578	71036	22	62	1.1700820996832375	0.22530069021170163	0.5452952929671173
GOBP_CENTROMERE_COMPLEX_ASSEMBLY	0.00234176	32	2.2816754742001173	2.5832031298800295e-5	0.00290491	37193	22	28	2.590896077870026	1.8856076056117388e-7	1.3017853013932182e-5
GOCC_NUCLEAR_CHROMOSOME	0.014626755565606647	128	1.4611932348211054	2.6854384664876108e-5	0.00298906	24689	100	222	1.4853622068050927	2.3677322958937097e-6	1.2240390466165205e-4
HP_FURROWED_TONGUE	0.00256879	34	2.2100180624789223	2.7649397657647512e-5	0.00304646	224428	14	38	1.21487	0.23901312345173975	0.5551904601415131
GOBP_INTRACELLULAR_TRANSPORT	0.11019855356238299	760	1.1515515522601727	2.824095246733993e-5	0.00308052	90014	540	1425	1.2495805007143475	1.223656731497158e-10	2.0223708526016668e-8
GOBP_PROTEIN_LOCALIZATION_TO_BASOLATERAL_PLASMA_MEMBRANE	6.925315203098664e-4	15	3.6165743768945613	2.96880911323516e-5	0.00320631	82724	4	8	1.6487520495536527	0.20001763434968778	0.5107191843367028
GOBP_PYRIMIDINE_RIBONUCLEOSIDE_TRIPHOSPHATE_METABOLIC_PROCESS	5.336320868937529e-4	13	4.067683031031975	3.0512526221659897e-5	0.00326305	12768	9	17	1.7457374642332792	0.0429664	0.21809099554512973
GOBP_NCRNA_CATABOLIC_PROCESS	0.00269524	35	2.1682835123367883	3.1079754826190964e-5	0.00328574	141882	22	42	1.7272640519133504	0.00230115	0.0308078
GOBP_RNA_METHYLATION	0.00408077	47	1.9230992922683938	3.132722062382243e-5	0.00328574	29166	37	77	1.58451	8.015811362880321e-4	0.013598206896780488
HP_SUBCORTICAL_CEREBRAL_ATROPHY	0.0021568	30	2.3225078813602806	3.303353874661852e-5	0.00343171	441663	6	24	0.8243760247768264	0.7816237925498436	0.942588
GOMF_UBIQUITIN_LIKE_PROTEIN_LIGASE_BINDING	0.023892873759042768	193	1.3487597820253563	3.344952130579504e-5	0.00344215	117071	132	289	1.5061264397306726	2.2617954731352086e-8	2.0222676246687587e-6
GOMF_NUCLEOSIDE_KINASE_ACTIVITY	2.5725848736331893e-4	9	5.841420690639451	3.3905828786484626e-5	0.00345649	38425	5	9	1.8319467217262808	0.10279752650805252	0.3573991977921147
GOCC_CONDENSED_CHROMOSOME	0.018924431144989776	158	1.3940551016203153	3.570476768732789e-5	0.00360618	53672	112	240	1.538835246250076	6.364446314410799e-8	4.994487798387985e-6
GOMF_TRNA_BINDING	0.0035196	42	1.9925147948994995	3.6995822039864734e-5	0.0037023	41436	32	66	1.5987898662338451	0.0014603	0.021971016455967517
HP_OSTEOLYSIS_INVOLVING_BONES_OF_THE_UPPER_LIMBS	0.00228431	31	2.265963535728185	3.8715214852214075e-5	0.00383914	130937	11	20	1.813627254509018	0.0185735	0.133746
GOBP_NUCLEOSIDE_MONOPHOSPHATE_BIOSYNTHETIC_PROCESS	0.00284555	36	2.1124259774417986	4.080628932778829e-5	0.00400575	224617	19	41	1.5281116556838732	0.022208708250838205	0.15099610220613313
GOBP_LIPOXYGENASE_PATHWAY	4.7294737563087003e-4	12	4.236567331752027	4.142349292401981e-5	0.00400575	118491	3	10	0.9892512297321917	0.6259204660482032	0.8581624489258171
GOCC_SIN3_COMPLEX	6.30527398590743e-4	14	3.707402681204467	4.149708081246928e-5	0.00400575	23849	6	10	1.9785024594643834	0.049740529950622614	0.23943940895913127
HP_CHRONIC_FATIGUE	0.00186971	27	2.4112155568757476	4.299052466383291e-5	0.00411351	69938	12	22	1.7986385995130758	0.0152944	0.11624817286450762
GOBP_MAINTENANCE_OF_PROTEIN_LOCATION_IN_CELL	0.00524603	56	1.7823896603022857	4.5866604373445696e-5	0.00435055	145759	28	62	1.4891953995968477	0.00958466	0.0879306
GOBP_PROTEIN_HETEROTETRAMERIZATION	0.00137308	22	2.6752987101525365	4.8915669469407064e-5	0.00459976	277733	6	13	1.5219249688187564	0.17210734481725565	0.4701162334715299
GOBP_ANTIGEN_PROCESSING_AND_PRESENTATION_OF_ENDOGENOUS_PEPTIDE_ANTIGEN	2.726573962407592e-4	9	5.511513979249443	5.273260563587456e-5	0.0049163	50382	4	6	2.198336066071537	0.0730544	0.2934011457397308
GOBP_AMIDE_BIOSYNTHETIC_PROCESS	0.057719446213353315	418	1.2092046624700024	5.485378978975497e-5	0.00507072	86625	296	721	1.3537603513672156	2.913536079063306e-10	4.4761762747074e-8
GOBP_MITOTIC_G2_DNA_DAMAGE_CHECKPOINT_SIGNALING	0.00190092	27	2.371625928209482	5.637186199813904e-5	0.00516726	28140	20	33	1.9984873327923063	3.0146264180808124e-4	0.00644775
GOBP_CELL_CYCLE	0.14172508654599872	955	1.1251290231522413	5.752330281649787e-5	0.00522887	74656	662	1610	1.3558681450987802	0	0
GOBP_RNA_SPLICING	0.029831030976440943	232	1.2985701294673544	5.815151195964763e-5	0.00524229	69014	156	377	1.3644844548030228	2.7740090049466204e-6	1.3944189044220155e-4
GOBP_DEOXYRIBONUCLEOSIDE_MONOPHOSPHATE_METABOLIC_PROCESS	0.00169626	25	2.4608890369819543	5.8897390787349124e-5	0.00526601	316696	8	21	1.2561920377551639	0.28824615535206977	0.5932219078406701
GOCC_NUCLEOLUS	0.0751626	531	1.1796103213398097	6.0370783312224674e-5	0.00535386	94822	350	909	1.2696660447607888	4.169820644328581e-8	3.472091876972226e-6
GOBP_MAINTENANCE_OF_PROTEIN_LOCATION	0.00695742	69	1.6559464571848643	6.173411469934109e-5	0.00539512	124538	38	89	1.407923098495254	0.00885266	0.083358
GOBP_PYRIMIDINE_NUCLEOSIDE_TRIPHOSPHATE_METABOLIC_PROCESS	8.27557998435316e-4	16	3.228250515410388	6.182528370324292e-5	0.00539512	14244	11	23	1.5770671778339287	0.0585502	0.26733610172119865
GOBP_DEOXYRIBONUCLEOTIDE_BIOSYNTHETIC_PROCESS	0.00120106	20	2.7804266332565293	6.308252012199311e-5	0.00546114	381263	6	14	1.4132160424745595	0.2277062760785863	0.5452952929671173
HP_POSTERIOR_UVEITIS	2.798348393444316e-4	9	5.370149958622735	6.414186320713444e-5	0.00550913	90213	3	5	1.9785024594643834	0.16739010505941632	0.46674112116260563
HP_INTERMITTENT_DIARRHEA	0.00140309	22	2.618080413706885	6.654440158226915e-5	0.00567083	94589	8	16	1.6487520495536527	0.078574	0.308748
GOMF_ATP_HYDROLYSIS_ACTIVITY	0.0239407	191	1.3321154829457698	7.009250792844313e-5	0.00592689	55474	131	292	1.4793597156954008	9.339817097497871e-8	7.0261189585866736e-6
GOBP_DUMP_METABOLIC_PROCESS	0.00111902	19	2.8350614317251477	7.400462690076992e-5	0.00613693	404488	4	8	1.6487520495536527	0.20001763434968778	0.5107191843367028
GOBP_NUCLEAR_EXPORT	0.00923753	86	1.5544911249723294	7.410184025524735e-5	0.00613693	34773	62	145	1.4099672699631238	9.82120583085444e-4	0.016133992952253047
HP_ABNORMAL_SENSORY_NERVE_CONDUCTION_VELOCITY	0.00214991	29	2.2522868497412256	7.451758025545097e-5	0.00613693	184102	14	20	2.3082528693751136	2.9389614090979954e-4	0.0064032
GOBP_CELLULAR_METABOLIC_COMPOUND_SALVAGE	0.00131492	21	2.666647396501413	7.482693893900993e-5	0.00613693	86416	11	26	1.3951	0.13304227607701735	0.4149914633823578
GOBP_PROTEIN_MODIFICATION_BY_SMALL_PROTEIN_CONJUGATION	0.0656195	468	1.1908539425248283	7.549366901193899e-5	0.0061413	76341	327	801	1.346172085403357	7.226441667285144e-11	1.2922299296187926e-8
GOBP_REGULATION_OF_MITOTIC_RECOMBINATION	1.6458896550218327e-4	7	7.101384230029655	7.60062254552274e-5	0.0061413	31331	4	7	1.884288056632746	0.13025852468557786	0.4097058786823193
GOBP_MITOTIC_CELL_CYCLE_CHECKPOINT_SIGNALING	0.00858948	81	1.5745775211025315	7.868837134306084e-5	0.00631127	71853	56	124	1.4891953995968477	3.363513912959526e-4	0.00705562
GOMF_S_ADENOSYLMETHIONINE_DEPENDENT_METHYLTRANSFERASE_ACTIVITY	0.00992803	91	1.530467531915857	7.956165786637825e-5	0.00632682	40266	65	147	1.4580800438229582	2.475187909096732e-4	0.00566024
GOCC_PODOSOME	0.0022688	30	2.207855110391951	8.004230767155729e-5	0.00632682	95869	10	24	1.3739600412947106	0.16130329878380056	0.4626601060041274
GOBP_REGULATION_OF_PROTEIN_K48_LINKED_UBIQUITINATION	2.251855118248787e-4	8	5.931919228130469	8.237108297581841e-5	0.00646406	27566	4	5	2.6380032792858445	0.0320103	0.18212943175521729
HP_HYPERTROPHIC_CARDIOMYOPATHY	0.016475974337416245	138	1.3985360526983472	9.313904331398337e-5	0.00725686	101200	89	248	1.183378487179638	0.0336416	0.18706284650850177
GOBP_CERAMIDE_1_PHOSPHATE_TRANSPORT	1.1881740493277387e-4	6	8.431733559444696	9.819477265371468e-5	0.00754302	9610	4	7	1.884288056632746	0.13025852468557786	0.4097058786823193
GOMF_CERAMIDE_1_PHOSPHATE_TRANSFER_ACTIVITY	1.1881740493277387e-4	6	8.431733559444696	9.819477265371468e-5	0.00754302	9610	4	7	1.884288056632746	0.13025852468557786	0.4097058786823193
GOBP_PYRIMIDINE_DEOXYRIBONUCLEOSIDE_MONOPHOSPHATE_METABOLIC_PROCESS	0.00124276	20	2.687128985661682	9.898019654963619e-5	0.00755018	384290	5	11	1.4988654995942299	0.21747572249453717	0.5308178968383109
HP_ANEMIC_PALLOR	6.868069264908264e-4	14	3.403604241518117	1.0098056180618542e-4	0.00764928	208736	5	8	2.060940061942066	0.0604994	0.2696884426048936
GOCC_SPERM_HEAD_PLASMA_MEMBRANE	3.694400338250001e-4	10	4.519618020482132	1.051356647752133e-4	0.0079091	156659	2	7	0.942144	0.6774901573042679	0.8880300265704186
GOBP_MITOTIC_CELL_CYCLE_PHASE_TRANSITION	0.03609	272	1.2584262666997226	1.0663462252979983e-4	0.00794506	74140	176	387	1.4996401070875602	1.656172976538528e-10	2.6566962982473916e-8
GOBP_CELLULAR_RESPONSE_TO_EXOGENOUS_DSRNA	6.907460951697781e-4	14	3.384194256695199	1.0707045248548042e-4	0.00794506	69790	5	15	1.0991680330357687	0.49571214941413444	0.7760086288474998
HP_ABNORMALITY_OF_THE_PERITONEUM	0.00543336	56	1.7209374396895063	1.1152368636768717e-4	0.0082196	96022	24	54	1.4655573773810247	0.019639364200391696	0.1379434544094479
GOBP_PROTEIN_MODIFICATION_BY_SMALL_PROTEIN_REMOVAL	0.0115474	102	1.4748978985181684	1.1848552160054204e-4	0.00867409	83802	71	163	1.436336141328949	2.2924781879263278e-4	0.0053497
GOBP_CELL_CYCLE_G2_M_PHASE_TRANSITION	0.012257547125080474	107	1.4575581595054885	1.2651334161972727e-4	0.00914813	68033	70	144	1.6029533815104957	2.99227118882861e-6	1.4702564922406522e-4
GOBP_POSTREPLICATION_REPAIR	0.00189102	26	2.2957396516100665	1.2663796223710833e-4	0.00914813	7918	20	34	1.9397082935925327	5.241791613794788e-4	0.00995242
GOBP_HEPATOCYTE_APOPTOTIC_PROCESS	0.0013685	21	2.562239115388441	1.2839972844624903e-4	0.00921437	58019	12	16	2.473128074330479	2.958575357718818e-4	0.0064032
GOBP_PYRIMIDINE_NUCLEOSIDE_MONOPHOSPHATE_METABOLIC_PROCESS	0.00178667	25	2.336370766979386	1.2981385404420287e-4	0.00925496	312200	8	20	1.3190016396429223	0.23766478111903755	0.5551904601415131
GOBP_FEMALE_MEIOTIC_NUCLEAR_DIVISION	0.00178769	25	2.335030782404946	1.309335188104388e-4	0.00927417	71422	16	30	1.7586688528572298	0.00710276	0.0703696
GOBP_RIBONUCLEOPROTEIN_COMPLEX_BIOGENESIS	0.024694273321846035	194	1.3117502817135192	1.3593546083767727e-4	0.00956635	67534	150	381	1.2982299602784668	9.0365003814874e-5	0.00253394
GOBP_REGULATION_OF_L_GLUTAMATE_IMPORT_ACROSS_PLASMA_MEMBRANE	4.58062818972052e-4	11	4.0097133880481195	1.3686720087147108e-4	0.00957018	77709	3	6	1.6487520495536527	0.2617257994267621	0.5853813861281774
HP_ECZEMATOID_DERMATITIS	6.218535343401061e-4	13	3.490606814634138	1.3798120604568975e-4	0.00958662	114142	4	10	1.3190016396429223	0.3590865189946717	0.6626941147875143
GOBP_SPLICEOSOMAL_SNRNP_ASSEMBLY	0.00148061	22	2.481009836200333	1.4086711467786728e-4	0.00972518	50295	16	32	1.6487520495536527	0.015324979151004947	0.11624817286450762
GOBP_CHROMATIN_ORGANIZATION	0.0484949	353	1.2154143446389822	1.4382334305906852e-4	0.00977515	72008	247	545	1.4944651605128523	5.3290705182007514e-14	2.325180048501352e-11
GOBP_REGULATION_OF_MITOTIC_SISTER_CHROMATID_SEGREGATION	0.00411719	45	1.8249774536661416	1.4424865349838e-4	0.00977515	106933	26	45	1.9052245905953322	1.1926863216027428e-4	0.00315772
GOBP_CELL_CYCLE_PROCESS	0.097466	669	1.1460904026466128	1.449956337696845e-4	0.00977515	70969	460	1101	1.3777038016252139	0	0
GOMF_MICROTUBULE_MINUS_END_BINDING	6.251496776444865e-4	13	3.472202357762893	1.4517550986603567e-4	0.00977515	155312	6	12	1.6487520495536527	0.12300850587852075	0.4022112656243718
GOBP_NEGATIVE_REGULATION_OF_PROTEIN_TYROSINE_KINASE_ACTIVITY	0.00191452	26	2.267558480771169	1.529937552458005e-4	0.010238379645528784	229712	10	26	1.2682708073489637	0.24084338365692726	0.5551904601415131
GOCC_CCAAT_BINDING_FACTOR_COMPLEX	2.470364603791986e-4	8	5.407227198122844	1.5415395964502032e-4	0.010253118242730987	2527	6	6	3.2975040991073055	7.763555727791083e-4	0.0133572
GOBP_REGULATION_OF_GENE_EXPRESSION_EPIGENETIC	0.010407613842809665	93	1.49203	1.571154332917768e-4	0.010343405227994746	34437	62	129	1.5848469313538986	1.684019887893129e-5	6.513932247212145e-4
GOMF_LIGASE_ACTIVITY	0.010544647009438609	94	1.4884748279352602	1.5740789034168756e-4	0.010343405227994746	103750	66	155	1.404098519619885	7.869597176959342e-4	0.013432534858536925
GOBP_DNA_PACKAGING	0.015275313205073473	128	1.3991540463306387	1.5982468201058975e-4	0.010367765811462903	26388	105	228	1.518587414062575	3.645827876264107e-7	2.2987682355080278e-5
GOBP_DE_NOVO_PROTEIN_FOLDING	0.00139125	21	2.5203440736298526	1.5991138583548725e-4	0.010367765811462903	6163	19	37	1.6933129157578057	0.00595753	0.0613064
GOBP_PYRIMIDINE_NUCLEOSIDE_MONOPHOSPHATE_BIOSYNTHETIC_PROCESS	0.00119003	19	2.6658765471547636	1.6063003503274942e-4	0.010367765811462903	392191	6	14	1.4132160424745595	0.2277062760785863	0.5452952929671173
GOBP_HINDBRAIN_MATURATION	3.9016934732944564e-4	10	4.2795	1.625061204204581e-4	0.010427157420860924	246370	2	5	1.3190016396429223	0.47848986623622025	0.7647424851142404
GOBP_SPINDLE_ORGANIZATION	0.012347604037227563	107	1.4469274989559515	1.6425870495428985e-4	0.010477976337084173	46068	82	180	1.5021963118155504	1.1004598712172076e-5	4.512712885427556e-4
GOBP_NON_MEMBRANE_BOUNDED_ORGANELLE_ASSEMBLY	0.026110632873801245	203	1.2981483521059631	1.6535570890818807e-4	0.010486628330061136	58945	148	355	1.3747341032898062	3.019393753911359e-6	1.4769303617787044e-4
GOBP_NEGATIVE_REGULATION_OF_PROTEIN_POLYUBIQUITINATION	3.9358327082419215e-4	10	4.2423750147369494	1.7410443184140423e-4	0.010977636662000216	21590	6	8	2.473128074330479	0.011942471302224256	0.0981677
GOBP_REGULATION_OF_CHROMOSOME_ORGANIZATION	0.017596871729277517	144	1.366383820075409	1.8058397581510732e-4	0.0113207	50971	101	196	1.6992240510706011	3.9378211802443275e-10	5.72716712454735e-8
GOBP_PROTEIN_FOLDING	0.011281836965397371	99	1.4652140082234786	1.8430365460631037e-4	0.011487910082546479	36197	79	185	1.4081233720512276	2.2952517159935404e-4	0.0053497
GOBP_CHROMOSOME_SEGREGATION	0.026463929192227068	205	1.2934368270035754	1.8545794106339386e-4	0.011494177392724432	61103	144	322	1.474660218234323	2.809608279363829e-8	2.4323180247064002e-6
HP_PANCREATIC_ADENOCARCINOMA	0.00216496	28	2.1595032587849956	1.9246926949367804e-4	0.011861326506423955	62198	13	27	1.5876871588294434	0.0389965	0.20800130252298407
GOMF_LIGASE_ACTIVITY_FORMING_CARBON_OXYGEN_BONDS	0.00216674	28	2.157724140176974	1.949928787802202e-4	0.011949338886149673	60354	22	36	2.015141393898909	1.2697118363402815e-4	0.00332933
HP_DELAYED_FINE_MOTOR_DEVELOPMENT	0.00250742	31	2.0643321296366426	1.9690190410948105e-4	0.0119989	229036	9	18	1.6487520495536527	0.0633527	0.2757585885654328
GOBP_UBIQUITIN_DEPENDENT_ERAD_PATHWAY	0.00467882	49	1.7486597944541926	2.0057360419012404e-4	0.012154760413921517	37036	33	80	1.3602204408817635	0.0244338	0.15940455426227346
GOCC_CUL2_RING_UBIQUITIN_LIGASE_COMPLEX	0.00121544	19	2.6101580130636077	2.0843518959678953e-4	0.012561387006197682	19077	13	20	2.1433776644197486	0.00142151	0.0214763
HP_ABNORMAL_GASTROINTESTINAL_MOTILITY	0.00456375	48	1.7561630311269034	2.1042827752881799e-4	0.012611822259804102	74801	26	69	1.2425377764752166	0.11616292898499292	0.3909611938809944
GOMF_TRANSCRIPTION_COACTIVATOR_ACTIVITY	0.022143415148878486	175	1.3195903569929872	2.1302765441200133e-4	0.012645074934750051	78656	104	247	1.388422778571497	5.216526195139792e-5	0.00164758
GOMF_THIOLESTER_HYDROLASE_ACTIVITY	0.0027505	33	2.0033064207319535	2.1330159405885674e-4	0.012645074934750051	127817	19	41	1.5281116556838732	0.022208708250838205	0.15099610220613313
GOBP_CELLULAR_RESPONSE_TO_DSRNA	9.261910785479687e-4	16	2.8844636888201616	2.177672229985994e-4	0.012840026316047148	61132	7	20	1.1541264346875568	0.40448551189853765	0.7178865651282796
GOCC_MICROTUBULE_ORGANIZING_CENTER	0.0646465	456	1.1777842931018532	2.269622150388173e-4	0.013282387797300045	72491	337	768	1.446951668488492	4.440892098500626e-16	3.027578188152802e-13
GOBP_RNA_POLYMERASE_II_PREINITIATION_COMPLEX_ASSEMBLY	0.0017473	24	2.293449005970961	2.277050346621845e-4	0.013282387797300045	216117	13	27	1.5876871588294434	0.0389965	0.20800130252298407
GOBP_MITOCHONDRIAL_RNA_METABOLIC_PROCESS	0.00323708	37	1.908506400420766	2.3319889390926996e-4	0.013530497525331472	152519	24	47	1.68383	0.00232089	0.0309355
GOBP_CHROMATIN_REMODELING	0.019291108790823963	155	1.3415911813704027	2.3501343889109627e-4	0.013563632758857556	72632	116	244	1.5676658831821617	1.0194591615331206e-8	9.75461450351165e-7
GOMF_SNRNA_BINDING	0.00154174	22	2.382630303379173	2.4393216101348258e-4	0.014004273749131938	59647	15	42	1.1776800353954662	0.2721924733333434	0.5932219078406701
GOBP_DNA_SYNTHESIS_INVOLVED_IN_DNA_REPAIR	0.00208837	27	2.1587513607303275	2.4865519295058647e-4	0.014141623007177612	8480	21	37	1.8715563805744169	7.392532327827883e-4	0.0128814
GOBP_RIBOSOME_DISASSEMBLY	3.362992072542516e-4	9	4.468506075872413	2.4891745667199316e-4	0.014141623007177612	26318	4	8	1.6487520495536527	0.20001763434968778	0.5107191843367028
GOBP_METHYLATION	0.0270667	208	1.2831376036963895	2.5110204589995355e-4	0.014191819257392194	57587	146	348	1.3834356277863982	2.3131839530510234e-6	1.2015338361847887e-4
GOCC_SPERM_PLASMA_MEMBRANE	4.934196832285917e-4	11	3.722390249576629	2.565429384950857e-4	0.014424589552084508	142484	3	10	0.9892512297321917	0.6259204660482032	0.8581624489258171
GOBP_TRANSCRIPTION_PREINITIATION_COMPLEX_ASSEMBLY	0.00209445	27	2.1524787673488603	2.5993578139482665e-4	0.014540407710024458	196177	15	36	1.3739600412947106	0.0989136	0.3565595087534549
GOMF_MUSCLE_ALPHA_ACTININ_BINDING	0.00123886	19	2.560813075238021	2.6310170553811574e-4	0.014642415326580442	75533	5	15	1.0991680330357687	0.49571214941413444	0.7760086288474998
GOCC_CLEAVAGE_FURROW	0.00411696	44	1.7845203673211885	2.700176551424516e-4	0.014951028336517064	79578	22	53	1.3687752864219003	0.054935	0.25564469924812755
GOBP_DOUBLE_STRAND_BREAK_REPAIR_VIA_NONHOMOLOGOUS_END_JOINING	0.00436794	46	1.758435533103706	2.729206277687357e-4	0.014986604200031735	37561	35	67	1.7225767681903836	1.4486404843994105e-4	0.00369687
GOBP_SCF_DEPENDENT_PROTEASOMAL_UBIQUITIN_DEPENDENT_PROTEIN_CATABOLIC_PROCESS	0.00449344	47	1.746485186339817	2.734079790801536e-4	0.014986604200031735	53660	25	46	1.7921217929931008	5.803540317771416e-4	0.010821370561752242
GOBP_CENTRAL_NERVOUS_SYSTEM_MATURATION	5.818903072626561e-4	12	3.443386796836903	2.766256781867593e-4	0.015039701104126557	231451	3	7	1.4132160424745595	0.36032625548265007	0.6626941147875143
HP_CURLY_HAIR	0.00210373	27	2.142986384596133	2.780050228552433e-4	0.015039701104126557	56806	18	28	2.1198240637118393	2.111459361313628e-4	0.00500691
GOBP_NUCLEOSIDE_SALVAGE	4.983027954563452e-4	11	3.685912731268646	2.7851298340975106e-4	0.015039701104126557	132128	4	7	1.884288056632746	0.13025852468557786	0.4097058786823193
GOCC_CELL_LEADING_EDGE	0.042126	308	1.2208039384918774	2.832586237347945e-4	0.0152206	117586	155	397	1.287438628114943	1.127521085586558e-4	0.00303679
HP_MYELODYSPLASIA	0.00761867	71	1.5560556875641163	2.8630634710014036e-4	0.015308968794942798	101143	49	98	1.6487520495536527	3.4469632634648306e-5	0.00117867
GOBP_CELLULAR_RESPONSE_TO_HYPEROXIA	5.850615218680064e-4	12	3.424722574197317	2.9026500978035497e-4	0.015387771415406464	127341	3	5	1.9785024594643834	0.16739010505941632	0.46674112116260563
GOBP_TRNA_MODIFICATION	0.00413176	44	1.7781309278016815	2.9060147704196293e-4	0.015387771415406464	30561	36	82	1.4476847264373536	0.00632704	0.0642602
GOBP_TRNA_WOBBLE_BASE_MODIFICATION	5.012966589657973e-4	11	3.663899579120502	2.927510384000964e-4	0.015426706893083343	11535	9	16	1.8548460557478594	0.027480807203822843	0.1709986565768965
GOBP_MAINTENANCE_OF_PROTEIN_LOCATION_IN_NUCLEUS	0.00146023	21	2.4012901596537137	3.009441674106661e-4	0.0157822	81379	13	22	1.9485251494724989	0.0047767	0.051896656147155246
GOBP_MRNA_METABOLIC_PROCESS	0.0511789	367	1.197349263986191	3.065451443389211e-4	0.015999016432770102	77066	264	645	1.3496760963788041	3.83426845829149e-9	4.3566875357337054e-7
GOBP_GLYCOSYL_COMPOUND_METABOLIC_PROCESS	0.00632188	61	1.6111252323537775	3.1402043836126214e-4	0.016311118769736416	135864	26	85	1.008648312668117	0.5199612153427361	0.7917
HP_ABNORMAL_LIVER_MORPHOLOGY	0.0544452	388	1.1899194292879136	3.2422525295183746e-4	0.016723521189314278	87043	258	719	1.1832490369536646	6.331524581624226e-4	0.011549209052902519
GOBP_MITOTIC_G2_M_TRANSITION_CHECKPOINT	0.00270094	32	1.9782469051602931	3.25026264405448e-4	0.016723521189314278	33090	25	44	1.8735818744927872	2.31238193413974e-4	0.00537814
GOMF_NADPH_BINDING	0.00179379	24	2.2340150370873135	3.2970438558765913e-4	0.0168293	249023	7	15	1.538835246250076	0.1373049838303304	0.4214188980363658
GOBP_POLYAMINE_BIOSYNTHETIC_PROCESS	7.729502003470483e-4	14	3.0242814699557963	3.301676510802931e-4	0.0168293	22128	7	15	1.538835246250076	0.1373049838303304	0.4214188980363658
GOBP_POSITIVE_REGULATION_OF_TOLL_LIKE_RECEPTOR_3_SIGNALING_PATHWAY	3.51527573139283e-4	9	4.274927959438545	3.4223129418453624e-4	0.0172876	26501	3	6	1.6487520495536527	0.2617257994267621	0.5853813861281774
GOBP_REGULATION_OF_SPHINGOLIPID_BIOSYNTHETIC_PROCESS	6.84544253296133e-4	13	3.1709362458600316	3.423289735000612e-4	0.0172876	141349	7	13	1.775579130288549	0.0657265	0.2796548570126764
GOCC_SIN3_TYPE_COMPLEX	8.718253085387483e-4	15	2.872813770160449	3.512680008299629e-4	0.0176573	22273	7	13	1.775579130288549	0.0657265	0.2796548570126764
GOBP_ERAD_PATHWAY	0.00674818	64	1.5835756320415988	3.545761939578451e-4	0.017741821668312726	98421	39	100	1.2860265986518493	0.0394261	0.2086658528682671
GOBP_ENDOCYTOSIS_INVOLVED_IN_VIRAL_ENTRY_INTO_HOST_CELL	4.3154049020849826e-4	10	3.8692263466546835	3.572695107965096e-4	0.017794958099398753	68662	5	9	1.8319467217262808	0.10279752650805252	0.3573991977921147
GOMF_PROTEIN_KINASE_B_BINDING	4.318444720292988e-4	10	3.8665027400182046	3.592137001420248e-4	0.0178105	86216	4	11	1.199092399675384	0.4400069741376059	0.7440080722202768
HP_HYPERPLASIA_OF_THE_MAXILLA	5.998677853366967e-4	12	3.3401917059289437	3.6174435933578053e-4	0.017854784939523503	422493	2	5	1.3190016396429223	0.47848986623622025	0.7647424851142404
GOBP_REGULATION_OF_AMINO_ACID_TRANSMEMBRANE_TRANSPORT	8.761916857116582e-4	15	2.8584975096062744	3.696786885609704e-4	0.018164212319022818	57887	6	12	1.6487520495536527	0.12300850587852075	0.4022112656243718
GOBP_PEPTIDE_METABOLIC_PROCESS	0.0591827	418	1.179307375188761	3.7393478641445377e-4	0.018290944619770683	98674	296	746	1.3083930473669738	1.79963686175455e-8	1.6635965159337823e-6
GOMF_TRANSFERASE_ACTIVITY_TRANSFERRING_ONE_CARBON_GROUPS	0.015195680520584138	125	1.373521765034789	3.7885364129719434e-4	0.018448819282454443	70715	89	207	1.4177674629012087	7.139992656268745e-5	0.00213378
HP_ABNORMAL_NERVE_CONDUCTION_VELOCITY	0.00823891	75	1.5199768897443704	3.818289831574173e-4	0.0185111	146867	41	99	1.3656330107414094	0.012282070211774299	0.10050474258817257
GOBP_TRNA_METHYLATION	0.00192526	25	2.1681869567239285	3.864521738656812e-4	0.0185391	50019	18	40	1.4838768445982875	0.0352911	0.19218930565912698
GOCC_CELL_DIVISION_SITE	0.00469454	48	1.7072370063651443	3.8685500180157817e-4	0.0185391	72959	26	68	1.2608103908351462	0.10026383105205494	0.3573991977921147
HP_CLUBBING_OF_TOES	0.00369438	40	1.8078548707476467	3.875064126327432e-4	0.0185391	126530	19	30	2.0884192627679603	1.879601136821618e-4	0.00454605
GOBP_KINETOCHORE_ASSEMBLY	0.00159792	22	2.298865133953665	3.920046471419525e-4	0.0186724	47510	13	16	2.679222080524686	3.788176965335843e-5	0.00127143
GOMF_DOUBLE_STRANDED_TELOMERIC_DNA_BINDING	5.257111988890409e-4	11	3.4937445153930637	4.334446585965157e-4	0.020556584069438232	65556	6	8	2.473128074330479	0.011942471302224256	0.0981677
HP_WIDENED_CEREBELLAR_SUBARACHNOID_SPACE	2.9090651764402585e-4	8	4.5917921616488435	4.535389222699582e-4	0.021416461316539844	62869	5	5	3.2975040991073055	0.00256166	0.0328737
GOBP_THROMBIN_ACTIVATED_RECEPTOR_SIGNALING_PATHWAY	8.943723856748566e-4	15	2.8003902978898845	4.5551116450348594e-4	0.0214169	106180	3	12	0.8243760247768264	0.7550059312493822	0.931893
HP_ABNORMALITY_OF_CHROMOSOME_STABILITY	0.00410626	43	1.7485084597290217	4.7081554394456937e-4	0.021869265296593176	90909	26	48	1.7861480536831238	4.8551193149182215e-4	0.00942342
GOCC_CLUSTER_OF_ACTIN_BASED_CELL_PROJECTIONS	0.014430839792708459	119	1.3768956979869862	4.70855955765459e-4	0.021869265296593176	214792	55	151	1.201077651992727	0.0625037	0.2755214388894666
GOMF_OXIDOREDUCTASE_ACTIVITY_ACTING_ON_NAD_P_H_QUINONE_OR_SIMILAR_COMPOUND_AS_ACCEPTOR	0.00336408	37	1.8364591430545485	4.711475380179131e-4	0.021869265296593176	190395	19	45	1.3922795085119735	0.0604156	0.2696884426048936
GOMF_TRNA_SPECIFIC_RIBONUCLEASE_ACTIVITY	7.103517311933025e-4	13	3.055734348708467	4.81634192139091e-4	0.022261295626496626	329950	5	12	1.3739600412947106	0.2849523057916916	0.5932219078406701
GOBP_PROTEIN_CONTAINING_COMPLEX_ORGANIZATION	0.13287005559786313	884	1.1108894317348574	4.918400649320809e-4	0.0226371	103218	599	1578	1.251714166898147	7.250200440012122e-12	1.8829806285631486e-9
HP_PAROXYSMAL_DYSTONIA	8.069988875181049e-4	14	2.8966817727561667	5.01676348766189e-4	0.022992796690510884	40788	10	17	1.9397082935925327	0.013715831084588403	0.10741496570840384
HP_CYSTIC_LIVER_DISEASE	0.00242169	29	1.9995173884940327	5.084192178607116e-4	0.023204338194245364	74566	17	36	1.5571547134673387	0.024260639847637044	0.1586936657765556
GOMF_N_METHYLTRANSFERASE_ACTIVITY	0.00724936	67	1.5431958876582086	5.127530287392101e-4	0.023304625156197103	41753	45	92	1.6129096136937908	1.3768214578968596e-4	0.00356731
GOCC_ORGANELLE_INNER_MEMBRANE	0.0312009	233	1.2469090304411543	5.161411220624412e-4	0.023318196209816042	109384	166	496	1.1036001622012355	0.0685148	0.28883060971896113
GOBP_MRNA_TRANSPORT	0.00792473	72	1.517028948051304	5.173270519596151e-4	0.023318196209816042	53306	49	114	1.41735	0.00277398	0.03482
HP_DECREASED_SPECIFIC_ANTIBODY_RESPONSE_TO_PROTEIN_VACCINE	2.9734017544148414e-4	8	4.49244	5.225012619929359e-4	0.023454501093905122	50634	4	6	2.198336066071537	0.0730544	0.2934011457397308
GOBP_NEGATIVE_REGULATION_OF_METAPHASE_ANAPHASE_TRANSITION_OF_CELL_CYCLE	0.00388094	41	1.7639776297313383	5.304205971234932e-4	0.0237124	118533	23	42	1.805776054273048	8.289900658553506e-4	0.014019571532325836
GOBP_MITOTIC_SISTER_CHROMATID_SEGREGATION	0.013224526232443632	110	1.3888592948557468	5.618973079309919e-4	0.025017	56473	80	166	1.5891586019794244	9.472507077612491e-7	5.326088000133869e-5
GOCC_SITE_OF_DNA_DAMAGE	0.00621486	59	1.585135343451419	5.708535692494632e-4	0.025312482655988393	54448	43	94	1.5084327261873844	0.00113918	0.0179569
HP_POINTED_CHIN	0.00988293	86	1.452976228951953	5.920848246206978e-4	0.026001481426672857	155081	46	109	1.3916072344856518	0.00555754	0.058362060101155216
GOCC_FANCONI_ANAEMIA_NUCLEAR_COMPLEX	0.0011186	17	2.5375803014215594	5.935676194174233e-4	0.026001481426672857	182074	8	13	2.029233291758342	0.019452348342182346	0.13707119878328491
GOBP_PYRIMIDINE_NUCLEOSIDE_TRIPHOSPHATE_BIOSYNTHETIC_PROCESS	5.465817805408909e-4	11	3.3603399952002087	5.949472839610337e-4	0.026001481426672857	16958	8	18	1.4655573773810247	0.14772306365727506	0.4453740128174561
GOCC_SMN_SM_PROTEIN_COMPLEX	8.21638012046131e-4	14	2.845071593373351	5.959268753821245e-4	0.026001481426672857	73950	9	15	1.9785024594643834	0.016371573759766833	0.12194459715362746
GOMF_SUMO_BINDING	0.00132893	19	2.38725	6.066284282220114e-4	0.026363	258181	7	14	1.6487520495536527	0.0979754	0.35434882659211764
GOBP_NEGATIVE_REGULATION_OF_PEPTIDYL_TYROSINE_PHOSPHORYLATION	0.00366283	39	1.7778437747424611	6.173316181581345e-4	0.0267216	198210	19	47	1.333033571979549	0.0907925	0.335717
GOBP_TRANSLATIONAL_ELONGATION	0.00391444	41	1.7488801969876855	6.237136702248458e-4	0.026891180690958964	121112	28	45	2.0517803283334346	9.505301481138595e-6	3.9878395598561456e-4
GOBP_MITOTIC_NUCLEAR_DIVISION	0.021806457257611638	169	1.2940387366629638	6.302293966913286e-4	0.0270651	57065	125	277	1.4880433660231525	1.2230628998466386e-7	8.894113407684756e-6
HP_GENERALIZED_LIPODYSTROPHY	0.00102652	16	2.6025474844847913	6.513411525931323e-4	0.027744155601539384	98764	6	8	2.473128074330479	0.011942471302224256	0.0981677
HP_LONG_HALLUX	0.00166232	22	2.2098039211522202	6.534372248211406e-4	0.027744155601539384	362796	6	14	1.4132160424745595	0.2277062760785863	0.5452952929671173
GOCC_ENDORIBONUCLEASE_COMPLEX	0.00155268	21	2.258312795443588	6.536714328562176e-4	0.027744155601539384	50181	15	30	1.648752049553653	0.018649406317475692	0.133746
GOBP_REGULATION_OF_CELL_AGING	0.00455904	46	1.6847288596686227	6.578176619198572e-4	0.0277605	114903	25	39	2.1137846789149393	1.3471177513268984e-5	5.402338393924194e-4
HP_POLYNEUROPATHY	0.0039263	41	1.7435961958445785	6.600761965334101e-4	0.0277605	51574	25	51	1.6164235779937772	0.00386504	0.0456275
GOMF_CORE_PROMOTER_SEQUENCE_SPECIFIC_DNA_BINDING	0.00367684	39	1.7710700546294873	6.616917526710564e-4	0.0277605	64230	24	40	1.9785024594643834	9.536168653989652e-5	0.00263343
GOBP_NEGATIVE_REGULATION_OF_CERAMIDE_BIOSYNTHETIC_PROCESS	1.1279427577572481e-4	5	7.401651470696139	6.699624929622505e-4	0.0279998	4632	5	5	3.2975040991073055	0.00256166	0.0328737
GOBP_MRNA_PROCESSING	0.0340821	251	1.22968	6.788671396502632e-4	0.028263674653836147	67113	175	435	1.3265821088362724	5.6229523993645e-6	2.493299380986503e-4
GOCC_MITOCHONDRIAL_ENVELOPE	0.0487225	347	1.1891746755566326	6.832795182555307e-4	0.0283392	92156	247	713	1.1423331170820539	0.0063474	0.0643467
GOBP_PURINE_RIBONUCLEOSIDE_SALVAGE	4.7016626535546086e-4	10	3.55136	6.859716493878842e-4	0.028343101331526673	145321	3	5	1.9785024594643834	0.16739010505941632	0.46674112116260563
HP_IMPAIRED_OROPHARYNGEAL_SWALLOW_RESPONSE	0.00113566	17	2.499451332159117	6.991321489647762e-4	0.0287167	270668	9	10	2.967753689196575	1.5707472895543084e-4	0.00393878
GOBP_NEGATIVE_REGULATION_OF_CILIUM_ASSEMBLY	8.357825278556541e-4	14	2.7969225129720856	7.008454681884935e-4	0.0287167	22685	10	17	1.9397082935925327	0.013715831084588403	0.10741496570840384
GOBP_GOLGI_TO_PLASMA_MEMBRANE_PROTEIN_TRANSPORT	0.00344089	37	1.7954638202594042	7.029121600532484e-4	0.0287167	127651	19	41	1.5281116556838732	0.022208708250838205	0.15099610220613313
GOBP_ANTIGEN_PROCESSING_AND_PRESENTATION_OF_PEPTIDE_ANTIGEN_VIA_MHC_CLASS_I	5.586559520792954e-4	11	3.287713325103172	7.093526189156929e-4	0.028871710325120814	48460	7	18	1.2823627052083966	0.28876663986890927	0.5932219078406701
HP_AGENESIS_OF_CEREBELLAR_VERMIS	0.00201172	25	2.0750006089647814	7.146089074137052e-4	0.028977524022560208	188609	6	10	1.9785024594643834	0.049740529950622614	0.23943940895913127
GOMF_CARBON_NITROGEN_LIGASE_ACTIVITY_WITH_GLUTAMINE_AS_AMIDO_N_DONOR	7.438557700852091e-4	13	2.9181008899389855	7.315979814326301e-4	0.029556558449878256	91014	7	10	2.3082528693751136	0.011274523086586163	0.0966923
GOCC_SPINDLE	0.030821	229	1.2406072610249084	7.376328271573307e-4	0.029690401766170344	65328	166	377	1.4519514070339858	9.746477624972272e-9	9.408369728601553e-7
GOMF_ATP_DEPENDENT_ACTIVITY_ACTING_ON_DNA	0.00872362	77	1.4738031266825982	7.53867105139916e-4	0.030082998580732368	60581	55	99	1.8319467217262808	1.5092375749148346e-7	1.0690106147513645e-5
GOCC_CULLIN_RING_UBIQUITIN_LIGASE_COMPLEX	0.012774789724039084	106	1.3854721233448022	7.54501378285477e-4	0.030082998580732368	33791	75	165	1.4988654995942297	2.808122258723955e-5	0.0010043
GOBP_GOLGI_RIBBON_FORMATION	9.40823054567331e-4	15	2.6621283772603963	7.55660213707432e-4	0.030082998580732368	30500	11	13	2.7902	8.072670963832351e-5	0.00236077
GOMF_CADHERIN_BINDING	0.0353672	259	1.2227693703572389	7.60883415725222e-4	0.030180786540838986	124186	151	317	1.5707353910574233	5.3553717016541214e-11	1.024849026695494e-8
GOBP_REGULATION_OF_RNA_POLYMERASE_II_TRANSCRIPTION_PREINITIATION_COMPLEX_ASSEMBLY	8.437844322918897e-4	14	2.770398313416083	7.668312457991266e-4	0.030306504453539395	355619	5	8	2.060940061942066	0.0604994	0.2696884426048936
GOMF_DNA_POLYMERASE_ACTIVITY	0.00191228	24	2.0955829725181188	7.898323413475516e-4	0.031102856243390226	19034	18	29	2.0467266822045342	3.991185684688592e-4	0.00809217
GOBP_REGULATION_OF_UBIQUITIN_PROTEIN_LIGASE_ACTIVITY	0.00180156	23	2.13169	8.032702372877676e-4	0.031518243699046655	145448	12	23	1.7204369212733768	0.023292092927520214	0.15426238594619945
GOBP_PROTEIN_TARGETING	0.023118	177	1.2784065190187055	8.082607508346218e-4	0.0316004	99518	113	286	1.3028600111857536	5.350334896671027e-4	0.010114636577623494
GOBP_NEGATIVE_REGULATION_OF_ORGANELLE_ASSEMBLY	0.0028589	32	1.8689471039255507	8.217259236171781e-4	0.0320121	59370	21	40	1.7311896520313355	0.00277236	0.03482
HP_LOSS_OF_SUBCUTANEOUS_ADIPOSE_TISSUE_IN_LIMBS	6.610117031799378e-4	12	3.0312222788136736	8.345835067442575e-4	0.0323973	127732	4	9	1.4655573773810247	0.2777937206229959	0.5932219078406701
GOBP_POLYAMINE_METABOLIC_PROCESS	8.524433187148498e-4	14	2.7422573639645758	8.440679796528627e-4	0.032649267808700096	22128	7	19	1.21487	0.34609825612571243	0.6626941147875143
GOMF_UBIQUITIN_LIKE_PROTEIN_BINDING	0.00905206	79	1.4572204713262995	8.849648992161896e-4	0.0340595	107516	54	110	1.6187747395617682	2.7350865681841086e-5	9.813922462418505e-4
GOCC_PLATELET_DENSE_GRANULE	0.00148194	20	2.253442429863777	8.875676831019419e-4	0.0340595	97850	9	21	1.4132160424745595	0.15547004799036102	0.44987063709930764
HP_LIPID_ACCUMULATION_IN_HEPATOCYTES	0.00822902	73	1.4812225633560143	8.898946129589635e-4	0.0340595	77957	49	125	1.2926216068500638	0.020993678724913867	0.14493610603250662
GOCC_METHYLOSOME	4.0312108340763046e-4	9	3.7278006851532837	8.950899599086126e-4	0.0340782	10235	8	12	2.198336066071537	0.010164644756281538	0.091633
GOBP_POSITIVE_REGULATION_OF_CHROMOSOME_ORGANIZATION	0.00714439	65	1.5191257241016487	8.995028075522438e-4	0.0340782	37390	45	82	1.809605908046692	3.1228898114132875e-6	1.520735806379292e-4
GOMF_UBIQUITIN_PROTEIN_TRANSFERASE_INHIBITOR_ACTIVITY	7.6127566448347e-4	13	2.8513274309703496	8.997547089711899e-4	0.0340782	238255	5	9	1.8319467217262808	0.10279752650805252	0.3573991977921147
HP_CHROMOSOMAL_BREAKAGE_INDUCED_BY_CROSSLINKING_AGENTS	7.620514478760842e-4	13	2.8484247234510383	9.079389114732273e-4	0.0342692	202232	6	10	1.9785024594643834	0.049740529950622614	0.23943940895913127
GOBP_ENDOPLASMIC_RETICULUM_TO_GOLGI_VESICLE_MEDIATED_TRANSPORT	0.00742186	67	1.50733	9.199979520928547e-4	0.034402163198777015	63582	51	122	1.3784648283153491	0.00458194	0.050652508569575753
GOMF_DNA_HELICASE_ACTIVITY	0.00581362	55	1.5796533294593862	9.207416868058926e-4	0.034402163198777015	69623	37	71	1.718417629112258	1.0107768460221322e-4	0.0027633
GOBP_CELLULAR_RESPONSE_TO_GAMMA_RADIATION	0.00137792	19	2.3023766055656885	9.209233272866602e-4	0.034402163198777015	38757	13	27	1.5876871588294434	0.0389965	0.20800130252298407
GOMF_TRANSCRIPTION_COREGULATOR_ACTIVITY	0.0472689	336	1.1868872146536344	9.258734104573563e-4	0.034469	95420	198	464	1.4071245940156174	8.196909151436671e-9	8.128353183988291e-7
GOBP_RIBOSOME_BIOGENESIS	0.016606878168473706	132	1.3271854703813524	9.546921749585824e-4	0.0354108	65700	102	269	1.2503547141596476	0.00442199	0.049370617708048146
GOBP_CELLULAR_RESPONSE_TO_INCREASED_OXYGEN_LEVELS	7.666428328693179e-4	13	2.8313656524353203	9.576629580958507e-4	0.0354108	117571	4	12	1.0991680330357685	0.5175343083105627	0.7908034815491991
GOBP_POSTTRANSCRIPTIONAL_REGULATION_OF_GENE_EXPRESSION	0.0394834	285	1.205246051813879	9.62572558866559e-4	0.0354721	87225	205	474	1.426135739065396	1.1740544092475602e-9	1.524593511437189e-7
GOMF_PEPTIDE_ALPHA_N_ACETYLTRANSFERASE_ACTIVITY	4.936739658939199e-4	10	3.382248102428371	9.866103112584623e-4	0.036235505977128976	10760	8	11	2.398184799350768	0.00461231	0.0506648
HP_AXONAL_DEGENERATION	0.00183164	23	2.096682248862349	9.944509773328614e-4	0.0363994	181921	7	19	1.21487	0.34609825612571243	0.6626941147875143
GOBP_REGULATION_OF_PROTEIN_POLYUBIQUITINATION	0.00229517	27	1.9642437057782558	9.977460397896376e-4	0.0363994	118918	16	27	1.9540765031746996	0.00169969	0.0246442
GOMF_NUCLEASE_ACTIVITY	0.0127653	105	1.3734260233815598	0.00104773	0.0380955	93478	72	198	1.1990923996753837	0.039064240189977006	0.20800130252298407
GOBP_RNA_MODIFICATION	0.00855978	75	1.4629994014740022	0.00105681	0.038196	23031	62	153	1.3362434911415224	0.00452301	0.0502926
GOBP_CELL_CYCLE_CHECKPOINT_SIGNALING	0.011776295905623615	98	1.3895144031616335	0.0010609	0.038196	59052	73	163	1.4767963143241307	6.486297906505012e-5	0.00198186
GOBP_RESCUE_OF_STALLED_RIBOSOME	3.323593577649509e-4	8	4.019090289719125	0.00106166	0.038196	3855	6	7	2.826432084949119	0.00402294	0.046214
HP_OPEN_OPERCULUM	1.2525889204924494e-4	5	6.665106991791662	0.0010645	0.038196	461	4	5	2.6380032792858445	0.0320103	0.18212943175521729
GOBP_NEGATIVE_REGULATION_OF_SPHINGOLIPID_BIOSYNTHETIC_PROCESS	0.000125685	5	6.642488197565097	0.00108049	0.0386427	4632	5	6	2.747920082589421	0.0114882	0.0966923
GOBP_PROTEIN_DEPALMITOYLATION	9.763232294023221e-4	15	2.5653304931377483	0.0010856	0.0386983	253099	6	10	1.9785024594643834	0.049740529950622614	0.23943940895913127
GOBP_FIBROBLAST_MIGRATION	0.00468152	46	1.6406525470966407	0.00110865	0.039391532743218396	64203	23	45	1.6853909839881784	0.00279847	0.035087
GOBP_MRNA_EXPORT_FROM_NUCLEUS	0.00267263	30	1.874253503313007	0.00111958	0.0396507	15928	24	59	1.34136	0.0584379	0.26733610172119865
GOBP_PROTEIN_DENEDDYLATION	5.927209786987265e-4	11	3.0987609411626265	0.00113434	0.0399199	32654	5	10	1.6487520495536527	0.15585452306548253	0.44987063709930764
HP_SEBORRHEIC_DERMATITIS	0.00196549	24	2.038854586167571	0.00113451	0.0399199	87972	10	24	1.3739600412947106	0.16130329878380056	0.4626601060041274
HP_COLON_CANCER	0.00379605	39	1.7154531664880253	0.00116837	0.0409795	91837	22	40	1.813627254509018	9.905412170436723e-4	0.016199135825355888
GOMF_EXOGENOUS_PROTEIN_BINDING	0.00574781	54	1.5686910505350897	0.00117956	0.0412392	134275	22	74	0.9803390564913612	0.5880500954285575	0.8359419669193495
GOBP_ORGANONITROGEN_COMPOUND_CATABOLIC_PROCESS	0.0996842	669	1.1205866741031638	0.00119393	0.041608097574965405	97368	451	1231	1.2081026390718073	5.250445095361655e-7	3.164190889514085e-5
HP_HEMIANOPIA	0.00330091	35	1.7704363462613264	0.00120976	0.0419072	383015	10	34	0.9698541467962664	0.6100192411287213	0.8522521047307008
HP_HAMARTOMA_OF_TONGUE	0.00197526	24	2.028772161566103	0.00121019	0.0419072	291987	9	18	1.6487520495536527	0.0633527	0.2757585885654328
GOCC_CALCINEURIN_COMPLEX	5.080955715154605e-4	10	3.2862475643761675	0.00121922	0.0420862	65404	5	5	3.2975040991073055	0.00256166	0.0328737
GOMF_SIGNAL_RECOGNITION_PARTICLE_BINDING	1.2946153433323544e-4	5	6.448741098900855	0.00122993	0.042322096141343725	6162	4	6	2.198336066071537	0.0730544	0.2934011457397308
GOMF_DNA_DIRECTED_DNA_POLYMERASE_ACTIVITY	0.00141575	19	2.240854135609421	0.00125073	0.0429024	17088	15	24	2.0609400619420657	0.0011057	0.017530441293933195
GOBP_RESPONSE_TO_DSRNA	0.00269426	30	1.859207810760031	0.00126273	0.043114185237964786	50043	16	52	1.014616645879171	0.5245135511235158	0.7955219432223736
GOMF_CERAMIDE_BINDING	8.904509180649773e-4	14	2.6252081060099703	0.00126519	0.043114185237964786	120604	8	18	1.4655573773810247	0.14772306365727506	0.4453740128174561
GOBP_PEPTIDYL_PROLINE_MODIFICATION	0.00381402	39	1.7073681039290876	0.00126876	0.043114185237964786	63917	27	56	1.5898680477838794	0.00367239	0.0437319
GOBP_CELLULAR_MACROMOLECULE_BIOSYNTHETIC_PROCESS	0.11681837894975822	776	1.1091651939657128	0.00129904	0.044006	88895	541	1371	1.301203295125494	4.285460875053104e-14	1.947741967711636e-11
GOBP_DEOXYRIBOSE_PHOSPHATE_METABOLIC_PROCESS	0.00331895	35	1.7608147806588241	0.00132225	0.044653696017203925	234389	16	41	1.2868308679443143	0.14869004109220785	0.44779430376416435
GOMF_SPHINGOLIPID_TRANSFER_ACTIVITY	4.270753955349924e-4	9	3.5187113718977305	0.00132733	0.0446869	139545	5	9	1.8319467217262808	0.10279752650805252	0.3573991977921147
HP_GRAY_MATTER_HETEROTOPIA	0.00975139	83	1.4212069798949716	0.00133309	0.044742515512969226	117516	48	97	1.6317546057438213	5.781931167869736e-5	0.00181234
GOBP_TETRAPYRROLE_BIOSYNTHETIC_PROCESS	0.00120914	17	2.3475652542343166	0.00135673	0.045396360576949187	37151	10	31	1.0637109997120342	0.4742818946701004	0.7647424851142404
GOMF_CYCLIN_DEPENDENT_PROTEIN_SERINE_THREONINE_KINASE_ACTIVATOR_ACTIVITY	7.009946737575071e-4	12	2.8583289948487156	0.00136277	0.0454073	112762	8	11	2.398184799350768	0.00461231	0.0506648
GOBP_REGULATION_OF_NUCLEASE_ACTIVITY	0.00131759	18	2.2810645513925882	0.00136538	0.0454073	80898	9	20	1.4838768445982875	0.11971250117884613	0.3977532631309332
HP_ABNORMAL_ARACHNOID_MATER_MORPHOLOGY	0.00270912	30	1.84901	0.00137005	0.0454239	61338	15	31	1.5955664995680512	0.026195140486007462	0.16839454486256306
GOBP_UTP_METABOLIC_PROCESS	3.46450089556908e-4	8	3.855626850028518	0.0013758	0.0454403	6462	6	11	1.7986385995130758	0.0819091	0.31338628044606337
GOBP_MRNA_PSEUDOURIDINE_SYNTHESIS	1.9708097981039447e-4	6	5.083375887321219	0.00137887	0.0454403	10332	4	7	1.884288056632746	0.13025852468557786	0.4097058786823193
HP_BREAST_CARCINOMA	0.00606082	56	1.54277	0.0013933	0.0457776	157510	30	63	1.5702400471939548	0.00287244	0.0358497
HP_POSTAXIAL_FOOT_POLYDACTYLY	0.00460859	45	1.6303861288599237	0.00140088	0.0458883	70975	31	56	1.8254040548629726	8.349967765974853e-5	0.00242441
GOCC_ORGANELLE_ENVELOPE_LUMEN	0.00553005	52	1.5700747509832644	0.00140697	0.0459498	91816	37	87	1.4023868007697735	0.010438135478758825	0.0932508
HP_ABNORMAL_COCHLEA_MORPHOLOGY	0.003586	37	1.7228088062501339	0.00142588	0.0462934	362604	9	28	1.0599120318559196	0.48764358246622375	0.7728498307617645
GOMF_LYSINE_N_METHYLTRANSFERASE_ACTIVITY	0.00435444	43	1.6488543282691492	0.00143208	0.0462934	54659	26	58	1.4781914927032749	0.013717367733022234	0.10741496570840384
GOMF_SNRNP_BINDING	3.4873046382067377e-4	8	3.830414621239666	0.00143293	0.0462934	108838	4	6	2.198336066071537	0.0730544	0.2934011457397308
GOMF_1_4_ALPHA_OLIGOGLUCAN_PHOSPHORYLASE_ACTIVITY	3.4886594508011233e-4	8	3.828927088838249	0.00143638	0.0462934	139850	3	6	1.6487520495536527	0.2617257994267621	0.5853813861281774
HP_ATROPHY_DEGENERATION_AFFECTING_THE_BRAINSTEM	0.00211906	25	1.9698940176668325	0.00143978	0.0462934	78882	13	21	2.0413120613521416	0.00269891	0.0341528
GOBP_POSITIVE_REGULATION_OF_VASCULAR_ASSOCIATED_SMOOTH_MUSCLE_CELL_APOPTOTIC_PROCESS	3.4912329139201063e-4	8	3.8261047040557523	0.00144296	0.0462934	110747	3	6	1.6487520495536527	0.2617257994267621	0.5853813861281774
GOCC_U12_TYPE_SPLICEOSOMAL_COMPLEX	0.00121686	17	2.332671754925197	0.0014492	0.046357528032633766	61565	13	28	1.530984046014106	0.0530921	0.24983976655454732
GOBP_PROTEIN_PEPTIDYL_PROLYL_ISOMERIZATION	0.00247875	28	1.8861242967146932	0.00146245	0.046644565406177216	76248	20	40	1.6487520495536527	0.00708	0.0703358
HP_PYRIDOXINE_RESPONSIVE_SIDEROBLASTIC_ANEMIA	0.00212279	25	1.9664287390462571	0.00147358	0.0466701	127856	15	23	2.150546151591721	5.757266307490072e-4	0.010753469329127003
GOBP_SPINDLE_ASSEMBLY	0.00729653	65	1.4874514047767253	0.00147854	0.0466701	37628	53	116	1.5066182521783378	3.375090230592903e-4	0.00706631
HP_APLASIA_HYPOPLASIA_OF_THE_TONGUE	0.00397579	40	1.6798967768816033	0.00147903	0.0466701	165058	20	37	1.7824346481661113	0.00220581	0.029926523982053976
GOBP_NEGATIVE_REGULATION_OF_MITOTIC_CELL_CYCLE_PHASE_TRANSITION	0.014059133000826672	113	1.3420404037142588	0.00148037	0.0466701	81347	75	159	1.5554264618430687	5.541959943844432e-6	2.473105366994356e-4
HP_DUMBBELL_SHAPED_LONG_BONE	6.143244526912076e-4	11	2.9897892062625133	0.00149907	0.0471234	113908	3	5	1.9785024594643834	0.16739010505941632	0.46674112116260563
GOCC_FICOLIN_1_RICH_GRANULE_LUMEN	0.00608275	56	1.5372123351764326	0.00150471	0.0471649	52952	44	110	1.3190016396429223	0.019149219244134708	0.13661195782539004
HP_ABNORMAL_RETINAL_ARTERY_MORPHOLOGY	0.00347585	36	1.7293671433825848	0.00153757	0.0480567	98596	18	58	1.0233633411022671	0.5026461008370657	0.7821488827290604
HP_THIN_CLAVICLES	5.255614206122746e-4	10	3.1770365344126286	0.00155884	0.048582288624363805	100978	4	5	2.6380032792858445	0.0320103	0.18212943175521729
GOBP_SISTER_CHROMATID_SEGREGATION	0.016551550753846612	130	1.3114458076790396	0.00156699	0.048697230433611245	56625	93	193	1.5889527524195826	1.2998909137973413e-7	9.337340165060937e-6
GOBP_REGULATION_OF_TETRAPYRROLE_METABOLIC_PROCESS	5.271980886911201e-4	10	3.1671735352995087	0.00159424	0.0494032	73733	4	7	1.884288056632746	0.13025852468557786	0.4097058786823193
GOBP_OLIGOSACCHARIDE_CATABOLIC_PROCESS	0.00112183	16	2.3814442840388073	0.00160198	0.049502453311650096	387849	5	9	1.8319467217262808	0.10279752650805252	0.3573991977921147
GOBP_POSITIVE_REGULATION_OF_NUCLEASE_ACTIVITY	4.3942631648024e-4	9	3.4198112278836956	0.00160823	0.0495399	149107	3	6	1.6487520495536527	0.2617257994267621	0.5853813861281774
GOMF_OXIDOREDUCTASE_ACTIVITY_ACTING_ON_CH_OH_GROUP_OF_DONORS	0.00954075	81	1.4175818563718532	0.00161227	0.0495399	199423	40	129	1.0224818911960638	0.4660096095742743	0.7603938401250836
HP_BROAD_EYEBROW	0.00261843	29	1.8492814159505806	0.00162284	0.0497246	161652	12	19	2.0826341678572455	0.00310823	0.038223829649106617
HP_SLOPING_FOREHEAD	0.014247648024826734	114	1.336002775936744	0.00163394	0.0499245	60609	80	157	1.680256865787162	4.7986434603686234e-8	3.906239019828429e-6
GOCC_DNA_PACKAGING_COMPLEX	0.0057085	53	1.5502422401396854	0.00165879	0.0502146	15399	60	130	1.5219249688187564	1.0017133191486671e-4	0.0027454
GOBP_NEGATIVE_REGULATION_OF_CELL_CYCLE_G2_M_PHASE_TRANSITION	0.00336634	35	1.7360251905270727	0.00166229	0.0502146	31321	28	57	1.61983	0.00221022	0.029949121361317086
GOBP_AMINO_ACID_SALVAGE	3.575670417447066e-4	8	3.73575	0.0016723	0.0502146	139839	3	6	1.6487520495536527	0.2617257994267621	0.5853813861281774
GOBP_CHAPERONE_COFACTOR_DEPENDENT_PROTEIN_REFOLDING	9.182575955518014e-4	14	2.545711551346843	0.00167408	0.0502146	5749	13	28	1.530984046014106	0.0530921	0.24983976655454732
GOBP_MACROMOLECULE_DEPALMITOYLATION	0.00102152	15	2.4518206044940904	0.00167412	0.0502146	253099	6	12	1.6487520495536527	0.12300850587852075	0.4022112656243718
GOMF_PALMITOYL_PROTEIN_HYDROLASE_ACTIVITY	0.00102152	15	2.4518206044940904	0.00167412	0.0502146	253099	6	12	1.6487520495536527	0.12300850587852075	0.4022112656243718
GOBP_NEGATIVE_REGULATION_BY_HOST_OF_VIRAL_TRANSCRIPTION	8.173567361668383e-4	13	2.655690090536952	0.00167566	0.0502146	77337	6	11	1.7986385995130758	0.0819091	0.31338628044606337
GOMF_MISMATCH_REPAIR_COMPLEX_BINDING	5.313244802160296e-4	10	3.1425765168661326	0.00168638	0.050314102568882926	12745	9	11	2.6979578992696136	6.292703890860007e-4	0.011532709442060678
HP_HODGKIN_LYMPHOMA	0.00202704	24	1.9769481233124218	0.00168821	0.050314102568882926	88486	12	24	1.6487520495536527	0.0339766	0.18803496169970696
GOBP_REGULATION_OF_CHROMOSOME_SEPARATION	0.00611785	56	1.5283923097610963	0.00169941	0.05051	87225	37	69	1.768226835753193	4.5320050489516817e-5	0.00148454
GOBP_NEGATIVE_REGULATION_OF_CELL_ADHESION_MEDIATED_BY_INTEGRIN	0.00113098	16	2.362177347202657	0.00173556	0.051444393711038316	94877	5	12	1.3739600412947106	0.2849523057916916	0.5932219078406701
GOBP_PROTEIN_HEXAMERIZATION	3.6040295725320526e-4	8	3.7063576771705837	0.00175548	0.051893612911282624	71385	4	9	1.4655573773810247	0.2777937206229959	0.5932219078406701
GOBP_MITOTIC_RECOMBINATION	0.00157459	20	2.1208467873577916	0.00178962	0.052759871294522434	67738	13	24	1.7861480536831238	0.012607571488509217	0.10174708286091691
GOBP_REGULATION_OF_DNA_REPAIR	0.0125647	102	1.3554803419284196	0.00180851	0.053173109157968856	85542	67	148	1.492789017839118	8.513984624025639e-5	0.00244396
GOBP_GLIAL_CELL_APOPTOTIC_PROCESS	0.00103039	15	2.430713784748118	0.00181632	0.0532592	105494	7	15	1.538835246250076	0.1373049838303304	0.4214188980363658
GOMF_PSEUDOURIDINE_SYNTHASE_ACTIVITY	2.839360408864304e-4	7	4.116453411145517	0.00187436	0.054813630679209024	8930	5	13	1.2682708073489637	0.35548040640071454	0.6626941147875143
GOCC_PLATELET_DENSE_GRANULE_LUMEN	8.285026227944667e-4	13	2.619962960829864	0.00188198	0.054889416624547625	87830	6	14	1.4132160424745595	0.2277062760785863	0.5452952929671173
GOBP_RRNA_METABOLIC_PROCESS	0.014317983222785805	114	1.3294398390861244	0.00190694	0.0554691	48420	86	236	1.2016328496746962	0.024873054542070006	0.16168967755953492
GOBP_PURINE_CONTAINING_COMPOUND_SALVAGE	8.308834165847007e-4	13	2.6124557806126605	0.00192866	0.0559516	130782	5	12	1.3739600412947106	0.2849523057916916	0.5932219078406701
HP_DUPLICATED_COLLECTING_SYSTEM	0.00181554	22	2.023305121679635	0.0019428	0.055977352435030714	165298	11	17	2.133679122951786	0.00354172	0.0425474
GOBP_TRNA_WOBBLE_URIDINE_MODIFICATION	4.520761131686711e-4	9	3.324119561181097	0.00194341	0.055977352435030714	14079	7	13	1.775579130288549	0.0657265	0.2796548570126764
GOBP_ERROR_PRONE_TRANSLESION_SYNTHESIS	6.355153556122327e-4	11	2.890096362864257	0.00194494	0.055977352435030714	15130	7	10	2.3082528693751136	0.011274523086586163	0.0966923
GOBP_POSITIVE_REGULATION_OF_CHROMATIN_ORGANIZATION	0.00103989	15	2.4085188497620615	0.00197956	0.0568238	11328	9	16	1.8548460557478594	0.027480807203822843	0.1709986565768965
HP_HYPOINTENSITY_OF_CEREBRAL_WHITE_MATTER_ON_MRI	0.00182021	22	2.018121972139734	0.0020032	0.0573513	269995	6	14	1.4132160424745595	0.2277062760785863	0.5452952929671173
HP_ABNORMALITY_OF_PERIPHERAL_NERVES	0.010611460375462626	88	1.384692061459429	0.00201084	0.0574194	127158	51	119	1.4132160424745595	0.00248188	0.0325932
GOBP_RETROGRADE_TRANSPORT_ENDOSOME_TO_GOLGI	0.00549577	51	1.549485721183546	0.00201693	0.0574431	47227	38	87	1.4402891467365242	0.00567875	0.0591067
GOBP_ACTIN_FILAMENT_SEVERING	9.378557426614875e-4	14	2.4925144260186567	0.00202383	0.0574895	97218	8	14	1.884288056632746	0.033477617764513745	0.18706284650850177
GOMF_DEOXYNUCLEOSIDE_KINASE_ACTIVITY	1.462901449434442e-4	5	5.706904709843975	0.00208723	0.0590256	46323	3	5	1.9785024594643834	0.16739010505941632	0.46674112116260563
HP_PSYCHOTIC_EPISODES	3.708006333073515e-4	8	3.6024271468360403	0.00208873	0.0590256	103526	3	7	1.4132160424745595	0.36032625548265007	0.6626941147875143
GOCC_SM_LIKE_PROTEIN_FAMILY_COMPLEX	0.00392864	39	1.6575554497288991	0.00210467	0.0591726	48046	32	71	1.4861990305835744	0.00608612	0.0621605
HP_SCHIZOPHRENIA	0.00564216	52	1.5388754816247179	0.00210817	0.0591726	336842	17	62	0.904154	0.7342506295445037	0.9238903987854938
GOCC_ENVELOPE	0.0873326	587	1.122296103260318	0.0021155	0.0591726	101506	414	1144	1.193327532369252	6.470583033713062e-6	2.8008380845929396e-4
HP_ABNORMALITY_OF_THE_LIVER	0.0734278	499	1.1347118306308537	0.00211563	0.0591726	89906	329	926	1.171575430460371	2.7436450476392427e-4	0.00605823
GOBP_RNA_SPLICING_VIA_TRANSESTERIFICATION_REACTIONS	0.021731184142191724	164	1.2601032831150352	0.00213466	0.059552	53928	117	271	1.4236456811644087	4.536741194050009e-6	2.0968971586736226e-4
GOBP_NUCLEAR_CHROMOSOME_SEGREGATION	0.0221805	167	1.257163030087431	0.00214238	0.0595747	58443	118	266	1.4628025702806844	8.075999496925945e-7	4.661005423940117e-5
GOBP_PURINE_NUCLEOSIDE_BIOSYNTHETIC_PROCESS	9.441317928631668e-4	14	2.47595	0.00214785	0.0595747	114302	5	10	1.6487520495536527	0.15585452306548253	0.44987063709930764
HP_APLASIA_HYPOPLASIA_OF_THE_UVULA	0.00267103	29	1.8128659237718256	0.00215186	0.0595747	117326	17	26	2.156060372493238	2.3479153322414348e-4	0.00543759
GOBP_CYTOPLASMIC_TRANSLATION	0.0086678	74	1.425504960147337	0.00216214	0.059708	102520	49	137	1.1793992763230507	0.0984998	0.3560092829794327
GOBP_PROTEIN_EXPORT_FROM_NUCLEUS	0.00330367	34	1.7184147376416268	0.00224229	0.061764953648963526	40334	22	52	1.3951	0.0445317	0.22395178107019204
HP_CONGENITAL_PTOSIS	9.49163662152163e-4	14	2.4628197025661613	0.00225176	0.061869468697056514	113565	4	5	2.6380032792858445	0.0320103	0.18212943175521729
GOBP_CELLULAR_AMIDE_METABOLIC_PROCESS	0.0798167	539	1.127562747173834	0.00227412	0.062228159593451314	95314	384	1000	1.2662415740572053	1.278252481640152e-8	1.1917246213445108e-6
HP_CEREBRAL_HYPOPLASIA	0.00318056	33	1.7324338969886053	0.00227622	0.062228159593451314	16601	26	44	1.9485251494724989	7.068209446248197e-5	0.00211813
GOMF_FOUR_WAY_JUNCTION_DNA_BINDING	9.508142868431617e-4	14	2.4585442188394384	0.00228673	0.0623592	29341	11	17	2.133679122951786	0.00354172	0.0425474
GOBP_CELLULAR_LIPID_CATABOLIC_PROCESS	0.0164514	128	1.2991296213351788	0.00231293	0.0629163	164537	69	203	1.1208265164453401	0.14359387371353083	0.4371537746210422
GOCC_RNA_POLYMERASE_COMPLEX	0.00580695	53	1.5239597225475987	0.00234174	0.0635415	42664	40	93	1.4182813329493789	0.00635917	0.0643467
HP_ANOTIA	5.576949882717704e-4	10	2.993980346743449	0.00238207	0.0642468	6009	7	11	2.0984116994319217	0.022933401783961083	0.15281462838084758
GOBP_KERATINOCYTE_DEVELOPMENT	0.00127779	17	2.221437175814578	0.00238337	0.0642468	105625	3	12	0.8243760247768264	0.7550059312493822	0.931893
HP_LYMPHOPROLIFERATIVE_DISORDER	8.519769636258277e-4	13	2.547775676274277	0.0023854	0.0642468	42411	8	14	1.884288056632746	0.033477617764513745	0.18706284650850177
HP_ABNORMALITY_OF_TASTE_SENSATION	4.665865645407481e-4	9	3.2207422269130936	0.00239412	0.0643229	60538	4	5	2.6380032792858445	0.0320103	0.18212943175521729
GOMF_NADPLUS_BINDING	9.57855908282221e-4	14	2.440470375445496	0.00244101	0.0654215	97667	5	17	0.9698541467962664	0.6226269479880533	0.8581624489258171
GOMF_PHOSPHATIDYLETHANOLAMINE_BINDING	5.602337300629578e-4	10	2.9804128969088644	0.00245966	0.0657596	73886	5	10	1.6487520495536527	0.15585452306548253	0.44987063709930764
GOMF_MHC_CLASS_II_PROTEIN_COMPLEX_BINDING	0.00117352	16	2.2765474428078156	0.00248545	0.0662867	529209	5	11	1.4988654995942299	0.21747572249453717	0.5308178968383109
GOBP_ENDOSOMAL_TRANSPORT	0.014889	117	1.31209	0.00254069	0.0675946	63794	86	215	1.3190016396429223	0.00151253	0.0225274
GOBP_NEGATIVE_REGULATION_OF_CELL_AGING	0.00258028	28	1.8119084050262069	0.00255046	0.0676895	85912	15	20	2.473128074330479	4.896013282973399e-5	0.00156157
HP_DYSPLASTIC_CORPUS_CALLOSUM	0.00233736	26	1.857352301296198	0.0025729	0.0680283	33726	17	32	1.751799052650756	0.00587627	0.0606417
GOBP_CYTOSOLIC_TRANSPORT	0.014313454812749848	113	1.3181949973038727	0.00257878	0.0680283	124436	69	159	1.4309923448956232	3.174709219968541e-4	0.00676362
GOBP_RIBONUCLEOPROTEIN_COMPLEX_SUBUNIT_ORGANIZATION	0.011856150534286703	96	1.3519891775605866	0.00258193	0.0680283	106199	68	170	1.3190016396429223	0.00441696	0.0493649
GOBP_HEPATIC_STELLATE_CELL_ACTIVATION	5.645602798304549e-4	10	2.9575722806153504	0.00259653	0.068248	93338	4	7	1.884288056632746	0.13025852468557786	0.4097058786823193
GOBP_GOLGI_VESICLE_TRANSPORT	0.022145724797987255	166	1.2515951635479965	0.00260446	0.068292	92383	116	277	1.3809042436694854	2.666185286270828e-5	9.630049371735824e-4
GOBP_PROTEIN_TARGETING_TO_LYSOSOME	0.00198106	23	1.9385469525333507	0.00263408	0.0689029	194524	13	22	1.9485251494724989	0.0047767	0.051896656147155246
GOBP_REGULATION_OF_DNA_REPLICATION	0.00902145	76	1.4066392223266468	0.00264282	0.0689662	19786	61	125	1.609182000364365	1.0802724862868374e-5	4.4466461435535174e-4
HP_ANGIOKERATOMA	6.629744794159243e-4	11	2.7703941476260425	0.00267722	0.0696972	277489	4	6	2.198336066071537	0.0730544	0.2934011457397308
GOBP_NEGATIVE_REGULATION_OF_CHROMOSOME_ORGANIZATION	0.00735365	64	1.4531916055151892	0.00269057	0.0698779	79236	40	84	1.5702400471939548	6.311906432810988e-4	0.011532709442060678
GOBP_PARTURITION	0.00129414	17	2.193374773846422	0.00270577	0.0701058	159134	5	14	1.1776800353954662	0.4264660343574527	0.7362518327059537
GOBP_NEGATIVE_REGULATION_OF_ANION_TRANSMEMBRANE_TRANSPORT	4.7593647346787964e-4	9	3.1574698194004207	0.00272594	0.0702899	40802	4	6	2.198336066071537	0.0730544	0.2934011457397308
HP_PEPTIC_ULCER	0.0029667	31	1.7447534630972592	0.00272816	0.0702899	129991	15	42	1.1776800353954662	0.2721924733333434	0.5932219078406701
GOCC_N_TERMINAL_PROTEIN_ACETYLTRANSFERASE_COMPLEX	5.686727147432112e-4	10	2.9361841900872245	0.00273221	0.0702899	10949	8	10	2.6380032792858445	0.00171555	0.0246442
GOBP_CHAPERONE_MEDIATED_PROTEIN_FOLDING	0.00347783	35	1.6803712278463625	0.00277412	0.0708646	37995	28	63	1.4655573773810247	0.012347926216404126	0.10051580534965389
GOMF_HYDROLASE_ACTIVITY_ACTING_ON_ACID_ANHYDRIDES	0.054407521044274244	376	1.153917057183325	0.00277472	0.0708646	87448	260	674	1.2720342222075658	1.9860400406468415e-6	1.0671785597722043e-4
GOBP_REGULATION_OF_CHROMOSOME_SEGREGATION	0.00819841	70	1.4256543080611763	0.0027762	0.0708646	82246	46	85	1.7845316301051302	4.060642841974271e-6	1.9174671913530455e-4
GOBP_METHIONINE_METABOLIC_PROCESS	8.676972149879664e-4	13	2.5016170931262027	0.00278053	0.0708646	91121	7	14	1.6487520495536527	0.0979754	0.35434882659211764
GOBP_DNA_STRAND_ELONGATION	0.00211204	24	1.8973797734568563	0.00282169	0.0717459	7182	21	35	1.9785024594643832	2.6017761178520615e-4	0.00583737
GOMF_TRANSLATION_FACTOR_ACTIVITY_RNA_BINDING	0.00439281	42	1.5964381195532353	0.0028366	0.0717626	12972	32	76	1.388422778571497	0.019276521806552704	0.13707119878328491
HP_OPTIC_DISC_PALLOR	0.011753294047174418	95	1.3496143602620012	0.00283876	0.0717626	63388	61	143	1.4066276226961234	0.00115238	0.018112647461304875
GOBP_METAPHASE_ANAPHASE_TRANSITION_OF_CELL_CYCLE	0.00572876	52	1.5156136310179047	0.00284208	0.0717626	93547	34	63	1.7796053868198156	7.684242605376923e-5	0.00227154
GOBP_NUCLEOSOME_ASSEMBLY	0.00654741	58	1.479122966129227	0.00285784	0.0719938	21982	53	110	1.5887974295698837	6.148461514565717e-5	0.00189993
GOBP_MACROAUTOPHAGY	0.022811944019526215	170	1.2443206576289207	0.00291386	0.0732265	86016	120	288	1.3739600412947106	2.5715982633012224e-5	9.413085186607293e-4
HP_PRECOCIOUS_PUBERTY_IN_FEMALES	5.741569825090763e-4	10	2.9081381664405757	0.0029219	0.0732265	26822	4	8	1.6487520495536527	0.20001763434968778	0.5107191843367028
HP_PARONYCHIA	9.77869349704759e-4	14	2.390522792041676	0.00292691	0.0732265	49209	8	14	1.884288056632746	0.033477617764513745	0.18706284650850177
GOBP_DNA_RECOMBINATION	0.0202775	153	1.2598637031101179	0.00294576	0.0733368	34988	119	303	1.2950593656560045	5.089227272502272e-4	0.00977347
GOBP_PORPHYRIN_CONTAINING_COMPOUND_METABOLIC_PROCESS	0.00188104	22	1.9528535015304567	0.00294904	0.0733368	49221	14	47	0.9822352635638782	0.5866862138348614	0.8359419669193495
GOBP_REGULATION_OF_DEOXYRIBONUCLEASE_ACTIVITY	6.718791383748509e-4	11	2.7336771048464636	0.00295745	0.0733368	98539	5	10	1.6487520495536527	0.15585452306548253	0.44987063709930764
GOBP_INTERSTRAND_CROSS_LINK_REPAIR	0.00200035	23	1.9198466356726065	0.00295821	0.0733368	30916	17	31	1.808308699510458	0.00382352	0.0452844
HP_EXERCISE_INDUCED_MUSCLE_CRAMPS	0.00119569	16	2.234332194347643	0.00297234	0.0735198	274344	4	11	1.199092399675384	0.4400069741376059	0.7440080722202768
GOBP_REGULATION_OF_INWARD_RECTIFIER_POTASSIUM_CHANNEL_ACTIVITY	0.00108824	15	2.301516276732283	0.00301158	0.0743221	111906	3	5	1.9785024594643834	0.16739010505941632	0.46674112116260563
GOBP_REGULATION_OF_ANION_TRANSMEMBRANE_TRANSPORT	0.00200401	23	1.9163487829853716	0.00302318	0.0744397	81755	11	22	1.6487520495536527	0.041687644530263523	0.21611882382287226
HP_SEVERE_VARICELLA_ZOSTER_INFECTION	3.94655887528943e-4	8	3.3846758903158043	0.00304136	0.0747188	3864	5	10	1.6487520495536527	0.15585452306548253	0.44987063709930764
HP_HEMATOLOGICAL_NEOPLASM	0.021492458674147178	161	1.2507930591291916	0.0030537	0.0748533	103152	101	239	1.393505916359154	5.5855060097531606e-5	0.00175581
GOBP_RESPONSE_TO_ENDOPLASMIC_RETICULUM_STRESS	0.018817446223921532	143	1.268881427759166	0.00308984	0.0755694	72400	100	237	1.3913519405516057	6.517073149270303e-5	0.0019857
GOBP_NEGATIVE_REGULATION_OF_RESPONSE_TO_ENDOPLASMIC_RETICULUM_STRESS	0.00261885	28	1.7852227523830513	0.00311525	0.0760204	204627	15	37	1.3368259861245835	0.12150048451776985	0.4022112656243718
GOBP_INNER_CELL_MASS_CELL_PROLIFERATION	8.80140385735495e-4	13	2.4662499526799735	0.00312984	0.076206	26421	9	13	2.2828874532281347	0.00435983	0.0489774
GOCC_CATALYTIC_STEP_2_SPLICEOSOME	0.00455151	43	1.5774610615935225	0.00314234	0.0763401	20486	32	80	1.3190016396429223	0.0411771	0.21470373116912336
GOBP_CELLULAR_RESPONSE_TO_IONIZING_RADIATION	0.00603232	54	1.4947043161136666	0.00316062	0.0766134	55744	38	71	1.7648613488179945	3.80006625393392e-5	0.00127151
GOBP_CELL_AGING	0.011229386655304886	91	1.353103580730763	0.00319406	0.0772523	93092	57	105	1.7900736538011086	2.6089935167838973e-7	1.7041258252142966e-5
GOMF_UBIQUITIN_BINDING	0.00769449	66	1.4322204201183593	0.00323532	0.0780771	121919	45	93	1.5955664995680512	1.8905190689522122e-4	0.00455227
GOBP_CELLULAR_DEFENSE_RESPONSE	0.00237985	26	1.8241895988098504	0.00324418	0.0781181	87371	13	45	0.9526122952976661	0.6379840126235088	0.869348
GOBP_POSITIVE_REGULATION_OF_SPHINGOLIPID_BIOSYNTHETIC_PROCESS	2.346702212010999e-4	6	4.269125820439222	0.00325697	0.0782533	103074	1	6	0.5495840165178842	0.8856413519295958	0.989205
GOBP_NEGATIVE_REGULATION_OF_PROTEIN_AUTOPHOSPHORYLATION	7.817217608827576e-4	12	2.5631541828552336	0.00327417	0.0783829	28252	6	11	1.7986385995130758	0.0819091	0.31338628044606337
HP_ABNORMAL_PERIPHERAL_NERVOUS_SYSTEM_PHYSIOLOGY	0.011671683949026596	94	1.3447452579729227	0.00327673	0.0783829	119651	58	136	1.4062885128545861	0.00151151	0.0225274
GOBP_NUCLEIC_ACID_PHOSPHODIESTER_BOND_HYDROLYSIS	0.0160437	124	1.2905134012923647	0.0032935	0.0786116	83595	85	238	1.1776800353954662	0.041565471526571196	0.21611882382287226
GOBP_RRNA_MODIFICATION	0.00143378	18	2.0962135904594272	0.00330638	0.0786515	8020	14	31	1.4891953995968477	0.0578491	0.2659524046428046
HP_VIRAL_INFECTION_INDUCED_RHABDOMYOLYSIS	3.150793698933967e-4	7	3.709571605559424	0.00331481	0.0786515	71825	4	6	2.198336066071537	0.0730544	0.2934011457397308
GOMF_ACYLTRANSFERASE_ACYL_GROUPS_CONVERTED_INTO_ALKYL_ON_TRANSFER	3.1518319347160963e-4	7	3.7083496463759915	0.00332071	0.0786515	37559	5	5	3.2975040991073055	0.00256166	0.0328737
GOMF_UBIQUITIN_LIKE_PROTEIN_TRANSFERASE_ACTIVITY	0.0344361	246	1.1927985928224156	0.00332401	0.0786515	75984	169	412	1.3526169726920743	2.060207662024638e-6	1.0962314720665732e-4
HP_OSTEOSARCOMA	0.00190189	22	1.9314460556814552	0.0033494	0.0788946	110511	12	32	1.2365640371652395	0.24079225525572956	0.5551904601415131
HP_THORACIC_KYPHOSCOLIOSIS	0.00121094	16	2.206198103599026	0.00335091	0.0788946	323419	6	20	0.9892512297321917	0.5961331105087997	0.8386149044918735
GOCC_LUMENAL_SIDE_OF_ENDOPLASMIC_RETICULUM_MEMBRANE	9.933894428243101e-4	14	2.353174764432872	0.00335599	0.0788946	605306	3	9	1.0991680330357685	0.5458702819321434	0.8103365589705797
GOBP_REGULATION_OF_MEGAKARYOCYTE_DIFFERENTIATION	0.00202279	23	1.8985501145076675	0.00337675	0.079212	30337	15	36	1.3739600412947106	0.0989136	0.3565595087534549
GOMF_UBIQUITIN_LIKE_PROTEIN_SPECIFIC_PROTEASE_ACTIVITY	0.00968246	80	1.379589624792117	0.00338704	0.0792828	99267	53	125	1.3981417380214975	0.00273286	0.0345023
HP_CLONUS	0.00701982	61	1.4509400572529945	0.00342656	0.0800139	62566	38	89	1.407923098495254	0.00885266	0.083358
GOBP_RETINAL_METABOLIC_PROCESS	0.00132578	17	2.1410350427520237	0.00343294	0.0800139	164508	6	15	1.3190016396429223	0.28797380424409025	0.5932219078406701
GOBP_DNA_TEMPLATED_TRANSCRIPTION_ELONGATION	0.00431168	41	1.5877518452355481	0.00345267	0.0803022	34039	33	75	1.4509018036072143	0.00836771	0.0797859
GOMF_SINGLE_STRANDED_DNA_BINDING	0.00983335	81	1.3754001720300622	0.00346161	0.0803387	44493	60	113	1.750887132269366	3.569675217640622e-7	2.263838213606041e-5
HP_ABNORMAL_ABDOMEN_MORPHOLOGY	0.053372826156769554	368	1.1512597089027268	0.0034863	0.0807401	92218	241	651	1.2207350044314296	1.1623764001866821e-4	0.00310765
GOMF_MUTSALPHA_COMPLEX_BINDING	2.384214862237449e-4	6	4.2019564448047815	0.00351575	0.0811914	6569	5	7	2.3553600707909323	0.030151325196940748	0.17952546683855333
GOBP_INNATE_IMMUNE_RESPONSE_IN_MUCOSA	4.954910487152337e-4	9	3.032860139094774	0.00353715	0.0811914	6510	7	20	1.1541264346875568	0.40448551189853765	0.7178865651282796
HP_IMPAIRED_DISTAL_TACTILE_SENSATION	7.895030827659374e-4	12	2.537891801784926	0.00353757	0.0811914	41286	8	11	2.398184799350768	0.00461231	0.0506648
GOBP_PYRIMIDINE_RIBONUCLEOTIDE_METABOLIC_PROCESS	0.00179243	21	1.9562421543366972	0.00354171	0.0811914	24770	13	29	1.4781914927032749	0.0702849	0.29306863734795513
GOBP_REGULATION_OF_PROTEASOMAL_PROTEIN_CATABOLIC_PROCESS	0.014759414185338491	115	1.3009913438332115	0.00354301	0.0811914	110387	72	175	1.3566874007755771	0.00146798	0.0220428
HP_LEUKOENCEPHALOPATHY	0.017856231197377656	136	1.2717296441967942	0.00355327	0.081256	100363	82	208	1.2999775775326878	0.00307542	0.0379058
GOCC_SPERM_HEAD	8.944983355894101e-4	13	2.426663190202136	0.00357641	0.0816141	178845	4	16	0.8243760247768264	0.7630229409454184	0.9340202266673352
GOBP_MULTIVESICULAR_BODY_SORTING_PATHWAY	0.00156053	19	2.032949983405316	0.0035897	0.0817463	22558	15	34	1.4547812201943995	0.0620602	0.2744979802388959
GOBP_HOMOLOGOUS_RECOMBINATION	0.00289933	30	1.7277060891056142	0.00361303	0.0821062	28543	22	54	1.3434275959326059	0.0669459	0.2834805302172023
GOBP_REGULATION_OF_DEFENSE_RESPONSE_TO_VIRUS	0.00366998	36	1.637888021774623	0.00364069	0.0824326	96880	23	68	1.1153322688157064	0.30536071363461115	0.6202905934338954
HP_PROGRESSIVE_MICROCEPHALY	0.00635049	56	1.4724032917943521	0.00364251	0.0824326	74037	36	76	1.5619756258929343	0.00129882	0.0200106
HP_SUPERNUMERARY_NIPPLE	0.00553295	50	1.5088957290454237	0.00365932	0.0826415	207291	21	41	1.6889655141769124	0.00407682	0.046565368726054567
GOMF_SUPERCOILED_DNA_BINDING	3.216437432778509e-4	7	3.633863578824311	0.00370403	0.0834785	45482	5	6	2.747920082589421	0.0114882	0.0966923
GOMF_ISOPEPTIDASE_ACTIVITY	0.0012247	16	2.1814016509271146	0.00372596	0.0837994	58228	10	19	1.7355284732143714	0.0349368	0.1910229497627215
GOBP_PROTEIN_LOCALIZATION_TO_CHROMATIN	0.00253242	27	1.7802212734152159	0.00377657	0.0847591	182245	17	31	1.808308699510458	0.00382352	0.0452844
GOMF_PROTEIN_TAG	3.229294536218192e-4	7	3.619395725429509	0.00378417	0.0847591	15077	4	11	1.199092399675384	0.4400069741376059	0.7440080722202768
GOBP_NEGATIVE_REGULATION_OF_GENE_EXPRESSION_EPIGENETIC	0.00608952	54	1.480664607238531	0.00379835	0.0847706	28547	36	74	1.6041911833495002	7.028878318440235e-4	0.0124275
GOMF_KINETOCHORE_BINDING	7.969746359403508e-4	12	2.5140993337529034	0.00380631	0.0847706	86599	5	6	2.747920082589421	0.0114882	0.0966923
HP_PANCREATIC_CYSTS	0.00228704	25	1.8252099403991873	0.00380799	0.0847706	69571	16	32	1.6487520495536527	0.015324979151004947	0.11624817286450762
GOMF_CIS_TRANS_ISOMERASE_ACTIVITY	0.0026603	28	1.7574133241190544	0.0038369	0.0852402	76248	20	44	1.4988654995942299	0.0242958	0.1586936657765556
GOBP_G_QUADRUPLEX_DNA_UNWINDING	5.020829949188199e-4	9	2.9930411229515435	0.00384956	0.0853048	113878	5	6	2.747920082589421	0.0114882	0.0966923
GOBP_MITOTIC_DNA_INTEGRITY_CHECKPOINT_SIGNALING	0.00447324	42	1.5677370355157498	0.00385545	0.0853048	22361	33	80	1.3602204408817635	0.0244338	0.15940455426227346
GOCC_SPINDLE_POLE	0.013490262851082268	106	1.3119918595824736	0.0038964	0.0859499	44788	74	161	1.5156230020741652	1.982511197218262e-5	7.456976599743724e-4
GOBP_ENDOSOME_TRANSPORT_VIA_MULTIVESICULAR_BODY_SORTING_PATHWAY	0.00111986	15	2.236514368305623	0.00390037	0.0859499	28529	11	27	1.3434275959326059	0.16572138797423586	0.46674112116260563
GOMF_CARBONYL_REDUCTASE_NADPH_ACTIVITY	6.98570308104941e-4	11	2.6292280053840837	0.00394129	0.0866767	334074	4	5	2.6380032792858445	0.0320103	0.18212943175521729
GOBP_FATTY_ACID_DERIVATIVE_CATABOLIC_PROCESS	8.024282672405137e-4	12	2.49701	0.00401263	0.0879607	114312	3	16	0.6182820185826198	0.9054229598265421	0.996504
GOBP_PROTEIN_HETEROOLIGOMERIZATION	0.00279529	29	1.732277105825148	0.00401581	0.0879607	268905	8	25	1.0552013117143377	0.5025095556960583	0.7821488827290604
HP_LOBAR_HOLOPROSENCEPHALY	0.0010151	14	2.3028495271190486	0.004041	0.0881072	93514	9	20	1.4838768445982875	0.11971250117884613	0.3977532631309332
HP_REDUCED_FACTOR_XII_ACTIVITY	1.7103215464452667e-4	5	4.881327250520121	0.00404209	0.0881072	64203	3	5	1.9785024594643834	0.16739010505941632	0.46674112116260563
GOBP_PEPTIDYL_LYSINE_TRIMETHYLATION	0.00305055	31	1.696792080308012	0.00404673	0.0881072	26622	21	54	1.2823627052083966	0.11215982444358708	0.38089643992236855
HP_DISTAL_SENSORY_IMPAIRMENT	0.00918899	76	1.380992939447256	0.00409048	0.0888823	148118	47	112	1.3837740415896729	0.00579659	0.0601038
HP_FOOT_ACROOSTEOLYSIS	9.105167818843833e-4	13	2.383971638808877	0.00413417	0.0896531	141612	6	8	2.473128074330479	0.011942471302224256	0.0981677
GOBP_NUCLEOSOME_POSITIONING	5.080557441100477e-4	9	2.9578546613207743	0.00415089	0.0897548	6399	6	15	1.3190016396429223	0.28797380424409025	0.5932219078406701
GOBP_REGULATION_OF_DNA_CATABOLIC_PROCESS	4.1604082139941524e-4	8	3.2107000053439387	0.00415531	0.0897548	20264	5	9	1.8319467217262808	0.10279752650805252	0.3573991977921147
GOBP_NEGATIVE_REGULATION_OF_PROGRAMMED_NECROTIC_CELL_DEATH	0.00146761	18	2.0478995820963037	0.00418161	0.0901442	61442	7	15	1.538835246250076	0.1373049838303304	0.4214188980363658
GOBP_ACTIVATION_OF_PHOSPHOLIPASE_D_ACTIVITY	3.291959724786134e-4	7	3.5504975205309726	0.0041937	0.0902267	133129	3	5	1.9785024594643834	0.16739010505941632	0.46674112116260563
GOMF_RNA_METHYLTRANSFERASE_ACTIVITY	0.00319024	32	1.6748359841706753	0.00426606	0.0916028	28280	26	61	1.4054935504391795	0.0278586	0.17273590789879584
GOBP_PYRIMIDINE_CONTAINING_COMPOUND_BIOSYNTHETIC_PROCESS	0.00280926	29	1.7236603207804517	0.00429233	0.0919119	259336	15	34	1.4547812201943995	0.0620602	0.2744979802388959
GOBP_FATTY_ACID_METABOLIC_PROCESS	0.027904701241674476	202	1.2087032203649077	0.00431556	0.0919119	114160	116	364	1.0508529546605698	0.27636258045335493	0.5932219078406701
GOBP_NUCLEOSOME_MOBILIZATION	0.00102317	14	2.284689416975765	0.00432284	0.0919119	17534	12	19	2.0826341678572455	0.00310823	0.038223829649106617
GOMF_COA_HYDROLASE_ACTIVITY	0.0011329	15	2.21078	0.00432407	0.0919119	34261	10	23	1.4336974343944806	0.1271532975583336	0.4097058786823193
GOBP_MITOTIC_SPINDLE_ASSEMBLY	0.00371194	36	1.6193739693308529	0.0043288	0.0919119	44013	28	63	1.4655573773810247	0.012347926216404126	0.10051580534965389
GOBP_RRNA_METHYLATION	8.104182574956429e-4	12	2.4723942022571856	0.00433101	0.0919119	6870	10	21	1.5702400471939548	0.0720358	0.2934011457397308
GOBP_NUCLEAR_TRANSCRIBED_MRNA_CATABOLIC_PROCESS	0.00836378	70	1.3974654890867892	0.00435579	0.0922583	75104	54	113	1.5757984190424295	6.968907557403092e-5	0.00209413
GOBP_NEGATIVE_REGULATION_OF_EPIDERMAL_GROWTH_FACTOR_ACTIVATED_RECEPTOR_ACTIVITY	0.0012461	16	2.143939935968187	0.00437692	0.092526	347857	5	14	1.1776800353954662	0.4264660343574527	0.7362518327059537
GOBP_MICROTUBULE_ANCHORING	0.00182829	21	1.9178768233691788	0.00440651	0.0928433	112510	16	25	2.1104026234286755	5.14531991714362e-4	0.00984652
GOBP_SPONTANEOUS_SYNAPTIC_TRANSMISSION	0.00243849	26	1.7803206234393856	0.00440895	0.0928433	189317	6	11	1.7986385995130758	0.0819091	0.31338628044606337
GOBP_GLYCOSIDE_CATABOLIC_PROCESS	3.326187465078961e-4	7	3.51396	0.00443108	0.0931295	37476	3	7	1.4132160424745595	0.36032625548265007	0.6626941147875143
GOBP_CONSTITUTIVE_SECRETORY_PATHWAY	3.3356405167739566e-4	7	3.504003138757008	0.00449839	0.0943624	36613	5	7	2.3553600707909323	0.030151325196940748	0.17952546683855333
GOBP_REGULATION_OF_CELLULAR_MACROMOLECULE_BIOSYNTHETIC_PROCESS	0.0555007	380	1.1432234156026662	0.00451461	0.0945175	77693	270	637	1.39769	3.698308326249844e-11	7.470582819024685e-9
GOBP_PYRIMIDINE_RIBONUCLEOSIDE_TRIPHOSPHATE_BIOSYNTHETIC_PROCESS	4.2212079822060057e-4	8	3.1644549927917045	0.00452311	0.0945175	15578	6	14	1.4132160424745595	0.2277062760785863	0.5452952929671173
HP_ABNORMAL_BRAINSTEM_MRI_SIGNAL_INTENSITY	0.00257028	27	1.7539983819603935	0.00456626	0.0952367	157527	15	32	1.5457050464565496	0.035786459311009655	0.19436414739034466
GOBP_NUCLEAR_TRANSCRIBED_MRNA_CATABOLIC_PROCESS_DEADENYLATION_DEPENDENT_DECAY	0.00533031	48	1.503606929847359	0.00460567	0.0958221	102282	35	58	1.9898731632544084	2.0848752042557095e-6	1.1039717829136543e-4
GOBP_ANTIGEN_PROCESSING_AND_PRESENTATION_OF_ENDOGENOUS_ANTIGEN	5.165699583338586e-4	9	2.9091026814135215	0.0046119	0.0958221	50382	4	13	1.014616645879171	0.5895582647149391	0.8359419669193495
GOBP_DNA_DEPENDENT_DNA_REPLICATION	0.011680274073604313	93	1.3294610008054457	0.00462251	0.0958266	31115	74	158	1.5444006540122823	8.76088136947395e-6	3.704019146442707e-4
GOBP_NEGATIVE_REGULATION_OF_FIBROBLAST_MIGRATION	3.3537773044696483e-4	7	3.485053949456938	0.00462969	0.0958266	42416	3	8	1.2365640371652395	0.4565114281624282	0.7516417597578515
GOBP_VALINE_METABOLIC_PROCESS	3.365075352210264e-4	7	3.473353080448545	0.00471292	0.097356	732	5	7	2.3553600707909323	0.030151325196940748	0.17952546683855333
GOBP_ORGANELLE_DISASSEMBLY	0.00797108	67	1.4034706556853964	0.00472143	0.097356	89575	41	114	1.1859444566964872	0.11381759031107264	0.3862857109872994
GOBP_NUCLEOTIDE_SALVAGE	8.200272147605452e-4	12	2.4434230537344885	0.00474036	0.0975619	57987	7	17	1.3577958055147727	0.23391636023105156	0.553364
HP_THICK_HAIR	0.00114547	15	2.1865190833420947	0.00476747	0.0978073	37757	10	15	2.1983360660715374	0.00397461	0.046214
GOCC_SPLICEOSOMAL_COMPLEX	0.012275273384135758	97	1.3194296767559444	0.00477021	0.0978073	40266	76	178	1.407923098495254	2.9994609740569e-4	0.00644057
GOBP_MUSCLE_ATROPHY	0.00103612	14	2.2561272807884976	0.00480843	0.098406	227076	6	11	1.7986385995130758	0.0819091	0.31338628044606337
GOBP_REGULATION_OF_CATABOLIC_PROCESS	0.0825854	551	1.114022346799109	0.00483382	0.0986162	125359	355	905	1.2934960830752416	3.059966058316377e-9	3.628055409142939e-7
GOCC_MICROBODY_LUMEN	0.00347805	34	1.632256615650035	0.00483678	0.0986162	109645	18	47	1.2628739102964148	0.15123725863336368	0.44987063709930764
GOBP_POSITIVE_REGULATION_OF_DNA_REPLICATION	0.00283599	29	1.7074121020847397	0.00486613	0.0990293	22096	23	39	1.9446819046017443	1.918362494346404e-4	0.00460914
GOBP_NEGATIVE_REGULATION_OF_NECROTIC_CELL_DEATH	0.00149446	18	2.011096389104691	0.00500526	0.10151973956698035	61442	7	18	1.2823627052083966	0.28876663986890927	0.5932219078406701
GOBP_PROTEASOME_ASSEMBLY	7.22034436781068e-4	11	2.5437853435184765	0.00500712	0.10151973956698035	22105	7	12	1.9235440578125949	0.0408097	0.21309324508403382
GOMF_G_QUADRUPLEX_DNA_BINDING	0.0010418	14	2.243822245798553	0.00503488	0.1017709606122887	85254	7	10	2.3082528693751136	0.011274523086586163	0.0966923
GOBP_BIOLOGICAL_PROCESS_INVOLVED_IN_INTERACTION_WITH_HOST	0.012300878661359293	97	1.3166831768041627	0.00503817	0.1017709606122887	101935	54	176	1.011734212226105	0.487466	0.7728498307617645
GOBP_ORGANELLE_FISSION	0.037074212787001556	261	1.1754773250951842	0.00504788	0.10177869037307473	69218	190	464	1.3502710750654914	5.63501936223787e-7	3.358841049360146e-5
HP_PERIPHERAL_NEUROPATHY	0.032007287551923023	228	1.189410210462808	0.00513895	0.10342367000077991	97488	158	407	1.2801121564102071	1.350790182553796e-4	0.0035082
GOBP_NUCLEUS_ORGANIZATION	0.010572561595365739	85	1.342407557909765	0.00515177	0.10349087029088987	78114	55	134	1.35345	0.00527285	0.0562781
HP_ARM_DYSTONIA	5.262007015299268e-4	9	2.855859079163984	0.0051803	0.10387253315377692	118637	4	8	1.6487520495536527	0.20001763434968778	0.5107191843367028
GOBP_POSITIVE_REGULATION_OF_RESPONSE_TO_REACTIVE_OXYGEN_SPECIES	6.246870670123836e-4	10	2.672902838133991	0.00520912	0.10416681662538325	201968	4	6	2.198336066071537	0.0730544	0.2934011457397308
GOBP_INTERLEUKIN_15_MEDIATED_SIGNALING_PATHWAY	9.371248927519032e-4	13	2.3162827083780826	0.00521407	0.10416681662538325	414631	3	6	1.6487520495536527	0.2617257994267621	0.5853813861281774
HP_JAUNDICE	0.016142918851069506	123	1.272239088366861	0.00525338	0.10476	81682	75	184	1.3440913447448257	0.00160833	0.0236119
HP_PROXIMAL_FEMORAL_METAPHYSEAL_ABNORMALITY	3.440975493961549e-4	7	3.3967387623224963	0.00530164	0.10541831883791035	507	6	9	2.198336066071537	0.0266609	0.16839454486256306
GOMF_ATP_DEPENDENT_ACTIVITY_ACTING_ON_RNA	0.00483017	44	1.5210245358085606	0.00530571	0.10541831883791035	68962	29	69	1.3859075199146647	0.025725734464785877	0.1663404336347862
GOBP_LATE_ENDOSOME_TO_VACUOLE_TRANSPORT_VIA_MULTIVESICULAR_BODY_SORTING_PATHWAY	5.284953728110204e-4	9	2.84346	0.00532339	0.10557740563642858	20826	6	14	1.4132160424745595	0.2277062760785863	0.5452952929671173
HP_VASCULAR_SKIN_ABNORMALITY	0.0403783	282	1.1661297255157947	0.00538153	0.1065368089478708	113497	167	465	1.1842649130127312	0.00505783	0.0541953
HP_INCREASED_SERUM_LACTATE	0.010448572414617262	84	1.3423569509866828	0.00539538	0.10661739772957907	58654	68	162	1.384137523082079	0.00105088	0.0169823
GOCC_MISMATCH_REPAIR_COMPLEX	2.6149244692336057e-4	6	3.8312261497611146	0.00545576	0.10742970842558995	14741	6	7	2.826432084949119	0.00402294	0.046214
GOBP_STRIATED_MUSCLE_ATROPHY	8.353451072064618e-4	12	2.398617510236252	0.00545618	0.10742970842558995	264733	5	8	2.060940061942066	0.0604994	0.2696884426048936
GOBP_GLYCOSYL_COMPOUND_BIOSYNTHETIC_PROCESS	0.00162738	19	1.9494438681962294	0.00552313	0.10855189009474787	84323	10	18	1.8319467217262808	0.022580131638063272	0.15251026372012025
GOBP_CELL_CYCLE_PHASE_TRANSITION	0.0447565	310	1.1565138512154323	0.00554292	0.10874492504127978	68082	207	477	1.4309923448956232	6.869422808364334e-10	9.36645799920477e-8
GOCC_MICROTUBULE_CYTOSKELETON	0.10624917170698168	698	1.0969215191621013	0.00560968	0.10985713394844165	80000	499	1241	1.32591	1.1102230246251565e-14	5.766815596481528e-12
HP_LEUKOPENIA	0.0081783	68	1.3883256978324203	0.00562035	0.10986869646879496	79815	49	109	1.4823642280390639	8.688856442649051e-4	0.014567367724403492
GOCC_CENTRIOLE	0.00946193	77	1.3588038493077763	0.00564298	0.11011375560675522	83651	58	128	1.4941815449079978	2.3877068493249887e-4	0.00550636
GOBP_AMINOACYL_TRNA_METABOLISM_INVOLVED_IN_TRANSLATIONAL_FIDELITY	3.4935817096239406e-4	7	3.345590803942906	0.00574087	0.1116246928449819	20592	6	9	2.198336066071537	0.0266609	0.16839454486256306
GOMF_AMINOACYL_TRNA_EDITING_ACTIVITY	3.4935817096239406e-4	7	3.345590803942906	0.00574087	0.1116246928449819	20592	6	9	2.198336066071537	0.0266609	0.16839454486256306
GOBP_NEGATIVE_REGULATION_OF_CELL_CYCLE_PHASE_TRANSITION	0.019480917694892182	145	1.2428086796245499	0.00580361	0.11251424436479132	67834	101	225	1.4802129511548348	2.558505111882603e-6	1.3041202691782913e-4
GOMF_LAMININ_BINDING	0.00274691	28	1.7020014142986257	0.00580725	0.11251424436479132	181063	11	26	1.3951	0.13304227607701735	0.4149914633823578
GOMF_RIBONUCLEASE_ACTIVITY	0.00805481	67	1.3888812749612471	0.00589144	0.11394289571098354	140588	42	115	1.2043058448913637	0.0902821	0.335717
GOCC_MITOCHONDRIAL_PROTEIN_CONTAINING_COMPLEX	0.015170384671664195	116	1.276753575984703	0.00591414	0.1141796253103511	153027	82	242	1.1173360996975168	0.12723568914553351	0.4097058786823193
GOCC_ATPASE_COMPLEX	0.00637298	55	1.4410067449641621	0.00592529	0.11419270711899453	52494	40	83	1.5891586019794244	4.656432129342969e-4	0.00911892
GOBP_SCARNA_LOCALIZATION_TO_CAJAL_BODY	1.8770690211587562e-4	5	4.447699619836673	0.00593622	0.114202	12121	4	5	2.6380032792858445	0.0320103	0.18212943175521729
GOCC_NUCLEAR_UBIQUITIN_LIGASE_COMPLEX	0.00249968	26	1.7367418818240405	0.00597865	0.11454799777230736	18148	22	42	1.7272640519133504	0.00230115	0.0308078
HP_SIDEROBLASTIC_ANEMIA	0.00300964	30	1.6643800443255534	0.00597996	0.11454799777230736	115831	18	33	1.7986385995130758	0.00318251	0.0388309
GOMF_ENDONUCLEASE_ACTIVITY	0.00777804	65	1.395367926488836	0.00598639	0.11454799777230736	129221	40	116	1.137070379002519	0.1897373356094577	0.5028552866920184
HP_ABNORMAL_MANDIBULAR_RAMUS_MORPHOLOGY	0.00117618	15	2.129427955103726	0.00600707	0.11454799777230736	335309	5	5	3.2975040991073055	0.00256166	0.0328737
GOBP_PYRIMIDINE_NUCLEOTIDE_CATABOLIC_PROCESS	0.00117639	15	2.1290520845710854	0.00601626	0.11454799777230736	41100	9	19	1.5619756258929343	0.088927	0.33162914095606444
GOBP_PROCESS_UTILIZING_AUTOPHAGIC_MECHANISM	0.041563	289	1.1610129738675938	0.00601724	0.11454799777230736	102403	201	503	1.3176905048122634	2.0033261237673017e-6	1.0711902626496925e-4
GOBP_SNRNA_METABOLIC_PROCESS	0.00301207	30	1.6630355227328526	0.00604408	0.11485855143725807	50484	22	59	1.2295777996671309	0.15310491401313353	0.44987063709930764
GOBP_MRNA_MODIFICATION	0.00129174	16	2.068186886848739	0.00607732	0.11522902397010289	9675	12	28	1.4132160424745595	0.10982171750986858	0.3758473128285816
GOMF_TELOMERIC_DNA_BINDING	0.00225275	24	1.778868815969354	0.0060847	0.11522902397010289	31555	17	36	1.5571547134673387	0.024260639847637044	0.1586936657765556
GOBP_LIPOPROTEIN_CATABOLIC_PROCESS	0.00140857	17	2.0151858530339704	0.0061268	0.1158251165139718	229295	7	15	1.538835246250076	0.1373049838303304	0.4214188980363658
GOBP_SNRNA_MODIFICATION	1.8943207554008294e-4	5	4.40719	0.0061624	0.11629668427184113	8708	4	6	2.198336066071537	0.0730544	0.2934011457397308
HP_ABNORMALITY_OF_THE_PERIUNGUAL_REGION	0.00106981	14	2.1850791933936975	0.00627991	0.11830965665430071	49209	8	17	1.551766634874026	0.11022511493753506	0.3758473128285816
GOBP_BIOLOGICAL_PROCESS_INVOLVED_IN_SYMBIOTIC_INTERACTION	0.018333630051475053	137	1.2477218786757742	0.00632395	0.11893396089457815	104993	79	252	1.033741364402687	0.38405557372206145	0.6960090045124184
GOBP_UNSATURATED_FATTY_ACID_METABOLIC_PROCESS	0.00598044	52	1.4518293577534613	0.00635365	0.11912898920330327	109871	25	103	0.8003650725988606	0.9286751699460041	1
GOBP_PINOCYTOSIS	0.0012982	16	2.057892327552158	0.00635617	0.11912898920330327	26646	7	22	1.0492058497159609	0.5193000860228193	0.7908034815491991
HP_BIPARIETAL_NARROWING	0.0039445	37	1.5662305881815497	0.0064191	0.12003954930351224	58171	28	55	1.6787293595455375	0.00110411	0.017530441293933195
GOBP_REGULATION_OF_FIBROBLAST_MIGRATION	0.00381201	36	1.576862159827419	0.00642676	0.12003954930351224	69334	18	33	1.7986385995130758	0.00318251	0.0388309
GOMF_MISMATCHED_DNA_BINDING	5.452405841534843e-4	9	2.7561320536324496	0.00646229	0.1204969179101041	10813	8	13	2.029233291758342	0.019452348342182346	0.13707119878328491
GOCC_CHAPERONE_COMPLEX	0.00177459	20	1.881817019899073	0.00651518	0.12127577801124019	27760	14	31	1.4891953995968477	0.0578491	0.2659524046428046
GOBP_METHIONINE_BIOSYNTHETIC_PROCESS	7.495024111192958e-4	11	2.4505599855995093	0.00653119	0.12136659640375068	105716	6	11	1.7986385995130758	0.0819091	0.31338628044606337
HP_PRIMARY_PERITONEAL_CARCINOMA	7.499966794326244e-4	11	2.4489449995815584	0.0065616	0.12172434432515294	24387	8	13	2.029233291758342	0.019452348342182346	0.13707119878328491
GOBP_REGULATION_OF_ERAD_PATHWAY	0.001537	18	1.9554351233109017	0.00657816	0.12182437826710493	261496	6	19	1.0413170839286228	0.5386388309257206	0.8074031012419625
GOBP_REGULATION_OF_PROTEIN_K63_LINKED_UBIQUITINATION	0.00118927	15	2.1059845605829732	0.00660882	0.12218469164466038	193775	8	13	2.029233291758342	0.019452348342182346	0.13707119878328491
GOBP_RESPONSE_TO_PROGESTERONE	0.0035554	34	1.5967492530045797	0.00662116	0.12219657017984506	100090	14	37	1.247704253716278	0.20504889029059092	0.5109074371947608
GOMF_PEPTIDE_ANTIGEN_BINDING	9.662363432724658e-4	13	2.2464961081057218	0.00664271	0.12219657017984506	651075	3	9	1.0991680330357685	0.5458702819321434	0.8103365589705797
HP_ABNORMAL_CNS_MYELINATION	0.021674655778109102	159	1.2248717044533286	0.00665359	0.12219657017984506	81362	114	276	1.3620125626747568	6.290465625835573e-5	0.00193286
HP_HALLUCINATIONS	0.013167521641521929	102	1.2934266883448298	0.00665427	0.12219657017984506	246748	48	133	1.1900766673469974	0.0888433	0.33162914095606444
GOBP_SPERMINE_METABOLIC_PROCESS	1.9314078991591936e-4	5	4.3225665461187335	0.00666899	0.12226113130004293	14909	3	5	1.9785024594643834	0.16739010505941632	0.46674112116260563
HP_LATERAL_CLAVICLE_HOOK	0.00119097	15	2.10299	0.00669004	0.122389	169116	7	15	1.538835246250076	0.1373049838303304	0.4214188980363658
HP_ABNORMAL_ERYTHROCYTE_MORPHOLOGY	0.043683651050883045	302	1.1543398819623898	0.00669842	0.122389	88755	206	555	1.2239384584073962	2.995963085458131e-4	0.00644057
GOCC_U4_SNRNP	3.6012042095839625e-4	7	3.2456073469633333	0.00672347	0.12264149996107153	9209	6	8	2.473128074330479	0.011942471302224256	0.0981677
GOBP_MEIOTIC_CYTOKINESIS	9.688183165208108e-4	13	2.2405090280157514	0.00678307	0.12352209745922506	125983	6	7	2.826432084949119	0.00402294	0.046214
GOBP_PYRIMIDINE_RIBONUCLEOTIDE_CATABOLIC_PROCESS	6.505629663496212e-4	10	2.56659	0.00682651	0.12410599333767856	39214	5	7	2.3553600707909323	0.030151325196940748	0.17952546683855333
GOBP_NEGATIVE_REGULATION_OF_DNA_DEPENDENT_DNA_REPLICATION	9.707232238771377e-4	13	2.2361123451875224	0.00688812	0.1250177082956426	9001	11	15	2.4181696726786908	7.411341627509005e-4	0.012893606773982174
GOCC_FICOLIN_1_RICH_GRANULE	0.00911669	74	1.3553152450504486	0.00691404	0.12525465600558208	56086	57	164	1.1460837417629048	0.12478966347846931	0.4060876041835153
GOCC_BRUSH_BORDER	0.00854549	70	1.3677495644011033	0.00693282	0.12525465600558208	162131	37	97	1.257810841927529	0.0604288	0.2696884426048936
GOBP_RIBOSOME_ASSEMBLY	0.00343587	33	1.603700868362122	0.00694606	0.12525465600558208	165829	22	58	1.250777416902771	0.132333	0.4149144819228082
GOCC_CRD_MEDIATED_MRNA_STABILITY_COMPLEX	2.7544157016273866e-4	6	3.637202256819426	0.00695373	0.12525465600558208	8806	5	6	2.747920082589421	0.0114882	0.0966923
GOBP_REGULATION_OF_PROTEIN_AUTOPHOSPHORYLATION	0.00504701	45	1.488758503485165	0.00696331	0.12525465600558208	145535	18	38	1.5619756258929343	0.0200112	0.13974522098154796
GOBP_NEGATIVE_REGULATION_OF_CELL_CYCLE_PROCESS	0.022916447046467406	167	1.2167878719297587	0.00697007	0.12525465600558208	60395	118	265	1.4683225799798567	6.382265651527774e-7	3.763121823073782e-5
HP_HEPATOMEGALY	0.0354953	249	1.171316326323098	0.00703745	0.12568409501472477	81260	170	472	1.1876603746784786	0.00414253	0.0472171
GOBP_REGULATION_OF_HEPATOCYTE_APOPTOTIC_PROCESS	5.528503418287319e-4	9	2.7181950289762846	0.00703778	0.12568409501472477	97429	5	5	3.2975040991073055	0.00256166	0.0328737
GOBP_NEGATIVE_REGULATION_OF_HEPATOCYTE_APOPTOTIC_PROCESS	5.528503418287319e-4	9	2.7181950289762846	0.00703778	0.12568409501472477	97429	5	5	3.2975040991073055	0.00256166	0.0328737
GOMF_PROSTANOID_RECEPTOR_ACTIVITY	0.00131314	16	2.034491716869968	0.00704006	0.12568409501472477	129566	4	11	1.199092399675384	0.4400069741376059	0.7440080722202768
GOCC_CYTOPLASMIC_UBIQUITIN_LIGASE_COMPLEX	7.582903111033796e-4	11	2.4221602081750677	0.00708861	0.1263439797792951	46266	7	13	1.775579130288549	0.0657265	0.2796548570126764
GOBP_NEGATIVE_REGULATION_OF_EXECUTION_PHASE_OF_APOPTOSIS	4.5665864762736865e-4	8	2.9251220237055295	0.00710773	0.126478	13491	5	8	2.060940061942066	0.0604994	0.2696884426048936
GOBP_REGULATION_OF_MITOTIC_CELL_CYCLE_PHASE_TRANSITION	0.026281032215226437	189	1.200784497770868	0.00713793	0.12680872281915231	83075	125	276	1.4934348274942508	9.5355365381522e-8	7.124221408093438e-6
GOBP_ESTABLISHMENT_OF_RNA_LOCALIZATION	0.011592347417039049	91	1.3107373982226904	0.00715543	0.12691291582393838	54012	65	149	1.4385084996105695	3.9138101487679045e-4	0.00799603
GOBP_AMINO_SUGAR_BIOSYNTHETIC_PROCESS	5.552188810326851e-4	9	2.706599329135987	0.00722466	0.12793281945205276	33779	6	9	2.198336066071537	0.0266609	0.16839454486256306
GOBP_REGULATION_OF_GLIAL_CELL_APOPTOTIC_PROCESS	7.608654762482353e-4	11	2.413962356205091	0.00725878	0.1283286998614506	134263	4	10	1.3190016396429223	0.3590865189946717	0.6626941147875143
HP_SHALLOW_ACETABULAR_FOSSAE	4.592978089450244e-4	8	2.908314042600376	0.00734317	0.12943967856545158	92355	5	9	1.8319467217262808	0.10279752650805252	0.3573991977921147
GOCC_METHYLTRANSFERASE_COMPLEX	0.00700826	59	1.4056835925992495	0.00734536	0.12943967856545158	55769	42	88	1.5738087745739413	4.404764737000466e-4	0.00875176
GOMF_RNA_POLYMERASE_ACTIVITY	0.00191837	21	1.8278171689513416	0.00737412	0.12973696990983782	50576	15	39	1.2682708073489637	0.17476894662281595	0.4749326531543787
HP_PROGRESSIVE_ENCEPHALOPATHY	1.9809232358374097e-4	5	4.21452	0.0073898	0.1298035268150154	1565	5	9	1.8319467217262808	0.10279752650805252	0.3573991977921147
HP_HEPATOSPLENOMEGALY	0.012487892498539951	97	1.2969650399548778	0.00741989	0.13012245543213372	131664	51	130	1.2936362234959429	0.018544017475535357	0.133746
GOBP_RESPONSE_TO_INTERLEUKIN_15	9.807801543516407e-4	13	2.2131832246410372	0.00746429	0.13069097349636838	414631	3	8	1.2365640371652395	0.4565114281624282	0.7516417597578515
GOCC_HISTONE_PRE_MRNA_3_END_PROCESSING_COMPLEX	1.9866760832859304e-4	5	4.202315235006242	0.00747692	0.1307023511761843	17752	3	5	1.9785024594643834	0.16739010505941632	0.46674112116260563
GOBP_SKELETAL_MUSCLE_ATROPHY	7.654449470603625e-4	11	2.3995202069763715	0.00756926	0.13207585546293069	288272	4	6	2.198336066071537	0.0730544	0.2934011457397308
HP_ABNORMALITY_OF_THE_TEMPOROMANDIBULAR_JOINT	0.00293496	29	1.649837709249091	0.00757971	0.13207585546293069	312727	10	18	1.8319467217262808	0.022580131638063272	0.15251026372012025
HP_ABNORMALITY_OF_THE_CHOANAE	0.0133875	103	1.2846476444286357	0.00767489	0.13352099434943568	124704	54	120	1.4838768445982877	4.735673929423534e-4	0.00920797
GOBP_REGULATION_OF_TRANSLATIONAL_FIDELITY	5.609778557743464e-4	9	2.6788134958595995	0.00769486	0.13359254059520223	16335	7	16	1.4426580433594463	0.18298467099254467	0.4877802520006542
HP_ABNORMALITY_OF_HEAD_BLOOD_VESSEL	0.00426274	39	1.5276429210666838	0.00771062	0.13359254059520223	91214	21	69	1.0035882040761366	0.5375769844433995	0.8074031012419625
GOBP_ORGANELLE_ASSEMBLY	0.0701206	469	1.116794190190346	0.00771574	0.13359254059520223	79525	334	866	1.271785645614134	7.065324969524056e-8	5.465855657274355e-6
GOCC_SPLICEOSOMAL_SNRNP_COMPLEX	0.00255485	26	1.6992327034082428	0.00776718	0.13426997955592318	34698	23	53	1.430992344895623	0.029872397532753947	0.17952546683855333
GOMF_METALLOAMINOPEPTIDASE_ACTIVITY	0.0025563	26	1.6982708076147754	0.00781942	0.13467489466547194	164206	12	25	1.5828019675715068	0.0477252	0.23628625774692172
GOBP_NUCLEOTIDE_EXCISION_REPAIR	0.00359815	34	1.5777765341329713	0.0078238	0.13467489466547194	116956	20	53	1.2443411694744548	0.152599	0.44987063709930764
HP_AUDITORY_HALLUCINATIONS	0.00156541	18	1.9199473568300605	0.00783605	0.13467489466547194	287288	5	13	1.2682708073489637	0.35548040640071454	0.6626941147875143
GOBP_NUCLEOSIDE_MONOPHOSPHATE_METABOLIC_PROCESS	0.00605204	52	1.434655003281898	0.00785708	0.13467489466547194	168121	29	73	1.3099673818371487	0.0546997	0.25541150613099345
GOBP_NUCLEOBASE_CONTAINING_SMALL_MOLECULE_BIOSYNTHETIC_PROCESS	0.00132958	16	2.0093336878246615	0.00786018	0.13467489466547194	100054	7	14	1.6487520495536527	0.0979754	0.35434882659211764
GOBP_MAINTENANCE_OF_PROTEIN_LOCALIZATION_IN_ORGANELLE	0.00268582	27	1.6785407583643916	0.00787602	0.13467489466547194	74695	17	40	1.4014392421206048	0.0690822	0.29004969618981663
GOMF_HELICASE_ACTIVITY	0.012370868688471452	96	1.2957365900118842	0.00787702	0.13467489466547194	64811	68	147	1.5253760458455563	3.273849186591349e-5	0.00112653
GOBP_POSITIVE_REGULATION_OF_INTERFERON_BETA_PRODUCTION	0.00268702	27	1.677795220924396	0.00791844	0.13517113064360212	91248	16	35	1.5074304453061966	0.039328381371954935	0.20835064788989044
GOBP_CELLULAR_RESPONSE_TO_ALDEHYDE	0.00121593	15	2.0598099615703873	0.00798331	0.13606555213452315	92628	7	13	1.775579130288549	0.0657265	0.2796548570126764
GOBP_PROTEIN_TARGETING_TO_MEMBRANE	0.00803244	66	1.371962190690726	0.0079994	0.13612706950365938	95987	38	112	1.1187960336256928	0.2311661536079218	0.5512812425787519
GOBP_CYTOPLASMIC_SEQUESTERING_OF_PROTEIN	9.903132012626364e-4	13	2.1918784702701664	0.00804494	0.1366888333822178	18707	10	20	1.6487520495536527	0.0513002	0.2453232575616132
GOBP_REGULATION_OF_CELLULAR_AMIDE_METABOLIC_PROCESS	0.0356138	249	1.1674176448718585	0.00809689	0.13733608469970468	101372	175	413	1.3972474996217397	1.0702664454687039e-7	7.941813868824913e-6
GOBP_MYOFIBROBLAST_DIFFERENTIATION	3.73459197719952e-4	7	3.1296845577507004	0.00810822	0.13733608469970468	132862	3	5	1.9785024594643834	0.16739010505941632	0.46674112116260563
GOBP_MICROTUBULE_CYTOSKELETON_ORGANIZATION_INVOLVED_IN_MITOSIS	0.013269444056835474	102	1.2834918959343526	0.00812406	0.13739100953710806	70377	67	141	1.5668991109233297	1.2643523206845586e-5	5.089134728423308e-4
GOBP_ENTRY_INTO_HOST	0.010345183533812106	82	1.323492057634989	0.00818889	0.13827307239249603	103298	44	141	1.0290083713526343	0.44125870529351063	0.7444565769369468
GOBP_MICROTUBULE_ORGANIZING_CENTER_ORGANIZATION	0.011659737089023441	91	1.3031617417006358	0.00823266	0.13871529972863844	52847	67	137	1.6126479900743755	3.714130618504008e-6	1.7673920112075498e-4
GOBP_NEGATIVE_REGULATION_OF_CELLULAR_AMIDE_METABOLIC_PROCESS	0.015203532987148783	115	1.2629873669104024	0.00825051	0.13871529972863844	82682	87	180	1.5937936479018644	2.75533925231386e-7	1.7784166014342946e-5
GOBP_REGULATION_OF_DEFENSE_RESPONSE_TO_VIRUS_BY_HOST	0.00231387	24	1.7318790748844444	0.00825323	0.13871529972863844	116119	13	38	1.1280935075893415	0.35767854716522596	0.6626941147875143
GOBP_PROTEIN_CONTAINING_COMPLEX_DISASSEMBLY	0.019856100704415642	146	1.2277348279301659	0.00833076	0.13968604864887782	72980	95	231	1.3561164043947793	2.942817384037344e-4	0.0064032
GOBP_ASYMMETRIC_NEUROBLAST_DIVISION	9.948984589627297e-4	13	2.1817766075695713	0.0083366	0.13968604864887782	389992	3	6	1.6487520495536527	0.2617257994267621	0.5853813861281774
GOBP_MITOCHONDRIAL_RNA_PROCESSING	0.00157618	18	1.906826270753803	0.00836089	0.13987812050804768	271551	8	20	1.3190016396429223	0.23766478111903755	0.5551904601415131
GOBP_INTERLEUKIN_6_MEDIATED_SIGNALING_PATHWAY	0.00169804	19	1.8683245116802574	0.00841914	0.14063705335301976	56704	12	16	2.473128074330479	2.958575357718818e-4	0.0064032
GOBP_DNA_INTEGRITY_CHECKPOINT_SIGNALING	0.0072037	60	1.3907249370188839	0.00849607	0.14170516723754426	16087	50	117	1.4091897859432931	0.00291871	0.036344
GOMF_ENDORIBONUCLEASE_ACTIVITY	0.00456306	41	1.5002823049613516	0.00853138	0.14202240036969513	195487	22	64	1.1335170340681362	0.28051700584113726	0.5932219078406701
GOMF_ADENYL_NUCLEOTIDE_EXCHANGE_FACTOR_ACTIVITY	4.7205176961684294e-4	8	2.829736807415493	0.00856458	0.14202240036969513	10402	7	11	2.0984116994319217	0.022933401783961083	0.15281462838084758
HP_ABNORMALITY_OF_THE_LENS	0.0605805	408	1.1245354179263165	0.0085655	0.14202240036969513	106914	253	689	1.2108396764501426	1.450549176751359e-4	0.00369687
GOBP_DETERMINATION_OF_ADULT_LIFESPAN	0.00111135	14	2.103410546985236	0.00856717	0.14202240036969513	74991	8	16	1.6487520495536527	0.078574	0.308748
GOMF_NEDD8_SPECIFIC_PROTEASE_ACTIVITY	2.8844572863779167e-4	6	3.473224253827763	0.00859915	0.14221290692395724	42546	3	6	1.6487520495536527	0.2617257994267621	0.5853813861281774
HP_DYSMETRIA	0.013300116265080975	102	1.2805319570940532	0.00861725	0.14221290692395724	73454	62	154	1.3275665853548893	0.00536627	0.0568304
GOBP_GTP_METABOLIC_PROCESS	9.99201180368014e-4	13	2.1723815256827774	0.00861778	0.14221290692395724	3760	11	24	1.5113560454241817	0.0793433	0.3091601539455827
GOBP_DNA_GEOMETRIC_CHANGE	0.00777823	64	1.3738675374261995	0.00864258	0.1424067499481644	79213	44	91	1.5943975863815543	2.2632190221438808e-4	0.00530907
GOBP_POSITIVE_REGULATION_OF_UBIQUITIN_PROTEIN_LIGASE_ACTIVITY	3.7857821073361217e-4	7	3.087365968023278	0.00869171	0.14280661876798809	23628	5	10	1.6487520495536527	0.15585452306548253	0.44987063709930764
HP_STILLBIRTH	0.00245174	25	1.702594002966765	0.00869834	0.14280661876798809	81961	12	25	1.5828019675715068	0.0477252	0.23628625774692172
GOBP_REGULATION_OF_MITOTIC_NUCLEAR_DIVISION	0.00964806	77	1.3325895507149557	0.00870612	0.14280661876798809	92395	49	110	1.4688881896023454	0.00111102	0.0175892
GOBP_MODULATION_BY_HOST_OF_SYMBIONT_PROCESS	0.00429875	39	1.5148459121771516	0.00874183	0.14317691785551995	90510	22	54	1.3434275959326059	0.0669459	0.2834805302172023
GOCC_MITOTIC_SPINDLE_POLE	0.00258097	26	1.6820361340565755	0.00875551	0.14318604942704652	37738	17	34	1.6487520495536527	0.012611545298633398	0.10174708286091691
GOBP_REGULATION_OF_DNA_TEMPLATED_TRANSCRIPTION_INITIATION	0.00457269	41	1.497124280980914	0.00881037	0.14384629920391187	190573	24	50	1.5828019675715068	0.00642288	0.0648111
GOBP_NEGATIVE_REGULATION_OF_PLASMA_MEMBRANE_BOUNDED_CELL_PROJECTION_ASSEMBLY	0.00310128	30	1.6152006420931029	0.00882226	0.14384629920391187	142210	15	34	1.4547812201943995	0.0620602	0.2744979802388959
GOCC_PROCENTRIOLE_REPLICATION_COMPLEX	3.7998987099213384e-4	7	3.075896420613524	0.00885789	0.14420132546146747	3552	6	6	3.2975040991073055	7.763555727791083e-4	0.0133572
HP_ABNORMAL_CORTICAL_BONE_MORPHOLOGY	0.00707854	59	1.3917269072456058	0.00887047	0.14420132546146747	119296	31	70	1.4603232438903782	0.00931346	0.0860943
HP_ABNORMALITY_OF_THE_MITOCHONDRION	0.00893563	72	1.3454044858408492	0.008892	0.14433625185460242	45801	63	151	1.375779855918942	0.00187449	0.026080707557355233
GOBP_CHROMOSOME_MOVEMENT_TOWARDS_SPINDLE_POLE	0.00111733	14	2.0921525236849923	0.00894458	0.1448694879784177	116242	6	7	2.826432084949119	0.00402294	0.046214
HP_MYOSITIS	0.00271458	27	1.6607625700329522	0.00895142	0.1448694879784177	185821	10	28	1.1776800353954662	0.33122225393840043	0.6566652755289116
GOBP_BASE_EXCISION_REPAIR_AP_SITE_FORMATION	5.755267729311383e-4	9	2.611094950932028	0.00898655	0.14504393712740823	87327	6	11	1.7986385995130758	0.0819091	0.31338628044606337
HP_PERIVENTRICULAR_LEUKOMALACIA	0.00297509	29	1.6275865762130801	0.00898879	0.14504393712740823	160064	14	33	1.3989411329546144	0.0951522	0.35005736205896393
GOBP_DEPYRIMIDINATION	2.0809342760963115e-4	5	4.01197	0.00900778	0.1451356562202089	44871	4	7	1.884288056632746	0.13025852468557786	0.4097058786823193
GOCC_SCF_UBIQUITIN_LIGASE_COMPLEX	0.00554506	48	1.4453745531220563	0.00908305	0.14613258510024882	46616	27	59	1.5090272995914789	0.00880774	0.0831817
GOBP_MITOCHONDRIAL_TRNA_PROCESSING	0.00100658	13	2.1564498291016116	0.00911747	0.14645439268303448	330684	4	12	1.0991680330357685	0.5175343083105627	0.7908034815491991
GOMF_DNA_N_GLYCOSYLASE_ACTIVITY	5.77041575957524e-4	9	2.6042405149630268	0.0091299	0.14645439268303448	87299	6	12	1.6487520495536527	0.12300850587852075	0.4022112656243718
GOMF_3_5_EXONUCLEASE_ACTIVITY	0.00272044	27	1.6571840936649165	0.00918477	0.1471180885023017	40753	21	50	1.3849517216250684	0.0529098	0.24983976655454732
GOMF_ENDONUCLEASE_ACTIVITY_ACTIVE_WITH_EITHER_RIBO_OR_DEOXYRIBONUCLEIC_ACIDS_AND_PRODUCING_5_PHOSPHOMONOESTERS	0.00259219	26	1.6747597616183467	0.00921023	0.1473096632682564	229908	15	37	1.3368259861245835	0.12150048451776985	0.4022112656243718
GOBP_REGULATION_OF_PROTEASOMAL_UBIQUITIN_DEPENDENT_PROTEIN_CATABOLIC_PROCESS	0.011278778765309944	88	1.3027655961820441	0.00928051	0.14809310363211375	89985	57	129	1.4570366949543907	5.88925440225263e-4	0.010962455122827933
GOBP_RESPONSE_TO_THYROXINE	2.933489247708387e-4	6	3.4151708631638047	0.00928637	0.14809310363211375	32060	4	5	2.6380032792858445	0.0320103	0.18212943175521729
HP_CHROMOSOME_BREAKAGE	0.00272342	27	1.6553677333111665	0.00930549	0.1481814572042627	121703	14	28	1.6487520495536527	0.022732456241816745	0.15281462838084758
GOBP_REGULATION_OF_PROGRAMMED_NECROTIC_CELL_DEATH	0.00196236	21	1.7868454659462838	0.0093261	0.14824403954389312	52774	10	23	1.4336974343944806	0.1271532975583336	0.4097058786823193
GOBP_PROTEIN_LOCALIZATION_TO_NUCLEAR_BODY	4.7954647034312016e-4	8	2.7855116242115887	0.00934973	0.14824403954389312	7689	7	11	2.0984116994319217	0.022933401783961083	0.15281462838084758
HP_ABNORMAL_TISSUE_METABOLITE_CONCENTRATION	0.00221335	23	1.7350952646634885	0.00935278	0.14824403954389312	97042	15	34	1.4547812201943995	0.0620602	0.2744979802388959
GOBP_N_TERMINAL_PEPTIDYL_METHIONINE_ACETYLATION	3.841710677501328e-4	7	3.042419333915848	0.00936378	0.14824403954389312	15317	5	7	2.3553600707909323	0.030151325196940748	0.17952546683855333
GOBP_CYTOPLASMIC_PATTERN_RECOGNITION_RECEPTOR_SIGNALING_PATHWAY_IN_RESPONSE_TO_VIRUS	0.00196462	21	1.7847869185387617	0.00943684	0.14905803178068625	86298	12	30	1.3190016396429223	0.16906589513581394	0.4697327519463725
GOBP_MITOCHONDRIAL_PROTON_TRANSPORTING_ATP_SYNTHASE_COMPLEX_ASSEMBLY	3.8480694461604035e-4	7	3.037391867291624	0.00944253	0.14905803178068625	230581	2	7	0.942144	0.6774901573042679	0.8880300265704186
HP_APLASIA_HYPOPLASIA_OF_THE_CEREBRAL_WHITE_MATTER	0.00112599	14	2.076064399473489	0.00951408	0.14958770394094492	141695	9	10	2.967753689196575	1.5707472895543084e-4	0.00393878
HP_CEREBRAL_WHITE_MATTER_HYPOPLASIA	0.00112599	14	2.076064399473489	0.00951408	0.14958770394094492	141695	9	10	2.967753689196575	1.5707472895543084e-4	0.00393878
GOBP_SULFUR_AMINO_ACID_METABOLIC_PROCESS	0.00234383	24	1.70974	0.00952646	0.14958770394094492	88813	14	31	1.4891953995968477	0.0578491	0.2659524046428046
HP_HYPOPLASTIC_HELICES	0.00234393	24	1.7096670550397175	0.00953094	0.14958770394094492	210222	7	10	2.3082528693751136	0.011274523086586163	0.0966923
HP_LOWER_LIMB_METAPHYSEAL_IRREGULARITY	3.859602373471403e-4	7	3.028315797730347	0.00958658	0.1502448812392448	487	6	10	1.9785024594643834	0.049740529950622614	0.23943940895913127
GOBP_PEPTIDYL_TYROSINE_AUTOPHOSPHORYLATION	0.00172161	19	1.8427421987377626	0.00962071	0.15026112579481715	82514	9	18	1.6487520495536527	0.0633527	0.2757585885654328
GOBP_MICROTUBULE_ANCHORING_AT_CENTROSOME	7.925922597242409e-4	11	2.317333528387376	0.00962737	0.15026112579481715	203783	7	10	2.3082528693751136	0.011274523086586163	0.0966923
GOMF_HYDROPEROXY_ICOSATETRAENOATE_DEHYDRATASE_ACTIVITY	3.863479588408601e-4	7	3.0252767157378497	0.00963537	0.15026112579481715	57252	2	7	0.942144	0.6774901573042679	0.8880300265704186
HP_ABSENT_TESTIS	0.00247403	25	1.6872549805800643	0.00964272	0.15026112579481715	127856	15	25	1.9785024594643834	0.00199244	0.027372275286064625
GOMF_NUCLEOSOME_BINDING	0.00446802	40	1.4948273034910928	0.00978878	0.15227985628284635	50458	25	59	1.3972474996217397	0.0330375	0.18662488549323752
GOBP_ESTABLISHMENT_OF_MEIOTIC_SPINDLE_LOCALIZATION	5.838949533351022e-4	9	2.5736736417111237	0.00980019	0.15227985628284635	139978	4	5	2.6380032792858445	0.0320103	0.18212943175521729
GOCC_PROTEIN_DNA_COMPLEX	0.013666234965618685	104	1.2706622944111694	0.00983478	0.15259999537306546	64555	87	211	1.3596343915750502	4.6723996731257156e-4	0.00913379
HP_DUPLICATION_OF_PHALANX_OF_HALLUX	9.062072523756097e-4	12	2.211054254954368	0.00995456	0.1540519694522869	134512	6	11	1.7986385995130758	0.0819091	0.31338628044606337
HP_PREMATURE_GRAYING_OF_HAIR	0.00339555	32	1.5735676992679113	0.00995853	0.1540519694522869	78917	14	37	1.247704253716278	0.20504889029059092	0.5109074371947608
HP_OVERGROWTH_OF_EXTERNAL_GENITALIA	5.855820013797691e-4	9	2.5662589481675564	0.00997073	0.1540519694522869	29781	3	8	1.2365640371652395	0.4565114281624282	0.7516417597578515
HP_OPEN_MOUTH	0.012942526756594753	99	1.2772085289891955	0.010147106443274767	0.15633846503647864	166259	46	93	1.6310235328917857	8.288773394382609e-5	0.00241749
HP_TITUBATION	0.00173144	19	1.8322764591600484	0.010160887774578242	0.15633846503647864	69728	10	26	1.2682708073489637	0.24084338365692726	0.5551904601415131
GOCC_U1_SNRNP	7.988969039605755e-4	11	2.2990458577242623	0.0101617	0.15633846503647864	5887	10	18	1.8319467217262808	0.022580131638063272	0.15251026372012025
GOBP_POSITIVE_REGULATION_OF_TYPE_I_INTERFERON_PRODUCTION	0.00366872	34	1.547428174371559	0.010202462710931615	0.1567443144378057	84460	21	51	1.357795805514773	0.0650023	0.2796548570126764
GOBP_PYRIDINE_CONTAINING_COMPOUND_CATABOLIC_PROCESS	6.928140566046754e-4	10	2.4100663351808365	0.0102722	0.1575930961270642	316283	2	7	0.942144	0.6774901573042679	0.8880300265704186
GOBP_PROTEIN_LOCALIZATION_TO_CHROMOSOME	0.00742273	61	1.3721828430872192	0.010363751868348037	0.158637	90191	44	86	1.687095120473505	4.177355869172672e-5	0.00138081
GOBP_SPLICEOSOMAL_TRI_SNRNP_COMPLEX_ASSEMBLY	3.0058900242661336e-4	6	3.332912024492282	0.010371439485965528	0.158637	29811	4	10	1.3190016396429223	0.3590865189946717	0.6626941147875143
GOMF_TBP_CLASS_PROTEIN_BINDING	0.00236233	24	1.6963528741899179	0.010388984699964965	0.158637	237389	13	25	1.7147021315357989	0.0190824	0.13627852729667464
GOBP_NEGATIVE_REGULATION_OF_NUCLEAR_DIVISION	0.00517404	45	1.4522065885407243	0.0103983	0.158637	106640	27	55	1.6187747395617682	0.00266137	0.033834802278153164
HP_OLIVOPONTOCEREBELLAR_ATROPHY	5.905975312203908e-4	9	2.544465514140326	0.010490929202986998	0.15982549685220976	20383	4	7	1.884288056632746	0.13025852468557786	0.4097058786823193
GOBP_RESPONSE_TO_L_PHENYLALANINE_DERIVATIVE	3.0153737124268313e-4	6	3.32243	0.010519939854300886	0.16004393853656076	32060	4	6	2.198336066071537	0.0730544	0.2934011457397308
GOMF_CERAMIDE_1_PHOSPHATE_BINDING	4.901848128556158e-4	8	2.725058452359385	0.010554569270865066	0.16028789959502632	194438	4	7	1.884288056632746	0.13025852468557786	0.4097058786823193
GOCC_NUCLEOID	0.00198655	21	1.7650882322303636	0.0105654	0.16028789959502632	201844	14	43	1.0736059857558669	0.43100925076369623	0.7431945790911159
GOBP_RNA_SPLICING_VIA_ENDONUCLEOLYTIC_CLEAVAGE_AND_LIGATION	5.914628411738902e-4	9	2.5407429618809965	0.010582698819931569	0.16032788712196328	49334	6	10	1.9785024594643834	0.049740529950622614	0.23943940895913127
GOBP_POST_GOLGI_VESICLE_MEDIATED_TRANSPORT	0.010174032918166865	80	1.3129329128719562	0.010614059597982672	0.16040387730455602	134192	47	102	1.5194381633141507	5.648591788836033e-4	0.010586742136189596
GOCC_EPSILON_DNA_POLYMERASE_COMPLEX	2.1688234880923833e-4	5	3.8493861845613577	0.010618192602370402	0.16040387730455602	981	4	5	2.6380032792858445	0.0320103	0.18212943175521729
HP_LISSENCEPHALY	0.014899413983062928	112	1.2551467974595578	0.010631830151374588	0.16040387730455602	98260	68	146	1.5358238269814848	2.4916335871538742e-5	9.213131921584562e-4
GOMF_NUCLEOCYTOPLASMIC_CARRIER_ACTIVITY	0.00198808	21	1.7637255053531555	0.010648252934041702	0.1604297555311145	71695	14	28	1.6487520495536527	0.022732456241816745	0.15281462838084758
GOBP_NEGATIVE_REGULATION_OF_ACTIN_FILAMENT_DEPOLYMERIZATION	0.00328067	31	1.577774376993325	0.010667174401067125	0.16049315636805545	89222	17	43	1.3036644112749811	0.12630621516918838	0.4097058786823193
GOBP_REGULATION_OF_APOPTOTIC_DNA_FRAGMENTATION	3.025847979645233e-4	6	3.310928729259096	0.0106857	0.16055035383796878	10095	4	7	1.884288056632746	0.13025852468557786	0.4097058786823193
GOBP_SIGNAL_TRANSDUCTION_IN_RESPONSE_TO_DNA_DAMAGE	0.013269434525490589	101	1.270909554937707	0.010751348909508018	0.1613145995941038	40739	77	166	1.529565154405196	9.03540754704224e-6	3.805336892785203e-4
HP_DECREASED_CORNEAL_REFLEX	8.063626702470228e-4	11	2.277759977699166	0.010823569367264474	0.1621751300248913	52571	5	10	1.6487520495536527	0.15585452306548253	0.44987063709930764
HP_IMPAIRED_HORIZONTAL_SMOOTH_PURSUIT	5.945373807096914e-4	9	2.5276039819950094	0.010913642733789142	0.1633004320166968	12484	4	7	1.884288056632746	0.13025852468557786	0.4097058786823193
GOCC_NUCLEAR_SPECK	0.033859728599114146	236	1.1637889174338427	0.0109775	0.16403117130628372	79090	148	371	1.3154463791587094	4.7243194541857214e-5	0.00153372
GOBP_INTERFERON_BETA_PRODUCTION	0.00355524	33	1.549855633770821	0.010999673058299742	0.1640822119216464	75668	21	51	1.357795805514773	0.0650023	0.2796548570126764
GOCC_LATE_ENDOSOME_MEMBRANE	0.010045414227045614	79	1.3131215491297026	0.011011017521694644	0.1640822119216464	231784	48	135	1.1724459019048197	0.10983581961682065	0.3758473128285816
HP_VEIN_OF_GALEN_ANEURYSMAL_MALFORMATION	0.0010324	13	2.102524647197527	0.011045425337432913	0.16437039506237136	362694	4	5	2.6380032792858445	0.0320103	0.18212943175521729
HP_MIXED_HYPO_AND_HYPERPIGMENTATION_OF_THE_SKIN	8.090236174958447e-4	11	2.2702682320751064	0.011067270179782485	0.16440313745781712	233548	5	12	1.3739600412947106	0.2849523057916916	0.5932219078406701
GOCC_TRNA_METHYLTRANSFERASE_COMPLEX	2.1922127276301275e-4	5	3.808316166853122	0.011077769163136741	0.16440313745781712	63909	3	7	1.4132160424745595	0.36032625548265007	0.6626941147875143
GOBP_POSITIVE_REGULATION_OF_DNA_REPAIR	0.00816701	66	1.34936	0.011114875692801451	0.16454601408558658	89126	42	93	1.4891953995968477	0.00175843	0.025171859027973184
GOBP_REGULATION_OF_SYNAPTIC_TRANSMISSION_CHOLINERGIC	0.0010333	13	2.1007022897482024	0.0111176	0.16454601408558658	345647	2	6	1.0991680330357685	0.5868718996409482	0.8359419669193495
GOMF_RRNA_ADENINE_METHYLTRANSFERASE_ACTIVITY	4.955353013879147e-4	8	2.695634930042497	0.0112022	0.16535198483552527	9964	7	8	2.8853160867188925	0.0013831	0.0210123
GOBP_PREASSEMBLY_OF_GPI_ANCHOR_IN_ER_MEMBRANE	3.058278380616865e-4	6	3.27582	0.011210617483895069	0.16535198483552527	559	5	7	2.3553600707909323	0.030151325196940748	0.17952546683855333
GOMF_LYSINE_ACETYLATED_HISTONE_BINDING	0.00187341	20	1.7825510611424387	0.011217498054481911	0.16535198483552527	12083	12	22	1.7986385995130758	0.0152944	0.11624817286450762
GOCC_COP9_SIGNALOSOME	9.219135471255952e-4	12	2.173385354280548	0.011259003103927134	0.1657398189711703	30910	6	14	1.4132160424745595	0.2277062760785863	0.5452952929671173
HP_DECREASED_ACTIVITY_OF_MITOCHONDRIAL_COMPLEX_III	9.226467798714007e-4	12	2.1716581523374225	0.011323	0.16645669805001392	129099	5	11	1.4988654995942299	0.21747572249453717	0.5308178968383109
GOCC_STEREOCILIUM_BUNDLE	0.00604178	51	1.4094548054987486	0.011366521797029905	0.16687216657066245	278654	20	60	1.0991680330357687	0.351064	0.6626941147875143
GOCC_RNA_POLYMERASE_II_HOLOENZYME	0.00410521	37	1.5049162812428194	0.0114122	0.1672345389143988	35129	28	67	1.378061414552307	0.030356265037281505	0.18026553412240776
GOBP_PROTEIN_K63_LINKED_DEUBIQUITINATION	0.00290222	28	1.6109176554959574	0.011428303503999038	0.1672345389143988	205935	17	32	1.751799052650756	0.00587627	0.0606417
GOBP_RNA_DEPENDENT_DNA_BIOSYNTHETIC_PROCESS	0.00520552	45	1.4434241014318994	0.011438371386323531	0.1672345389143988	24595	33	60	1.8136272545090182	5.919294626721694e-5	0.00183953
GOBP_ANTEROGRADE_AXONAL_TRANSPORT	0.00356675	33	1.5448537065692949	0.011476170237720185	0.1672345389143988	88237	21	47	1.4733528953458173	0.0262687	0.16839454486256306
GOBP_NUCLEOBASE_CONTAINING_COMPOUND_TRANSPORT	0.0150929	113	1.250119798678278	0.0114804	0.1672345389143988	65353	81	202	1.3222664951865928	0.00187452	0.026080707557355233
GOBP_PROTEIN_MATURATION_BY_IRON_SULFUR_CLUSTER_TRANSFER	5.99668988714807e-4	9	2.5059742611459024	0.011483193036934791	0.1672345389143988	581	8	15	1.7586688528572298	0.0530274	0.24983976655454732
HP_CERVICAL_SPINAL_CANAL_STENOSIS	3.0759556213270245e-4	6	3.2569933508520137	0.0115043	0.16731825104488546	4082	5	7	2.3553600707909323	0.030151325196940748	0.17952546683855333
GOMF_CATALYTIC_ACTIVITY_ACTING_ON_A_RRNA	8.151315075413364e-4	11	2.2532568067934204	0.011642504118171915	0.16908577147168524	7491	9	20	1.4838768445982875	0.11971250117884613	0.3977532631309332
HP_PSYCHOMOTOR_RETARDATION	0.00789957	64	1.3527643963144524	0.011656811527934297	0.16908577147168524	80534	44	90	1.6121131151191272	1.648889327044989e-4	0.00409289
HP_LEUKODYSTROPHY	0.00633384	53	1.3971859315122475	0.011691236530099403	0.16924489181656494	52785	42	99	1.3989411329546144	0.00701614	0.0699562
GOBP_POSITIVE_REGULATION_OF_PROTEIN_TARGETING_TO_MEMBRANE	0.0018815	20	1.7748874310942089	0.011698812653986979	0.16924489181656494	204308	8	25	1.0552013117143377	0.5025095556960583	0.7821488827290604
GOBP_VOLUNTARY_MUSCULOSKELETAL_MOVEMENT	4.0190005004681127e-4	7	2.908209351847461	0.011745448499653532	0.16969450627049104	94336	4	7	1.884288056632746	0.13025852468557786	0.4097058786823193
GOBP_REGULATION_OF_DOUBLE_STRAND_BREAK_REPAIR	0.00891819	71	1.3293135892069934	0.011902355360848382	0.17173398449224095	87623	45	106	1.3998838156587616	0.00531407	0.0565168
HP_UPPER_LIMB_POSTURAL_TREMOR	0.00139547	16	1.9144593413528197	0.011942704462314824	0.17208853404878482	325910	5	9	1.8319467217262808	0.10279752650805252	0.3573991977921147
GOCC_RETROMER_COMPLEX	9.300475287695246e-4	12	2.1543774261585393	0.0119843	0.17245978383994404	119330	9	12	2.473128074330479	0.00183614	0.0257545
HP_ABNORMAL_ENZYME_COENZYME_ACTIVITY	0.0364301	252	1.1550107673686023	0.012051327296423331	0.17260763494870693	112031	166	445	1.2300801807905906	8.505111143271016e-4	0.014361261973808088
GOMF_UBIQUITIN_LIKE_PROTEIN_SPECIFIC_ISOPEPTIDASE_ACTIVITY	4.0411370489638117e-4	7	2.892278756925093	0.012070842953196048	0.17260763494870693	106068	3	6	1.6487520495536527	0.2617257994267621	0.5853813861281774
HP_CENTRAL_SCOTOMA	0.00239573	24	1.6727011771418918	0.012106	0.17260763494870693	115436	14	37	1.247704253716278	0.20504889029059092	0.5109074371947608
GOCC_CASPASE_COMPLEX	3.111626679559599e-4	6	3.2196558385326397	0.0121133	0.17260763494870693	8479	5	8	2.060940061942066	0.0604994	0.2696884426048936
GOBP_POSITIVE_REGULATION_OF_PROTEIN_LOCALIZATION_TO_CELL_CORTEX	6.051747020066636e-4	9	2.4831755953178494	0.012118645582598564	0.17260763494870693	124213	4	6	2.198336066071537	0.0730544	0.2934011457397308
GOCC_RUFFLE_MEMBRANE	0.00892667	71	1.3280510690476015	0.012131451207193944	0.17260763494870693	95886	39	94	1.3681134028211162	0.0138779	0.10843827144479651
HP_TEMPORAL_OPTIC_DISC_PALLOR	4.0466345925314814e-4	7	2.888349460095232	0.012152650413008836	0.17260763494870693	43409	3	5	1.9785024594643834	0.16739010505941632	0.46674112116260563
GOBP_ORGANONITROGEN_COMPOUND_BIOSYNTHETIC_PROCESS	0.12867642894491846	830	1.0770225082283948	0.0121553	0.17260763494870693	108724	553	1497	1.2181160766909418	6.255033491164852e-9	6.376626665572542e-7
GOBP_LONG_CHAIN_FATTY_ACID_METABOLIC_PROCESS	0.00606613	51	1.4037955787837473	0.0121577	0.17260763494870693	77700	27	103	0.8643942784067694	0.8458648224065558	0.9739304866359124
HP_NEUROMA	4.0471928570176097e-4	7	2.8879510449506944	0.012160980075746508	0.17260763494870693	4696	5	5	3.2975040991073055	0.00256166	0.0328737
HP_SHORT_UMBILICAL_CORD	5.032325431930007e-4	8	2.654403586490823	0.012184638632364075	0.17260763494870693	288015	2	5	1.3190016396429223	0.47848986623622025	0.7647424851142404
HP_CEREBRAL_WHITE_MATTER_ATROPHY	0.00305012	29	1.587546605427086	0.012198871469143224	0.17260763494870693	81965	19	40	1.56631	0.016523292788151123	0.12243776947965866
HP_NEOPLASM_OF_THE_PANCREAS	0.00578618	49	1.414002543239259	0.0122003	0.17260763494870693	63464	27	72	1.2365640371652395	0.11652092837382255	0.3914414187562847
GOMF_ISOMERASE_ACTIVITY	0.00995067	78	1.3088439792533604	0.0122785	0.17348912458716087	55640	61	153	1.314691176768272	0.00731116	0.0719117
HP_OSTEOLYSIS	0.00735096	60	1.3628648307120206	0.012378431354157504	0.17440561392801399	119664	30	77	1.284741856795054	0.0655441	0.2796548570126764
GOBP_POSITIVE_REGULATION_OF_DOPAMINE_RECEPTOR_SIGNALING_PATHWAY	3.127475944482861e-4	6	3.203339428989458	0.012391027075243533	0.17440561392801399	123390	3	5	1.9785024594643834	0.16739010505941632	0.46674112116260563
HP_NEOPLASM_OF_THE_TONGUE	0.00318668	30	1.5719143282707273	0.0123913	0.17440561392801399	241244	13	34	1.2608103908351462	0.20455049809446146	0.5109074371947608
GOBP_HISTONE_DEUBIQUITINATION	0.00189327	20	1.763854177757009	0.012428317994195859	0.17470115036171188	16492	19	36	1.7403493856399668	0.00403097	0.046214
GOBP_PROGRAMMED_NECROTIC_CELL_DEATH	0.0027929	27	1.6141902535858104	0.012501803698153013	0.17545848965479463	46437	15	39	1.2682708073489637	0.17476894662281595	0.4749326531543787
GOBP_RESPONSE_TO_HYPEROXIA	0.00128374	15	1.9510069177353255	0.0125159	0.17545848965479463	114733	5	18	0.9159733608631404	0.6783155648500852	0.8880300265704186
HP_PAPILLARY_RENAL_CELL_CARCINOMA	6.086287933119974e-4	9	2.4690830723750388	0.0125305	0.17545848965479463	157494	5	8	2.060940061942066	0.0604994	0.2696884426048936
HP_ABNORMAL_RENAL_COLLECTING_SYSTEM_MORPHOLOGY	0.0027945	27	1.6132619707515836	0.012585058873709976	0.1759972079415749	170302	15	22	2.2482982493913446	2.782733665658288e-4	0.00613213
GOBP_CHAPERONE_MEDIATED_PROTEIN_COMPLEX_ASSEMBLY	0.001285	15	1.949105475458617	0.012615272093490004	0.17619383866298202	26689	9	21	1.4132160424745595	0.15547004799036102	0.44987063709930764
GOBP_GAS_HOMEOSTASIS	6.096557957233695e-4	9	2.464923751185943	0.0126549	0.17652094887357295	32827	4	10	1.3190016396429223	0.3590865189946717	0.6626941147875143
GOBP_REGULATION_OF_PROTEIN_EXPORT_FROM_NUCLEUS	0.00202412	21	1.732323898634511	0.012748947706282099	0.17760603011510234	40729	13	28	1.530984046014106	0.0530921	0.24983976655454732
GOBP_NEGATIVE_REGULATION_OF_CELLULAR_SENESCENCE	0.0024089	24	1.6635587870352915	0.012842365431598113	0.17867923740800026	97557	13	16	2.679222080524686	3.788176965335843e-5	0.00127143
HP_EPISODIC_VOMITING	0.00202727	21	1.7296320942342838	0.012947198121580183	0.17990832752891292	103385	14	24	1.9235440578125949	0.00403334	0.046214
GOCC_PCG_PROTEIN_COMPLEX	0.00306573	29	1.5794642570456034	0.012971072116837012	0.17991855882815347	87727	18	32	1.8548460557478594	0.00201227	0.027575219428324537
GOBP_REGULATION_OF_SPINDLE_ORGANIZATION	0.00241131	24	1.6618965539484225	0.012980922790406746	0.17991855882815347	55724	19	38	1.6487520495536527	0.00857313	0.0814597
GOBP_RETINA_HOMEOSTASIS	0.00623234	52	1.3931494040672034	0.013013286634833365	0.18013823681822633	302688	21	69	1.0035882040761366	0.5375769844433995	0.8074031012419625
HP_LARGE_SELLA_TURCICA	6.133097048661165e-4	9	2.450238499413189	0.013105006551196396	0.18117796129334637	32153	4	6	2.198336066071537	0.0730544	0.2934011457397308
HP_PECTUS_EXCAVATUM_OF_INFERIOR_STERNUM	4.1143616060437723e-4	7	2.840803983629397	0.013193503266688777	0.1820539053270995	46352	4	5	2.6380032792858445	0.0320103	0.18212943175521729
GOBP_DEFENSE_RESPONSE_TO_SYMBIONT	0.014575680492419014	109	1.2486575432291305	0.013201745426635103	0.1820539053270995	84380	69	259	0.8784856480247262	0.9155784448153441	1
GOBP_CHROMOSOME_SEPARATION	0.00795309	64	1.343660644068784	0.013240634447809763	0.18235964716756173	76897	45	93	1.5955664995680512	1.8905190689522122e-4	0.00455227
GOBP_CELL_REDOX_HOMEOSTASIS	0.00165786	18	1.812884599554085	0.013321663095956504	0.18312104575839977	30824	14	36	1.2823627052083966	0.17343597999817217	0.4723399063699756
HP_LONG_CLAVICLES	0.0022884	23	1.6781915108965721	0.013329493063088504	0.18312104575839977	103427	7	13	1.775579130288549	0.0657265	0.2796548570126764
GOBP_TRANSCRIPTION_INITIATION_FROM_RNA_POLYMERASE_II_PROMOTER	0.00525787	45	1.4290527710829914	0.013356946861690977	0.1832673916570128	146548	30	71	1.393311591172101	0.021788834147546288	0.14957369596062614
GOBP_TRANSLATIONAL_TERMINATION	6.166514624638756e-4	9	2.436960166967467	0.013526977623633085	0.18514467375512203	19306	7	17	1.3577958055147727	0.23391636023105156	0.553364
GOBP_ESTABLISHMENT_OF_PROTEIN_LOCALIZATION_TO_MEMBRANE	0.0171456	126	1.2270531185438518	0.013527714061499108	0.18514467375512203	77167	80	234	1.1273518287546345	0.11160877355308974	0.3796159968559722
GOBP_COTRANSLATIONAL_PROTEIN_TARGETING_TO_MEMBRANE	0.00191085	20	1.7476294771593945	0.013584557243900508	0.18568966217602348	52250	12	21	1.884288056632746	0.00955748	0.0878289
HP_TONGUE_NODULES	4.144722343554635e-4	7	2.819994651443151	0.013680244896593807	0.1867428834929794	11913	4	11	1.199092399675384	0.4400069741376059	0.7440080722202768
GOBP_POSITIVE_REGULATION_OF_HOMOTYPIC_CELL_CELL_ADHESION	0.00129814	15	1.9293676493224188	0.013695847707589248	0.1867428834929794	202214	6	13	1.5219249688187564	0.17210734481725565	0.4701162334715299
HP_VACUOLATED_LYMPHOCYTES	6.185127979578705e-4	9	2.4296264457070427	0.013766328140400463	0.18746954726028497	309279	4	8	1.6487520495536527	0.20001763434968778	0.5107191843367028
HP_CLEFT_HARD_PALATE	9.498073683370833e-4	12	2.1095576514042182	0.013895367232718225	0.18899085508041197	227510	4	5	2.6380032792858445	0.0320103	0.18212943175521729
HP_THORACIC_DYSPLASIA	3.2114028402481173e-4	6	3.119623262649902	0.013936481317357363	0.18931399527986814	41116	2	6	1.0991680330357685	0.5868718996409482	0.8359419669193495
HP_PROMINENT_SUPERFICIAL_BLOOD_VESSELS	0.00191756	20	1.7415174407731209	0.014047482245092113	0.1904862196891557	104039	9	27	1.0991680330357685	0.4373652982965668	0.7440080722202768
GOBP_NEGATIVE_REGULATION_OF_UBIQUITIN_PROTEIN_LIGASE_ACTIVITY	0.00130236	15	1.9231129600712438	0.014057701398035416	0.1904862196891557	211981	6	12	1.6487520495536527	0.12300850587852075	0.4022112656243718
GOMF_PROTEIN_CONTAINING_COMPLEX_BINDING	0.096164	627	1.0886814983900486	0.014099207770908784	0.1908116108747804	114514	396	1155	1.1305728339796475	0.0015138	0.0225274
HP_VENTRICULAR_SEPTAL_HYPERTROPHY	6.215485313037822e-4	9	2.417759797090127	0.014163392324062829	0.19104803306800414	124409	3	9	1.0991680330357685	0.5458702819321434	0.8103365589705797
HP_UPPER_LIMB_HYPERTONIA	5.175319433569071e-4	8	2.5810624535096562	0.014175389745654465	0.19104803306800414	62872	5	8	2.060940061942066	0.0604994	0.2696884426048936
GOBP_CYTOSKELETON_DEPENDENT_CYTOKINESIS	0.00827164	66	1.332287943893177	0.014186335601483857	0.19104803306800414	88638	42	98	1.4132160424745595	0.00567732	0.0591067
GOBP_POSITIVE_REGULATION_OF_DEFENSE_RESPONSE_TO_VIRUS_BY_HOST	0.00130385	15	1.9209223805098348	0.014186735128812189	0.19104803306800414	8658	9	28	1.0599120318559196	0.48764358246622375	0.7728498307617645
HP_HEMOPHAGOCYTOSIS	5.183019398615553e-4	8	2.5772279915587477	0.014288900476592703	0.19218659235348112	61850	6	11	1.7986385995130758	0.0819091	0.31338628044606337
HP_BULBOUS_NOSE	0.014923302256586444	111	1.2419489093474105	0.014325841657992555	0.1922389526983046	146635	60	142	1.393311591172101	0.00165755	0.024187161987218566
GOMF_GLUTATHIONE_PEROXIDASE_ACTIVITY	8.411531002932467e-4	11	2.1835509102433073	0.0143519	0.1922389526983046	283091	5	18	0.9159733608631404	0.6783155648500852	0.8880300265704186
GOMF_RNA_POLYMERASE_CORE_ENZYME_BINDING	0.00295927	28	1.5798627196181592	0.0143675	0.1922389526983046	17858	23	40	1.8960648569867007	3.223606580571303e-4	0.00682439
HP_NEOPLASM_OF_THE_COLON	0.00626961	52	1.3848677015696855	0.0143685	0.1922389526983046	96174	30	75	1.3190016396429223	0.046951415262172724	0.23428455520575484
GOBP_PROTEIN_LOCALIZATION_TO_NUCLEOPLASM	5.189228388997862e-4	8	2.5741442992228056	0.014380911753008485	0.1922389526983046	7689	7	13	1.775579130288549	0.0657265	0.2796548570126764
GOBP_POSITIVE_REGULATION_OF_ESTABLISHMENT_OF_PROTEIN_LOCALIZATION_TO_TELOMERE	4.195119329634725e-4	7	2.7861173716740715	0.014516352173100877	0.19381195777745944	8762	6	9	2.198336066071537	0.0266609	0.16839454486256306
GOMF_UBIQUITIN_PROTEIN_TRANSFERASE_REGULATOR_ACTIVITY	0.00243717	24	1.6442620965836676	0.014544694058152619	0.19391973612940264	275069	11	20	1.813627254509018	0.0185735	0.133746
GOBP_PROTEIN_LOCALIZATION_TO_ORGANELLE	0.0705834	467	1.1047398562026527	0.014559980187933697	0.19391973612940264	92591	336	815	1.359461812638104	9.432565839517792e-12	2.286453959499113e-9
GOCC_DNA_REPAIR_COMPLEX	0.00230886	23	1.6633211347522208	0.0146197	0.19447802092325098	17593	21	37	1.8715563805744169	7.392532327827883e-4	0.0128814
HP_HYPOPLASIA_OF_THE_FRONTAL_LOBES	0.00270027	26	1.6077243760309523	0.014657470819063767	0.19455917076866602	20979	20	32	2.060940061942066	1.659589999905009e-4	0.00409289
GOBP_AXO_DENDRITIC_TRANSPORT	0.00599387	50	1.3928625148629894	0.014661499667385725	0.19455917076866602	65903	34	73	1.5358238269814848	0.00248668	0.0325932
GOBP_ACYLGLYCEROL_TRANSPORT	6.257062401047428e-4	9	2.4016942050556165	0.014720840060230778	0.19510926291251193	144442	5	7	2.3553600707909323	0.030151325196940748	0.17952546683855333
HP_BROAD_NECK	0.00205433	21	1.706847500301945	0.014753014498843253	0.19518502277960523	141774	12	24	1.6487520495536527	0.0339766	0.18803496169970696
GOBP_PYRIMIDINE_CONTAINING_COMPOUND_SALVAGE	2.359409537173915e-4	5	3.538444276111106	0.014762343582065851	0.19518502277960523	22838	3	7	1.4132160424745595	0.36032625548265007	0.6626941147875143
GOBP_KINETOCHORE_ORGANIZATION	0.00257202	25	1.62297	0.014830191743785415	0.19569245515177486	41829	16	21	2.5123840755103277	1.9291446010205604e-5	7.281352701706669e-4
GOBP_INTRACELLULAR_PROTEIN_TRANSPORT	0.0639189	425	1.1102111859317771	0.014843489892698347	0.19569245515177486	99842	291	790	1.2146502441015519	3.6366899723638824e-5	0.00122814
GOBP_PROTEIN_MONOUBIQUITINATION	0.00614038	51	1.3868208055972024	0.014854542800299742	0.19569245515177486	73553	34	74	1.5150694509411946	0.00327746	0.039759545309034375
GOBP_POSITIVE_REGULATION_OF_RESPONSE_TO_OXIDATIVE_STRESS	7.352169675675426e-4	10	2.2710681445332734	0.0149218	0.19617287146967158	201968	4	8	1.6487520495536527	0.20001763434968778	0.5107191843367028
GOCC_MIDBODY	0.016755	123	1.225762896357918	0.014926978668851065	0.19617287146967158	61523	82	198	1.3656330107414094	5.689643181840953e-4	0.010645390707979608
HP_NEOPLASM_OF_THE_ORAL_CAVITY	0.00446284	39	1.4591455976244414	0.014994401585578077	0.19682182009083712	189815	20	47	1.4031932336626831	0.0506795	0.24352962305308343
HP_MOLAR_TOOTH_SIGN_ON_MRI	0.00244464	24	1.639238568306841	0.015023150291538445	0.1969621675241603	53770	19	37	1.6933129157578057	0.00595753	0.0613064
GOCC_APICOLATERAL_PLASMA_MEMBRANE	0.00337266	31	1.5347383556872591	0.015066593901016834	0.19708504524450501	341750	6	19	1.0413170839286228	0.5386388309257206	0.8074031012419625
GOMF_FK506_BINDING	7.363831956952723e-4	10	2.2674713982120256	0.015068658574799887	0.19708504524450501	98036	6	10	1.9785024594643834	0.049740529950622614	0.23943940895913127
HP_PROPORTIONATE_TALL_STATURE	0.00107825	13	2.0131111850062924	0.0152329	0.1989639137108457	20739	7	15	1.538835246250076	0.1373049838303304	0.4214188980363658
HP_INFANTILE_SPASMS	0.00932246	73	1.3074886349901733	0.0152488	0.1989639137108457	171941	39	87	1.4781914927032749	0.00296084	0.036784600832642025
HP_PROXIMAL_FEMORAL_METAPHYSEAL_IRREGULARITY	3.2851584294002495e-4	6	3.049584128582494	0.015401336092559337	0.20058248460430164	563	5	8	2.060940061942066	0.0604994	0.2696884426048936
HP_COLPOCEPHALY	0.00193633	20	1.7246346718198728	0.015409618820902526	0.20058248460430164	80600	12	18	2.198336066071537	0.00158002	0.023396734218471958
GOCC_SPLICEOSOMAL_TRI_SNRNP_COMPLEX	0.00156244	17	1.8167364085148403	0.015515962546816198	0.2017260065085472	53020	14	29	1.5918985306035267	0.031931736075806905	0.18212943175521729
HP_PETERS_ANOMALY	0.00365187	33	1.5088458432012104	0.015546104348692191	0.20187726932801717	200691	8	19	1.388422778571497	0.19048386914296112	0.5028552866920184
HP_ASTIGMATISM	0.0207369	149	1.1997423157070568	0.015661118245340777	0.20312898670651272	98435	88	186	1.5601094662443167	7.609261050145477e-7	4.414990400797174e-5
GOBP_RNA_LOCALIZATION	0.013779484363112673	103	1.2481016154695905	0.0157294	0.20377245142460593	47860	77	177	1.434507432944986	1.3449778094853926e-4	0.00350144
GOCC_SITE_OF_DOUBLE_STRAND_BREAK	0.00517665	44	1.4192184225615072	0.015829321171522137	0.2048235294649626	55766	32	71	1.4861990305835744	0.00608612	0.0621605
GOMF_ATPASE_REGULATOR_ACTIVITY	5.286485551395312e-4	8	2.5267869447554503	0.015878945055784577	0.20522219510485562	10402	7	12	1.9235440578125949	0.0408097	0.21309324508403382
GOBP_RESPONSE_TO_DEXAMETHASONE	0.00406821	36	1.4775576844643952	0.0159042	0.20530533082986133	112754	17	38	1.4751992022322158	0.0425702	0.21809099554512973
GOMF_SNORNA_BINDING	0.00169312	18	1.7751281224168336	0.016074011240617914	0.2070202002308754	20503	15	30	1.648752049553653	0.018649406317475692	0.133746
GOBP_RECOMBINATIONAL_REPAIR	0.011705676809749039	89	1.2695188810829034	0.016082114039605022	0.2070202002308754	33744	72	159	1.493209403369346	4.679356027836867e-5	0.00152365
GOBP_ANTIGEN_PROCESSING_AND_PRESENTATION_OF_PEPTIDE_ANTIGEN	0.00259161	25	1.6107069849002276	0.016094	0.2070202002308754	351468	10	37	0.8912173240830557	0.7257972072766543	0.9182920780621093
GOBP_POSITIVE_REGULATION_OF_DOUBLE_STRAND_BREAK_REPAIR	0.00560534	47	1.4000443529957483	0.016136983144809047	0.20732887178277631	91405	28	63	1.4655573773810247	0.012347926216404126	0.10051580534965389
HP_DUPLICATION_INVOLVING_BONES_OF_THE_FEET	0.011115996330068666	85	1.2767804316104716	0.016168238006748714	0.2074860472677823	70183	54	121	1.4716133996016074	6.056919589949583e-4	0.0112523
HP_HYPERMETROPIA	0.019086461284795478	138	1.207255958576519	0.016269889636687185	0.20854518937365898	150249	70	216	1.0686355876736637	0.27389435825686914	0.5932219078406701
GOCC_PEPTIDASE_COMPLEX	0.0066033	54	1.3654578582400418	0.016295981559931283	0.20863446814052866	78685	43	102	1.3901242770746485	0.0073345	0.0720764
GOBP_REGULATION_OF_CHROMATIN_ASSEMBLY	0.00220464	22	1.6662113989793512	0.016344091749753487	0.20879853539873275	33463	15	29	1.7056055685037785	0.012876084991113035	0.10274494153844987
GOBP_DISACCHARIDE_METABOLIC_PROCESS	7.461963960648559e-4	10	2.2376519682599403	0.0163471	0.20879853539873275	419628	4	9	1.4655573773810247	0.2777937206229959	0.5932219078406701
HP_MULTIPLE_LENTIGINES	0.00108912	13	1.9930302644466273	0.016382108213595425	0.2088999573438794	41899	9	14	2.1198240637118393	0.0089334	0.083358
GOMF_DOPAMINE_RECEPTOR_BINDING	7.465830963430523e-4	10	2.236492953753891	0.016399049318745362	0.2088999573438794	115466	5	14	1.1776800353954662	0.4264660343574527	0.7362518327059537
GOMF_RIBOSOMAL_LARGE_SUBUNIT_BINDING	0.0010895	13	1.9923409263437237	0.0164231	0.2088999573438794	15505	7	13	1.775579130288549	0.0657265	0.2796548570126764
HP_CHOLESTASIS	0.0195502	141	1.2042393959139837	0.016431624807576872	0.2088999573438794	75306	91	232	1.2934175561153654	0.00226396	0.030525615472213972
HP_IMPAIRED_TEMPERATURE_SENSATION	0.00312812	29	1.547962623303893	0.016460558075033216	0.20894573136344585	289615	11	23	1.5770671778339287	0.0585502	0.26733610172119865
GOBP_PEROXISOMAL_TRANSPORT	0.00182343	19	1.7398454619172457	0.0164735	0.20894573136344585	43532	10	21	1.5702400471939548	0.0720358	0.2934011457397308
GOBP_HISTONE_H2A_UBIQUITINATION	0.00157423	17	1.8031247842436342	0.016545002060132097	0.20948099114466842	13135	11	22	1.6487520495536527	0.041687644530263523	0.21611882382287226
GOMF_PHOSPHATIDYLINOSITOL_3_5_BISPHOSPHATE_5_PHOSPHATASE_ACTIVITY	4.30983246937893e-4	7	2.7119603658806044	0.016554145064787695	0.20948099114466842	31824	3	5	1.9785024594643834	0.16739010505941632	0.46674112116260563
GOBP_MDA_5_SIGNALING_PATHWAY	5.331824116582797e-4	8	2.5053006968776588	0.0166145	0.21000081592307482	93548	5	10	1.6487520495536527	0.15585452306548253	0.44987063709930764
HP_ABNORMAL_CELLULAR_PHENOTYPE	0.0370482	254	1.1447531088788914	0.016721012709190353	0.2110577499987595	79098	180	493	1.2039568718850202	0.0016586	0.024187161987218566
GOBP_NEGATIVE_REGULATION_OF_UBIQUITIN_PROTEIN_TRANSFERASE_ACTIVITY	0.0020812	21	1.6848135518228482	0.0167368	0.2110577499987595	172269	11	22	1.6487520495536527	0.041687644530263523	0.21611882382287226
HP_JUVENILE_MYELOMONOCYTIC_LEUKEMIA	7.494915181537128e-4	10	2.227814183242772	0.0167938	0.21153260192199053	106342	5	8	2.060940061942066	0.0604994	0.2696884426048936
GOBP_METHYLGUANOSINE_CAP_DECAPPING	0.00145408	16	1.8372835791286664	0.016828591460802178	0.21161875784794265	133387	11	14	2.590896077870026	2.727112982677804e-4	0.00603394
HP_ABNORMALLY_FOLDED_HELIX	0.00805739	64	1.3262679858718447	0.016839483114412745	0.21161875784794265	146359	32	66	1.5987898662338451	0.0014603	0.021971016455967517
HP_INFANTILE_ONSET	0.0512251	344	1.1212994653625126	0.016927080776168668	0.2124747952893531	155186	196	542	1.1924553568727525	0.0017861	0.025434452908796423
GOMF_DNA_SECONDARY_STRUCTURE_BINDING	0.00381427	34	1.4883779174970375	0.016991507353273816	0.21292110415709783	55403	22	35	2.0727168622960206	6.915005565666377e-5	0.00208944
GOMF_COLLAGEN_BINDING_INVOLVED_IN_CELL_MATRIX_ADHESION	8.6339585520338e-4	11	2.1272983958981926	0.017022922398820972	0.21292110415709783	108564	3	5	1.9785024594643834	0.16739010505941632	0.46674112116260563
GOBP_INSULIN_RECEPTOR_SIGNALING_PATHWAY	0.010847	83	1.277652099670705	0.017025109167199348	0.21292110415709783	110922	48	113	1.4007097058154927	0.00403131	0.046214
GOBP_REGULATION_OF_MITOCHONDRIAL_GENE_EXPRESSION	0.00109509	13	1.982169914893223	0.017040715431714926	0.21292110415709783	52647	10	27	1.2212978144841873	0.285033	0.5932219078406701
GOBP_REGULATION_OF_TOLL_LIKE_RECEPTOR_3_SIGNALING_PATHWAY	6.422332517303723e-4	9	2.3398898248849904	0.017097271842209105	0.21315940089028085	26501	3	9	1.0991680330357685	0.5458702819321434	0.8103365589705797
HP_LOW_SET_POSTERIORLY_ROTATED_EARS	0.024330529628210595	172	1.180381980577369	0.017111654421992473	0.21315940089028085	100079	112	253	1.4597646604743801	1.7184634671929544e-6	9.419597738764195e-5
HP_ABNORMAL_C_PEPTIDE_LEVEL	0.00109578	13	1.9809174506944467	0.0171184	0.21315940089028085	21503	6	24	0.8243760247768264	0.7816237925498436	0.942588
GOBP_REGULATION_OF_SPINDLE_ASSEMBLY	0.00145767	16	1.8327609153266868	0.0171712	0.2135734916543108	13960	15	25	1.9785024594643834	0.00199244	0.027372275286064625
HP_ANTERIOR_RIB_CUPPING	0.00133649	15	1.8740138606956245	0.017260349710478406	0.21405420336697104	86737	7	14	1.6487520495536527	0.0979754	0.35434882659211764
HP_ABSCESS	0.00354638	32	1.5066450485098288	0.017268317464983696	0.21405420336697104	69071	16	54	0.9770382515873498	0.5952366518796703	0.8386149044918735
GOCC_PRECATALYTIC_SPLICEOSOME	0.00260875	25	1.6001232177698805	0.0172688	0.21405420336697104	28237	22	48	1.5113560454241817	0.0167608	0.12353177155011097
GOMF_DNA_REPLICATION_ORIGIN_BINDING	0.00121685	14	1.9210372329662977	0.0173613	0.21488785049288534	81629	9	16	1.8548460557478594	0.027480807203822843	0.1709986565768965
HP_OCULAR_ANTERIOR_SEGMENT_DYSGENESIS	0.0299115	208	1.1611032182416525	0.017375420254375218	0.21488785049288534	125650	104	282	1.216100802507659	0.010307140358212008	0.0926853
GOBP_REGULATION_OF_CHROMATIN_ORGANIZATION	0.00341513	31	1.5156529352569958	0.0175385	0.21641441694356311	36706	20	42	1.5702400471939548	0.0136563	0.10741496570840384
GOBP_POSITIVE_REGULATION_OF_MEMBRANE_DEPOLARIZATION	0.00109948	13	1.974245334683491	0.017538535439870717	0.21641441694356311	320093	5	10	1.6487520495536527	0.15585452306548253	0.44987063709930764
HP_ABNORMALITY_OF_NEURONAL_MIGRATION	0.0490527	330	1.123302002930085	0.017559058008918882	0.21642283023874256	107912	192	443	1.4291665621413152	3.2151690199100358e-9	3.6916909125451233e-7
HP_NARROW_FORAMEN_OBTURATORIUM	4.364174751431112e-4	7	2.67819	0.017586765454905562	0.21651968124391632	33850	2	5	1.3190016396429223	0.47848986623622025	0.7647424851142404
HP_INVERTED_NIPPLES	0.00301316	28	1.551604833956619	0.017673175696908405	0.21733821928058272	165454	15	31	1.5955664995680512	0.026195140486007462	0.16839454486256306
GOMF_POTASSIUM_CHANNEL_INHIBITOR_ACTIVITY	0.001101	13	1.9715162735120464	0.017713436199645383	0.21758802034429262	43970	5	9	1.8319467217262808	0.10279752650805252	0.3573991977921147
GOBP_CELLULAR_SPHINGOLIPID_HOMEOSTASIS	2.478561560393192e-4	5	3.368340454086035	0.0178374	0.21878810716204497	34590	4	5	2.6380032792858445	0.0320103	0.18212943175521729
GOBP_BARBED_END_ACTIN_FILAMENT_CAPPING	0.00209535	21	1.673429412009804	0.017863125483373876	0.21878810716204497	78944	13	24	1.7861480536831238	0.012607571488509217	0.10174708286091691
HP_ABNORMAL_PREPUTIUM_MORPHOLOGY	0.00342059	31	1.5132344878510162	0.017878324395994905	0.21878810716204497	104708	19	31	2.021050899452865	3.477896524395341e-4	0.00722608
HP_SPONDYLOEPIPHYSEAL_DYSPLASIA	9.85235377275087e-4	12	2.0337002176852956	0.017891363365286406	0.21878810716204497	92383	5	12	1.3739600412947106	0.2849523057916916	0.5932219078406701
GOBP_RESPONSE_TO_INCREASED_OXYGEN_LEVELS	0.00146532	16	1.823189757504597	0.0179199	0.21889164839298242	107583	6	25	0.7914009837857534	0.8161213509221799	0.9582299461341354
HP_ABNORMALITY_OF_THE_BRAINSTEM_WHITE_MATTER	0.00110301	13	1.9679246671446793	0.017946368367228405	0.2189697831652432	106275	7	15	1.538835246250076	0.1373049838303304	0.4214188980363658
HP_INFANTILE_ENCEPHALOPATHY	3.410778150934431e-4	6	2.937267263610598	0.018135635202415346	0.22103185339435374	35668	4	7	1.884288056632746	0.13025852468557786	0.4097058786823193
HP_RENAL_CORTICAL_CYSTS	0.00134529	15	1.8617437339408682	0.018171224745429315	0.22121843696779347	116918	9	15	1.9785024594643834	0.016371573759766833	0.12194459715362746
HP_ANEMIA_OF_INADEQUATE_PRODUCTION	0.0137165	102	1.2416599508390758	0.018249559100209645	0.22173261612981798	100412	68	172	1.3036644112749811	0.00608461	0.0621605
GOBP_TELOMERE_MAINTENANCE	0.0092618	72	1.2980242123166383	0.018254115262612447	0.22173261612981798	23010	56	118	1.5649171995763484	6.573730545023082e-5	0.00199184
GOMF_CHLORIDE_CHANNEL_REGULATOR_ACTIVITY	9.890938699276897e-4	12	2.025766676101311	0.0183736	0.22293611614114106	64637	6	16	1.2365640371652395	0.35096728419501744	0.6626941147875143
GOMF_CELL_MATRIX_ADHESION_MEDIATOR_ACTIVITY	8.738371031198583e-4	11	2.1018798712502953	0.018397337989197293	0.22297573642907118	108564	3	7	1.4132160424745595	0.36032625548265007	0.6626941147875143
GOBP_CELLULAR_SENESCENCE	0.008243	65	1.316660665917628	0.018420145301087487	0.22300437840650644	101594	39	74	1.7378737819619585	4.776334063794074e-5	0.00154143
GOBP_RESPONSE_TO_L_GLUTAMATE	9.900003689072997e-4	12	2.023911772323002	0.0184883	0.22352957919361968	159366	5	10	1.6487520495536527	0.15585452306548253	0.44987063709930764
GOBP_REGULATION_OF_HOMOPHILIC_CELL_ADHESION	0.00134857	15	1.8572233723806673	0.018519012261724255	0.22352957919361968	134340	2	5	1.3190016396429223	0.47848986623622025	0.7647424851142404
HP_INCREASED_C_PEPTIDE_LEVEL	6.513687053975887e-4	9	2.307072842883099	0.018525003629540904	0.22352957919361968	29781	3	12	0.8243760247768264	0.7550059312493822	0.931893
HP_CHRONIC_NEUTROPENIA	7.623510044296166e-4	10	2.1902349766198217	0.018624	0.22447551065399823	52331	7	9	2.564725410416793	0.00458324	0.050652508569575753
GOBP_HISTONE_UBIQUITINATION	0.0030294	28	1.5432871501601606	0.018779373411241806	0.22609868120289806	8529	22	44	1.6487520495536527	0.00484197	0.0524491
GOMF_MAP_KINASE_SCAFFOLD_ACTIVITY	8.780445110762913e-4	11	2.0918080970039936	0.018973820648247042	0.22818791139038447	16106	6	11	1.7986385995130758	0.0819091	0.31338628044606337
GOBP_REGULATION_OF_ENTRY_OF_BACTERIUM_INTO_HOST_CELL	5.472867596572156e-4	8	2.440735581337734	0.019059281242478354	0.22885765988134565	29619	3	7	1.4132160424745595	0.36032625548265007	0.6626941147875143
GOBP_GLUTAMINE_METABOLIC_PROCESS	0.00123223	14	1.8970696482439111	0.019071471656778805	0.22885765988134565	14395	11	24	1.5113560454241817	0.0793433	0.3091601539455827
GOMF_TRANSLATION_ELONGATION_FACTOR_ACTIVITY	6.551618402566934e-4	9	2.293715779200323	0.0191425	0.22945765756039824	22217	6	15	1.3190016396429223	0.28797380424409025	0.5932219078406701
GOBP_PEPTIDYL_METHIONINE_MODIFICATION	6.557878453725412e-4	9	2.291526232958787	0.0192458	0.23023881862330153	19141	6	12	1.6487520495536527	0.12300850587852075	0.4022112656243718
GOBP_REGULATION_OF_SPONTANEOUS_SYNAPTIC_TRANSMISSION	0.00111391	13	1.948674829745565	0.0192499	0.23023881862330153	108704	3	5	1.9785024594643834	0.16739010505941632	0.46674112116260563
GOCC_COHESIN_COMPLEX	5.484659231815752e-4	8	2.435488169878833	0.0192747	0.23028266478191456	46136	5	9	1.8319467217262808	0.10279752650805252	0.3573991977921147
HP_DUODENAL_ADENOCARCINOMA	4.449898986517563e-4	7	2.6265977892877865	0.0193065	0.23035684073461427	41975	5	6	2.747920082589421	0.0114882	0.0966923
HP_LIMB_TREMOR	0.00224247	22	1.6381051035029557	0.019323112327848557	0.23035684073461427	282052	8	16	1.6487520495536527	0.078574	0.308748
GOMF_RNA_POLYMERASE_BINDING	0.00468644	40	1.4251572925250873	0.019376	0.230735	18033	33	55	1.9785024594643834	4.8534758065876815e-6	2.215134481098679e-4
HP_ABNORMAL_ASTROCYTE_MORPHOLOGY	0.00371726	33	1.4823026943692739	0.019401968462908314	0.230788	125080	20	40	1.6487520495536527	0.00708	0.0703358
GOBP_POSITIVE_REGULATION_OF_CYSTEINE_TYPE_ENDOPEPTIDASE_ACTIVITY_INVOLVED_IN_APOPTOTIC_SIGNALING_PATHWAY	8.812558934922289e-4	11	2.0841853443054394	0.019422746905990884	0.230788	73856	6	10	1.9785024594643834	0.049740529950622614	0.23943940895913127
HP_CHROMOSOMAL_BREAKAGE_INDUCED_BY_IONIZING_RADIATION	5.498255014484031e-4	8	2.4294658286520963	0.0195252	0.23153194260884044	23743	4	12	1.0991680330357685	0.5175343083105627	0.7908034815491991
GOBP_HISTONE_H2A_K63_LINKED_UBIQUITINATION	2.5383333049781495e-4	5	3.2890240046260835	0.0195278	0.23153194260884044	745	4	5	2.6380032792858445	0.0320103	0.18212943175521729
HP_LEFT_BUNDLE_BRANCH_BLOCK	0.00123638	14	1.890698516016534	0.019554490177478456	0.23158686333625456	361688	2	9	0.7327786886905123	0.8098010056142342	0.9546082546426898
GOBP_TRNA_CATABOLIC_PROCESS	8.823319142487244e-4	11	2.081643640152342	0.019574907223691485	0.23158686333625456	412977	3	13	0.7609624844093782	0.8046402312097151	0.9546082546426898
GOBP_DNA_BIOSYNTHETIC_PROCESS	0.015420712850080507	113	1.2235442493310795	0.019720803529279296	0.2330601569852422	20267	79	180	1.4472379101637618	7.756653187362961e-5	0.00228675
GOBP_REGULATION_OF_DNA_METHYLATION_DEPENDENT_HETEROCHROMATIN_ASSEMBLY	0.00123839	14	1.8876265122649643	0.019791849338918532	0.2336466370009993	29156	10	17	1.9397082935925327	0.013715831084588403	0.10741496570840384
HP_ABNORMALITY_OF_THE_ABDOMINAL_ORGANS	0.0942663	612	1.084027802779393	0.019854983434020812	0.23405742076576258	92632	398	1135	1.1563054021539274	2.2015320322510412e-4	0.0051755
GOBP_TETRAPYRROLE_METABOLIC_PROCESS	0.00317958	29	1.5229092085318052	0.0198696	0.23405742076576258	78588	19	60	1.0442096313839802	0.4586465645105309	0.7542464534420128
GOBP_RETINAL_BLOOD_VESSEL_MORPHOGENESIS	5.519874147114537e-4	8	2.419950585628237	0.019928219653634782	0.23429845095743337	71454	3	5	1.9785024594643834	0.16739010505941632	0.46674112116260563
HP_HIGH_ANTERIOR_HAIRLINE	0.00668537	54	1.3486952176687697	0.0199555	0.23429845095743337	137263	27	53	1.6798605787905139	0.00132845	0.0203521
GOBP_NEGATIVE_REGULATION_OF_RHO_PROTEIN_SIGNAL_TRANSDUCTION	0.00225039	22	1.6323378467194816	0.0199975	0.23429845095743337	67330	10	20	1.6487520495536527	0.0513002	0.2453232575616132
GOBP_REGULATION_OF_PROTEIN_TARGETING_TO_MEMBRANE	0.00212039	21	1.6536725656792912	0.0199985	0.23429845095743337	195275	9	31	0.9573398997408307	0.6287145212846466	0.8594933081131703
GOBP_NEGATIVE_REGULATION_OF_PROTEIN_BINDING	0.00740832	59	1.3297749076748393	0.0200075	0.23429845095743337	115690	35	90	1.2823627052083966	0.051028765315068614	0.2448841936017459
GOBP_REGULATION_OF_CELL_CYCLE_G2_M_PHASE_TRANSITION	0.0076987	61	1.3229942201928868	0.020018899550085067	0.23429845095743337	38400	46	100	1.5168518855893607	6.731514830998764e-4	0.012057038386951482
GOBP_OLIGODENDROCYTE_PROGENITOR_PROLIFERATION	0.0012406	14	1.8842717948481404	0.020054424221267242	0.23436835766453826	357088	3	6	1.6487520495536527	0.2617257994267621	0.5853813861281774
GOBP_NEGATIVE_REGULATION_OF_GUANYL_NUCLEOTIDE_EXCHANGE_FACTOR_ACTIVITY	3.493343426001812e-4	6	2.867844865067897	0.020103298308802975	0.23436835766453826	37792	3	5	1.9785024594643834	0.16739010505941632	0.46674112116260563
GOCC_MICROBODY_MEMBRANE	0.00497991	42	1.4082303657628914	0.0201092	0.23436835766453826	50458	28	60	1.538835246250076	0.00555906	0.058362060101155216
HP_COMPLETE_DUPLICATION_OF_PHALANX_OF_HAND	0.00161124	17	1.761714856339065	0.020118520189804867	0.23436835766453826	174323	8	14	1.884288056632746	0.033477617764513745	0.18706284650850177
GOBP_POSITIVE_REGULATION_OF_TRANSLATION	0.010342648876883014	79	1.2753840963266894	0.020149123753558595	0.23436835766453826	65273	54	129	1.380350553114686	0.00348526	0.0419616
GOBP_REGULATION_OF_PROTEIN_LOCALIZATION_TO_CELL_CORTEX	6.611870118447892e-4	9	2.2728139301070605	0.020153787998655748	0.23436835766453826	124213	4	9	1.4655573773810247	0.2777937206229959	0.5932219078406701
GOMF_PHOSPHOTRANSFERASE_ACTIVITY_FOR_OTHER_SUBSTITUTED_PHOSPHATE_GROUPS	0.00124188	14	1.8823220541166998	0.0202087	0.23475627060046106	102792	9	21	1.4132160424745595	0.15547004799036102	0.44987063709930764
GOBP_REGULATION_OF_RESPONSE_TO_ENDOPLASMIC_RETICULUM_STRESS	0.00654774	53	1.3515431517679939	0.020255183124581855	0.23504631651376476	123176	32	74	1.425947718532889	0.0125177	0.1016700109008994
HP_HEMOGLOBINURIA	0.00100382	12	1.9960583744580531	0.0203033	0.2353538258880695	28235	8	10	2.6380032792858445	0.00171555	0.0246442
GOBP_POSITIVE_REGULATION_OF_VASCULAR_ASSOCIATED_SMOOTH_MUSCLE_CELL_PROLIFERATION	0.00359642	32	1.4856818501634246	0.0204726	0.2369137381737785	95702	12	29	1.3644844548030228	0.13773	0.4222483364696745
GOBP_NEGATIVE_REGULATION_OF_PROTEIN_LOCALIZATION_TO_CELL_SURFACE	0.00124413	14	1.878913144810382	0.020481266510622764	0.2369137381737785	56908	5	12	1.3739600412947106	0.2849523057916916	0.5932219078406701
GOBP_GLYCEROPHOSPHOLIPID_CATABOLIC_PROCESS	0.00225724	22	1.6273830226314228	0.020595296494963833	0.2379803963634168	228152	11	30	1.2090848363393454	0.2828066202746139	0.5932219078406701
GOCC_DNA_POLYMERASE_COMPLEX	0.00112553	13	1.9285489374716167	0.0207176	0.23853050128614342	11569	11	19	1.9090813205358086	0.0114591	0.0966923
GOBP_MICROTUBULE_CYTOSKELETON_ORGANIZATION	0.055583949413056936	370	1.1114706767655225	0.020737073395856953	0.23853050128614342	79905	246	593	1.3679359331878536	3.11768211247454e-9	3.656739406760461e-7
GOBP_POSITIVE_REGULATION_OF_DNA_METHYLATION_DEPENDENT_HETEROCHROMATIN_ASSEMBLY	8.903579874523474e-4	11	2.0628788012053416	0.020737780306477438	0.23853050128614342	14503	7	12	1.9235440578125949	0.0408097	0.21309324508403382
GOBP_RESPONSE_TO_GAMMA_RADIATION	0.00373762	33	1.4742263830519768	0.020746539089485982	0.23853050128614342	34790	24	52	1.5219249688187564	0.011583868618831428	0.0971976
GOBP_FIBROBLAST_ACTIVATION	8.904556837374198e-4	11	2.0626524725972892	0.020752241081825273	0.23853050128614342	89152	5	11	1.4988654995942299	0.21747572249453717	0.5308178968383109
GOMF_TRNA_METHYLTRANSFERASE_ACTIVITY	0.00161847	17	1.7538424966692974	0.0208811	0.2395625366761715	48351	13	32	1.339611040262343	0.141471	0.4317764188794755
GOBP_PHAGOSOME_LYSOSOME_FUSION	5.57002604146901e-4	8	2.3981616199735156	0.020885952730018253	0.2395625366761715	39168	5	12	1.3739600412947106	0.2849523057916916	0.5932219078406701
GOBP_BRANCHING_MORPHOGENESIS_OF_A_NERVE	0.00226103	22	1.6246570698626477	0.020931639444220496	0.23962989009795924	179924	6	10	1.9785024594643834	0.049740529950622614	0.23943940895913127
GOMF_NUCLEOTIDE_SUGAR_TRANSMEMBRANE_TRANSPORTER_ACTIVITY	5.572589292432759e-4	8	2.397058525924943	0.0209358	0.23962989009795924	35150	6	11	1.7986385995130758	0.0819091	0.31338628044606337
GOCC_LUMENAL_SIDE_OF_MEMBRANE	0.00137048	15	1.8275260254535315	0.0209787	0.23986939807493332	565009	4	14	0.942144	0.654795	0.8769190387975867
GOBP_MICROTUBULE_ANCHORING_AT_MICROTUBULE_ORGANIZING_CENTER	0.00100912	12	1.9855578646382217	0.021034759824742233	0.2402588064589406	186804	8	12	2.198336066071537	0.010164644756281538	0.091633
GOBP_NEGATIVE_REGULATION_OF_CELL_CYCLE	0.0327333	225	1.1477274215430358	0.0210645	0.2403465478147377	82300	144	340	1.3965899713866234	1.4396885805734172e-6	7.931375271159008e-5
GOMF_PROSTAGLANDIN_E_RECEPTOR_ACTIVITY	8.933545742031953e-4	11	2.0559592695179254	0.0211847	0.24146586040896406	124244	2	5	1.3190016396429223	0.47848986623622025	0.7647424851142404
HP_ABNORMAL_NASAL_MUCUS_SECRETION	3.553959375419453e-4	6	2.8189312110512192	0.0216368	0.2463614183932935	48727	2	6	1.0991680330357685	0.5868718996409482	0.8359419669193495
GOBP_PROSTANOID_METABOLIC_PROCESS	0.00347647	31	1.48891	0.021667137609321707	0.24644956938736307	154587	15	44	1.1241491246956723	0.34545297515255124	0.6626941147875143
GOBP_RNA_DECAPPING	0.0016261	17	1.7456110678117542	0.021709419441272138	0.24655551998430908	125547	12	16	2.473128074330479	2.958575357718818e-4	0.0064032
GOBP_DNA_DAMAGE_INDUCED_PROTEIN_PHOSPHORYLATION	4.56170847012355e-4	7	2.562218720703217	0.021721658847169145	0.24655551998430908	14758	6	8	2.473128074330479	0.011942471302224256	0.0981677
GOBP_MITOCHONDRIAL_TRANSPORT	0.012170691723599265	91	1.2484519070712097	0.0217654	0.24679502225398192	94416	68	176	1.2740356746550954	0.011063360928689203	0.0966923
GOBP_REGULATION_OF_PROTEIN_TARGETING	0.004727	40	1.4129284398721784	0.021791748998171157	0.2468373811755462	118231	24	70	1.1305728339796475	0.27341556160971114	0.5932219078406701
GOBP_TELOMERE_MAINTENANCE_VIA_TELOMERE_LENGTHENING	0.00600462	49	1.3625618997671414	0.021846068387839312	0.24711817475198677	25101	36	71	1.6719739094065211	2.548741748172878e-4	0.00576798
GOBP_DNA_DEPENDENT_DNA_REPLICATION_MAINTENANCE_OF_FIDELITY	0.0038918	34	1.4587261059842993	0.021867	0.24711817475198677	36131	26	49	1.7496960525875498	7.380645352551563e-4	0.0128814
GOMF_MOLECULAR_CARRIER_ACTIVITY	0.00347943	31	1.4876432774076023	0.021884502824570884	0.24711817475198677	53489	24	70	1.1305728339796475	0.27341556160971114	0.5932219078406701
GOMF_ENDORIBONUCLEASE_ACTIVITY_PRODUCING_5_PHOSPHOMONOESTERS	0.00214156	21	1.6373251111205431	0.021954287632553582	0.24764981333598188	284389	11	28	1.295448038935013	0.20189176298059108	0.5109074371947608
GOCC_INNER_DYNEIN_ARM	3.5686648789565e-4	6	2.807315157344622	0.022020383372695074	0.24813878288156804	204424	1	5	0.6595008198214611	0.8358464432148212	0.9728353609248047
GOCC_RNA_POLYMERASE_I_COMPLEX	4.5769892584054494e-4	7	2.553664468203917	0.0220672	0.2484100059723438	123876	4	12	1.0991680330357685	0.5175343083105627	0.7908034815491991
GOMF_5S_RRNA_BINDING	5.632575492277633e-4	8	2.3715301629277437	0.022125544253931206	0.24859841338259453	153976	4	10	1.3190016396429223	0.3590865189946717	0.6626941147875143
GOCC_INTRINSIC_COMPONENT_OF_MITOCHONDRIAL_OUTER_MEMBRANE	0.0015045	16	1.7757211188180808	0.0221508	0.24859841338259453	25332	12	25	1.5828019675715068	0.0477252	0.23628625774692172
HP_PAINLESS_FRACTURES_DUE_TO_INJURY	6.724816555336604e-4	9	2.234640957951722	0.022152333865775753	0.24859841338259453	60632	4	8	1.6487520495536527	0.20001763434968778	0.5107191843367028
GOBP_POSITIVE_REGULATION_OF_MICROTUBULE_POLYMERIZATION_OR_DEPOLYMERIZATION	0.00294113	27	1.5328365088951459	0.022273522850528527	0.24970152852370522	81406	16	33	1.5987898662338451	0.021524123627198577	0.1479427476531078
GOBP_REGULATION_OF_EXECUTION_PHASE_OF_APOPTOSIS	9.015297448732353e-4	11	2.0373156052189474	0.022439948300219892	0.25112783142863265	34524	6	14	1.4132160424745595	0.2277062760785863	0.5452952929671173
GOMF_L_GLUTAMINE_TRANSMEMBRANE_TRANSPORTER_ACTIVITY	5.648380504528214e-4	8	2.364894267338265	0.022446794613395382	0.25112783142863265	70646	3	8	1.2365640371652395	0.4565114281624282	0.7516417597578515
GOMF_PYRIMIDINE_NUCLEOTIDE_SUGAR_TRANSMEMBRANE_TRANSPORTER_ACTIVITY	4.5965625559373993e-4	7	2.542790334799954	0.0225154	0.2516371994571293	40138	5	9	1.8319467217262808	0.10279752650805252	0.3573991977921147
HP_WIDOW_S_PEAK	0.00254275	24	1.5759886324458334	0.022541466618768213	0.2516707450128185	236105	6	14	1.4132160424745595	0.2277062760785863	0.5452952929671173
GOCC_HISTONE_DEACETYLASE_COMPLEX	0.00688387	55	1.334061312742154	0.0227029	0.2531589339331148	65656	26	70	1.2247872368112849	0.13354154779635852	0.415006
HP_SENSORIMOTOR_NEUROPATHY	0.00616366	50	1.3544932657052535	0.022721176780392316	0.2531589339331148	187281	32	68	1.551766634874026	0.00268152	0.0340513
HP_CSF_PLEOCYTOSIS	0.00126206	14	1.8522253881041886	0.022749633552446413	0.2532173497858015	147807	7	21	1.0991680330357685	0.4626051901717716	0.7559696500964321
GOBP_NEGATIVE_REGULATION_OF_DNA_REPAIR	0.00268138	25	1.5567826406847223	0.023014897284435065	0.2558020320370371	78642	17	33	1.6987142328734604	0.00873839	0.0827416
GOCC_INTRINSIC_COMPONENT_OF_ENDOPLASMIC_RETICULUM_MEMBRANE	0.011903638417745784	89	1.2484063447085845	0.0230287	0.2558020320370371	138504	53	141	1.239487356402037	0.0384496	0.20650310611130215
GOMF_GLUCOSE_BINDING	5.687104997175773e-4	8	2.348791288632355	0.023247757161978022	0.2579720601453268	41681	6	11	1.7986385995130758	0.0819091	0.31338628044606337
GOCC_PERICENTRIOLAR_MATERIAL	0.00176714	18	1.700771928556303	0.023275082942517122	0.2580128096920496	14910	14	21	2.198336066071537	6.354247229729548e-4	0.011552021463648319
GOMF_CARBON_SULFUR_LYASE_ACTIVITY	0.0010254	12	1.9540333935243541	0.0233999	0.2591334351226377	255091	5	15	1.0991680330357687	0.49571214941413444	0.7760086288474998
HP_PORPHYRINURIA	3.622169764279489e-4	6	2.7658468978940354	0.0234546	0.25947538979513335	53171	4	8	1.6487520495536527	0.20001763434968778	0.5107191843367028
GOCC_RNA_POLYMERASE_III_COMPLEX	4.6379285927388347e-4	7	2.5201109949902927	0.0234831	0.25952787074654854	13130	6	17	1.1638249761555195	0.4148132427208171	0.7283938911137593
GOBP_HETEROCHROMATIN_ORGANIZATION	0.00660975	53	1.3388634765490466	0.0235146	0.2596123566008271	32943	37	75	1.6267686888929374	4.231401091635556e-4	0.00846901
HP_PERIPHERAL_HYPERMYELINATION	6.801782165283976e-4	9	2.2093548637836427	0.023592995832554697	0.2602147609115335	576770	2	5	1.3190016396429223	0.47848986623622025	0.7647424851142404
GOBP_HEMATOPOIETIC_STEM_CELL_DIFFERENTIATION	0.00229157	22	1.6030076345620543	0.023801218165501514	0.26200396682169913	80286	11	29	1.250777416902771	0.24110168772372087	0.5551904601415131
GOBP_STRAND_INVASION	2.675758277962906e-4	5	3.1201021559282762	0.023803257345095696	0.26200396682169913	19962	4	6	2.198336066071537	0.0730544	0.2934011457397308
GOBP_CARDIAC_MUSCLE_CELL_CARDIAC_MUSCLE_CELL_ADHESION	0.00114861	13	1.8898097052042087	0.023876183438835907	0.2623191412403961	345757	3	7	1.4132160424745595	0.36032625548265007	0.6626941147875143
GOMF_3_5_DNA_HELICASE_ACTIVITY	0.00102856	12	1.9480398307394249	0.023879987830190075	0.2623191412403961	63080	10	15	2.1983360660715374	0.00397461	0.046214
HP_DIFFICULTY_IN_TONGUE_MOVEMENTS	0.00115	13	1.8875150825572555	0.0240781	0.2642297677610169	362770	4	8	1.6487520495536527	0.20001763434968778	0.5107191843367028
GOMF_NADP_BINDING	0.0053304	44	1.3782844353278452	0.024176512094048697	0.26493788605972585	157484	21	52	1.331684347716412	0.0788696	0.3091601539455827
HP_DUODENAL_STENOSIS	0.00282886	26	1.5346426976521248	0.024193443793958935	0.26493788605972585	122942	16	27	1.9540765031746996	0.00169969	0.0246442
GOBP_REGULATION_OF_UBIQUITIN_DEPENDENT_PROTEIN_CATABOLIC_PROCESS	0.0143412	105	1.2225053700909865	0.024215536523794157	0.26493788605972585	104653	69	157	1.4492215467414273	2.0267437156873402e-4	0.00484818
GOBP_NUCLEOSIDE_PHOSPHATE_BIOSYNTHETIC_PROCESS	0.0190663	136	1.1910205747753124	0.024341569963086118	0.26604994504743823	139062	88	235	1.2348100456231612	0.011175898599791179	0.0966923
GOBP_MEMBRANE_LIPID_METABOLIC_PROCESS	0.017385659849864576	125	1.2005065157017933	0.024406701614183013	0.26649479600351184	119693	71	194	1.2068185104980345	0.0350399	0.1914903919749395
HP_SEMILOBAR_HOLOPROSENCEPHALY	7.981677560768636e-4	10	2.091950998584568	0.0244891	0.2671268202058972	91873	4	7	1.884288056632746	0.13025852468557786	0.4097058786823193
GOBP_DETECTION_OF_VIRUS	3.660618528735728e-4	6	2.7367962347166634	0.024523003953228484	0.2672296974243919	123083	3	6	1.6487520495536527	0.2617257994267621	0.5853813861281774
GOCC_CBM_COMPLEX	3.66298774875003e-4	6	2.7350260752569246	0.024589882321936707	0.2676910542591672	100360	2	5	1.3190016396429223	0.47848986623622025	0.7647424851142404
GOMF_MACROLIDE_BINDING	7.990671065478098e-4	10	2.0895965065771303	0.0246516	0.26809542773123163	98036	6	12	1.6487520495536527	0.12300850587852075	0.4022112656243718
GOMF_ALDEHYDE_LYASE_ACTIVITY	3.6681925438676567e-4	6	2.731145349206468	0.0247372	0.2687586734470344	38933	3	9	1.0991680330357685	0.5458702819321434	0.8103365589705797
GOBP_PROTEIN_LOCALIZATION_TO_ENDOSOME	0.00230136	22	1.5961848463272799	0.024782910239419365	0.2689870496433696	183621	10	22	1.4988654995942299	0.0973259	0.35434882659211764
GOMF_UBIQUITIN_LIKE_PROTEIN_LIGASE_ACTIVITY	0.0243248	170	1.1669306794920318	0.024936105126992292	0.27014211160683965	91654	116	288	1.3281613732515536	1.8791456135192064e-4	0.00454605
GOBP_MEMBRANE_LIPID_CATABOLIC_PROCESS	0.00256859	24	1.5601374158449997	0.024938861971771864	0.27014211160683965	231226	8	31	0.8509687997696272	0.7675131460044663	0.9371831830230362
GOMF_BUBBLE_DNA_BINDING	5.768815855255237e-4	8	2.315522459039037	0.025003257691238456	0.27036223225245154	70261	6	8	2.473128074330479	0.011942471302224256	0.0981677
GOMF_NUCLEAR_IMPORT_SIGNAL_RECEPTOR_ACTIVITY	0.00115633	13	1.8771909941175715	0.0250088	0.27036223225245154	87366	9	17	1.7457374642332792	0.0429664	0.21809099554512973
GOBP_CELLULAR_RESPONSE_TO_PROGESTERONE_STIMULUS	6.877072981772961e-4	9	2.1851666470744324	0.0250657	0.270709	112808	2	5	1.3190016396429223	0.47848986623622025	0.7647424851142404
GOBP_FATTY_ACID_ELONGATION	0.00103678	12	1.9325941566699596	0.025164754158094604	0.2712523625304228	52445	8	13	2.029233291758342	0.019452348342182346	0.13707119878328491
GOMF_RIBOSOMAL_SMALL_SUBUNIT_BINDING	0.00152907	16	1.7471844682587256	0.0251657	0.2712523625304228	34098	12	17	2.327649952311039	7.274833464493424e-4	0.012796147311330275
GOCC_FASCIA_ADHERENS	0.00217363	21	1.6131658523954515	0.025193796147942593	0.2712871948487244	282335	5	10	1.6487520495536527	0.15585452306548253	0.44987063709930764
HP_HYPOPLASIA_OF_THE_EAR_CARTILAGE	3.6857097941458153e-4	6	2.718164903295054	0.0252375	0.27148942144796534	95404	4	7	1.884288056632746	0.13025852468557786	0.4097058786823193
GOCC_PML_BODY	0.00736668	58	1.3146249426180554	0.025273559543380286	0.27160983990068194	91618	44	95	1.5272650564286467	7.296666325309342e-4	0.012796147311330275
GOBP_CAVEOLIN_MEDIATED_ENDOCYTOSIS	6.889337780209068e-4	9	2.181276486752687	0.025311606841301293	0.2717509915599552	41280	3	9	1.0991680330357685	0.5458702819321434	0.8103365589705797
GOBP_NEGATIVE_REGULATION_OF_ERBB_SIGNALING_PATHWAY	0.0028431	26	1.5269587333388333	0.025491120045998628	0.2728565674945037	220421	13	31	1.3828242996256443	0.11447097651426552	0.3869381505477559
HP_NEOPLASM_OF_THE_BREAST	0.00868988	67	1.287379157005071	0.025500427770953404	0.2728565674945037	150560	37	84	1.4524720436544083	0.00533148	0.0565168
GOBP_NEGATIVE_REGULATION_OF_DOUBLE_STRAND_BREAK_REPAIR_VIA_NONHOMOLOGOUS_END_JOINING	4.720592585306812e-4	7	2.4759804260424927	0.0255019	0.2728565674945037	53342	4	6	2.198336066071537	0.0730544	0.2934011457397308
GOBP_POSITIVE_REGULATION_OF_CHROMOSOME_SEGREGATION	5.791861285566768e-4	8	2.3063091493906263	0.0255146	0.2728565674945037	32392	7	12	1.9235440578125949	0.0408097	0.21309324508403382
GOBP_TRANSPORT_OF_VIRUS	0.00128274	14	1.8223706366744379	0.0255931	0.27342747787386307	57127	9	19	1.5619756258929343	0.088927	0.33162914095606444
HP_PROTRUDING_TONGUE	0.00352796	31	1.467182568509449	0.025692	0.27421540304607145	188526	15	31	1.5955664995680512	0.026195140486007462	0.16839454486256306
GOBP_REGULATION_OF_HISTONE_UBIQUITINATION	4.734872582375774e-4	7	2.468513067077375	0.0258623	0.27576344453286433	1241	7	11	2.0984116994319217	0.022933401783961083	0.15281462838084758
GOBP_TRNA_AMINOACYLATION_FOR_MITOCHONDRIAL_PROTEIN_TRANSLATION	3.7081390910915574e-4	6	2.701723630121142	0.0258877	0.2757651006929607	69090	5	7	2.3553600707909323	0.030151325196940748	0.17952546683855333
GOBP_DEOXYRIBONUCLEOSIDE_TRIPHOSPHATE_BIOSYNTHETIC_PROCESS	2.739155337655955e-4	5	3.0478881781707865	0.0259633	0.2761966364559106	43018	3	6	1.6487520495536527	0.2617257994267621	0.5853813861281774
HP_DYSTONIA	0.0469644	314	1.1163662851671972	0.0259789	0.2761966364559106	103639	196	485	1.3325995946907874	1.1023168898782743e-6	6.134730936118478e-5
HP_ABNORMALITY_OF_REFRACTION	0.060018710921871055	396	1.1016768141996187	0.026220876962278705	0.2782155396901292	136482	214	562	1.2556332334679063	4.0612985315768846e-5	0.00135476
GOBP_POSITIVE_REGULATION_OF_HYDROGEN_PEROXIDE_MEDIATED_PROGRAMMED_CELL_DEATH	5.823444077653973e-4	8	2.2938011418640274	0.026227240284164344	0.2782155396901292	242615	3	5	1.9785024594643834	0.16739010505941632	0.46674112116260563
GOBP_REGULATION_OF_DNA_TEMPLATED_TRANSCRIPTION_ELONGATION	0.00353473	31	1.464370111006627	0.026262266366716025	0.2782155396901292	34223	25	54	1.526622268105234	0.00963611	0.0883283
HP_PORTAL_FIBROSIS	0.00116479	13	1.863547850623126	0.0262955	0.2782155396901292	68275	8	12	2.198336066071537	0.010164644756281538	0.091633
HP_ABNORMALITY_OF_THE_5TH_TOE	0.00738468	58	1.3114212471797035	0.0262963	0.2782155396901292	82582	37	73	1.6713376940680864	2.12493122649704e-4	0.00502793
GOBP_POSITIVE_REGULATION_OF_DEOXYRIBONUCLEASE_ACTIVITY	3.726575435340782e-4	6	2.6883574960456555	0.0264305	0.2793486288144562	170724	2	5	1.3190016396429223	0.47848986623622025	0.7647424851142404
HP_Y_SHAPED_METACARPALS	0.00116606	13	1.8615202854235389	0.026492419813814005	0.2793486288144562	194602	5	12	1.3739600412947106	0.2849523057916916	0.5932219078406701
GOCC_BRCA1_A_COMPLEX	3.728764240612616e-4	6	2.6867794152981976	0.026495440219545863	0.2793486288144562	26125	6	8	2.473128074330479	0.011942471302224256	0.0981677
GOCC_MITOTIC_SPINDLE_MICROTUBULE	3.7291148579423185e-4	6	2.686526800010126	0.0265059	0.2793486288144562	4366	6	13	1.5219249688187564	0.17210734481725565	0.4701162334715299
GOBP_MULTICELLULAR_ORGANISM_AGING	0.0039546	34	1.4355608351128388	0.026574074722754082	0.27979730412722154	125042	19	40	1.56631	0.016523292788151123	0.12243776947965866
HP_DEGENERATION_OF_THE_STRIATUM	6.961381131333622e-4	9	2.158702450814972	0.026790740399896484	0.2814782234800619	113353	4	11	1.199092399675384	0.4400069741376059	0.7440080722202768
HP_LOW_POSTERIOR_HAIRLINE	0.00945383	72	1.2716579861806112	0.026795301049863385	0.2814782234800619	125713	38	98	1.2786240384293632	0.0453968	0.22788233793517726
GOMF_C_X3_C_CHEMOKINE_BINDING	6.962354690132602e-4	9	2.158400595500368	0.026811136248238387	0.2814782234800619	94814	2	5	1.3190016396429223	0.47848986623622025	0.7647424851142404
HP_SUICIDAL_IDEATION	8.107681940149967e-4	10	2.059439241313053	0.026837396264950852	0.28148299851738834	55768	5	14	1.1776800353954662	0.4264660343574527	0.7362518327059537
GOCC_INTRINSIC_COMPONENT_OF_MITOCHONDRIAL_MEMBRANE	0.00594526	48	1.3480806965572125	0.0269281	0.28216297669177637	49914	40	84	1.5702400471939548	6.311906432810988e-4	0.011532709442060678
GOBP_CELLULAR_RESPONSE_TO_ANTIBIOTIC	0.00167144	17	1.698261562239888	0.027155136388349987	0.28426893255673863	228016	5	13	1.2682708073489637	0.35548040640071454	0.6626941147875143
GOBP_HISTONE_H3_K36_TRIMETHYLATION	2.773740503381974e-4	5	3.009884724845616	0.027192611480609807	0.2843883087540669	1033	3	5	1.9785024594643834	0.16739010505941632	0.46674112116260563
GOBP_MITOTIC_CYTOKINESIS	0.00624029	50	1.3378601203186202	0.0273637	0.28579896369227015	84242	33	70	1.5545376467220153	0.00223625	0.0302268
GOBP_NEGATIVE_REGULATION_OF_AUTOPHAGOSOME_ASSEMBLY	9.307919948860876e-4	11	1.973266452537635	0.027379897053394053	0.28579896369227015	105312	6	12	1.6487520495536527	0.12300850587852075	0.4022112656243718
GOMF_EXONUCLEASE_ACTIVITY_ACTIVE_WITH_EITHER_RIBO_OR_DEOXYRIBONUCLEIC_ACIDS_AND_PRODUCING_5_PHOSPHOMONOESTERS	0.00327347	29	1.4792307120416988	0.027499701514200448	0.286382	39657	25	55	1.4988654995942299	0.012665466359426558	0.10188414974087381
GOBP_ENTRY_OF_BACTERIUM_INTO_HOST_CELL	5.878715665832455e-4	8	2.272234861185867	0.027507398136914718	0.286382	29619	3	8	1.2365640371652395	0.4565114281624282	0.7516417597578515
GOCC_CORTICAL_CYTOSKELETON	0.010658421992521977	80	1.253264571835862	0.0275145	0.286382	119900	39	102	1.2608103908351462	0.0531676	0.24997922400346484
GOBP_RNA_CATABOLIC_PROCESS	0.021314	150	1.1750934800443829	0.027565613906436415	0.28664033983928355	110623	109	262	1.3718623923767035	6.345996918510899e-5	0.00194444
GOCC_DEATH_INDUCING_SIGNALING_COMPLEX	5.888148293216982e-4	8	2.2685948127855253	0.0277301	0.2880762136377211	35023	7	9	2.564725410416793	0.00458324	0.050652508569575753
HP_GENERALIZED_HYPOTONIA	0.0925511	598	1.0788600191585302	0.028007359570917156	0.2906796176970165	136388	364	906	1.3248250464404627	6.43700648339518e-11	1.1903246930495373e-8
HP_CHORIOCARCINOMA	7.02516965697731e-4	9	2.139101437122136	0.028150331635960146	0.291886	67508	4	8	1.6487520495536527	0.20001763434968778	0.5107191843367028
GOCC_PRC1_COMPLEX	5.91676275218282e-4	8	2.2576235070395554	0.028413335422371122	0.29433301309328036	11606	6	13	1.5219249688187564	0.17210734481725565	0.4701162334715299
GOBP_RESPONSE_TO_IONIZING_RADIATION	0.011427455831336763	85	1.2419813125127832	0.0285341	0.29530348691252517	53205	65	135	1.5876871588294434	9.894883906680363e-6	4.1353790672057244e-4
GOCC_PICLN_SM_PROTEIN_COMPLEX	2.811525477747999e-4	5	2.969433938227073	0.028577320079510304	0.29547052836710747	5227	5	6	2.747920082589421	0.0114882	0.0966923
GOBP_LATE_ENDOSOME_TO_VACUOLE_TRANSPORT	9.378380415924151e-4	11	1.958441155447957	0.028677728021550997	0.29622789513170295	34846	8	22	1.199092399675384	0.3411161276338106	0.6626941147875143
GOBP_GLUTATHIONE_METABOLIC_PROCESS	0.00314922	28	1.4845701245348006	0.028720399225361293	0.2963879988176357	143280	17	57	0.9834661348214772	0.5825286845393063	0.8359419669193495
GOBP_FATTY_ACID_BIOSYNTHETIC_PROCESS	0.010983232184732735	82	1.2466064644257326	0.028805032631166183	0.2968538027367673	164284	44	143	1.014616645879171	0.48553807470970634	0.7728366144657051
GOMF_INTRAMOLECULAR_TRANSFERASE_ACTIVITY	9.387329667960933e-4	11	1.9565741086818114	0.028845665906290008	0.2968538027367673	5795	9	27	1.0991680330357685	0.4373652982965668	0.7440080722202768
GOBP_REGULATION_OF_RAC_PROTEIN_SIGNAL_TRANSDUCTION	0.00247258	23	1.5531836817635964	0.0288472	0.2968538027367673	92546	11	20	1.813627254509018	0.0185735	0.133746
GOBP_DEADENYLATION_DEPENDENT_DECAPPING_OF_NUCLEAR_TRANSCRIBED_MRNA	9.392871464201283e-4	11	1.9554197295251514	0.028950013372118444	0.29741394226554513	7934	9	9	3.2975040991073055	2.1594641853805996e-5	8.06692990894917e-4
GOBP_CONSTITUTIVE_HETEROCHROMATIN_ASSEMBLY	5.940543457671203e-4	8	2.248585970304557	0.028989912989624944	0.29741394226554513	18202	6	9	2.198336066071537	0.0266609	0.16839454486256306
GOBP_COLLAGEN_ACTIVATED_SIGNALING_PATHWAY	0.00207549	20	1.6089987725454564	0.028995140760815108	0.29741394226554513	263311	11	14	2.590896077870026	2.727112982677804e-4	0.00603394
HP_HYDROPS_FETALIS	0.0102398	77	1.255575673888455	0.0290107	0.29741394226554513	122899	41	102	1.3254673339548975	0.021224043752178012	0.14634125742652196
GOBP_MITOTIC_DNA_REPLICATION	9.402065807963682e-4	11	1.9535075113424407	0.0291237	0.29790044249796577	9788	9	14	2.1198240637118393	0.0089334	0.083358
GOBP_REPLICATIVE_SENESCENCE	0.00106048	12	1.8893976759774285	0.0291516	0.29790044249796577	33108	10	16	2.060940061942066	0.00773106	0.0752278
GOBP_HISTONE_H3_K4_TRIMETHYLATION	0.00118271	13	1.8353090020785856	0.029178768942123123	0.29790044249796577	18625	10	22	1.4988654995942299	0.0973259	0.35434882659211764
GOBP_REGULATION_OF_ANOIKIS	0.00247565	23	1.5512611683478141	0.029188535760822032	0.29790044249796577	64958	8	23	1.1469579475155844	0.3951489000582241	0.7082294120662355
HP_ANENCEPHALY	0.00511741	42	1.370392374392187	0.029207530139669036	0.29790044249796577	95770	24	61	1.2973786619438579	0.0835849	0.3180133419656812
GOBP_RIBONUCLEOSIDE_TRIPHOSPHATE_METABOLIC_PROCESS	0.00454915	38	1.394758039044855	0.029222573181145184	0.29790044249796577	44880	28	79	1.1687356300633487	0.1913601381999097	0.5045579858555995
HP_HYPOREFLEXIA_OF_UPPER_LIMBS	7.075168369003272e-4	9	2.123984861632915	0.029249300872325024	0.29790044249796577	465668	5	6	2.747920082589421	0.0114882	0.0966923
GOCC_U2_SNRNP	8.231691545208912e-4	10	2.028413996312617	0.0293012	0.2979511018678996	6409	9	20	1.4838768445982875	0.11971250117884613	0.3977532631309332
GOCC_SPECTRIN_ASSOCIATED_CYTOSKELETON	8.233117842889935e-4	10	2.02806	0.0293304	0.2979511018678996	289769	2	9	0.7327786886905123	0.8098010056142342	0.9546082546426898
GOBP_ICOSANOID_METABOLIC_PROCESS	0.00656025	52	1.3235142965296345	0.0293632	0.2979511018678996	169346	24	107	0.7396270876502368	0.9732129136402592	1
GOBP_CELLULAR_RESPONSE_TO_ETHER	8.234731363416918e-4	10	2.0276652153837382	0.029363534516684275	0.2979511018678996	285454	3	6	1.6487520495536527	0.2617257994267621	0.5853813861281774
HP_PERIPHERAL_AXONAL_DEGENERATION	0.015075283295236656	109	1.207276376710437	0.029443795582901222	0.2984878459277756	112397	68	167	1.3426962798760287	0.00265608	0.033834802278153164
HP_VISUAL_LOSS	0.0182899	130	1.1868036312763137	0.029603704180824808	0.2998302740988273	159355	73	199	1.2096371820845895	0.031294673774500015	0.18212943175521729
HP_LOSS_OF_PURKINJE_CELLS_IN_THE_CEREBELLAR_VERMIS	4.8785814348812224e-4	7	2.395797835201158	0.029683519530158242	0.3003597690491337	28554	4	5	2.6380032792858445	0.0320103	0.18212943175521729
GOMF_NF_KAPPAB_BINDING	0.0020819	20	1.6040454450674035	0.029787287422248232	0.30113	55158	12	29	1.3644844548030228	0.13773	0.4222483364696745
GOMF_PHOSPHATIDYLINOSITOL_MONOPHOSPHATE_PHOSPHATASE_ACTIVITY	0.00156408	16	1.7080736393607086	0.029978783039964263	0.30273235334188753	124156	8	16	1.6487520495536527	0.078574	0.308748
GOCC_MEIOTIC_COHESIN_COMPLEX	2.84919131030296e-4	5	2.930178518243223	0.030001253571927067	0.30273235334188753	8177	3	7	1.4132160424745595	0.36032625548265007	0.6626941147875143
GOCC_U7_SNRNP	2.851788601784156e-4	5	2.927509832458079	0.030101055204587057	0.3034586970162991	7850	4	7	1.884288056632746	0.13025852468557786	0.4097058786823193
GOBP_VASCULAR_ASSOCIATED_SMOOTH_MUSCLE_CELL_PROLIFERATION	0.00642635	51	1.3251076688665373	0.030137277292244913	0.30354332474959145	102915	18	51	1.1638249761555197	0.26363151156767195	0.5881964672080519
GOBP_EMBRYONIC_VISCEROCRANIUM_MORPHOGENESIS	7.12678400560796e-4	9	2.1086019300489585	0.030414907268632718	0.3059767191677585	7030	5	9	1.8319467217262808	0.10279752650805252	0.3573991977921147
GOMF_VITAMIN_TRANSMEMBRANE_TRANSPORTER_ACTIVITY	0.00195555	19	1.6222971803618271	0.030434978025029147	0.3059767191677585	232383	11	26	1.3951	0.13304227607701735	0.4149914633823578
GOBP_POSITIVE_REGULATION_OF_RNA_POLYMERASE_II_TRANSCRIPTION_PREINITIATION_COMPLEX_ASSEMBLY	6.001833409334292e-4	8	2.225623699273187	0.0305129	0.3061900652671949	602597	3	5	1.9785024594643834	0.16739010505941632	0.46674112116260563
HP_POSTERIOR_RIB_CUPPING	6.002418906234378e-4	8	2.2254066041658582	0.030527749108024915	0.3061900652671949	132015	2	5	1.3190016396429223	0.47848986623622025	0.7647424851142404
GOCC_BASAL_CORTEX	4.909068122306638e-4	7	2.3809192598959235	0.0305404	0.3061900652671949	55687	4	5	2.6380032792858445	0.0320103	0.18212943175521729
GOMF_PALMITOYL_COA_HYDROLASE_ACTIVITY	6.005935291686639e-4	8	2.224103661821626	0.030616788271694118	0.30667394533300224	25627	7	15	1.538835246250076	0.1373049838303304	0.4214188980363658
GOBP_REGULATION_OF_UBIQUITIN_PROTEIN_TRANSFERASE_ACTIVITY	0.0054229	44	1.354774957192564	0.0306762	0.30698719080855263	94153	26	53	1.6176435203167912	0.00320631	0.039034
GOBP_TRANSCRIPTION_ELONGATION_FROM_RNA_POLYMERASE_II_PROMOTER	0.00330766	29	1.4639370110848309	0.0307804	0.3077479143464127	25743	25	58	1.4213379737531489	0.026490046706200143	0.16839454486256306
GOBP_MITOCHONDRIAL_TRANSCRIPTION	0.00107024	12	1.8721708536990815	0.030918613889746593	0.30868763685098166	17219	10	16	2.060940061942066	0.00773106	0.0752278
GOMF_NUCLEAR_RECEPTOR_COACTIVATOR_ACTIVITY	0.00471172	39	1.3820721045807003	0.030931021917686374	0.30868763685098166	48203	28	55	1.6787293595455375	0.00110411	0.017530441293933195
GOBP_HISTONE_H2A_PHOSPHORYLATION	6.020409319705049e-4	8	2.218756560485561	0.030985161124628124	0.3089452811219777	46613	5	7	2.3553600707909323	0.030151325196940748	0.17952546683855333
GOCC_CHROMATIN_SILENCING_COMPLEX	6.02234962919952e-4	8	2.2180417108528934	0.0310348	0.3091573510932985	14441	6	12	1.6487520495536527	0.12300850587852075	0.4022112656243718
GOMF_HYDROLASE_ACTIVITY_ACTING_ON_CARBON_NITROGEN_BUT_NOT_PEPTIDE_BONDS	0.00864339	66	1.2749864124059291	0.031206334269393343	0.3105827501921009	194496	36	124	0.9573398997408307	0.6560285920962439	0.8782474082702292
GOBP_PARALLEL_ACTIN_FILAMENT_BUNDLE_ASSEMBLY	6.030294685971619e-4	8	2.215119388108599	0.0312385	0.31061932272397785	157437	3	6	1.6487520495536527	0.2617257994267621	0.5853813861281774
HP_SECONDARY_MICROCEPHALY	0.014812087120415079	107	1.2061830100269775	0.031311166819727565	0.3110584769304083	93246	65	151	1.4194554069004957	6.065586193080286e-4	0.0112523
HP_ENLARGED_CISTERNA_MAGNA	0.00317655	28	1.4717992090486811	0.0314697	0.3123485999012245	167044	15	36	1.3739600412947106	0.0989136	0.3565595087534549
GOBP_CELLULAR_AMINO_ACID_METABOLIC_PROCESS	0.0198766	140	1.1760661783232804	0.031525288212914115	0.3126162216604247	72661	97	263	1.2161897247658124	0.012825365168912084	0.10262352081747192
GOBP_NEGATIVE_REGULATION_OF_PROTEIN_CONTAINING_COMPLEX_DISASSEMBLY	0.00703148	55	1.3060554782109743	0.0316738	0.31337470347688795	85546	33	78	1.3951	0.016347414050295717	0.12194459715362746
GOBP_RESPONSE_TO_VIRUS	0.0225095	157	1.1646087087692478	0.0316822	0.31337470347688795	75686	100	345	0.9557982895963205	0.7261436104864805	0.9182920780621093
GOBP_CELLULAR_RESPONSE_TO_REACTIVE_OXYGEN_SPECIES	0.011188128526943756	83	1.2387005558469983	0.031687962773653044	0.31337470347688795	104048	53	128	1.3653727910366187	0.00493416	0.0532362
HP_ABNORMAL_RETICULOCYTE_MORPHOLOGY	0.00615889	49	1.328432877047553	0.031767	0.31357379623860776	129540	27	76	1.1714817194197007	0.19284246210986566	0.5079752660454998
GOMF_GLUCOSIDASE_ACTIVITY	8.350084464889123e-4	10	1.9996538255199199	0.0317989	0.31357379623860776	476365	4	8	1.6487520495536527	0.20001763434968778	0.5107191843367028
GOBP_SPHINGOMYELIN_BIOSYNTHETIC_PROCESS	0.00132257	14	1.767478457297864	0.031800541867065046	0.31357379623860776	130499	8	10	2.6380032792858445	0.00171555	0.0246442
GOBP_RNA_EXPORT_FROM_NUCLEUS	0.00458024	38	1.3852914868545638	0.0318294	0.31357379623860776	34015	32	81	1.3027176687831332	0.0488003	0.23943940895913127
GOBP_NEGATIVE_REGULATION_OF_PROTEOLYSIS_INVOLVED_IN_CELLULAR_PROTEIN_CATABOLIC_PROCESS	0.00515095	42	1.3614697679262417	0.0318518	0.31357379623860776	188988	25	61	1.3514361061915185	0.049671532579349864	0.23943940895913127
GOBP_CYTOKINESIS	0.015283975835953352	110	1.2017165150698061	0.0319946	0.314695	71556	73	167	1.4414239475139718	1.6535242019388718e-4	0.00409289
GOCC_CUL5_RING_UBIQUITIN_LIGASE_COMPLEX	3.909434286961875e-4	6	2.562612969244594	0.0322248	0.316165	985	5	8	2.060940061942066	0.0604994	0.2696884426048936
GOBP_CYTOPLASMIC_TRANSLATIONAL_ELONGATION	0.00157903	16	1.6919074421563296	0.032228	0.316165	214360	8	12	2.198336066071537	0.010164644756281538	0.091633
GOBP_REGULATION_OF_ENDODEOXYRIBONUCLEASE_ACTIVITY	4.967573559642572e-4	7	2.3528780601251884	0.032231	0.316165	146414	3	8	1.2365640371652395	0.4565114281624282	0.7516417597578515
HP_MOTOR_POLYNEUROPATHY	0.0023677	22	1.551463452352585	0.032267881643431195	0.3162426351900696	81578	13	32	1.339611040262343	0.141471	0.4317764188794755
GOBP_PROTEIN_DNA_COMPLEX_DISASSEMBLY	0.00196941	19	1.6108759093202967	0.032298008643573795	0.3162537507038626	118695	8	19	1.388422778571497	0.19048386914296112	0.5028552866920184
HP_ELEVATED_HEPATIC_TRANSAMINASE	0.019744348408878967	139	1.1754865958103016	0.0324262	0.31722439413604464	73049	92	234	1.2964546030678297	0.00198023	0.027273100676044854
GOBP_MITOCHONDRION_ORGANIZATION	0.036461724479821433	246	1.1265321460059183	0.0324915	0.31757803569789167	91410	176	462	1.2561920377551639	1.83729635217178e-4	0.00446353
GOMF_OXIDOREDUCTASE_ACTIVITY_ACTING_ON_THE_CH_CH_GROUP_OF_DONORS_NAD_OR_NADP_AS_ACCEPTOR	0.00210321	20	1.5877896398148934	0.032538683042224514	0.31775465946695164	59834	14	28	1.6487520495536527	0.022732456241816745	0.15281462838084758
GOBP_PUTRESCINE_METABOLIC_PROCESS	3.9278876514698227e-4	6	2.550573716748009	0.0328517	0.3202648367048217	20818	3	8	1.2365640371652395	0.4565114281624282	0.7516417597578515
GOBP_REGULATION_OF_PINOCYTOSIS	7.230515674423805e-4	9	2.0783511420109777	0.032854451070104096	0.3202648367048217	36769	3	11	0.8993192997565379	0.6956380255146772	0.8990893030372566
GOBP_RNA_3_END_PROCESSING	0.00632141	50	1.3206928026487839	0.0330609	0.32198995281723924	112082	39	106	1.2132326402375935	0.0905949	0.335717
GOCC_CYTOSOLIC_LARGE_RIBOSOMAL_SUBUNIT	0.00347005	30	1.4435465828129284	0.0332107	0.3231595835730184	237139	17	54	1.0381031423115592	0.4776004767491442	0.7647424851142404
GOBP_PEROXISOME_ORGANIZATION	0.00291874	26	1.4873881200305614	0.033306345986234165	0.3236974656346541	33880	15	35	1.4132160424745595	0.079109	0.3091601539455827
HP_NON_HODGKIN_LYMPHOMA	0.00347161	30	1.4428983049142823	0.0333728	0.3236974656346541	65024	19	36	1.7403493856399668	0.00403097	0.046214
GOBP_CELLULAR_RESPONSE_TO_NITROGEN_STARVATION	8.421477642130442e-4	10	1.9827017363434998	0.0333753	0.3236974656346541	133182	5	11	1.4988654995942299	0.21747572249453717	0.5308178968383109
HP_APPENDICULAR_HYPOTONIA	3.943396511218616e-4	6	2.5405426458325002	0.0333846	0.3236974656346541	55611	4	5	2.6380032792858445	0.0320103	0.18212943175521729
GOBP_TOXIN_METABOLIC_PROCESS	0.0013325	14	1.7543047698855518	0.033505	0.3243143459086286	119308	4	17	0.775883	0.8062217080092234	0.9546082546426898
HP_APLASIA_HYPOPLASIA_OF_THE_PATELLA	0.00251226	23	1.5286531107117018	0.033507725324443016	0.3243143459086286	62345	12	25	1.5828019675715068	0.0477252	0.23628625774692172
HP_ONYCHOLYSIS	8.432179980815738e-4	10	1.9801852405449578	0.0336162	0.32507582433561216	104532	5	14	1.1776800353954662	0.4264660343574527	0.7362518327059537
GOCC_TRANSCRIPTION_FACTOR_TFIID_COMPLEX	0.00171857	17	1.65168	0.0338379	0.32692943764014604	43697	11	30	1.2090848363393454	0.2828066202746139	0.5932219078406701
GOBP_NEGATIVE_REGULATION_OF_PROTEASOMAL_PROTEIN_CATABOLIC_PROCESS	0.00375621	32	1.4224788891272082	0.0339268	0.3272777868689441	188706	18	46	1.2903276909550325	0.12808821650285462	0.4097058786823193
GOBP_PSEUDOURIDINE_SYNTHESIS	7.274717286328565e-4	9	2.065722957716637	0.033933917945432324	0.3272777868689441	6960	7	17	1.3577958055147727	0.23391636023105156	0.553364
GOBP_POSITIVE_REGULATION_BY_HOST_OF_VIRAL_TRANSCRIPTION	0.00133521	14	1.7507535873019817	0.0339801	0.3273688775220073	134599	7	15	1.538835246250076	0.1373049838303304	0.4214188980363658
GOBP_REGULATION_OF_TOLL_LIKE_RECEPTOR_SIGNALING_PATHWAY	0.0051768	42	1.354671347837681	0.0340136	0.3273688775220073	169740	20	64	1.030470030971033	0.4829592584208614	0.7691808425835532
HP_MULTIPLE_GASTRIC_POLYPS	3.9620609269347347e-4	6	2.5285746965856846	0.0340334	0.3273688775220073	48996	4	6	2.198336066071537	0.0730544	0.2934011457397308
GOMF_PHOSPHATIDYLINOSITOL_3_5_BISPHOSPHATE_PHOSPHATASE_ACTIVITY	0.00133576	14	1.7500281280465648	0.034078	0.3275089801302051	125376	6	14	1.4132160424745595	0.2277062760785863	0.5452952929671173
HP_MYELOFIBROSIS	5.031011467956559e-4	7	2.323209739231291	0.034133463519859686	0.32775336274175126	14473	5	10	1.6487520495536527	0.15585452306548253	0.44987063709930764
HP_ABNORMAL_NUMBER_OF_ERYTHROID_PRECURSORS	0.00238265	22	1.5417305748562908	0.0341665	0.32778176997533726	117047	12	40	0.9892512297321917	0.5772218570084952	0.8358522576457442
HP_HIP_SUBLUXATION	0.00108762	12	1.8422595230231436	0.0342534	0.3278138356360556	73902	8	14	1.884288056632746	0.033477617764513745	0.18706284650850177
GOBP_RESPONSE_TO_ALDOSTERONE	8.46320110436507e-4	10	1.9729270447110165	0.0343214	0.3278138356360556	122387	3	8	1.2365640371652395	0.4565114281624282	0.7516417597578515
GOBP_PROTEIN_REFOLDING	7.290658460648934e-4	9	2.061206212083264	0.034329146913601116	0.3278138356360556	5720	9	17	1.7457374642332792	0.0429664	0.21809099554512973
GOBP_DNA_METHYLATION_DEPENDENT_HETEROCHROMATIN_ASSEMBLY	0.00185234	18	1.622545710735626	0.0343346	0.3278138356360556	30625	13	23	1.8638066647128249	0.0079632	0.0765984
HP_CAFE_AU_LAIT_SPOT	0.0164042	117	1.1909064052357838	0.034345466565855354	0.3278138356360556	70402	78	148	1.7378737819619585	1.0385250881483898e-8	9.850636227410988e-7
HP_RECURRENT_FEVER	0.00475108	39	1.3706241843196214	0.0343501	0.3278138356360556	138398	24	58	1.3644844548030228	0.0481055	0.2375440849338824
GOCC_MICROTUBULE_MINUS_END	6.149150556689108e-4	8	2.172303727443007	0.034395732903712894	0.32796211058889885	143271	3	7	1.4132160424745595	0.36032625548265007	0.6626941147875143
GOCC_GTPASE_COMPLEX	0.00292891	26	1.4822229927164217	0.0344818	0.328495	138001	12	35	1.1305728339796475	0.36426987300479396	0.6678076932329904
GOBP_REPLICATION_FORK_PROCESSING	0.00348467	30	1.4374899950695206	0.034755	0.3308097888033236	39621	23	41	1.8498193726699519	5.246277187425097e-4	0.00995242
HP_HYPERCHLOREMIC_ACIDOSIS	7.309384149296456e-4	9	2.055925670661792	0.0347974	0.33092459732650903	78920	4	13	1.014616645879171	0.5895582647149391	0.8359419669193495
GOBP_NEGATIVE_REGULATION_OF_DNA_METABOLIC_PROCESS	0.00855252	65	1.2690099091622469	0.0348954	0.3315669945310047	42098	45	113	1.3131653492020245	0.019557013390757882	0.1374535451458679
HP_MICROGLOSSIA	0.00266161	24	1.505610246559315	0.0352199	0.33435950683822313	215460	10	17	1.9397082935925327	0.013715831084588403	0.10741496570840384
GOBP_DETOXIFICATION	0.00693701	54	1.2997714344724107	0.0354427	0.3359765524733304	158121	36	128	0.9274230278739297	0.7364580656490547	0.9253688848439615
HP_UPSLANTED_PALPEBRAL_FISSURE	0.030729911688246465	209	1.135613798445576	0.0354993	0.3359765524733304	74284	128	249	1.6951025087780527	2.328914838756191e-12	6.196049527110373e-10
HP_POOR_APPETITE	0.00433636	36	1.3861916443463629	0.0355096	0.3359765524733304	106761	19	41	1.5281116556838732	0.022208708250838205	0.15099610220613313
GOMF_HYDROLASE_ACTIVITY_ACTING_ON_CARBON_NITROGEN_BUT_NOT_PEPTIDE_BONDS_IN_LINEAR_AMIDES	0.00490688	40	1.3611307627285794	0.035513473139140994	0.3359765524733304	123350	22	68	1.066839561475893	0.4019764196695361	0.7178714449501146
GOMF_RIBOSOME_BINDING	0.00419696	35	1.3924479878133473	0.0357454	0.33742071963527004	4672	27	59	1.5090272995914789	0.00880774	0.0831817
GOBP_MITOCHONDRIAL_RESPIRASOME_ASSEMBLY	2.9910279343488305e-4	5	2.791227415812336	0.0357593	0.33742071963527004	36025	4	9	1.4655573773810247	0.2777937206229959	0.5932219078406701
GOBP_POSITIVE_REGULATION_OF_OXIDATIVE_STRESS_INDUCED_CELL_DEATH	0.00173107	17	1.6397572913632819	0.0357967	0.33742071963527004	123360	10	17	1.9397082935925327	0.013715831084588403	0.10741496570840384
GOBP_NONRIBOSOMAL_PEPTIDE_BIOSYNTHETIC_PROCESS	0.00186203	18	1.614107331272006	0.0358012	0.33742071963527004	222275	8	17	1.551766634874026	0.11022511493753506	0.3758473128285816
GOBP_VIRAL_TRANSCRIPTION	0.00405626	34	1.3995836727110562	0.0358208	0.33742071963527004	115163	21	44	1.5738087745739413	0.011296479108767743	0.0966923
GOCC_TRANSFERASE_COMPLEX_TRANSFERRING_PHOSPHORUS_CONTAINING_GROUPS	0.019374	136	1.172100670686372	0.036487491849718445	0.343005	54938	97	241	1.3272111934166335	6.193413563104766e-4	0.011431092241344634
HP_ARTERIOVENOUS_MALFORMATION	0.00563827	45	1.3326379922596996	0.036503381970356075	0.343005	112416	29	52	1.8389926706559974	1.1757217507946116e-4	0.00313564
GOBP_GMP_BIOSYNTHETIC_PROCESS	6.224591151454859e-4	8	2.1459759122945608	0.036508	0.343005	62964	6	13	1.5219249688187564	0.17210734481725565	0.4701162334715299
GOBP_MICROTUBULE_NUCLEATION	0.00173583	17	1.635265343925233	0.0365632	0.34313522363996385	23440	14	30	1.538835246250076	0.0435538	0.21964681326119304
HP_SIMPLIFIED_GYRAL_PATTERN	0.00754048	58	1.2843250576599226	0.0365847	0.34313522363996385	93663	31	60	1.7037104512054413	4.3900726784584787e-4	0.00874052
GOCC_PRONUCLEUS	0.00109956	12	1.8222471631236963	0.0366891	0.3438183720807339	8598	9	13	2.2828874532281347	0.00435983	0.0489774
GOBP_CELLULAR_COMPONENT_DISASSEMBLY	0.0347026	234	1.125897768299373	0.0368433	0.3448047998377428	75766	150	434	1.1396903568343222	0.0303974	0.18039984532426157
GOMF_PEROXIREDOXIN_ACTIVITY	4.042559942593091e-4	6	2.478223489186343	0.0369244	0.3448047998377428	18624	5	8	2.060940061942066	0.0604994	0.2696884426048936
HP_CNS_HYPOMYELINATION	0.00593348	47	1.3226158851211156	0.0369383	0.3448047998377428	113935	34	73	1.5358238269814848	0.00248668	0.0325932
GOBP_PROGRAMMED_CELL_DEATH_IN_RESPONSE_TO_REACTIVE_OXYGEN_SPECIES	0.00160812	16	1.6613002711110838	0.0369573	0.3448047998377428	138190	7	13	1.775579130288549	0.0657265	0.2796548570126764
GOBP_POSITIVE_REGULATION_BY_HOST_OF_VIRAL_PROCESS	9.78210095284402e-4	11	1.8776136401100028	0.0369729	0.3448047998377428	82561	6	13	1.5219249688187564	0.17210734481725565	0.4701162334715299
GOBP_AMINO_ACID_NEUROTRANSMITTER_REUPTAKE	6.241185903710208e-4	8	2.140269955260128	0.036984	0.3448047998377428	106647	1	8	0.4121880123884132	0.944502	1
GOMF_NUCLEOTIDYLTRANSFERASE_ACTIVITY	0.00932927	70	1.2528413332234594	0.0370747	0.3453552226949789	54767	50	121	1.362604999631118	0.00648466	0.065374
GOBP_ACTIN_FILAMENT_DEPOLYMERIZATION	0.00449504	37	1.3744022955521422	0.0371233	0.34551247525667245	79711	21	57	1.21487	0.1760557335249191	0.4758596935616506
GOBP_ADRENOMEDULLIN_RECEPTOR_SIGNALING_PATHWAY	6.249345415742223e-4	8	2.1374754932341196	0.037219609953329735	0.34594530878986196	156619	2	5	1.3190016396429223	0.47848986623622025	0.7647424851142404
GOBP_RIBONUCLEOSIDE_DIPHOSPHATE_CATABOLIC_PROCESS	6.24981517488299e-4	8	2.137314832698885	0.037233204301365785	0.34594530878986196	23007	6	8	2.473128074330479	0.011942471302224256	0.0981677
GOBP_DNA_STRAND_ELONGATION_INVOLVED_IN_DNA_REPLICATION	8.591486198415341e-4	10	1.9434679819086158	0.0373473	0.3467097048219964	209	10	15	2.1983360660715374	0.00397461	0.046214
HP_STOOPED_POSTURE	5.137888480584494e-4	7	2.274882937749427	0.0375043	0.347872	233338	3	6	1.6487520495536527	0.2617257994267621	0.5853813861281774
GOBP_POSITIVE_REGULATION_OF_PROTEIN_MODIFICATION_BY_SMALL_PROTEIN_CONJUGATION_OR_REMOVAL	0.013259455888206213	96	1.2089023369459924	0.0375871	0.3483433855937168	101573	60	133	1.4875958341837467	2.1830336798267513e-4	0.0051431
GOBP_R_LOOP_DISASSEMBLY	3.0355086784966543e-4	5	2.75033	0.0376954	0.3490509068862618	237349	3	5	1.9785024594643834	0.16739010505941632	0.46674112116260563
GOBP_POSITIVE_REGULATION_OF_CELLULAR_AMIDE_METABOLIC_PROCESS	0.012958576860570952	94	1.2112010301662592	0.037769855926643836	0.3494432471991781	84531	61	153	1.314691176768272	0.00731116	0.0719117
GOCC_MEDIATOR_COMPLEX	0.00268243	24	1.493924728283347	0.037902	0.3501436795365946	71574	16	36	1.4655573773810247	0.0513826	0.24550712327164545
HP_AUTOAMPUTATION	0.00123032	13	1.764296010350314	0.037943608877793245	0.3501436795365946	71913	7	14	1.6487520495536527	0.0979754	0.35434882659211764
GOBP_IRON_SULFUR_CLUSTER_ASSEMBLY	0.00110559	12	1.81231	0.037963251896608985	0.3501436795365946	563	10	26	1.2682708073489637	0.24084338365692726	0.5551904601415131
GOBP_ESTABLISHMENT_OF_PROTEIN_LOCALIZATION_TO_PLASMA_MEMBRANE	0.00536541	43	1.3381687444382862	0.037973961577905335	0.3501436795365946	125541	23	60	1.264043237991134	0.11427911644677557	0.3869381505477559
GOBP_REGULATION_OF_CELLULAR_PROTEIN_CATABOLIC_PROCESS	0.021268193958319238	148	1.161921505747134	0.0381347	0.35030054547051775	109108	98	239	1.352114651516803	2.7049648673183047e-4	0.00602014
HP_TRUNCAL_TITUBATION	3.0456867932132685e-4	5	2.7411351654471967	0.038147328941670056	0.35030054547051775	32643	3	6	1.6487520495536527	0.2617257994267621	0.5853813861281774
HP_RETINAL_VEIN_OCCLUSION	3.045710621575481e-4	5	2.7411137199555817	0.0381484	0.35030054547051775	60726	1	5	0.6595008198214611	0.8358464432148212	0.9728353609248047
GOBP_FATTY_ACID_ELONGATION_SATURATED_FATTY_ACID	6.282283020423813e-4	8	2.1262688470859197	0.0381809	0.35030054547051775	33649	4	7	1.884288056632746	0.13025852468557786	0.4097058786823193
GOMF_VERY_LONG_CHAIN_3_KETOACYL_COA_SYNTHASE_ACTIVITY	6.282283020423813e-4	8	2.1262688470859197	0.0381809	0.35030054547051775	33649	4	7	1.884288056632746	0.13025852468557786	0.4097058786823193
GOBP_PROTEIN_POLYUBIQUITINATION	0.0197197	138	1.1684913559928347	0.0381885	0.35030054547051775	57516	105	225	1.5388352462500758	1.6208316511168164e-7	1.1406472032504666e-5
GOBP_UBIQUITIN_DEPENDENT_SMAD_PROTEIN_CATABOLIC_PROCESS	4.077213189354004e-4	6	2.4571604527172908	0.0382158	0.35030054547051775	108082	2	6	1.0991680330357685	0.5868718996409482	0.8359419669193495
HP_VERTICAL_NYSTAGMUS	8.62895459596911e-4	10	1.9350291113398461	0.0382647	0.35045452275175626	112500	7	13	1.775579130288549	0.0657265	0.2796548570126764
GOBP_POSITIVE_REGULATION_OF_NIK_NF_KAPPAB_SIGNALING	0.00522661	42	1.3417598704699654	0.0384963	0.35215096990158057	141199	19	60	1.0442096313839802	0.4586465645105309	0.7542464534420128
GOMF_PHOSPHATIDYLINOSITOL_PHOSPHATE_5_PHOSPHATASE_ACTIVITY	6.293584472216175e-4	8	2.1224506851181215	0.0385145	0.35215096990158057	46253	4	12	1.0991680330357685	0.5175343083105627	0.7908034815491991
HP_ABNORMAL_MACROPHAGE_MORPHOLOGY	0.00148875	15	1.6823410621914314	0.038696678570729226	0.35352041025922476	53910	13	29	1.4781914927032749	0.0702849	0.29306863734795513
GOBP_RIBOSOMAL_LARGE_SUBUNIT_ASSEMBLY	0.00188106	18	1.5977730365223137	0.0388172	0.35424889534997617	275391	9	25	1.1871	0.33613780743352506	0.6613620496906369
GOBP_RESPONSE_TO_ANTIBIOTIC	0.00366148	31	1.4136797150611538	0.0388414	0.35424889534997617	145522	16	44	1.199092399675384	0.23624666563777064	0.5551904601415131
GOCC_BLOC_1_COMPLEX	5.179693640060994e-4	7	2.2565224225121074	0.0388802	0.3543067770406319	120881	5	9	1.8319467217262808	0.10279752650805252	0.3573991977921147
GOCC_GEMINI_OF_COILED_BODIES	5.188775650115818e-4	7	2.2525727895520213	0.039183397644689144	0.3567717040970527	51748	4	10	1.3190016396429223	0.3590865189946717	0.6626941147875143
HP_REDUCED_NATURAL_KILLER_CELL_COUNT	8.67223370985106e-4	10	1.925372274580542	0.0393436	0.35782058732033856	50120	6	13	1.5219249688187564	0.17210734481725565	0.4701162334715299
HP_THICKENED_CALVARIA	0.00451715	37	1.3676743164164022	0.0393642	0.35782058732033856	168141	14	31	1.4891953995968477	0.0578491	0.2659524046428046
GOCC_SPINDLE_MICROTUBULE	0.00538235	43	1.3339572848037393	0.039556849523275206	0.3592723685261332	46055	34	79	1.4191789793626377	0.011157632366340597	0.0966923
GOBP_PHOSPHOLIPID_CATABOLIC_PROCESS	0.00324874	28	1.4390910863396678	0.039696442625770434	0.3598366756073584	199175	14	48	0.9617720289062974	0.6228760531209327	0.8581624489258171
GOBP_PROTEIN_DESUMOYLATION	6.33381695978663e-4	8	2.108968850807141	0.039717946225821366	0.3598366756073584	92855	4	9	1.4655573773810247	0.2777937206229959	0.5932219078406701
GOMF_SUMO_SPECIFIC_PROTEASE_ACTIVITY	6.33381695978663e-4	8	2.108968850807141	0.039717946225821366	0.3598366756073584	92855	4	9	1.4655573773810247	0.2777937206229959	0.5932219078406701
HP_BIRD_LIKE_FACIES	0.00136641	14	1.7107743726764082	0.0398212	0.3604209351465122	92452	8	14	1.884288056632746	0.033477617764513745	0.18706284650850177
HP_ABNORMALITY_OF_THE_CRUS_OF_THE_HELIX	0.002154	20	1.5503516540758264	0.039851863726025005	0.3604209351465122	329523	8	10	2.6380032792858445	0.00171555	0.0246442
GOBP_POSITIVE_REGULATION_OF_PROTEIN_POLYMERIZATION	0.00714002	55	1.2862008246582504	0.0398816	0.3604209351465122	71006	35	87	1.3265821088362724	0.031072620415030672	0.18212943175521729
GOBP_TRANSPORT_ALONG_MICROTUBULE	0.011630120136818793	85	1.2203387776841694	0.0400062	0.36124814753814893	47980	63	149	1.394246699622552	0.00126422	0.019588300014351474
HP_PATHOLOGIC_FRACTURE	0.0033919	29	1.4275820735345321	0.0401319	0.36165065783696104	224922	17	47	1.1927142486132807	0.2346271140186288	0.5540836890485392
GOBP_CHROMOSOME_LOCALIZATION	0.00670162	52	1.2955943173013529	0.0401399	0.36165065783696104	53637	36	80	1.4838768445982875	0.00388426	0.045734101897026376
HP_FIBROSARCOMA	9.920935203251078e-4	11	1.8513381855345798	0.0401775	0.36165065783696104	102168	4	7	1.884288056632746	0.13025852468557786	0.4097058786823193
HP_ABNORMAL_QRS_COMPLEX	9.92118369902844e-4	11	1.8512918150877127	0.040183406426329005	0.36165065783696104	171826	3	7	1.4132160424745595	0.36032625548265007	0.6626941147875143
GOBP_VIRAL_TRANSLATION	7.517943591589935e-4	9	1.9988910965064692	0.040312	0.36228153030277727	12104	8	18	1.4655573773810247	0.14772306365727506	0.4453740128174561
HP_ABNORMAL_SHAPE_OF_THE_PALPEBRAL_FISSURE	0.00495699	40	1.347371618280919	0.040319928290023066	0.36228153030277727	148488	21	43	1.6104089786338003	0.00821592	0.0786134
GOCC_MITOTIC_SPINDLE	0.012090806458470476	88	1.215270874847266	0.0403945	0.36242261840310197	61340	62	146	1.4003099598948832	0.00120829	0.0189096
GOBP_REGULATION_OF_PROTEIN_MODIFICATION_BY_SMALL_PROTEIN_CONJUGATION_OR_REMOVAL	0.0228736	158	1.1533711244578664	0.0404498	0.36242261840310197	119079	97	229	1.3967593782244918	6.968166596843517e-5	0.00209413
GOCC_PRESPLICEOSOME	6.35832953640012e-4	8	2.1008383724739685	0.0404633	0.36242261840310197	4834	7	16	1.4426580433594463	0.18298467099254467	0.4877802520006542
GOBP_NIK_NF_KAPPAB_SIGNALING	0.010579736315228015	78	1.2310209555303742	0.0404685	0.36242261840310197	127840	40	118	1.1177979996973917	0.2259854761061787	0.5452952929671173
HP_PROFOUND_HEARING_IMPAIRMENT	0.00175984	17	1.6129488554146483	0.0406177	0.3634600852138139	393950	7	12	1.9235440578125949	0.0408097	0.21309324508403382
GOCC_CCR4_NOT_CORE_COMPLEX	4.1413557363791396e-4	6	2.419103222206462	0.0406811	0.3636843117118328	17258	5	5	3.2975040991073055	0.00256166	0.0328737
GOBP_RRNA_CATABOLIC_PROCESS	9.94322833812703e-4	11	1.8471874076918477	0.0407094	0.3636843117118328	68089	8	21	1.2561920377551639	0.28824615535206977	0.5932219078406701
GOCC_ENDOPEPTIDASE_COMPLEX	0.00453103	37	1.3634862229732132	0.0408217	0.36403771461662243	62861	30	73	1.355138670866016	0.032554746172044347	0.1845671368215487
HP_SNORING	0.00111877	12	1.7909546528997298	0.0408592	0.36403771461662243	392907	3	6	1.6487520495536527	0.2617257994267621	0.5853813861281774
GOBP_L_ASCORBIC_ACID_METABOLIC_PROCESS	5.238318219207992e-4	7	2.231268577323692	0.0408645	0.36403771461662243	59584	3	9	1.0991680330357685	0.5458702819321434	0.8103365589705797
HP_APLASIA_HYPOPLASIA_OF_THE_CEREBELLUM	0.0446453	296	1.107036067835257	0.0408825	0.36403771461662243	125278	175	431	1.3388937757396253	2.9004508044216948e-6	1.4446628938188057e-4
HP_PREDOMINANTLY_LOWER_LIMB_LYMPHEDEMA	5.241953746471318e-4	7	2.2297210936683616	0.040989700635543524	0.3644603063019564	99071	3	7	1.4132160424745595	0.36032625548265007	0.6626941147875143
GOBP_NEGATIVE_REGULATION_OF_CELLULAR_MACROMOLECULE_BIOSYNTHETIC_PROCESS	0.019622627347807977	137	1.1657598610681692	0.041012931300096755	0.3644603063019564	47509	105	238	1.4547812201943995	4.306739989745623e-6	2.007603410604498e-4
GOBP_POSITIVE_REGULATION_OF_INTRINSIC_APOPTOTIC_SIGNALING_PATHWAY	0.00382138	32	1.3982215229970332	0.041030184831206684	0.3644603063019564	36327	20	55	1.199092399675384	0.20196507987205425	0.5109074371947608
GOBP_RESPONSE_TO_ARSENIC_CONTAINING_SUBSTANCE	0.00256981	23	1.4944202946062104	0.0412399	0.3658675303369603	47943	9	29	1.0233633411022671	0.5366888356739512	0.8074031012419625
GOBP_CELL_CYCLE_G1_S_PHASE_TRANSITION	0.022112399471811945	153	1.1553172191159093	0.041263566383240136	0.3658675303369603	79409	93	214	1.4330274823223337	3.03394357480391e-5	0.00106412
GOBP_VIRAL_PROCESS	0.0322998	218	1.1269434922911654	0.0412892	0.3658675303369603	127363	136	381	1.1770618306524765	0.013124805005072848	0.10427193954503615
GOBP_RUFFLE_ASSEMBLY	0.0042522	35	1.3743583831858535	0.041580263860294564	0.368147	103722	17	39	1.437373581662159	0.054721002001112184	0.25541150613099345
HP_ABNORMALITY_OF_THE_HAIRLINE	0.025084903577781714	172	1.144884558236092	0.0416502	0.3684673751922519	126687	93	226	1.3569375275087585	3.3032647966613204e-4	0.00696944
GOMF_UBIQUITIN_LIKE_MODIFIER_ACTIVATING_ENZYME_ACTIVITY	4.1673320552428457e-4	6	2.4040241750292166	0.0417074	0.3685332329083044	191940	3	10	0.9892512297321917	0.6259204660482032	0.8581624489258171
HP_CHRONIC_AXONAL_NEUROPATHY	7.570076644059816e-4	9	1.9851252788911984	0.041777630591803394	0.3685332329083044	164949	3	6	1.6487520495536527	0.2617257994267621	0.5853813861281774
GOMF_ICOSANOID_RECEPTOR_ACTIVITY	0.00163527	16	1.6337105215991259	0.0418079	0.3685332329083044	129566	4	13	1.014616645879171	0.5895582647149391	0.8359419669193495
GOBP_NEGATIVE_REGULATION_OF_DNA_RECOMBINATION	0.00257377	23	1.4921222023885883	0.0418161	0.3685332329083044	6845	19	44	1.4239222246145185	0.0482259	0.23800891581566894
HP_RETICULOCYTOPENIA	0.00230176	21	1.5233700591175752	0.0418592	0.3685332329083044	192672	9	33	0.8993192997565379	0.7099280667698789	0.9080148990863175
HP_PEDIATRIC_ONSET	0.0654723	426	1.0864200383193716	0.0418762	0.3685332329083044	148630	249	728	1.1278551108210426	0.011827096041451934	0.0981677
GOCC_U5_SNRNP	8.771737546400004e-4	10	1.9035314560320715	0.0419029	0.3685332329083044	26318	9	16	1.8548460557478594	0.027480807203822843	0.1709986565768965
GOBP_PROTEIN_HOMOTETRAMERIZATION	0.00468481	38	1.354369371390546	0.0419279	0.3685332329083044	187489	15	50	0.9892512297321917	0.5731368704786447	0.8317565600452723
GOBP_COENZYME_A_METABOLIC_PROCESS	0.00100049	11	1.8358049066887516	0.0422058	0.37067697814735096	22366	9	16	1.8548460557478594	0.027480807203822843	0.1709986565768965
GOBP_REGULATION_OF_GROWTH_HORMONE_RECEPTOR_SIGNALING_PATHWAY	3.135635456514876e-4	5	2.662503115427247	0.0422846	0.37107033036173687	33782	3	6	1.6487520495536527	0.2617257994267621	0.5853813861281774
GOBP_EPIBOLY	0.00411631	34	1.3791667307786657	0.0423282	0.3711542298547591	180883	15	34	1.4547812201943995	0.0620602	0.2744979802388959
GOBP_VASCULAR_ASSOCIATED_SMOOTH_MUSCLE_CELL_APOPTOTIC_PROCESS	6.422839721013682e-4	8	2.079737819270352	0.0424692	0.3719302992142202	110747	3	8	1.2365640371652395	0.4565114281624282	0.7516417597578515
GOBP_PROTEIN_LOCALIZATION_TO_NUCLEAR_ENVELOPE	4.1867453623427954e-4	6	2.3928770773324444	0.0424849	0.3719302992142202	1505	6	9	2.198336066071537	0.0266609	0.16839454486256306
HP_NEUROPATHIC_ARTHROPATHY	4.1896149779635663e-4	6	2.391238111108623	0.042600586375713734	0.37223674961208947	65014	5	6	2.747920082589421	0.0114882	0.0966923
GOBP_UDP_N_ACETYLGLUCOSAMINE_BIOSYNTHETIC_PROCESS	4.1905034354689294e-4	6	2.3907311282413755	0.0426364	0.37223674961208947	26890	4	7	1.884288056632746	0.13025852468557786	0.4097058786823193
GOCC_MPP7_DLG1_LIN7_COMPLEX	7.600770978641657e-4	9	1.9771087106156409	0.0426571	0.37223674961208947	111633	3	5	1.9785024594643834	0.16739010505941632	0.46674112116260563
GOBP_CELLULAR_RESPONSE_TO_OXYGEN_RADICAL	0.00163979	16	1.6292080665564879	0.0426573	0.37223674961208947	201719	9	21	1.4132160424745595	0.15547004799036102	0.44987063709930764
GOBP_PROTEIN_TARGETING_TO_MITOCHONDRION	0.00628995	49	1.3007513058471132	0.042690518313597714	0.37223674961208947	71606	37	92	1.3261701268148947	0.0273414	0.1709986565768965
GOMF_PHOSPHATIDYLINOSITOL_4_PHOSPHATE_BINDING	0.00271728	24	1.4747657575622473	0.0427262	0.3722507462982398	94687	15	27	1.8319467217262808	0.00551962	0.058172
GOBP_NON_MOTILE_CILIUM_ASSEMBLY	0.00541522	43	1.3258608809840815	0.0427707	0.3723405429283168	147974	30	60	1.648752049553653	0.00108834	0.0174326
GOBP_POSITIVE_REGULATION_OF_CGMP_MEDIATED_SIGNALING	3.1471922121880877e-4	5	2.6527261790631456	0.042835	0.372603	58408	3	7	1.4132160424745595	0.36032625548265007	0.6626941147875143
GOCC_MCM_COMPLEX	4.1991803633661365e-4	6	2.385791068556792	0.0429877	0.37363313481652016	6580	5	8	2.060940061942066	0.0604994	0.2696884426048936
HP_ABNORMALITY_OF_DNA_REPAIR	0.00203996	19	1.55517	0.043107827954265376	0.3741642428478669	197667	8	17	1.551766634874026	0.11022511493753506	0.3758473128285816
GOBP_VIRAL_GENE_EXPRESSION	0.00881413	66	1.2502889517947884	0.043121	0.3741642428478669	198323	38	90	1.3922795085119735	0.010921534808984501	0.0966923
GOBP_DOUBLE_STRAND_BREAK_REPAIR_VIA_SYNTHESIS_DEPENDENT_STRAND_ANNEALING	4.204027733050571e-4	6	2.3830401801151675	0.0431847	0.3741642428478669	156792	3	7	1.4132160424745595	0.36032625548265007	0.6626941147875143
HP_NEOPLASM_OF_THE_LARYNX	5.304601914780536e-4	7	2.2033877430036246	0.043186	0.3741642428478669	13235	6	10	1.9785024594643834	0.049740529950622614	0.23943940895913127
GOBP_NUCLEOSIDE_TRIPHOSPHATE_METABOLIC_PROCESS	0.00614929	48	1.3033533038595706	0.043242	0.3743520299576077	40045	36	100	1.1871	0.13017459456153901	0.4097058786823193
GOMF_TRNA_CYTOSINE_METHYLTRANSFERASE_ACTIVITY	3.157806045528022e-4	5	2.6438099906857975	0.0433442	0.374939	3034	4	9	1.4655573773810247	0.2777937206229959	0.5932219078406701
HP_INTUSSUSCEPTION	8.831121229086067e-4	10	1.8907314156934056	0.043483230203428036	0.37582664066723226	141831	3	6	1.6487520495536527	0.2617257994267621	0.5853813861281774
GOBP_PROTEIN_MATURATION_BY_4FE_4S_CLUSTER_TRANSFER	3.1613632796012196e-4	5	2.6408351187238774	0.0435157	0.37582664066723226	739	4	6	2.198336066071537	0.0730544	0.2934011457397308
GOMF_LIGASE_ACTIVITY_FORMING_CARBON_NITROGEN_BONDS	0.00355988	30	1.4071227774637334	0.043571268790543405	0.37600901896142996	156887	18	48	1.2365640371652395	0.17651335062185058	0.4758596935616506
HP_ABSENT_SPEECH	0.0371066	248	1.1159534574593788	0.0438488	0.3781051623941713	124743	137	305	1.4811739723859045	4.371662265523213e-8	3.612582726691455e-6
HP_CORPUS_CALLOSUM_ATROPHY	0.00191119	18	1.572587783978531	0.0439611	0.3787741880807796	112267	12	24	1.6487520495536527	0.0339766	0.18803496169970696
GOBP_NEGATIVE_REGULATION_OF_NUCLEASE_ACTIVITY	5.329710200449347e-4	7	2.1930075746999473	0.0440871	0.37951360103991305	16210	4	7	1.884288056632746	0.13025852468557786	0.4097058786823193
GOBP_POSITIVE_REGULATION_OF_ERAD_PATHWAY	7.65092968109962e-4	9	1.9641469907101765	0.0441208	0.37951360103991305	26350	4	13	1.014616645879171	0.5895582647149391	0.8359419669193495
GOBP_HISTONE_H2A_K119_MONOUBIQUITINATION	4.2276144075895067e-4	6	2.3697447402470764	0.0441513	0.37951360103991305	1751	4	7	1.884288056632746	0.13025852468557786	0.4097058786823193
GOBP_STEROL_BIOSYNTHETIC_PROCESS	0.00384873	32	1.3882835007286451	0.044323	0.3806887819621679	41158	27	56	1.5898680477838794	0.00367239	0.0437319
HP_ABNORMAL_CIRCULATING_FATTY_ACID_CONCENTRATION	0.00342564	29	1.4135183750615026	0.044421	0.3807974762519189	107054	22	53	1.3687752864219003	0.054935	0.25564469924812755
HP_EPICANTHUS	0.0524095	344	1.095957841654913	0.0444338	0.3807974762519189	112877	210	483	1.4336974343944806	4.237642459159474e-10	5.926179992886095e-8
HP_ABNORMALITY_OF_THE_THORACIC_CAVITY	0.00286746	25	1.4557552071856459	0.0444733	0.3807974762519189	42425	16	43	1.2269782694352764	0.20493446084083378	0.5109074371947608
HP_ABNORMALITY_OF_THE_INTRINSIC_PATHWAY	0.00178114	17	1.5936649463395165	0.0444752	0.3807974762519189	34304	13	31	1.3828242996256443	0.11447097651426552	0.3869381505477559
HP_PREAXIAL_POLYDACTYLY	0.00808515	61	1.2597592047467758	0.0445381	0.3810364054829249	102663	33	78	1.3951	0.016347414050295717	0.12194459715362746
HP_DECREASED_ACTIVITY_OF_MITOCHONDRIAL_COMPLEX_I	0.00259265	23	1.4812566238644738	0.044646	0.381461	92379	15	42	1.1776800353954662	0.2721924733333434	0.5932219078406701
GOCC_MYOSIN_II_COMPLEX	7.669046044484843e-4	9	1.959507143665408	0.0446576	0.381461	24524	7	21	1.0991680330357685	0.4626051901717716	0.7559696500964321
HP_ERYTHEMA	0.00645866	50	1.2926276365839902	0.0447484	0.3819370652391224	56564	28	97	0.9518568533505625	0.6598959824777338	0.8821256589297941
GOBP_GERM_CELL_MIGRATION	0.00165091	16	1.618240256516754	0.044798128572810514	0.38206253828945824	304654	3	6	1.6487520495536527	0.2617257994267621	0.5853813861281774
GOBP_SERINE_TRANSPORT	6.497698222931092e-4	8	2.055777633341414	0.044877773743623006	0.38214422794335656	70252	4	11	1.199092399675384	0.4400069741376059	0.7440080722202768
GOMF_SERINE_TRANSMEMBRANE_TRANSPORTER_ACTIVITY	6.497698222931092e-4	8	2.055777633341414	0.044877773743623006	0.38214422794335656	70252	4	11	1.199092399675384	0.4400069741376059	0.7440080722202768
HP_MITOCHONDRIAL_MYOPATHY	0.00218552	20	1.527993007082537	0.0449553	0.38250614215071466	49598	16	39	1.3528221945055612	0.10211336092648415	0.3573991977921147
GOBP_AXONAL_TRANSPORT	0.00514858	41	1.3296655874784138	0.045229744493361146	0.38454096097707197	74411	28	62	1.4891953995968477	0.00958466	0.0879306
GOBP_GOLGI_TO_PLASMA_MEMBRANE_TRANSPORT	0.00587723	46	1.3068650577887089	0.0452676	0.3845627747391748	107741	26	61	1.4054935504391795	0.0278586	0.17273590789879584
GOMF_TRANSFERASE_ACTIVITY_TRANSFERRING_ALKYL_OR_ARYL_OTHER_THAN_METHYL_GROUPS	0.00357338	30	1.4018040317457783	0.0453161	0.3846751929842028	163661	16	54	0.9770382515873498	0.5952366518796703	0.8386149044918735
GOMF_HISTONE_LYSINE_N_METHYLTRANSFERASE_ACTIVITY	0.00371791	31	1.392220236257532	0.0457141	0.3874768113579928	52414	20	42	1.5702400471939548	0.0136563	0.10741496570840384
HP_ACRAL_ULCERATION	7.704380101594693e-4	9	1.9505203937376492	0.0457171	0.3874768113579928	60632	4	8	1.6487520495536527	0.20001763434968778	0.5107191843367028
GOBP_POSITIVE_REGULATION_OF_ANION_TRANSMEMBRANE_TRANSPORT	0.00101486	11	1.8098011408608918	0.045841	0.3882249849652942	71187	5	11	1.4988654995942299	0.21747572249453717	0.5308178968383109
GOBP_NUCLEAR_PORE_COMPLEX_ASSEMBLY	6.530417968301023e-4	8	2.045477447193049	0.0459581	0.38873204395010336	21792	7	10	2.3082528693751136	0.011274523086586163	0.0966923
GOBP_REGULATION_OF_ORGANELLE_ORGANIZATION	0.0998764	638	1.0666049637593464	0.0459914	0.38873204395010336	88224	418	1058	1.3027946251671587	3.5716318791401136e-11	7.350822742954784e-9
GOBP_REGULATION_OF_VIRAL_INDUCED_CYTOPLASMIC_PATTERN_RECOGNITION_RECEPTOR_SIGNALING_PATHWAY	0.00152593	15	1.6413489585764864	0.046007798747669915	0.38873204395010336	71583	9	22	1.3489789496348068	0.19572370385902216	0.5107191843367028
HP_MOVEMENT_ABNORMALITY_OF_THE_TONGUE	0.00126812	13	1.7117014545555553	0.046123828966818214	0.38941077892418974	362770	4	10	1.3190016396429223	0.3590865189946717	0.6626941147875143
GOCC_ACTIN_FILAMENT_BUNDLE	0.00676885	52	1.2827267802131948	0.046222353848925035	0.3899407856025323	93476	27	74	1.2031433875121251	0.15194587438485274	0.44987063709930764
GOBP_POSITIVE_REGULATION_OF_CELL_AGING	6.539680393098316e-4	8	2.0425803513274494	0.046266990002666986	0.39001570861599033	242607	3	9	1.0991680330357685	0.5458702819321434	0.8103365589705797
HP_VERY_LONG_CHAIN_FATTY_ACID_ACCUMULATION	0.00126898	13	1.7105434391862828	0.0463227	0.3901840172756098	25471	9	16	1.8548460557478594	0.027480807203822843	0.1709986565768965
HP_PERIVENTRICULAR_HETEROTOPIA	0.00429486	35	1.3607077187717749	0.0465542	0.39183095022781095	200070	13	29	1.4781914927032749	0.0702849	0.29306863734795513
GOMF_OXIDOREDUCTASE_ACTIVITY_ACTING_ON_NAD_P_H	0.00559812	44	1.3123703072419224	0.046625553289997734	0.39212917138573267	179408	26	75	1.1431347543571992	0.24138241419005613	0.5552508169517361
GOBP_PROTEIN_AUTOUBIQUITINATION	0.00545331	43	1.3166005761665314	0.0467372	0.39246840523756144	89526	32	71	1.4861990305835744	0.00608612	0.0621605
GOBP_POSITIVE_REGULATION_OF_ORGANELLE_ORGANIZATION	0.0409911	272	1.1079627322729513	0.0467577	0.39246840523756144	75279	186	447	1.3721157996285434	2.0120174215598752e-7	1.3631730456133614e-5
GOBP_REGULATION_OF_EPIDERMAL_GROWTH_FACTOR_ACTIVATED_RECEPTOR_ACTIVITY	0.00330271	28	1.415574649264642	0.0468228	0.39246840523756144	223647	14	30	1.538835246250076	0.0435538	0.21964681326119304
GOMF_UBIQUITINATION_LIKE_MODIFICATION_DEPENDENT_PROTEIN_BINDING	0.00114418	12	1.7511818874721787	0.046867397407657996	0.39246840523756144	9124	6	12	1.6487520495536527	0.12300850587852075	0.4022112656243718
HP_ARTHROPATHY	0.0037268	31	1.3889018603984793	0.0468728	0.39246840523756144	92632	14	41	1.125977009451275	0.3514191654135612	0.6626941147875143
HP_HEPATIC_CYSTS	0.00166137	16	1.6080511546344372	0.0468818	0.39246840523756144	53340	9	18	1.6487520495536527	0.0633527	0.2757585885654328
HP_SUPERNUMERARY_CUSP	6.559982157703629e-4	8	2.0362589948842174	0.0469488	0.3927277348988953	31586	3	5	1.9785024594643834	0.16739010505941632	0.46674112116260563
GOBP_INTRACILIARY_TRANSPORT	0.00233344	21	1.5026865588971936	0.046997528862866345	0.39283451711582074	18458	17	39	1.437373581662159	0.054721002001112184	0.25541150613099345
GOBP_MODULATION_BY_HOST_OF_SYMBIONT_CATALYTIC_ACTIVITY	3.233719803486285e-4	5	2.581744764284864	0.0470922	0.39332473995570943	52809	3	5	1.9785024594643834	0.16739010505941632	0.46674112116260563
GOBP_POSITIVE_REGULATION_OF_TRANSLATIONAL_INITIATION	0.00233491	21	1.5017379621546163	0.047247146904407344	0.39412955902957847	61212	14	28	1.6487520495536527	0.022732456241816745	0.15281462838084758
GOBP_NEGATIVE_REGULATION_OF_ERAD_PATHWAY	7.754899633537593e-4	9	1.9378136687001577	0.0472609	0.39412955902957847	496642	2	6	1.0991680330357685	0.5868718996409482	0.8359419669193495
GOBP_TYPE_I_INTERFERON_PRODUCTION	0.00545872	43	1.315296614136835	0.047321852972562084	0.3941703798004821	67568	29	86	1.1119490566757193	0.28129481922623634	0.5932219078406701
HP_THICKENED_HELICES	0.00545895	43	1.3152404315883501	0.0473472	0.3941703798004821	166481	22	40	1.813627254509018	9.905412170436723e-4	0.016199135825355888
HP_VERTICAL_SUPRANUCLEAR_GAZE_PALSY	0.0012735	13	1.7044673769134937	0.0473806	0.3941703798004821	10631	9	21	1.4132160424745595	0.15547004799036102	0.44987063709930764
GOBP_RNA_INTERFERENCE	0.00114637	12	1.7478476420505997	0.0474103	0.3941703798004821	40914	9	17	1.7457374642332792	0.0429664	0.21809099554512973
GOMF_UNFOLDED_PROTEIN_BINDING	0.0056063	44	1.3104546019705816	0.0474989	0.3946060404695496	24392	41	98	1.3795680414632605	0.010101230797311844	0.091633
HP_BULBAR_SIGNS	0.00179736	17	1.5792804835730332	0.0475845	0.39501622937026865	45019	10	28	1.1776800353954662	0.33122225393840043	0.6566652755289116
GOBP_RNA_MEDIATED_GENE_SILENCING_BY_INHIBITION_OF_TRANSLATION	0.00114721	12	1.7465588513009964	0.0476219	0.3950260215825692	309298	8	15	1.7586688528572298	0.0530274	0.24983976655454732
GOBP_RNA_DESTABILIZATION	0.0078269	59	1.2586588692964487	0.048032	0.39812550125438273	86704	45	86	1.7254381913933574	1.6424878645837637e-5	6.375892393907364e-4
HP_MUCOSAL_TELANGIECTASIAE	0.00247674	22	1.4831608010532016	0.0480761	0.3981478744546363	30184	12	33	1.1990923996753837	0.2803428473026399	0.5932219078406701
HP_CALCIFICATION_OF_FALX_CEREBRI	7.78259840258411e-4	9	1.9309168650250907	0.048121725660068115	0.3981478744546363	117509	3	5	1.9785024594643834	0.16739010505941632	0.46674112116260563
HP_IMPAIRED_SMOOTH_PURSUIT	0.00402132	33	1.3702212439527452	0.0481442	0.3981478744546363	103824	18	37	1.6041911833495002	0.014593160242269088	0.11289792688767195
HP_THORACIC_SCOLIOSIS	0.00303189	26	1.4318747587133136	0.0482008	0.3983115852257307	223664	14	40	1.1541264346875568	0.3125960224913191	0.6320291776339776
GOBP_PLASMA_MEMBRANE_RAFT_ASSEMBLY	4.325314096713766e-4	6	2.316217223112103	0.048298542079644124	0.3983115852257307	94919	2	5	1.3190016396429223	0.47848986623622025	0.7647424851142404
GOBP_CAVEOLA_ASSEMBLY	4.325314096713766e-4	6	2.316217223112103	0.048298542079644124	0.3983115852257307	94919	2	5	1.3190016396429223	0.47848986623622025	0.7647424851142404
HP_EMG_CHRONIC_DENERVATION_SIGNS	0.00140642	14	1.6621090375575787	0.0483101	0.3983115852257307	56390	11	24	1.5113560454241817	0.0793433	0.3091601539455827
HP_LACTIC_ACIDOSIS	0.011905589279800663	86	1.206127562277389	0.0485628	0.4000926510657082	91389	67	150	1.4728851642679297	1.3957657839647197e-4	0.0035908
HP_DYSURIA	0.00167022	16	1.599532328146185	0.0486968	0.40089443742530156	68303	9	17	1.7457374642332792	0.0429664	0.21809099554512973
GOBP_TRANSCRIPTION_BY_RNA_POLYMERASE_I	0.00303715	26	1.429394944796722	0.0489947	0.403042	118649	18	48	1.2365640371652395	0.17651335062185058	0.4758596935616506
HP_INFECTIOUS_ENCEPHALITIS	0.00262067	23	1.4654194371283924	0.0490994	0.40359924856665874	63119	16	39	1.3528221945055612	0.10211336092648415	0.3573991977921147
GOCC_CCR4_NOT_COMPLEX	0.00102761	11	1.7873494051730912	0.0492386	0.404439	9660	9	12	2.473128074330479	0.00183614	0.0257545
GOBP_RESPONSE_TO_OXYGEN_RADICAL	0.00180606	17	1.5716719570675584	0.049314000407507774	0.4046247777246228	189874	10	25	1.3190016396429223	0.1993814192031157	0.5107191843367028
GOCC_GOLGI_ASSOCIATED_VESICLE_MEMBRANE	0.00303939	26	1.4283421992041443	0.049335437694696394	0.4046247777246228	71226	18	49	1.2113280364067653	0.20378926435984135	0.5109074371947608
GOBP_MAINTENANCE_OF_LENS_TRANSPARENCY	0.00115466	12	1.7352902214216142	0.049513	0.40536127587547016	242140	3	5	1.9785024594643834	0.16739010505941632	0.46674112116260563
GOBP_PLASMA_MEMBRANE_RAFT_ORGANIZATION	5.475505736674288e-4	7	2.13461	0.049558040160703865	0.40536127587547016	105458	3	8	1.2365640371652395	0.4565114281624282	0.7516417597578515
HP_ADENOCARCINOMA_OF_THE_INTESTINES	0.0027621	24	1.4508312024789698	0.0495757	0.40536127587547016	143562	12	37	1.0694607888996668	0.450967	0.7516417597578515
GOCC_U2_TYPE_SPLICEOSOMAL_COMPLEX	0.00533321	42	1.3149420239611245	0.0495839	0.40536127587547016	27032	36	85	1.3965899713866234	0.012301611334206819	0.10051384002511458
GOBP_NEGATIVE_REGULATION_OF_DEFENSE_RESPONSE_TO_VIRUS	0.00115504	12	1.7347179523182166	0.049611	0.40536127587547016	65083	9	25	1.1871	0.33613780743352506	0.6613620496906369
GOBP_TERTIARY_ALCOHOL_METABOLIC_PROCESS	0.00194278	18	1.5470177415052717	0.0498619	0.4071060954127017	331000	3	21	0.4710720141581865	0.9747802838176951	1
HP_ABNORMALITY_OF_RADIAL_EPIPHYSES	4.363208000735621e-4	6	2.2961011724604767	0.0499695	0.4076790463660582	138904	3	6	1.6487520495536527	0.2617257994267621	0.5853813861281774
GOBP_ALPHA_LINOLENIC_ACID_METABOLIC_PROCESS	3.2910133984011107e-4	5	2.536798900870794	0.0500442	0.4079833264286534	46707	2	10	0.6595008198214611	0.8557711405057423	0.9777680528581373
HP_PERIPHERAL_AXONAL_NEUROPATHY	0.011774768507605775	85	1.2053473987975125	0.0501826	0.40878416556740194	97470	58	137	1.3960236331987133	0.00185695	0.025935450130070703
GOBP_RIBONUCLEOPROTEIN_COMPLEX_DISASSEMBLY	3.294577440577798e-4	5	2.5340546162274524	0.0502313	0.40878416556740194	81314	3	7	1.4132160424745595	0.36032625548265007	0.6626941147875143
HP_HYPOPLASIA_OF_THE_OLFACTORY_BULB	0.00103131	11	1.7809425195767137	0.0502548	0.40878416556740194	101388	3	5	1.9785024594643834	0.16739010505941632	0.46674112116260563
HP_ABNORMAL_SUPERIOR_CEREBELLAR_PEDUNCLE_MORPHOLOGY	7.859768255636162e-4	9	1.9119584726293783	0.050574568983638324	0.4110179014008273	121806	5	11	1.4988654995942299	0.21747572249453717	0.5308178968383109
GOBP_RAC_PROTEIN_SIGNAL_TRANSDUCTION	0.00447125	36	1.3443727754086203	0.050604789290549235	0.4110179014008273	67075	21	38	1.8223	0.00118329	0.018544956432465492
GOMF_EXONUCLEASE_ACTIVITY	0.00461655	37	1.338226024043824	0.0507179	0.4113837759216336	35623	31	76	1.3450345667411379	0.033549821529886725	0.18706284650850177
HP_GASTROSTOMY_TUBE_FEEDING_IN_INFANCY	0.013463121325306356	96	1.1906144810382624	0.0507253	0.4113837759216336	88136	57	119	1.5794767533539193	4.0894773184696476e-5	0.00136
GOBP_RNA_PHOSPHODIESTER_BOND_HYDROLYSIS	0.00950911	70	1.2291476185658075	0.050894	0.41228471254203053	128188	46	134	1.1319790190965378	0.17894976225254844	0.4819713596668638
HP_POLYCYSTIC_LIVER_DISEASE	5.509988780847966e-4	7	2.1212556514030214	0.0509119	0.41228471254203053	46241	3	8	1.2365640371652395	0.4565114281624282	0.7516417597578515
GOBP_CYTOSKELETON_DEPENDENT_INTRACELLULAR_TRANSPORT	0.014850027659945836	105	1.1806134414213902	0.0510338	0.41284055062587643	66362	75	186	1.3296387496400426	0.00226696	0.0305283
HP_CUPPED_EAR	0.00845823	63	1.243675122133761	0.051077084337000755	0.41284055062587643	141026	29	51	1.8750513504727817	7.308688541507458e-5	0.00217823
GOMF_U6_SNRNA_BINDING	3.310910080848806e-4	5	2.5215541853902246	0.0510941	0.41284055062587643	355	4	10	1.3190016396429223	0.3590865189946717	0.6626941147875143
GOBP_NEGATIVE_REGULATION_OF_CELL_GROWTH_INVOLVED_IN_CARDIAC_MUSCLE_CELL_DEVELOPMENT	5.521654466177009e-4	7	2.1167740415733403	0.051375198775298836	0.41480434362765334	33582	4	9	1.4655573773810247	0.2777937206229959	0.5932219078406701
GOBP_GLUTAMINE_TRANSPORT	6.689349740208711e-4	8	1.996879097920693	0.0514468	0.4150751907881547	70646	3	9	1.0991680330357685	0.5458702819321434	0.8103365589705797
GOMF_MISFOLDED_PROTEIN_BINDING	0.00116283	12	1.723107644911126	0.0516434	0.41618892043849764	6712	10	23	1.4336974343944806	0.1271532975583336	0.4097058786823193
GOBP_RIBONUCLEOSIDE_MONOPHOSPHATE_BIOSYNTHETIC_PROCESS	0.00222323	20	1.5020747082743493	0.0516611	0.41618892043849764	33782	15	33	1.4988654995942299	0.047671739047518535	0.23628625774692172
GOBP_NECROTIC_CELL_DEATH	0.0037627	31	1.375649881913592	0.0517769	0.4168133214768878	48402	17	53	1.0576899940532865	0.44156894506619415	0.7444565769369468
GOBP_REGULATION_OF_CHROMATIN_ASSEMBLY_OR_DISASSEMBLY	0.00249901	22	1.4699423679659958	0.0518925	0.4174363914968724	33463	15	33	1.4988654995942299	0.047671739047518535	0.23628625774692172
GOMF_EXTRACELLULAR_MATRIX_BINDING	0.00623493	48	1.28545	0.05198	0.4178320206816977	180922	17	54	1.0381031423115592	0.4776004767491442	0.7647424851142404
GOCC_NONHOMOLOGOUS_END_JOINING_COMPLEX	4.410640057746089e-4	6	2.271408882840815	0.0521103	0.41857100794485647	35222	5	8	2.060940061942066	0.0604994	0.2696884426048936
GOBP_APOPTOTIC_PROCESS_INVOLVED_IN_HEART_MORPHOGENESIS	0.00116512	12	1.7197160426240214	0.0522529	0.41940756985523103	58183	3	7	1.4132160424745595	0.36032625548265007	0.6626941147875143
GOCC_SMN_COMPLEX	5.545210504250243e-4	7	2.1077819916092286	0.0523187	0.41962668785057355	138692	3	8	1.2365640371652395	0.4565114281624282	0.7516417597578515
HP_LEUKEMIA	0.0131825	94	1.19063	0.052634536322748504	0.42115917104749656	112766	58	145	1.3190016396429223	0.00808112	0.0775958
GOMF_MODIFICATION_DEPENDENT_PROTEIN_BINDING	0.015027419604464961	106	1.1777880374744452	0.0526602	0.42115917104749656	74838	70	156	1.4796492752404575	8.420586375756933e-5	0.00242994
GOBP_POSITIVE_REGULATION_OF_MRNA_METABOLIC_PROCESS	0.00937847	69	1.2284646856608425	0.0526722	0.42115917104749656	74629	55	113	1.6049798712469188	3.150188455836034e-5	0.00109434
HP_FETAL_DISTRESS	0.00306108	26	1.418223117555627	0.0527258	0.42115917104749656	70180	16	39	1.3528221945055612	0.10211336092648415	0.3573991977921147
GOBP_OVULATION	0.00419932	34	1.3519019149844873	0.0527298	0.42115917104749656	125242	12	23	1.7204369212733768	0.023292092927520214	0.15426238594619945
GOBP_NUCLEOSIDE_TRIPHOSPHATE_BIOSYNTHETIC_PROCESS	0.00434382	35	1.345370461684773	0.052792	0.42115917104749656	53726	24	75	1.0552013117143377	0.41846308685421985	0.7332683295431052
GOCC_AZUROPHIL_GRANULE	0.00907847	67	1.2322755119175701	0.0528127	0.42115917104749656	97109	47	139	1.114983400417578	0.2091593619419021	0.5197062232488082
GOCC_SMALL_SUBUNIT_PROCESSOME	0.00182317	17	1.5569212424777354	0.0528435	0.42115917104749656	48201	14	34	1.3577958055147727	0.11831661476307165	0.39491971659595637
GOBP_PURINE_DEOXYRIBONUCLEOSIDE_MONOPHOSPHATE_METABOLIC_PROCESS	4.4269080210339475e-4	6	2.2630619291335776	0.0528573	0.42115917104749656	42459	3	8	1.2365640371652395	0.4565114281624282	0.7516417597578515
GOBP_ESTABLISHMENT_OF_SISTER_CHROMATID_COHESION	7.930674653477991e-4	9	1.8948640772543441	0.0528994	0.4211876041889176	113879	5	8	2.060940061942066	0.0604994	0.2696884426048936
GOCC_ACTOMYOSIN	0.00653946	50	1.2766553158246807	0.0529562	0.4213319758166651	75743	27	74	1.2031433875121251	0.15194587438485274	0.44987063709930764
GOBP_REGULATION_OF_CYTOPLASMIC_TRANSLATION	0.00250596	22	1.4658654179043074	0.053126596280690164	0.4218006058014044	29028	15	26	1.9024062110234454	0.00339744	0.0409947
GOBP_UDP_N_ACETYLGLUCOSAMINE_TRANSMEMBRANE_TRANSPORT	3.349062692803257e-4	5	2.492828572530231	0.0531433	0.4218006058014044	48817	3	5	1.9785024594643834	0.16739010505941632	0.46674112116260563
GOMF_UDP_N_ACETYLGLUCOSAMINE_TRANSMEMBRANE_TRANSPORTER_ACTIVITY	3.349062692803257e-4	5	2.492828572530231	0.0531433	0.4218006058014044	48817	3	5	1.9785024594643834	0.16739010505941632	0.46674112116260563
GOCC_INTRACILIARY_TRANSPORT_PARTICLE_B	7.93878650878558e-4	9	1.8929279043637866	0.0531698	0.4218006058014044	2859	9	18	1.6487520495536527	0.0633527	0.2757585885654328
GOBP_POSITIVE_REGULATION_OF_MAST_CELL_CHEMOTAXIS	7.942238217254693e-4	9	1.892105235098501	0.053285072304528946	0.42212395715642653	150280	2	6	1.0991680330357685	0.5868718996409482	0.8359419669193495
GOBP_POSITIVE_REGULATION_OF_BASEMENT_MEMBRANE_ASSEMBLY_INVOLVED_IN_EMBRYONIC_BODY_MORPHOGENESIS	4.4365448915231564e-4	6	2.258146204114816	0.053302774351236426	0.42212395715642653	63446	4	5	2.6380032792858445	0.0320103	0.18212943175521729
GOBP_UDP_N_ACETYLGLUCOSAMINE_METABOLIC_PROCESS	6.741251317159952e-4	8	1.9815049234110973	0.053326623850527666	0.42212395715642653	37962	5	12	1.3739600412947106	0.2849523057916916	0.5932219078406701
HP_ABNORMAL_CORTICAL_GYRATION	0.0417927	276	1.1026921599978707	0.0534748	0.4229899415946567	101947	163	366	1.468560568728117	5.004258563090502e-9	5.351612980999137e-7
HP_INTERCOSTAL_MUSCLE_WEAKNESS	0.00116993	12	1.7126432863585959	0.0535475	0.42325791754402764	313917	2	10	0.6595008198214611	0.8557711405057423	0.9777680528581373
HP_PROGRESSIVE_SPASTIC_QUADRIPLEGIA	7.958152159161105e-4	9	1.888321586307932	0.053818782515856256	0.42509433720706735	61483	5	12	1.3739600412947106	0.2849523057916916	0.5932219078406701
GOBP_NUCLEOTIDE_SUGAR_TRANSMEMBRANE_TRANSPORT	5.583689905172183e-4	7	2.093256437775007	0.0538832	0.42529492861404633	40138	5	11	1.4988654995942299	0.21747572249453717	0.5308178968383109
GOBP_GENE_SILENCING_BY_RNA	0.00863954	64	1.2369008713710838	0.053988886161377425	0.4258212366220571	153871	45	106	1.3998838156587616	0.00531407	0.0565168
GOBP_PROTEIN_K48_LINKED_DEUBIQUITINATION	0.00335243	28	1.3945798471248565	0.0541795	0.4268102518814527	189165	18	34	1.7457374642332792	0.00486523	0.0525994
GOBP_MRNA_METHYLATION	9.199514516999576e-4	10	1.8150173373579077	0.054192537482197656	0.4268102518814527	9281	8	16	1.6487520495536527	0.078574	0.308748
GOMF_MHC_PROTEIN_COMPLEX_BINDING	0.00182969	17	1.5513760330566275	0.054232929725547274	0.42682020017768374	502642	6	18	1.0991680330357685	0.4778365441467708	0.7647424851142404
GOBP_POLY_A_PLUS_MRNA_EXPORT_FROM_NUCLEUS	0.00117323	12	1.7078277043350634	0.054447432525428496	0.4281994188805869	25076	9	22	1.3489789496348068	0.19572370385902216	0.5107191843367028
GOBP_CYTOPLASMIC_SEQUESTERING_OF_TRANSCRIPTION_FACTOR	6.778001459795593e-4	8	1.970761256712215	0.054683919614530674	0.4297494201407065	1622	7	13	1.775579130288549	0.0657265	0.2796548570126764
HP_ALBUMINURIA	6.780799590329726e-4	8	1.9699480123190676	0.054788156847842884	0.4302586140361916	29200	5	15	1.0991680330357687	0.49571214941413444	0.7760086288474998
GOBP_NEGATIVE_REGULATION_OF_UBIQUITIN_DEPENDENT_PROTEIN_CATABOLIC_PROCESS	0.0032151	27	1.4022176457518467	0.0548341	0.43030943513197434	124450	20	45	1.4655573773810247	0.0315453	0.18212943175521729
GOBP_OMEGA_HYDROXYLASE_P450_PATHWAY	5.608491826183973e-4	7	2.0839996210698932	0.0549069	0.4305709421940275	69499	2	11	0.599546	0.8913562771704233	0.9913421816680629
GOBP_REGULATION_OF_MESENCHYMAL_STEM_CELL_DIFFERENTIATION	0.00156619	15	1.5991625784176493	0.0549627	0.4306989546281226	400764	4	8	1.6487520495536527	0.20001763434968778	0.5107191843367028
HP_MALIGNANT_GENITOURINARY_TRACT_TUMOR	0.00156663	15	1.598711557553576	0.055067163462880875	0.43120791030373623	100382	10	26	1.2682708073489637	0.24084338365692726	0.5551904601415131
GOBP_G1_TO_G0_TRANSITION	0.00156691	15	1.5984284964835929	0.055132835390399926	0.43141245942502326	244568	7	20	1.1541264346875568	0.40448551189853765	0.7178865651282796
HP_ABNORMALITY_OF_THE_SPLEEN	0.0461464	303	1.0963536275920358	0.0553266	0.43230779829057936	109424	181	514	1.1611833500747515	0.00886225	0.083358
GOBP_REGULATION_OF_CYSTEINE_TYPE_ENDOPEPTIDASE_ACTIVITY_INVOLVED_IN_APOPTOTIC_SIGNALING_PATHWAY	0.00143598	14	1.6278962493996147	0.0553378	0.43230779829057936	58702	9	17	1.7457374642332792	0.0429664	0.21809099554512973
GOCC_CORTICAL_ACTIN_CYTOSKELETON	0.00745435	56	1.2543658001267244	0.0553662	0.43230779829057936	113109	28	74	1.247704253716278	0.1014753987942878	0.3573991977921147
GOBP_PURINE_NUCLEOTIDE_SALVAGE	5.620600038239823e-4	7	2.0795101521227077	0.055411	0.4323486044675801	83090	4	10	1.3190016396429223	0.3590865189946717	0.6626941147875143
GOMF_O_METHYLTRANSFERASE_ACTIVITY	9.240468663539905e-4	10	1.8069731040279808	0.055481316501889366	0.43258770579171496	25590	7	20	1.1541264346875568	0.40448551189853765	0.7178865651282796
HP_VARIABLE_EXPRESSIVITY	0.023005051449735036	157	1.1395204682231221	0.0555405	0.43273964489954153	116040	95	258	1.2141972457953256	0.0143294	0.11140799375022105
HP_CUPPED_RIBS	0.00156934	15	1.5959505288598634	0.055711	0.43375876011113196	86737	7	22	1.0492058497159609	0.5193000860228193	0.7908034815491991
GOMF_RNA_POLYMERASE_II_CORE_PROMOTER_SEQUENCE_SPECIFIC_DNA_BINDING	0.00197263	18	1.523604321687303	0.0559338	0.4351826639490659	12116	12	20	1.9785024594643834	0.0056383	0.0589105
GOBP_DNA_INTEGRATION	8.026781246385738e-4	9	1.8721764114393333	0.0561602	0.43647868877794455	134494	3	8	1.2365640371652395	0.4565114281624282	0.7516417597578515
HP_HYPERMAGNESIURIA	4.497644216288542e-4	6	2.2274698763178638	0.0561804	0.43647868877794455	134294	3	6	1.6487520495536527	0.2617257994267621	0.5853813861281774
GOBP_REGULATION_OF_NIK_NF_KAPPAB_SIGNALING	0.00806149	60	1.2427431045046013	0.056229494782447986	0.4365489886739805	131742	30	92	1.0752730757958604	0.35331	0.6626941147875143
GOBP_MYELOID_CELL_APOPTOTIC_PROCESS	0.00336569	28	1.3890856308681487	0.0562747	0.4365894895057897	88035	14	29	1.5918985306035267	0.031931736075806905	0.18212943175521729
HP_PATENT_FORAMEN_OVALE	0.00851533	63	1.2353353553154263	0.0565351	0.43829768899992305	127481	39	78	1.6487520495536527	2.0978219615186422e-4	0.00498541
HP_EEG_WITH_GENERALIZED_SHARP_SLOW_WAVES	6.830699584855091e-4	8	1.9555570419932864	0.056668342640950775	0.4390186658575931	145710	6	11	1.7986385995130758	0.0819091	0.31338628044606337
GOBP_CELLULAR_RESPONSE_TO_STRESS	0.1508755214449434	948	1.0491443355532966	0.057177	0.4426449398795963	84397	674	1695	1.3112199190550582	0	0
GOBP_NEGATIVE_REGULATION_OF_ANOIKIS	0.00225208	20	1.4828305202172938	0.057249929063121874	0.4428951959010875	68026	6	16	1.2365640371652395	0.35096728419501744	0.6626941147875143
GOBP_REGULATION_OF_MITOTIC_CELL_CYCLE	0.0423597	279	1.0997580897247239	0.0573515	0.4433666737055236	88510	182	424	1.4154380802771922	1.9491881331212824e-8	1.7718120130072457e-6
GOCC_NUCLEOCYTOPLASMIC_TRANSPORT_COMPLEX	4.527770074229021e-4	6	2.2126492383524794	0.057633	0.4452272807928959	30947	5	10	1.6487520495536527	0.15585452306548253	0.44987063709930764
HP_ABNORMAL_ACTIVITY_OF_MITOCHONDRIAL_RESPIRATORY_CHAIN	0.0051081	40	1.3075126080383834	0.057801323445625385	0.44600954947731764	67606	32	83	1.2713268815835395	0.06706	0.2838533494537309
GOBP_INTRACELLULAR_ESTROGEN_RECEPTOR_SIGNALING_PATHWAY	0.00496205	39	1.3123476767699134	0.0578161	0.44600954947731764	238390	22	47	1.5435125570289514	0.0126298	0.10174708286091691
GOMF_NITRIC_OXIDE_SYNTHASE_REGULATOR_ACTIVITY	8.080670789555876e-4	9	1.8596909712854324	0.0580442	0.4472183966008941	546865	3	7	1.4132160424745595	0.36032625548265007	0.6626941147875143
HP_AUTOAMPUTATION_OF_DIGITS	8.080970346109409e-4	9	1.8596220336957454	0.0580548	0.4472183966008941	60632	4	10	1.3190016396429223	0.3590865189946717	0.6626941147875143
GOBP_NEGATIVE_REGULATION_OF_PROTEIN_MODIFICATION_BY_SMALL_PROTEIN_CONJUGATION_OR_REMOVAL	0.00868242	64	1.230793018267204	0.0581789	0.44785831374805085	115697	35	86	1.3420074821948336	0.025971170007695443	0.16772855088451266
GOBP_SUBSTANTIA_NIGRA_DEVELOPMENT	0.00253454	22	1.4493369483709748	0.0584203	0.4490540691516631	48032	12	39	1.014616645879171	0.5362460475504767	0.8074031012419625
GOBP_FATTY_ACID_CATABOLIC_PROCESS	0.00808288	60	1.2394550133891982	0.0584344	0.4490540691516631	87513	39	96	1.339611040262343	0.020173881532308702	0.1404377222456543
GOMF_SODIUM_ION_BINDING	5.692357449017825e-4	7	2.0532960105233182	0.058457717106285445	0.4490540691516631	5359	3	7	1.4132160424745595	0.36032625548265007	0.6626941147875143
HP_RETINAL_VASCULAR_TORTUOSITY	0.00225857	20	1.4785690570090328	0.058563299969410676	0.4495485405111412	52246	11	48	0.7556780227120908	0.9017544364051515	0.9954799506433957
GOBP_ASPARTATE_FAMILY_AMINO_ACID_BIOSYNTHETIC_PROCESS	0.00184954	17	1.5347302461465766	0.058620232669414074	0.4496691265527206	117797	10	20	1.6487520495536527	0.0513002	0.2453232575616132
HP_ABNORMAL_SCALP_MORPHOLOGY	0.036652433415170944	243	1.107003890176268	0.0586916	0.44972674130965073	129303	130	333	1.2873139125644135	3.8664079426231623e-4	0.00792759
HP_DRY_HAIR	0.0013181	13	1.6467960479404256	0.0587122	0.44972674130965073	151856	6	13	1.5219249688187564	0.17210734481725565	0.4701162334715299
HP_EXTRA_AXIAL_CEREBROSPINAL_FLUID_ACCUMULATION	3.449298400477308e-4	5	2.420387627425834	0.0587514	0.44972674130965073	45594	3	6	1.6487520495536527	0.2617257994267621	0.5853813861281774
GOMF_TRANSLATION_REGULATOR_ACTIVITY_NUCLEIC_ACID_BINDING	0.00659274	50	1.266337511106106	0.058948781254922644	0.45085990571940937	26027	39	97	1.3258006171668548	0.024079616812295424	0.1584200604273332
GOBP_NUCLEOSIDE_DIPHOSPHATE_CATABOLIC_PROCESS	8.107133887819073e-4	9	1.853620615769749	0.058984017757069074	0.45085990571940937	20455	7	13	1.775579130288549	0.0657265	0.2796548570126764
HP_ADIPOSE_TISSUE_LOSS	0.00295771	25	1.4113333101058787	0.0590235	0.45085990571940937	106435	13	28	1.530984046014106	0.0530921	0.24983976655454732
HP_FOOD_ALLERGY	6.897606221896912e-4	8	1.9365881793162805	0.0592528	0.4522948582820535	67820	4	9	1.4655573773810247	0.2777937206229959	0.5932219078406701
HP_ABNORMAL_TONGUE_PHYSIOLOGY	0.00410177	33	1.3433461160074869	0.0593849	0.4529860623578463	193056	17	37	1.5150694509411946	0.032478	0.18422776747949915
HP_COARSE_FACIAL_FEATURES	0.0194707	134	1.1491264790831455	0.059512778779150066	0.45364457786370993	132391	76	200	1.2530515576607761	0.011896	0.0981677
HP_CHOLECYSTITIS	9.372239506576736e-4	10	1.781567610592227	0.0597639	0.4545645808369861	54386	6	17	1.1638249761555195	0.4148132427208171	0.7283938911137593
GOMF_OXIDOREDUCTASE_ACTIVITY_ACTING_ON_THE_CH_NH_GROUP_OF_DONORS_NAD_OR_NADP_AS_ACCEPTOR	0.00145336	14	1.6084247785933659	0.0597813	0.4545645808369861	44022	10	17	1.9397082935925327	0.013715831084588403	0.10741496570840384
GOMF_ATP_DEPENDENT_ACTIVITY	0.0432126	284	1.0973719919306175	0.059824744081740766	0.4545645808369861	58444	202	501	1.3295325908576363	9.167886195760033e-7	5.208505344966169e-5
HP_TRUE_HERMAPHRODITISM	0.00185487	17	1.530316457264503	0.0598401	0.4545645808369861	152292	10	21	1.5702400471939548	0.0720358	0.2934011457397308
GOBP_REGULATION_OF_VACUOLE_ORGANIZATION	0.0041048	33	1.3423551977015538	0.0598418	0.4545645808369861	102389	20	44	1.4988654995942299	0.0242958	0.1586936657765556
GOBP_MEIOSIS_I_CELL_CYCLE_PROCESS	0.00839819	62	1.2326836005998731	0.0599415	0.4550045007102416	50041	43	126	1.125338700489001	0.20101673576108037	0.5109074371947608
HP_EPISODIC_TACHYPNEA	0.00268329	23	1.4312174474189623	0.0601927	0.45640138952596954	57008	17	40	1.4014392421206048	0.0690822	0.29004969618981663
GOBP_NEGATIVE_REGULATION_OF_RECEPTOR_SIGNALING_PATHWAY_VIA_JAK_STAT	0.00185655	17	1.5289342727688642	0.060227088819475805	0.45640138952596954	36568	10	21	1.5702400471939548	0.0720358	0.2934011457397308
GOBP_SULFUR_AMINO_ACID_BIOSYNTHETIC_PROCESS	0.00119367	12	1.6785815523756904	0.060251	0.45640138952596954	96915	7	16	1.4426580433594463	0.18298467099254467	0.4877802520006542
GOBP_PROTEIN_QUALITY_CONTROL_FOR_MISFOLDED_OR_INCOMPLETELY_SYNTHESIZED_PROTEINS	0.00145542	14	1.6061428095462535	0.0603246	0.45664188503495573	39349	10	25	1.3190016396429223	0.1993814192031157	0.5107191843367028
HP_DECREASED_SPECIFIC_ANTIBODY_RESPONSE_TO_VACCINATION	0.0015888	15	1.576407416361102	0.060484902864100354	0.4575376702091586	95764	9	19	1.5619756258929343	0.088927	0.33162914095606444
HP_HYPOPLASIA_OF_THE_CORPUS_CALLOSUM	0.050437	329	1.0891623988038546	0.0607307	0.45907838736375334	96796	213	450	1.5608186069107912	1.3655743202889425e-14	6.770765766232629e-12
HP_ADVANCED_OSSIFICATION_OF_CARPAL_BONES	3.4854017732814576e-4	5	2.395316154313787	0.0608509	0.4596689264794779	48874	3	6	1.6487520495536527	0.2617257994267621	0.5853813861281774
GOBP_TELOMERE_MAINTENANCE_VIA_RECOMBINATION	0.00106772	11	1.7202048712589344	0.0610241	0.4606577848604395	52481	6	13	1.5219249688187564	0.17210734481725565	0.4701162334715299
GOBP_MISMATCH_REPAIR	0.00145846	14	1.6028026720094035	0.0611287	0.46112866631024085	9792	12	28	1.4132160424745595	0.10982171750986858	0.3758473128285816
GOBP_UMP_CATABOLIC_PROCESS	5.756067681471384e-4	7	2.030569389961246	0.0612476	0.4614040423039211	50523	3	5	1.9785024594643834	0.16739010505941632	0.46674112116260563
HP_DISTAL_SENSORY_IMPAIRMENT_OF_ALL_MODALITIES	9.416519411671624e-4	10	1.7731900305896446	0.0612498	0.4614040423039211	87013	6	10	1.9785024594643834	0.049740529950622614	0.23943940895913127
HP_ABNORMAL_URINE_CARBOHYDRATE_LEVEL	0.0028297	24	1.4161759190116616	0.0613496	0.4615635680458783	89045	16	31	1.7019375995392545	0.0106006	0.0943161
HP_ABNORMAL_CEREBRAL_CORTEX_MORPHOLOGY	0.0699358	450	1.074382068855151	0.0613772	0.4615635680458783	120613	271	650	1.3748055551662766	2.6621749249500226e-10	4.148429154479264e-8
GOMF_PROTEIN_METHYLTRANSFERASE_ACTIVITY	0.00721035	54	1.2504980949102291	0.061397940707239584	0.4615635680458783	47593	36	86	1.380350553114686	0.015100670833077201	0.11624426072491609
GOCC_ENDOPLASMIC_RETICULUM_TUBULAR_NETWORK	0.00213505	19	1.485904346896233	0.061510673351562684	0.46209257914521057	19081	14	23	2.007176408152273	0.00232555	0.0309355
GOBP_POSITIVE_REGULATION_OF_DNA_TEMPLATED_TRANSCRIPTION_INITIATION	0.00397235	32	1.3450785155585459	0.0616791	0.46247625271757625	239116	19	41	1.5281116556838732	0.022208708250838205	0.15099610220613313
HP_MELENA	0.00159353	15	1.5717249440769425	0.061687000851118334	0.46247625271757625	144087	9	19	1.5619756258929343	0.088927	0.33162914095606444
GOBP_PROTEIN_K48_LINKED_UBIQUITINATION	0.00602168	46	1.275516447103168	0.061688939100116746	0.46247625271757625	44876	37	63	1.936629391539211	2.6975936294748593e-6	1.3686209911772915e-4
GOMF_PHOSPHATIDYLINOSITOL_3_5_BISPHOSPHATE_3_PHOSPHATASE_ACTIVITY	0.00119924	12	1.670785607137308	0.061900729483327144	0.46317366538938526	145300	5	11	1.4988654995942299	0.21747572249453717	0.5308178968383109
GOBP_REGULATION_OF_MIRNA_METABOLIC_PROCESS	6.964832839802735e-4	8	1.9178956598306995	0.061923108958130246	0.46317366538938526	324	8	10	2.6380032792858445	0.00171555	0.0246442
HP_PSEUDOBULBAR_PARALYSIS	0.00119933	12	1.6706675263272732	0.0619261	0.46317366538938526	47678	8	19	1.388422778571497	0.19048386914296112	0.5028552866920184
GOMF_PROTEIN_CARBOXYL_O_METHYLTRANSFERASE_ACTIVITY	4.6147435963057724e-4	6	2.170947702099412	0.0619518	0.46317366538938526	26770	4	5	2.6380032792858445	0.0320103	0.18212943175521729
GOMF_HEAT_SHOCK_PROTEIN_BINDING	0.00887148	65	1.2233845233570135	0.062078809263078294	0.4637055226331712	87892	45	112	1.3248900398198995	0.016523789353709906	0.12243776947965866
GOBP_NCRNA_3_END_PROCESSING	0.0021379	19	1.4839252562313392	0.062134057803400755	0.4637055226331712	255547	11	46	0.7885335889169643	0.8674029057853129	0.9863403981522534
HP_HORIZONTAL_EYEBROW	0.00383119	31	1.351058096851373	0.0621505	0.4637055226331712	123393	15	27	1.8319467217262808	0.00551962	0.058172
GOBP_INTRACILIARY_TRANSPORT_INVOLVED_IN_CILIUM_ASSEMBLY	3.5094786312716284e-4	5	2.378883033343884	0.0622744	0.4637388931719185	5050	5	7	2.3553600707909323	0.030151325196940748	0.17952546683855333
HP_ABNORMAL_CIRCULATING_MONOCARBOXYLIC_ACID_COCENTRATION	0.00133093	13	1.6309196592098376	0.0622826	0.4637388931719185	44504	9	14	2.1198240637118393	0.0089334	0.083358
GOBP_PROTEIN_LOCALIZATION_TO_CELL_CORTEX	8.198352262421448e-4	9	1.8329964398027079	0.0622982	0.4637388931719185	124213	4	11	1.199092399675384	0.4400069741376059	0.7440080722202768
GOBP_NEGATIVE_REGULATION_OF_TELOMERE_CAPPING	5.780195600237726e-4	7	2.0220933077178715	0.062325	0.4637388931719185	45812	3	8	1.2365640371652395	0.4565114281624282	0.7516417597578515
GOBP_REGULATION_OF_RESPONSE_TO_DNA_DAMAGE_STIMULUS	0.022173788481380803	151	1.1370583028719876	0.062382513868930234	0.46381528886298473	68056	108	236	1.5090272995914789	3.687615182101922e-7	2.311753241745274e-5
GOBP_RNA_PHOSPHODIESTER_BOND_HYDROLYSIS_ENDONUCLEOLYTIC	0.00543638	42	1.2899874283006687	0.0624203	0.46381528886298473	191083	22	70	1.0363584311480103	0.4650546173847824	0.759063
GOBP_RIG_I_SIGNALING_PATHWAY	0.00173248	16	1.5420483169843722	0.062876	0.46598053877168477	67143	10	25	1.3190016396429223	0.1993814192031157	0.5107191843367028
GOBP_PYRIMIDINE_RIBONUCLEOSIDE_MONOPHOSPHATE_METABOLIC_PROCESS	0.00120252	12	1.6662300512133903	0.0628857	0.46598053877168477	39405	6	15	1.3190016396429223	0.28797380424409025	0.5932219078406701
GOMF_LAMIN_BINDING	0.00200442	18	1.499440234628177	0.0629458	0.46598053877168477	213914	6	15	1.3190016396429223	0.28797380424409025	0.5932219078406701
GOBP_REGULATION_OF_HYDROGEN_PEROXIDE_MEDIATED_PROGRAMMED_CELL_DEATH	0.00133341	13	1.6278885907855294	0.0629885	0.46598053877168477	167193	5	10	1.6487520495536527	0.15585452306548253	0.44987063709930764
GOMF_ACYLTRANSFERASE_ACTIVITY	0.015784462330603915	110	1.1636130387781327	0.0629911	0.46598053877168477	89783	76	226	1.1088951837705985	0.15531263615506563	0.44987063709930764
GOBP_COLLAGEN_ACTIVATED_TYROSINE_KINASE_RECEPTOR_SIGNALING_PATHWAY	0.001733	16	1.541580947099136	0.0630064	0.46598053877168477	305063	9	11	2.6979578992696136	6.292703890860007e-4	0.011532709442060678
HP_INCREASED_ENDOMYSIAL_CONNECTIVE_TISSUE	0.00214224	19	1.480917419600963	0.063093	0.46598053877168477	287921	5	12	1.3739600412947106	0.2849523057916916	0.5932219078406701
HP_INCREASED_LEVEL_OF_L_FUCOSE_IN_URINE	0.00159907	15	1.5662772571001216	0.063115	0.46598053877168477	97687	9	14	2.1198240637118393	0.0089334	0.083358
GOMF_2_IRON_2_SULFUR_CLUSTER_BINDING	0.0017335	16	1.541134741606517	0.0631311	0.46598053877168477	228913	9	21	1.4132160424745595	0.15547004799036102	0.44987063709930764
HP_CHOREA	0.028013473970719027	188	1.1205637443908447	0.0631494	0.46598053877168477	136079	111	256	1.4297771679723084	6.208230075355203e-6	2.708774946478982e-4
GOMF_ESTROGEN_16_ALPHA_HYDROXYLASE_ACTIVITY	3.524660702052932e-4	5	2.368636268152661	0.0631816	0.46598053877168477	60726	1	8	0.4121880123884132	0.944502	1
GOBP_CYTOPLASMIC_SEQUESTERING_OF_NF_KAPPAB	3.52751329741498e-4	5	2.3667208222667835	0.0633529	0.4669281050205425	200	5	7	2.3553600707909323	0.030151325196940748	0.17952546683855333
GOBP_EMBRYONIC_BODY_MORPHOGENESIS	0.00146696	14	1.5935145217831468	0.0634208	0.46711247472802686	194393	7	10	2.3082528693751136	0.011274523086586163	0.0966923
HP_PROMINENT_NASAL_BRIDGE	0.021092491444681002	144	1.1399355490026997	0.0634697	0.4671571849945754	77359	93	197	1.556689752370454	4.236582540340095e-7	2.6108837485892516e-5
HP_ABNORMALITY_OF_EXOCRINE_PANCREAS_PHYSIOLOGY	0.0044195	35	1.3223320186756469	0.063604	0.4677019187491975	72194	17	58	0.9665098221521412	0.6156507314402354	0.8581624489258171
GOMF_CYCLIN_DEPENDENT_PROTEIN_SERINE_THREONINE_KINASE_REGULATOR_ACTIVITY	0.00340962	28	1.3711912402739914	0.0636294	0.4677019187491975	55011	20	47	1.4031932336626831	0.0506795	0.24352962305308343
HP_DILATED_THIRD_VENTRICLE	5.810433791885779e-4	7	2.011570092557171	0.0636915	0.46784316336548887	67180	5	9	1.8319467217262808	0.10279752650805252	0.3573991977921147
GOBP_PROTEIN_LOCALIZATION_TO_MITOCHONDRION	0.00783219	58	1.2364891664253972	0.0638904	0.468764	61375	45	113	1.3131653492020245	0.019557013390757882	0.1374535451458679
GOBP_CELL_CELL_ADHESION_MEDIATED_BY_INTEGRIN	0.002284	20	1.4621113209204892	0.063909540518897745	0.468764	147862	7	15	1.538835246250076	0.1373049838303304	0.4214188980363658
GOBP_NEGATIVE_REGULATION_OF_SEQUESTERING_OF_TRIGLYCERIDE	4.6542782532685664e-4	6	2.1525071044350175	0.0639765	0.468764	43846	4	6	2.198336066071537	0.0730544	0.2934011457397308
GOBP_NEGATIVE_REGULATION_OF_B_CELL_PROLIFERATION	0.00107699	11	1.7054013731042297	0.0639887	0.468764	195054	5	14	1.1776800353954662	0.4264660343574527	0.7362518327059537
GOBP_HISTONE_H2A_MONOUBIQUITINATION	0.00120671	12	1.6604472231052674	0.0641588	0.4696937268418666	18408	7	14	1.6487520495536527	0.0979754	0.35434882659211764
GOBP_POSITIVE_REGULATION_OF_ADIPOSE_TISSUE_DEVELOPMENT	4.659986848044406e-4	6	2.149870232011978	0.064272	0.4702071821216722	505316	2	5	1.3190016396429223	0.47848986623622025	0.7647424851142404
GOBP_UBIQUITIN_DEPENDENT_PROTEIN_CATABOLIC_PROCESS_VIA_THE_MULTIVESICULAR_BODY_SORTING_PATHWAY	0.0018739	17	1.5147761855407482	0.0643332	0.4703391657550262	73752	12	32	1.2365640371652395	0.24079225525572956	0.5551904601415131
GOBP_PROTEIN_NEDDYLATION	0.00160393	15	1.5615386814605616	0.0643834	0.47036400448578025	95286	10	16	2.060940061942066	0.00773106	0.0752278
GOBP_DENDRITIC_TRANSPORT	7.026139811724546e-4	8	1.901160955068634	0.0644228	0.47036400448578025	51638	5	11	1.4988654995942299	0.21747572249453717	0.5308178968383109
GOCC_AP_TYPE_MEMBRANE_COAT_ADAPTOR_COMPLEX	0.0017391	16	1.536174013933013	0.0645336	0.47085820556372576	67991	10	28	1.1776800353954662	0.33122225393840043	0.6566652755289116
GOMF_LARGE_RIBOSOMAL_SUBUNIT_RRNA_BINDING	3.549932382205488e-4	5	2.3517741390409763	0.0647082	0.4716951867612569	373821	2	5	1.3190016396429223	0.47848986623622025	0.7647424851142404
GOBP_PROTEIN_TARGETING_TO_PEROXISOME	0.00160531	15	1.5601929947088808	0.0647481	0.4716951867612569	37383	9	17	1.7457374642332792	0.0429664	0.21809099554512973
HP_ABNORMALITY_OF_THE_INNER_EAR	0.00859426	63	1.223989004748204	0.0647781	0.4716951867612569	290579	26	72	1.1907653691220825	0.17265438083352969	0.4714177687439654
GOBP_CELLULAR_RESPONSE_TO_DEXAMETHASONE_STIMULUS	0.00284805	24	1.4070474991201949	0.0648605	0.4719802171977747	133093	11	24	1.5113560454241817	0.0793433	0.3091601539455827
HP_HEPATIC_FIBROSIS	0.010114921900025551	73	1.2050526253513734	0.0650472	0.47272393417682607	77634	48	123	1.2868308679443143	0.0241287	0.15864755882240583
GOBP_REGULATION_OF_RIG_I_SIGNALING_PATHWAY	0.00147287	14	1.587113692170918	0.0650494	0.47272393417682607	76692	8	19	1.388422778571497	0.19048386914296112	0.5028552866920184
GOBP_ANTIGEN_PROCESSING_AND_PRESENTATION_OF_EXOGENOUS_PEPTIDE_ANTIGEN	0.00174163	16	1.5339428712499688	0.0651743	0.47289799855141074	542760	5	19	0.8677642366071857	0.7282001126802149	0.9182920780621093
GOBP_HINDBRAIN_RADIAL_GLIA_GUIDED_CELL_MIGRATION	0.00174164	16	1.5339398731369127	0.0651751	0.47289799855141074	131964	3	8	1.2365640371652395	0.4565114281624282	0.7516417597578515
GOBP_POSITIVE_REGULATION_OF_ER_ASSOCIATED_UBIQUITIN_DEPENDENT_PROTEIN_CATABOLIC_PROCESS	5.843432669498775e-4	7	2.0002104074117013	0.0652034	0.47289799855141074	33807	2	7	0.942144	0.6774901573042679	0.8880300265704186
GOCC_MYELIN_SHEATH_ABAXONAL_REGION	9.535494424200177e-4	10	1.7510658179668046	0.0653599	0.47341966185431134	85393	3	5	1.9785024594643834	0.16739010505941632	0.46674112116260563
GOBP_NEUROFILAMENT_CYTOSKELETON_ORGANIZATION	7.049147797466885e-4	8	1.894955682402365	0.0653768	0.47341966185431134	195830	6	8	2.473128074330479	0.011942471302224256	0.0981677
GOBP_REGULATION_OF_NUCLEAR_DIVISION	0.012415120339936858	88	1.1835249711698823	0.0654055	0.47341966185431134	113262	54	135	1.3190016396429223	0.010315355538024207	0.0926853
HP_ABNORMAL_LATERAL_VENTRICLE_MORPHOLOGY	0.012569563188808829	89	1.1822668379647148	0.0654646	0.4735331186321711	109726	48	98	1.6151040485423536	8.023500356102442e-5	0.0023527
GOCC_INO80_TYPE_COMPLEX	0.00108198	11	1.6975399476146202	0.0656222	0.47421152968565283	24412	10	24	1.3739600412947106	0.16130329878380056	0.4626601060041274
HP_ABNORMALITY_OF_VENOUS_PHYSIOLOGY	5.852991246797855e-4	7	1.9969438442156384	0.0656453	0.47421152968565283	817	5	8	2.060940061942066	0.0604994	0.2696884426048936
GOBP_MRNA_3_END_PROCESSING	0.00356595	29	1.357901448466008	0.0659147	0.4753113227806064	26880	26	56	1.530984046014106	0.00801891	0.0770663
HP_MACULE	0.0223835	152	1.1338670466033243	0.0659219	0.4753113227806064	80076	103	231	1.4703156805543396	2.9683652167378227e-6	1.4692199330919455e-4
HP_SPONTANEOUS_PAIN_SENSATION	7.062481468150824e-4	8	1.8913780850460031	0.0659337	0.4753113227806064	622422	3	5	1.9785024594643834	0.16739010505941632	0.46674112116260563
GOMF_CALCIUM_CHANNEL_INHIBITOR_ACTIVITY	7.0633937540184e-4	8	1.8911338005621814	0.0659719	0.4753113227806064	85989	5	12	1.3739600412947106	0.2849523057916916	0.5932219078406701
GOBP_ORGAN_OR_TISSUE_SPECIFIC_IMMUNE_RESPONSE	0.00108335	11	1.6953861111770134	0.0660771	0.4757551202766435	5472	9	33	0.8993192997565379	0.7099280667698789	0.9080148990863175
HP_RHIZOMELIC_ARM_SHORTENING	3.573130994845529e-4	5	2.3365052061786824	0.0661276	0.4758044844856764	520	4	7	1.884288056632746	0.13025852468557786	0.4097058786823193
HP_CEREBRAL_VISUAL_IMPAIRMENT	0.0212892	145	1.137245959036245	0.0662443	0.47608023243483133	131982	81	191	1.3984179687313705	2.522163856389925e-4	0.00573162
HP_MELANOMA	0.00635426	48	1.26131	0.0662532	0.47608023243483133	68173	26	70	1.2247872368112849	0.13354154779635852	0.415006
GOBP_NUCLEAR_TRANSCRIBED_MRNA_POLY_A_TAIL_SHORTENING	0.00271474	23	1.414637279806764	0.066381	0.47668451375181714	166665	16	26	2.029233291758342	9.621167252986673e-4	0.015877109288287238
HP_ABNORMAL_DUODENUM_MORPHOLOGY	0.010129111008912929	73	1.2033645578693322	0.0664955	0.47700788026614005	131964	40	79	1.6696223286619267	1.2331973617651926e-4	0.00324921
HP_PROTEIN_LOSING_ENTEROPATHY	0.00134552	13	1.6132397799380478	0.0665135	0.47700788026614005	67897	7	14	1.6487520495536527	0.0979754	0.35434882659211764
GOCC_MKS_COMPLEX	8.312755633456886e-4	9	1.8077700310092883	0.0666189	0.47744972069464103	142743	6	13	1.5219249688187564	0.17210734481725565	0.4701162334715299
GOBP_DNA_MODIFICATION	0.00906621	66	1.2155243909415319	0.0666984	0.4777062318043567	70459	38	109	1.1495885850098861	0.17594174644288452	0.4758596935616506
GOBP_RESPONSE_TO_INTERLEUKIN_3	4.7091958200656006e-4	6	2.127405057884901	0.0668527	0.4783776867556755	770	4	6	2.198336066071537	0.0730544	0.2934011457397308
HP_DARK_URINE	3.585314096039764e-4	5	2.3285656286116367	0.0668799	0.4783776867556755	18892	3	6	1.6487520495536527	0.2617257994267621	0.5853813861281774
GOMF_EXORIBONUCLEASE_ACTIVITY_PRODUCING_5_PHOSPHOMONOESTERS	0.00271745	23	1.4132291947475792	0.066933	0.4784438906712795	49932	19	36	1.7403493856399668	0.00403097	0.046214
GOBP_PRODUCTION_OF_SIRNA_INVOLVED_IN_RNA_INTERFERENCE	7.092430315400579e-4	8	1.883391458340968	0.0671951	0.4800027718216131	36099	5	8	2.060940061942066	0.0604994	0.2696884426048936
GOBP_PLATELET_DERIVED_GROWTH_FACTOR_RECEPTOR_ALPHA_SIGNALING_PATHWAY	7.096967916376247e-4	8	1.8821872710007366	0.0673875	0.4810621876406913	645118	1	5	0.6595008198214611	0.8358464432148212	0.9728353609248047
GOBP_PYRIMIDINE_CONTAINING_COMPOUND_CATABOLIC_PROCESS	0.00230005	20	1.4519076033535308	0.0674531	0.481215	44249	14	40	1.1541264346875568	0.3125960224913191	0.6320291776339776
HP_ABNORMALITY_OF_BONE_MARROW_CELL_MORPHOLOGY	0.015995791309396868	111	1.158678467537979	0.0675161	0.4812355425165986	94015	76	177	1.4158774662833629	2.433404974484521e-4	0.00558812
HP_ABNORMALITY_OF_CARTILAGE_OF_EXTERNAL_EAR	0.00272042	23	1.4116829346652524	0.0675442	0.4812355425165986	326699	9	13	2.2828874532281347	0.00435983	0.0489774
GOBP_REGULATION_OF_PATTERN_RECOGNITION_RECEPTOR_SIGNALING_PATHWAY	0.00741274	55	1.2388812154185487	0.0676259	0.4815037040983884	144909	29	91	1.0508529546605698	0.41269838342607024	0.7283938911137593
GOBP_BRONCHIOLE_DEVELOPMENT	8.343531665280601e-4	9	1.8011018729395087	0.0678125	0.48209044458226846	127991	3	5	1.9785024594643834	0.16739010505941632	0.46674112116260563
GOCC_CILIARY_BASAL_BODY	0.0122876	87	1.182220197599859	0.0678517	0.48209044458226846	100798	61	153	1.314691176768272	0.00731116	0.0719117
GOBP_BRAIN_MORPHOGENESIS	0.00430103	34	1.3199326171162016	0.0678765	0.48209044458226846	228670	13	31	1.3828242996256443	0.11447097651426552	0.3869381505477559
GOBP_REGULATION_OF_PROTEIN_AUTOUBIQUITINATION	8.345393681584945e-4	9	1.8007	0.0678851	0.48209044458226846	293166	4	6	2.198336066071537	0.0730544	0.2934011457397308
GOBP_RNA_POLYADENYLATION	0.00244204	21	1.4358578658560597	0.0680364	0.4826108048930075	29642	19	42	1.4917280448342571	0.029273766756293895	0.17899004920272074
GOBP_REGULATION_OF_EARLY_ENDOSOME_TO_LATE_ENDOSOME_TRANSPORT	0.00148351	14	1.5757345908053437	0.0680469	0.4826108048930075	115723	8	16	1.6487520495536527	0.078574	0.308748
GOBP_POSITIVE_REGULATION_OF_RESPONSE_TO_DNA_DAMAGE_STIMULUS	0.0119829	85	1.1844123025926567	0.0681239	0.48284299844101825	81547	53	128	1.3653727910366187	0.00493416	0.0532362
GOBP_SECONDARY_METABOLIC_PROCESS	0.00592312	45	1.2685496883242866	0.0682886	0.48369579138965835	230076	13	55	0.7794100597889996	0.8924908836369929	0.9913421816680629
GOBP_BLASTOCYST_GROWTH	0.00189059	17	1.5014037838773764	0.0684581	0.4845817449949481	31166	12	21	1.884288056632746	0.00955748	0.0878289
GOBP_POSITIVE_REGULATION_OF_CENTRIOLE_REPLICATION	4.740138650424805e-4	6	2.113517714356343	0.0685059	0.4846060719354773	4126	5	9	1.8319467217262808	0.10279752650805252	0.3573991977921147
GOMF_DNA_POLYMERASE_BINDING	5.916538084767671e-4	7	1.9754955808756458	0.0686294	0.48516512665653744	19561	6	20	0.9892512297321917	0.5961331105087997	0.8386149044918735
GOMF_DNA_INSERTION_OR_DELETION_BINDING	3.615943753638457e-4	5	2.308840994391679	0.0687923	0.4860017173639445	17663	5	6	2.747920082589421	0.0114882	0.0966923
GOCC_PROTEASOME_CORE_COMPLEX	5.926842149398838e-4	7	1.9720610986284695	0.0691208	0.4880063877574298	31560	6	17	1.1638249761555195	0.4148132427208171	0.7283938911137593
GOBP_REGULATION_OF_METALLOENDOPEPTIDASE_ACTIVITY	8.379614613774283e-4	9	1.7933462577819428	0.0692289	0.48845318522640346	340485	5	6	2.747920082589421	0.0114882	0.0966923
GOBP_MITOTIC_NUCLEAR_MEMBRANE_ORGANIZATION	3.625587432231155e-4	5	2.3026997218702605	0.0694007	0.48934860525811585	12478	3	8	1.2365640371652395	0.4565114281624282	0.7516417597578515
GOBP_CENTROSOME_DUPLICATION	0.00548682	42	1.2781273252276872	0.0695038	0.4897596497275795	19071	33	68	1.6002593422138394	0.00121575	0.018979111502614613
GOCC_CILIARY_ROOTLET	0.00148885	14	1.5700794452737155	0.0695866	0.4900264651907392	229987	6	10	1.9785024594643834	0.049740529950622614	0.23943940895913127
GOBP_AUTOPHAGOSOME_ORGANIZATION	0.00833722	61	1.221670806561608	0.0699605	0.49234138682188394	94635	39	99	1.2990167663149992	0.033656093465540105	0.18706284650850177
GOBP_INOSITOL_PHOSPHATE_METABOLIC_PROCESS	0.00534292	41	1.2813007158246081	0.0700955	0.49283420942687417	207995	17	53	1.0576899940532865	0.44156894506619415	0.7444565769369468
HP_ABNORMAL_HAIR_PATTERN	0.0352759	233	1.1028683189892532	0.0701209	0.49283420942687417	119529	129	318	1.3376667571850391	5.8203846918569724e-5	0.00181916
GOCC_AXON_CYTOPLASM	0.00475457	37	1.2993804855080453	0.0702471	0.4934031747376538	63192	27	60	1.4838768445982877	0.011465753592781125	0.0966923
GOBP_REGULATION_OF_PANCREATIC_JUICE_SECRETION	5.952324880759565e-4	7	1.9636184305601103	0.0703451	0.4937735560316139	372105	2	6	1.0991680330357685	0.5868718996409482	0.8359419669193495
HP_ABNORMAL_PERIPHERAL_MYELINATION	0.00773662	57	1.2301814894642014	0.0704193	0.4939393934557199	132725	36	87	1.364484454803023	0.018391872259654662	0.13338998843637836
GOBP_POSITIVE_REGULATION_OF_CELLULAR_RESPONSE_TO_INSULIN_STIMULUS	0.00149199	14	1.5667820088763493	0.0705002	0.4939393934557199	220243	7	24	0.9617720289062974	0.6248173731418573	0.8581624489258171
GOBP_AMP_SALVAGE	3.6429685204395266e-4	5	2.2917132346803055	0.0705046	0.4939393934557199	100677	3	5	1.9785024594643834	0.16739010505941632	0.46674112116260563
GOBP_CENTROSOME_SEPARATION	8.413461100271704e-4	9	1.786131810698179	0.0705741	0.4939678267975182	25546	8	14	1.884288056632746	0.033477617764513745	0.18706284650850177
HP_OVERFOLDING_OF_THE_SUPERIOR_HELICES	0.0012271	12	1.6328506861210461	0.0705992	0.4939678267975182	374578	4	5	2.6380032792858445	0.0320103	0.18212943175521729
HP_NONIMMUNE_HYDROPS_FETALIS	0.00330611	27	1.3636159071958192	0.0709103	0.4958268238704972	127541	12	43	0.9202337020764573	0.6894873829376018	0.8990893030372566
GOBP_LIPID_DROPLET_FORMATION	4.787454969675953e-4	6	2.0926289792039765	0.0710794	0.4964523611583612	1224	5	11	1.4988654995942299	0.21747572249453717	0.5308178968383109
GOBP_REGULATION_OF_ALKALINE_PHOSPHATASE_ACTIVITY	0.001494	14	1.564672206119508	0.0710908	0.4964523611583612	87724	6	8	2.473128074330479	0.011942471302224256	0.0981677
GOMF_TFIIB_CLASS_TRANSCRIPTION_FACTOR_BINDING	0.00122883	12	1.6305537785622515	0.0711635	0.4965745493161207	546189	2	5	1.3190016396429223	0.47848986623622025	0.7647424851142404
GOMF_KINASE_ACTIVATOR_ACTIVITY	0.011399381254977633	81	1.1864499621358464	0.0711994	0.4965745493161207	117032	45	103	1.440657130677949	0.00276301	0.034802499253757474
HP_BICARBONATE_WASTING_RENAL_TUBULAR_ACIDOSIS	3.6563600600031246e-4	5	2.283319759216454	0.0713616	0.49671694566868163	102018	2	5	1.3190016396429223	0.47848986623622025	0.7647424851142404
GOBP_REGULATION_OF_CYTOPLASMIC_TRANSPORT	0.00316529	26	1.3715313409098004	0.0713693	0.49671694566868163	206410	12	26	1.5219249688187564	0.0648368	0.2796548570126764
GOBP_TRNA_THREONYLCARBAMOYLADENOSINE_METABOLIC_PROCESS	4.7935958790233684e-4	6	2.0899481848309462	0.0714174	0.49671694566868163	78015	4	15	0.8793344264286149	0.7126435232011336	0.9080148990863175
GOCC_CLATHRIN_ADAPTOR_COMPLEX	0.00109915	11	1.6710155655697283	0.0714522	0.49671694566868163	98716	6	16	1.2365640371652395	0.35096728419501744	0.6626941147875143
HP_LYMPHOMA	0.00971802	70	1.202724395552339	0.0714595	0.49671694566868163	107808	44	97	1.4957750552651696	0.00124189	0.019297
HP_FULL_CHEEKS	0.013715027622111504	96	1.1687462578669585	0.071493	0.49671694566868163	141969	56	124	1.4891953995968477	3.363513912959526e-4	0.00705562
GOCC_DYNEIN_AXONEMAL_PARTICLE	7.201383799592774e-4	8	1.8548966485662592	0.0719088	0.4990062200066937	27966	5	20	0.8243760247768264	0.7722224467373533	0.9371831830230362
GOBP_MITOCHONDRIAL_OUTER_MEMBRANE_PERMEABILIZATION	0.00176729	16	1.511676424190368	0.071914	0.4990062200066937	100281	11	26	1.3951	0.13304227607701735	0.4149914633823578
GOBP_PROTEIN_METHYLATION	0.016048546622525677	111	1.154869621365904	0.0719753	0.49911415683176763	47014	76	187	1.3401620937548409	0.00165414	0.024186768623782526
HP_EPILEPTIC_SPASM	0.022942509487840254	155	1.128071078987394	0.0720584	0.49937270742586337	158385	82	175	1.5451162064388517	2.8789242811910754e-6	1.4405186265702868e-4
GOBP_RUFFLE_ORGANIZATION	0.00506195	39	1.2864496828893934	0.0722957	0.5006992852393646	95441	20	51	1.2931388623950217	0.11076750872694674	0.37698969896834167
GOBP_PENTOSE_PHOSPHATE_SHUNT	9.728446289244266e-4	10	1.7163355634794877	0.0723927	0.5010527538026232	23397	7	15	1.538835246250076	0.1373049838303304	0.4214188980363658
GOBP_HISTONE_H4_K5_ACETYLATION	8.464964403168818e-4	9	1.775264465807027	0.0726522	0.5022981336793536	36257	6	15	1.3190016396429223	0.28797380424409025	0.5932219078406701
GOBP_REGULATION_OF_PROTEIN_CONTAINING_COMPLEX_DISASSEMBLY	0.010187879239043554	73	1.1964230145305692	0.0727452	0.5022981336793536	77091	46	118	1.2854676996520005	0.027340405342566987	0.1709986565768965
GOCC_NUCLEAR_INCLUSION_BODY	9.737895936887517e-4	10	1.7146700326073592	0.0727488	0.5022981336793536	8390	7	12	1.9235440578125949	0.0408097	0.21309324508403382
GOBP_SPHINGOMYELIN_METABOLIC_PROCESS	0.00163446	15	1.5323678991976757	0.0727568	0.5022981336793536	121843	9	18	1.6487520495536527	0.0633527	0.2757585885654328
GOBP_RESPONSE_TO_ETHER	0.0011031	11	1.6650390763193301	0.0728366	0.5025311766989816	270422	4	11	1.199092399675384	0.4400069741376059	0.7440080722202768
GOCC_MICROBODY	0.0108019	77	1.1902400526188002	0.072909	0.5027123712192547	69850	50	132	1.2490545829951916	0.037851707021656855	0.2039125997276122
HP_BLOODY_DIARRHEA	0.00260547	22	1.4098782168296187	0.0731342	0.503672	116163	14	32	1.4426580433594463	0.075009	0.2992676742370642
GOBP_INTRINSIC_APOPTOTIC_SIGNALING_PATHWAY	0.021541423916063455	146	1.1316812888827221	0.0731931	0.503672	54128	102	268	1.2550202168244224	0.00388664	0.045734101897026376
GOMF_SH3_DOMAIN_BINDING	0.0128055	90	1.1735236603527173	0.0732072	0.503672	144548	53	112	1.5604260468989928	1.1182635696904697e-4	0.00301931
GOCC_NUCLEAR_PORE_OUTER_RING	4.826295200082831e-4	6	2.0757882787621558	0.0732329	0.503672	13881	6	9	2.198336066071537	0.0266609	0.16839454486256306
GOBP_GLYCEROLIPID_CATABOLIC_PROCESS	0.00418754	33	1.3158319422977156	0.0733226	0.5039715644781589	251849	18	63	0.942144	0.6648143764748512	0.8875040042329796
GOBP_CHROMATIN_DISASSEMBLY	0.0012358	12	1.6213580534718386	0.0734685	0.5046562034690575	35007	6	18	1.0991680330357685	0.4778365441467708	0.7647424851142404
HP_ABNORMAL_SHAPE_OF_THE_FRONTAL_REGION	0.0394892	259	1.0951335176695753	0.0737037	0.5059195669234527	143500	144	353	1.345157479522527	1.5969031638585207e-5	6.22107846834598e-4
HP_BIFID_RIBS	0.00150291	14	1.555398048439457	0.0737452	0.5059195669234527	114692	7	17	1.3577958055147727	0.23391636023105156	0.553364
HP_ERYTHROID_HYPERPLASIA	0.00110598	11	1.6607070995141486	0.073857	0.5063682732098025	105199	6	15	1.3190016396429223	0.28797380424409025	0.5932219078406701
GOMF_DNA_APURINIC_OR_APYRIMIDINIC_SITE_ENDONUCLEASE_ACTIVITY	7.246940224091919e-4	8	1.8432362158165583	0.0739377	0.5066033829312239	116712	3	11	0.8993192997565379	0.6956380255146772	0.8990893030372566
GOCC_PINOSOME	7.250987641616352e-4	8	1.842207342657439	0.0741196	0.5075310240309987	36170	5	7	2.3553600707909323	0.030151325196940748	0.17952546683855333
HP_FIRST_DORSAL_INTEROSSEI_MUSCLE_WEAKNESS	4.84386351113716e-4	6	2.0682595583346752	0.0742191	0.5078931179862505	188718	4	7	1.884288056632746	0.13025852468557786	0.4097058786823193
GOBP_RESPONSE_TO_TESTOSTERONE	0.00404751	32	1.3201040420079373	0.0743458	0.508442	120790	18	38	1.5619756258929343	0.0200112	0.13974522098154796
HP_CHOREOATHETOSIS	0.00898253	65	1.2082604569743696	0.0744917	0.5091198946293108	125494	42	98	1.4132160424745595	0.00567732	0.0591067
GOBP_REGULATION_OF_ER_ASSOCIATED_UBIQUITIN_DEPENDENT_PROTEIN_CATABOLIC_PROCESS	7.263466895312374e-4	8	1.8390422738106966	0.0746822	0.5101025117944387	29671	3	9	1.0991680330357685	0.5458702819321434	0.8103365589705797
GOCC_CAJAL_BODY	0.00332569	27	1.3555885484131722	0.074755	0.5102164947697112	48536	16	51	1.0345110899160175	0.487884	0.7728498307617645
GOMF_MRNA_5_UTR_BINDING	0.00191495	17	1.4823028380948136	0.0747925	0.5102164947697112	57592	10	23	1.4336974343944806	0.1271532975583336	0.4097058786823193
GOBP_LIPID_GLYCOSYLATION	0.00110879	11	1.6564881225704189	0.0748646	0.510389	273843	3	10	0.9892512297321917	0.6259204660482032	0.8581624489258171
GOCC_INTRACILIARY_TRANSPORT_PARTICLE	0.0012404	12	1.6153387621543986	0.0750174	0.5111115886054808	16446	11	25	1.4509018036072145	0.10418611815482848	0.36078164343900604
GOCC_P_BODY	0.00701926	52	1.2369666857629151	0.0750645	0.5111130031393234	101495	37	84	1.4524720436544083	0.00533148	0.0565168
GOBP_IMMUNOGLOBULIN_PRODUCTION_INVOLVED_IN_IMMUNOGLOBULIN_MEDIATED_IMMUNE_RESPONSE	0.00419858	33	1.3123736057086168	0.0752685	0.5121824142897513	287090	17	56	1.0010280300861463	0.5483334889951592	0.812666
HP_HIGH_MYOPIA	0.00597222	45	1.2581199294778065	0.0753249	0.512206	150851	19	45	1.3922795085119735	0.0604156	0.2696884426048936
GOBP_VACUOLE_ORGANIZATION	0.014531397183272383	101	1.1605388603980449	0.0753658	0.512206	97676	67	173	1.2770680615039853	0.010935504705661847	0.0966923
HP_ABNORMALITY_OF_THE_PANCREAS	0.022200731210534827	150	1.1281573240957055	0.075455	0.5124189138026563	71374	88	258	1.1247300803156701	0.10412335679666362	0.36078164343900604
HP_ABNORMAL_PROTEIN_GLYCOSYLATION	0.00219471	19	1.445512396505851	0.0754911	0.5124189138026563	36778	15	35	1.4132160424745595	0.079109	0.3091601539455827
GOBP_LONG_CHAIN_FATTY_ACYL_COA_BIOSYNTHETIC_PROCESS	0.00164411	15	1.5233714108590475	0.0755462	0.5124740657938166	30531	10	19	1.7355284732143714	0.0349368	0.1910229497627215
HP_ATROPHY_DEGENERATION_AFFECTING_THE_CEREBRUM	0.0670514	430	1.0707945784589195	0.0756133	0.5124746435948961	126046	271	653	1.3684894500123732	4.6483350502057874e-10	6.418232750334776e-8
GOCC_FILOPODIUM_MEMBRANE	0.00247548	21	1.4164625751797746	0.0756403	0.5124746435948961	61190	9	16	1.8548460557478594	0.027480807203822843	0.1709986565768965
HP_ABNORMAL_MOTOR_NERVE_CONDUCTION_VELOCITY	0.00405557	32	1.3174807724337338	0.075804	0.5130830794145564	185703	18	54	1.0991680330357685	0.3631473761091861	0.6669829228151207
GOBP_COPPER_ION_HOMEOSTASIS	8.541855123977806e-4	9	1.759284170845185	0.0758242	0.5130830794145564	26621	6	19	1.0413170839286228	0.5386388309257206	0.8074031012419625
HP_OCULOMOTOR_APRAXIA	0.00747798	55	1.2280724724086012	0.0759496	0.5136133169965238	122078	36	90	1.3190016396429223	0.031784410011510444	0.18212943175521729
GOCC_ACTIN_BASED_CELL_PROJECTION	0.023627924837977852	159	1.1236142297058278	0.0760753	0.5141448327751266	212251	71	205	1.142062395300579	0.10244274157933597	0.3573991977921147
HP_TYPE_I_TRANSFERRIN_ISOFORM_PROFILE	7.295519446540346e-4	8	1.8309625205972808	0.076139	0.5142565412450345	27464	6	18	1.0991680330357685	0.4778365441467708	0.7647424851142404
GOBP_DNA_METHYLATION	0.00612831	46	1.2533230843921044	0.076324	0.515043	72972	26	67	1.2796284563699993	0.0858402	0.32433137723268823
GOMF_PHOSPHATIDYLINOSITOL_BINDING	0.026952696217531023	180	1.115105545506985	0.0763622	0.515043	129341	111	259	1.4132160424745595	1.1732487628979271e-5	4.77529757675022e-4
HP_FINGER_AGNOSIA	7.301159960281293e-4	8	1.8295480098465549	0.0763971	0.515043	408528	2	7	0.942144	0.6774901573042679	0.8880300265704186
GOMF_ALPHA_1_3_FUCOSYLTRANSFERASE_ACTIVITY	7.308097417736965e-4	8	1.8278112498177932	0.0767153	0.5168687956418124	135639	3	7	1.4132160424745595	0.36032625548265007	0.6626941147875143
GOBP_NEGATIVE_REGULATION_OF_PROTEIN_ACETYLATION	0.00151302	14	1.545001001257618	0.0768361	0.516951	124940	8	22	1.199092399675384	0.3411161276338106	0.6626941147875143
GOCC_ISWI_TYPE_COMPLEX	0.00111428	11	1.6483321633405728	0.0768519	0.516951	20106	10	13	2.5365416146979274	7.144966046084278e-4	0.012590838389448675
GOBP_CENTRIOLE_ASSEMBLY	0.00304896	25	1.3690958479913256	0.0768697	0.516951	13655	21	45	1.538835246250076	0.015233851918431629	0.11624817286450762
GOBP_PURINE_CONTAINING_COMPOUND_BIOSYNTHETIC_PROCESS	0.015014265327307968	104	1.1565780342106644	0.0769316	0.5170487897194317	99972	69	183	1.2433212176961972	0.0191662	0.13664372438106814
GOBP_REGULATION_OF_ADIPOSE_TISSUE_DEVELOPMENT	8.57024831958024e-4	9	1.753455669998955	0.0770166	0.5173010421384495	338680	4	9	1.4655573773810247	0.2777937206229959	0.5932219078406701
HP_HYPOPIGMENTED_MACULE	0.00151397	14	1.5440290278866913	0.0771314	0.5177536435704109	188173	6	20	0.9892512297321917	0.5961331105087997	0.8386149044918735
HP_PANNICULITIS	0.00165005	15	1.517891762716764	0.0772957	0.5185371163562609	72383	8	21	1.2561920377551639	0.28824615535206977	0.5932219078406701
HP_EMG_SLOW_MOTOR_CONDUCTION	4.901014135878709e-4	6	2.044141626288492	0.0774793	0.5194496518179929	65054	5	5	3.2975040991073055	0.00256166	0.0328737
HP_ABNORMAL_GLYCOSYLATION	0.00276886	23	1.3869894202053892	0.0780335	0.5228433576732177	49612	18	41	1.4476847264373536	0.0455295	0.22812837242798956
HP_HYPERTENSIVE_CRISIS	0.0013829	13	1.5696279830334383	0.078206	0.5233924172533058	59336	4	16	0.8243760247768264	0.7630229409454184	0.9340202266673352
GOBP_NUCLEAR_TRANSCRIBED_MRNA_CATABOLIC_PROCESS_EXONUCLEOLYTIC	9.879347903086237e-4	10	1.6901194802962531	0.0782114	0.5233924172533058	78160	8	18	1.4655573773810247	0.14772306365727506	0.4453740128174561
GOBP_REGULATION_OF_MEMBRANE_DEPOLARIZATION_DURING_ACTION_POTENTIAL	7.351121227738063e-4	8	1.8171136430862787	0.0787063	0.5263423695461573	336535	2	5	1.3190016396429223	0.47848986623622025	0.7647424851142404
GOMF_DAMAGED_DNA_BINDING	0.00495388	38	1.2808065958978756	0.0787487	0.5263423695461573	60881	29	67	1.4272778936434607	0.016665913582655567	0.12299850159648643
GOMF_OLIGOPEPTIDE_BINDING	9.899077786998443e-4	10	1.6867508977008319	0.0789929	0.5276512961527012	373590	3	11	0.8993192997565379	0.6956380255146772	0.8990893030372566
HP_VARICOSE_VEINS	0.0019307	17	1.470210559732557	0.0790879	0.5279626384287723	64029	9	28	1.0599120318559196	0.48764358246622375	0.7728498307617645
GOBP_REGULATION_OF_DNA_METABOLIC_PROCESS	0.0331973	219	1.1015078312003717	0.0794315	0.5285954435804819	54426	151	377	1.3207509786875413	3.12838887430722e-5	0.00109024
GOBP_REGULATION_OF_INTRINSIC_APOPTOTIC_SIGNALING_PATHWAY	0.011477156008024715	81	1.1784100040884595	0.0794614	0.5285954435804819	44916	58	154	1.2419171282352188	0.030358249558384953	0.18026553412240776
GOBP_L_SERINE_TRANSPORT	6.134645892204997e-4	7	1.9052599034921474	0.0794786	0.5285954435804819	80225	3	9	1.0991680330357685	0.5458702819321434	0.8103365589705797
GOMF_L_SERINE_TRANSMEMBRANE_TRANSPORTER_ACTIVITY	6.134645892204997e-4	7	1.9052599034921474	0.0794786	0.5285954435804819	80225	3	9	1.0991680330357685	0.5458702819321434	0.8103365589705797
GOBP_NEGATIVE_REGULATION_OF_CHROMATIN_BINDING	6.135176924277168e-4	7	1.9050949931518162	0.0795062	0.5285954435804819	46695	5	9	1.8319467217262808	0.10279752650805252	0.3573991977921147
HP_ACCESSORY_SPLEEN	0.00207107	18	1.4511875832979373	0.0795432	0.5285954435804819	78265	11	31	1.1700820996832375	0.3263994684218898	0.6513657887936286
GOBP_AGING	0.0289023	192	1.1092137656711458	0.0795561	0.5285954435804819	118553	114	272	1.3820421591846794	2.9826957772760565e-5	0.00105898
HP_IRREGULAR_EPIPHYSES	0.00165763	15	1.510943475204644	0.0795704	0.5285954435804819	80345	8	21	1.2561920377551639	0.28824615535206977	0.5932219078406701
HP_POLAR_CATARACT	0.0012544	12	1.5973119913398224	0.0798533	0.5299453334501438	139814	7	11	2.0984116994319217	0.022933401783961083	0.15281462838084758
GOMF_POLYUBIQUITIN_MODIFICATION_DEPENDENT_PROTEIN_BINDING	0.0034955	28	1.3375022143344193	0.0799145	0.5299453334501438	69524	24	47	1.68383	0.00232089	0.0309355
GOMF_LRR_DOMAIN_BINDING	0.00152285	14	1.5350284869426976	0.0799193	0.5299453334501438	470524	5	14	1.1776800353954662	0.4264660343574527	0.7362518327059537
HP_MUSCLE_FIBER_ATROPHY	0.00496189	38	1.278740019171291	0.0801088	0.5308789271864823	153147	19	58	1.0802168600523931	0.39060332652810725	0.7040019258713146
GOBP_PROTEIN_TARGETING_TO_VACUOLE	0.00349686	28	1.3369823237881333	0.0801931	0.5310141358169784	174108	18	36	1.6487520495536527	0.010392	0.0930677
GOMF_PHOSPHATIDYLINOSITOL_PHOSPHATE_PHOSPHATASE_ACTIVITY	0.00306444	25	1.3621782392283486	0.0802266	0.5310141358169784	170845	11	29	1.250777416902771	0.24110168772372087	0.5551904601415131
GOBP_NEGATIVE_REGULATION_OF_ENDOPLASMIC_RETICULUM_UNFOLDED_PROTEIN_RESPONSE	8.649692079197743e-4	9	1.737350922052799	0.0804135	0.5317002459818858	138425	4	12	1.0991680330357685	0.5175343083105627	0.7908034815491991
HP_CONGENITAL_ONSET	0.031141316871979966	206	1.1045259752270344	0.0804277	0.5317002459818858	93664	124	347	1.1783588135138499	0.016581999631879674	0.12262810304036846
GOCC_CUL4_RING_E3_UBIQUITIN_LIGASE_COMPLEX	0.00249693	21	1.4042942323605498	0.0808081	0.5336661900886591	32521	17	32	1.751799052650756	0.00587627	0.0606417
GOBP_PROTEIN_POLYUFMYLATION	4.958229437603407e-4	6	2.0205533310335144	0.0808229	0.5336661900886591	199694	2	5	1.3190016396429223	0.47848986623622025	0.7647424851142404
GOBP_CELLULAR_RESPONSE_TO_MURAMYL_DIPEPTIDE	7.397416331465806e-4	8	1.8057416368583818	0.0808828	0.5337383913204614	37257	6	9	2.198336066071537	0.0266609	0.16839454486256306
GOBP_NEGATIVE_REGULATION_OF_VIRAL_LIFE_CYCLE	8.661647108925084e-4	9	1.7349529853025745	0.0809324	0.5337430120236049	34852	8	20	1.3190016396429223	0.23766478111903755	0.5551904601415131
HP_HYPERREFLEXIA	0.0626446	402	1.0714903774907043	0.0812979	0.5357797078619058	90559	274	676	1.3365623123600618	5.948501136110451e-9	6.179642894542172e-7
HP_DEPOSITS_IMMUNOREACTIVE_TO_BETA_AMYLOID_PROTEIN	0.00112635	11	1.6306699119580683	0.0813395	0.5357797078619058	321116	4	9	1.4655573773810247	0.2777937206229959	0.5932219078406701
GOBP_POSITIVE_REGULATION_OF_CHROMOSOME_SEPARATION	7.411995885088299e-4	8	1.802189704635118	0.0815755	0.5370102953894822	188	8	17	1.551766634874026	0.11022511493753506	0.3758473128285816
HP_ABNORMALITY_OF_VITAMIN_A_METABOLISM	0.00180195	16	1.482594042840914	0.0817331	0.5377229389130235	161561	8	15	1.7586688528572298	0.0530274	0.24983976655454732
GOBP_CD40_SIGNALING_PATHWAY	0.00112783	11	1.6285328840656559	0.0819	0.5384963311749639	97697	4	15	0.8793344264286149	0.7126435232011336	0.9080148990863175
GOBP_REGULATION_OF_MITOTIC_SPINDLE_ASSEMBLY	0.00112805	11	1.6282070642627757	0.0819858	0.5387357338250045	19445	10	19	1.7355284732143714	0.0349368	0.1910229497627215
GOBP_PEPTIDYL_GLUTAMINE_METHYLATION	6.186989995883048e-4	7	1.8891407369849464	0.0822219	0.5399620693723629	179233	1	5	0.6595008198214611	0.8358464432148212	0.9728353609248047
GOBP_CELLULAR_RESPONSE_TO_OSMOTIC_STRESS	0.00321795	26	1.3490876803026126	0.0823393	0.5404076062713502	157496	14	39	1.1837194201923662	0.27498986247593704	0.5932219078406701
GOBP_RNA_PHOSPHODIESTER_BOND_HYDROLYSIS_EXONUCLEOLYTIC	0.00293134	24	1.3670709269768133	0.0825407	0.5408071379692214	47855	20	40	1.6487520495536527	0.00708	0.0703358
HP_DELAYED_MYELINATION	0.0191414	130	1.1340044787869656	0.0825422	0.5408071379692214	92452	84	194	1.4277852800258437	8.362942294148912e-5	0.00242441
GOMF_IMPORTIN_ALPHA_FAMILY_PROTEIN_BINDING	4.987245574675118e-4	6	2.0087976130653273	0.0825489	0.5408071379692214	35672	4	9	1.4655573773810247	0.2777937206229959	0.5932219078406701
HP_ABNORMALITY_OF_PANCREAS_PHYSIOLOGY	0.010736636889459649	76	1.1819279791064488	0.0828222	0.5419617852728864	68377	44	136	1.066839561475893	0.3327600622979563	0.6587562177034677
GOBP_CHAPERONE_MEDIATED_AUTOPHAGY	8.70485133366865e-4	9	1.7263420055370025	0.0828246	0.5419617852728864	26631	6	16	1.2365640371652395	0.35096728419501744	0.6626941147875143
GOMF_RRNA_BINDING	0.00322216	26	1.3473230864183132	0.0832638	0.5445090702271759	121470	17	62	0.904154	0.7342506295445037	0.9238903987854938
GOBP_ESTROGEN_METABOLIC_PROCESS	0.00208496	18	1.441517491616328	0.0833344	0.5446447889330891	84652	11	33	1.0991680330357685	0.41669058932635494	0.7304110922641294
HP_ABNORMAL_CIRCULATING_LONG_CHAIN_FATTY_ACID_CONCENTRATION	0.00113218	11	1.622270866667349	0.0835649	0.5458239521325984	29812	8	16	1.6487520495536527	0.078574	0.308748
HP_ABNORMAL_PERIVENTRICULAR_WHITE_MATTER_MORPHOLOGY	0.00829391	60	1.2079182452978696	0.0837082	0.5464328541300317	92579	37	101	1.2079965511581219	0.10258917718839478	0.3573991977921147
HP_ELEVATED_CIRCULATING_GROWTH_HORMONE_CONCENTRATION	0.0012655	12	1.583309377356208	0.0838221	0.5466571284785375	113930	3	13	0.7609624844093782	0.8046402312097151	0.9546082546426898
HP_PROGRESSIVE_PSYCHOMOTOR_DETERIORATION	8.727855915359245e-4	9	1.72179	0.0838428	0.5466571284785375	198690	5	12	1.3739600412947106	0.2849523057916916	0.5932219078406701
GOMF_EUKARYOTIC_INITIATION_FACTOR_4E_BINDING	8.730820844428867e-4	9	1.7212070636927643	0.0839746	0.5470728677225185	75904	5	10	1.6487520495536527	0.15585452306548253	0.44987063709930764
GOCC_EARLY_ENDOSOME_MEMBRANE	0.0163362	112	1.1447537942511303	0.084008	0.5470728677225185	156844	63	153	1.3577958055147727	0.00272932	0.0344976
GOCC_CYCLIN_DEPENDENT_PROTEIN_KINASE_HOLOENZYME_COMPLEX	0.00366081	29	1.3227138753748668	0.084057	0.5470728677225185	67759	19	47	1.333033571979549	0.0907925	0.335717
GOBP_PROTEIN_UFMYLATION	5.014263533372698e-4	6	1.9979737681316942	0.0841744	0.5475100056021848	199694	2	6	1.0991680330357685	0.5868718996409482	0.8359419669193495
GOBP_IRON_IMPORT_INTO_CELL	0.00113397	11	1.6197088237524733	0.0842558	0.5477130304724994	142080	5	11	1.4988654995942299	0.21747572249453717	0.5308178968383109
GOBP_CELLULAR_COPPER_ION_HOMEOSTASIS	7.470998313978958e-4	8	1.7879568584442345	0.0844148	0.5484196859361014	29866	5	16	1.030470030971033	0.5615052699682781	0.8201285650563367
GOMF_PHOSPHATIDYLINOSITOL_PHOSPHATE_4_PHOSPHATASE_ACTIVITY	0.00113464	11	1.6187476538382246	0.0845165	0.548754	162053	5	9	1.8319467217262808	0.10279752650805252	0.3573991977921147
GOBP_REGULATION_OF_CELL_CYCLE	0.0906443	574	1.057346390288875	0.0848253	0.55032477839655225	82018	378	955	1.305190104149279	2.521297615132312e-10	3.9858426646178634e-8
GOBP_PROTEIN_REPAIR	3.8566987173331845e-4	5	2.1647112682911045	0.0848594	0.55032477839655225	159250	3	5	1.9785024594643834	0.16739010505941632	0.46674112116260563
GOBP_REGULATION_OF_CARDIAC_MUSCLE_CELL_ACTION_POTENTIAL_INVOLVED_IN_REGULATION_OF_CONTRACTION	0.0014031	13	1.5470317534496292	0.0850377	0.5511173080783761	48528	4	8	1.6487520495536527	0.20001763434968778	0.5107191843367028
GOMF_PROTEIN_FOLDING_CHAPERONE	0.00195177	17	1.4543388647304143	0.0850827	0.5511173080783761	9915	15	36	1.3739600412947106	0.0989136	0.3565595087534549
HP_SCLEROCORNEA	0.0045486	35	1.2848024620302676	0.0855366	0.5532893232138464	97850	14	43	1.0736059857558669	0.43100925076369623	0.7431945790911159
HP_SOMATIC_SENSORY_DYSFUNCTION	0.0301006	199	1.103882632035532	0.0855781	0.5532893232138464	110924	120	331	1.1954697640268177	0.0113516	0.0966923
HP_BONE_CYST	0.00181491	16	1.472008534603488	0.0856159	0.5532893232138464	74522	8	24	1.0991680330357685	0.449271	0.7516417597578515
HP_POSTERIOR_SYNECHIAE_OF_THE_ANTERIOR_CHAMBER	6.250465348766225e-4	7	1.8699559454158237	0.0856209	0.5532893232138464	57053	3	7	1.4132160424745595	0.36032625548265007	0.6626941147875143
HP_MYELOPATHY	0.00154077	14	1.5171733086821255	0.0857427	0.5537487573834139	14509	10	15	2.1983360660715374	0.00397461	0.046214
GOMF_CARDIOLIPIN_BINDING	8.774133998828264e-4	9	1.712710395267936	0.0859139	0.5545257138499231	37754	5	10	1.6487520495536527	0.15585452306548253	0.44987063709930764
HP_BONE_MARROW_HYPOCELLULARITY	0.00514486	39	1.2657182742743762	0.0861183	0.555517	97107	25	57	1.4462737276786428	0.020984581631554478	0.14493610603250662
GOCC_RNA_POLYMERASE_II_CORE_COMPLEX	3.877630231511265e-4	5	2.1530261199147915	0.0863419	0.5566298987444545	16385	4	14	0.942144	0.654795	0.8769190387975867
GOBP_NUCLEAR_MEMBRANE_REASSEMBLY	0.0012726	12	1.5744689191548753	0.0864277	0.556854	27154	9	21	1.4132160424745595	0.15547004799036102	0.44987063709930764
GOBP_ASYMMETRIC_CELL_DIVISION	0.00266189	22	1.3799962360796705	0.086499	0.556984	275784	7	16	1.4426580433594463	0.18298467099254467	0.4877802520006542
GOBP_ENDOPLASMIC_RETICULUM_TUBULAR_NETWORK_ORGANIZATION	0.00168112	15	1.4898310754342947	0.0868846	0.5589873937825569	15864	12	18	2.198336066071537	0.00158002	0.023396734218471958
GOBP_POSITIVE_REGULATION_OF_TRANSCRIPTION_OF_NUCLEOLAR_LARGE_RRNA_BY_RNA_POLYMERASE_I	8.796212678444303e-4	9	1.7084114560000339	0.0869126	0.5589873937825569	197327	4	9	1.4655573773810247	0.2777937206229959	0.5932219078406701
HP_ABNORMALITY_OF_ACID_BASE_HOMEOSTASIS	0.026144831679654243	174	1.1112431196306098	0.0869676	0.5590112417993137	81988	135	345	1.2903276909550327	2.6908061094865765e-4	0.00600231
HP_TELANGIECTASIA	0.010926584338433878	77	1.1766627087086474	0.0871127	0.5596141496076114	60024	47	124	1.24986	0.0425514	0.21809099554512973
HP_PENETRATING_FOOT_ULCERS	3.8896465341700095e-4	5	2.146374766568979	0.0871991	0.5598399241010522	78005	4	5	2.6380032792858445	0.0320103	0.18212943175521729
HP_APLASIA_HYPOPLASIA_AFFECTING_THE_ANTERIOR_SEGMENT_OF_THE_EYE	0.011855086768116488	83	1.1690121967293488	0.0873024	0.5601731825094199	100024	53	135	1.2945756833532385	0.016388960343529324	0.12194459715362746
HP_CHRONIC_PAIN	3.8921042595296736e-4	5	2.1450194072714415	0.087375	0.5603094807978399	15213	2	5	1.3190016396429223	0.47848986623622025	0.7647424851142404
GOBP_POSITIVE_REGULATION_OF_FIBROBLAST_MIGRATION	0.00238159	20	1.402195673606244	0.0875199	0.560909	102147	9	14	2.1198240637118393	0.0089334	0.083358
GOMF_PHOSPHOSERINE_RESIDUE_BINDING	5.070345285866415e-4	6	1.9758747070153555	0.0876045	0.5610156941255461	4374	5	8	2.060940061942066	0.0604994	0.2696884426048936
GOBP_PROTEIN_K63_LINKED_UBIQUITINATION	0.0042645	33	1.2920875907023044	0.0876394	0.5610156941255461	97894	22	49	1.4805120444971576	0.0218808	0.1499217477705008
GOBP_POSITIVE_REGULATION_OF_GLIAL_CELL_PROLIFERATION	0.00114286	11	1.6071071174737117	0.0877383	0.5613191247225475	116047	5	12	1.3739600412947106	0.2849523057916916	0.5932219078406701
HP_MULTIFOCAL_SEIZURES	6.29297855100562e-4	7	1.8573231651446247	0.0879414	0.562289	30797	4	11	1.199092399675384	0.4400069741376059	0.7440080722202768
GOBP_ATTACHMENT_OF_GPI_ANCHOR_TO_PROTEIN	3.9007913995821146e-4	5	2.1402424063766574	0.0879981	0.5623218829408219	4982	4	6	2.198336066071537	0.0730544	0.2934011457397308
GOCC_CYTOPLASMIC_SIDE_OF_ENDOPLASMIC_RETICULUM_MEMBRANE	7.547330770301818e-4	8	1.7698737582121118	0.0881729	0.5624514614330646	24342	6	13	1.5219249688187564	0.17210734481725565	0.4701162334715299
GOMF_ACETYLTRANSFERASE_ACTIVITY	0.00560438	42	1.251317606917731	0.0881855	0.5624514614330646	40663	33	81	1.343427595932606	0.029504221281452025	0.17952546683855333
GOMF_GROWTH_HORMONE_RECEPTOR_BINDING	3.9039231271872265e-4	5	2.138525503659234	0.0882233	0.5624514614330646	67709	2	9	0.7327786886905123	0.8098010056142342	0.9546082546426898
HP_INCREASED_SENSITIVITY_TO_IONIZING_RADIATION	5.081476535071542e-4	6	1.9715464465953583	0.0882943	0.5624514614330646	3811	4	12	1.0991680330357685	0.5175343083105627	0.7908034815491991
HP_ABNORMALITY_OF_THE_ENDOMETRIUM	8.827781854324529e-4	9	1.7023019776939023	0.0883526	0.5624514614330646	9973	8	21	1.2561920377551639	0.28824615535206977	0.5932219078406701
GOBP_MRNA_CIS_SPLICING_VIA_SPLICEOSOME	0.00127777	12	1.568095858645414	0.0883556	0.5624514614330646	367	11	24	1.5113560454241817	0.0793433	0.3091601539455827
HP_FOCAL_WHITE_MATTER_LESIONS	0.00101275	10	1.6487024100518177	0.0883923	0.5624514614330646	192219	5	15	1.0991680330357687	0.49571214941413444	0.7760086288474998
GOBP_RESPONSE_TO_MISFOLDED_PROTEIN	0.0011446	11	1.6046604728639084	0.0884309	0.5624514614330646	3571	9	22	1.3489789496348068	0.19572370385902216	0.5107191843367028
GOBP_POSITIVE_REGULATION_OF_ORGANELLE_ASSEMBLY	0.00620738	46	1.237358439017174	0.0886475	0.563331	75856	34	72	1.5571547134673387	0.00186537	0.026019785467505347
HP_ABNORMAL_MYOCARDIUM_MORPHOLOGY	0.040539277053134384	264	1.0873606544440082	0.0886724	0.563331	106899	173	494	1.1547939456387932	0.012904232604278643	0.10286453031805844
GOBP_NEGATIVE_REGULATION_OF_DNA_REPLICATION	0.00210475	18	1.4279669521836706	0.0889339	0.5646628778313537	25076	15	31	1.5955664995680512	0.026195140486007462	0.16839454486256306
GOBP_HISTONE_MONOUBIQUITINATION	0.00182598	16	1.4630891467743465	0.0890234	0.5647333990599626	14099	11	26	1.3951	0.13304227607701735	0.4149914633823578
HP_DERMOID_CYST	0.00210514	18	1.4276979484062737	0.0890485	0.5647333990599626	146539	3	6	1.6487520495536527	0.2617257994267621	0.5853813861281774
GOCC_PRERIBOSOME	0.00397773	31	1.3012851566605974	0.0891289	0.5649148530286943	34914	27	71	1.2539804320548908	0.10092966763472555	0.3573991977921147
HP_TROPHIC_CHANGES_RELATED_TO_PAIN	3.920031100043085e-4	5	2.1297379940999024	0.0893864	0.5656837246512847	78005	4	5	2.6380032792858445	0.0320103	0.18212943175521729
GOCC_MULTIVESICULAR_BODY_MEMBRANE	0.00182732	16	1.4620090183470698	0.0894446	0.5656837246512847	265351	10	26	1.2682708073489637	0.24084338365692726	0.5551904601415131
HP_PERSISTENCE_OF_HEMOGLOBIN_F	0.00155196	14	1.506235333173249	0.0895109	0.5656837246512847	101354	9	30	0.9892512297321917	0.5838792425901007	0.8359419669193495
HP_EPIDERMAL_HYPERKERATOSIS	5.102312735800771e-4	6	1.9634952863401234	0.0895935	0.5656837246512847	179372	3	5	1.9785024594643834	0.16739010505941632	0.46674112116260563
HP_VAGINAL_NEOPLASM	7.576493281598551e-4	8	1.7630613766063614	0.089634	0.5656837246512847	1498	7	10	2.3082528693751136	0.011274523086586163	0.0966923
HP_RIGHT_VENTRICULAR_DILATATION	0.00253161	21	1.3850566706510672	0.0896501	0.5656837246512847	295328	7	11	2.0984116994319217	0.022933401783961083	0.15281462838084758
HP_CEPHALOHEMATOMA	6.323924785416569e-4	7	1.848234322377551	0.0896528	0.5656837246512847	285810	4	8	1.6487520495536527	0.20001763434968778	0.5107191843367028
GOCC_GAMMA_TUBULIN_COMPLEX	6.324146048779974e-4	7	1.8481696580672433	0.0896651	0.5656837246512847	239	7	13	1.775579130288549	0.0657265	0.2796548570126764
HP_SEVERE_VIRAL_INFECTION	0.00101594	10	1.6435333937586634	0.089754	0.5657842393475111	29628	7	18	1.2823627052083966	0.28876663986890927	0.5932219078406701
HP_AREFLEXIA_OF_LOWER_LIMBS	0.00383418	30	1.3064555825290116	0.0897848	0.5657842393475111	174199	24	52	1.5219249688187564	0.011583868618831428	0.0971976
GOCC_CELL_CELL_CONTACT_ZONE	0.010950819484830177	77	1.1740586485244646	0.0900859	0.5673536122548539	240777	23	68	1.1153322688157064	0.30536071363461115	0.6202905934338954
GOCC_ER_TO_GOLGI_TRANSPORT_VESICLE_MEMBRANE	0.00398281	31	1.2996234343612592	0.0901874	0.5676656875009826	282066	16	44	1.199092399675384	0.23624666563777064	0.5551904601415131
GOBP_POSITIVE_REGULATION_OF_TROPHOBLAST_CELL_MIGRATION	6.335304530399057e-4	7	1.8449144448317099	0.0902868	0.5677340694392407	93914	3	7	1.4132160424745595	0.36032625548265007	0.6626941147875143
GOBP_RESPONSE_TO_KETONE	0.0200149	135	1.1262245639801163	0.090327	0.5677340694392407	115049	68	180	1.245723770773871	0.019061534016373116	0.13627852729667464
GOBP_PROTEIN_LOCALIZATION_TO_CILIARY_MEMBRANE	0.00155443	14	1.5038478641596027	0.0903545	0.5677340694392407	71888	11	18	2.015141393898909	0.00662439	0.0664144
GOMF_PROTEASOME_BINDING	0.00114973	11	1.5975059684056685	0.0904878	0.5680571503918102	33533	9	15	1.9785024594643834	0.016371573759766833	0.12194459715362746
HP_RETINAL_COLOBOMA	0.00427887	33	1.2877459713401394	0.09051	0.5680571503918102	147290	17	35	1.601644848137834	0.0177116	0.12905673028863257
HP_HIGHLY_ELEVATED_CREATINE_KINASE	0.00155576	14	1.5025583297423672	0.0908132	0.5696324410929328	269397	2	6	1.0991680330357685	0.5868718996409482	0.8359419669193495
HP_CEREBRAL_EDEMA	0.00325692	26	1.3329443521289441	0.0911536	0.5709065414031891	194025	13	27	1.5876871588294434	0.0389965	0.20800130252298407
HP_TETRALOGY_OF_FALLOT	0.019236881225315576	130	1.1283773909334878	0.0912301	0.5709065414031891	136004	72	169	1.4048538173711598	4.5942965641754263e-4	0.00904595
HP_ABNORMALITY_OF_GLYCOLIPID_METABOLISM	5.128503509924391e-4	6	1.9534679047778778	0.0912412	0.5709065414031891	297990	2	8	0.8243760247768264	0.7511497336848807	0.931893
GOBP_CARBOHYDRATE_PHOSPHORYLATION	0.00169455	15	1.4780265532731007	0.0912511	0.5709065414031891	101205	10	24	1.3739600412947106	0.16130329878380056	0.4626601060041274
GOBP_MITOCHONDRIAL_PROTEIN_PROCESSING	8.890991691171621e-4	9	1.6901995897925213	0.0912781	0.5709065414031891	124996	5	12	1.3739600412947106	0.2849523057916916	0.5932219078406701
GOBP_FEMALE_MEIOSIS_I	7.615139481055981e-4	8	1.754113986767276	0.0915916	0.5725391464959015	35599	6	12	1.6487520495536527	0.12300850587852075	0.4022112656243718
HP_DYSOSTOSIS_MULTIPLEX	0.00142198	13	1.5264959648484497	0.0917506	0.5732046978440248	228892	8	20	1.3190016396429223	0.23766478111903755	0.5551904601415131
HP_ROD_CONE_DYSTROPHY	0.015476856896721151	106	1.143585881962728	0.0919812	0.5743167385632831	173541	60	201	0.9843295818230763	0.585122	0.8359419669193495
HP_ASTROCYTOMA	0.00169721	15	1.4757116206057368	0.0921317	0.5749269405108387	7553	13	22	1.9485251494724989	0.0047767	0.051896656147155246
GOMF_CYCLOSPORIN_A_BINDING	0.00155986	14	1.498604844117844	0.0922338	0.5751457526102828	28145	11	22	1.6487520495536527	0.041687644530263523	0.21611882382287226
GOBP_DNA_UNWINDING_INVOLVED_IN_DNA_REPLICATION	0.00102175	10	1.634180034481581	0.0922722	0.5751457526102828	10026	9	21	1.4132160424745595	0.15547004799036102	0.44987063709930764
GOMF_5_3_DNA_HELICASE_ACTIVITY	8.917148424777795e-4	9	1.685241715559025	0.0925051	0.5762681751657286	114068	4	10	1.3190016396429223	0.3590865189946717	0.6626941147875143
GOBP_CELLULAR_OXIDANT_DETOXIFICATION	0.00533045	40	1.25297	0.092676	0.5770033395411941	203389	25	89	0.9262651963784566	0.714	0.9095311487976199
GOBP_NEGATIVE_REGULATION_OF_PEPTIDYL_LYSINE_ACETYLATION	0.00128952	12	1.553815627703335	0.0928306	0.5775654176747523	145119	6	19	1.0413170839286228	0.5386388309257206	0.8074031012419625
GOBP_ANTIGEN_PROCESSING_AND_PRESENTATION_OF_EXOGENOUS_PEPTIDE_ANTIGEN_VIA_MHC_CLASS_II	0.00156169	14	1.4968474491444543	0.0928722	0.5775654176747523	611189	3	15	0.6595008198214611	0.8787229562863315	0.9863403981522534
GOBP_FACULTATIVE_HETEROCHROMATIN_ASSEMBLY	0.0025442	21	1.3782042506656342	0.0930093	0.5780459976476934	31641	15	30	1.648752049553653	0.018649406317475692	0.133746
GOMF_NUCLEOBASE_CONTAINING_COMPOUND_KINASE_ACTIVITY	0.00254437	21	1.3781116886315297	0.0930554	0.5780459976476934	24237	16	40	1.3190016396429223	0.12413410596284524	0.40431616238958373
GOBP_REGULATION_OF_ERBB_SIGNALING_PATHWAY	0.00759901	55	1.2085124347312863	0.0932665	0.5786774440544535	157805	31	76	1.3450345667411379	0.033549821529886725	0.18706284650850177
GOBP_DUMP_CATABOLIC_PROCESS	6.38827497959813e-4	7	1.829616739709639	0.0932712	0.5786774440544535	50523	3	6	1.6487520495536527	0.2617257994267621	0.5853813861281774
GOMF_CALCIUM_DEPENDENT_PROTEIN_SERINE_THREONINE_PHOSPHATASE_ACTIVITY	5.161430902450748e-4	6	1.94101	0.0933359	0.5786774440544535	1936	4	7	1.884288056632746	0.13025852468557786	0.4097058786823193
GOBP_RESPONSE_TO_NITROSATIVE_STRESS	8.935448606957233e-4	9	1.6817902682095205	0.0933693	0.5786774440544535	36548	5	10	1.6487520495536527	0.15585452306548253	0.44987063709930764
GOBP_IMP_METABOLIC_PROCESS	7.65369036706456e-4	8	1.7452786870482129	0.093568666428585745	0.5795837668387356	46751	6	16	1.2365640371652395	0.35096728419501744	0.6626941147875143
HP_CEREBRAL_HYPOMYELINATION	0.00142711	13	1.5210095288051932	0.0936297	0.5796327024838853	69756	9	27	1.0991680330357685	0.4373652982965668	0.7440080722202768
GOBP_PROTEIN_MATURATION_BY_PROTEIN_FOLDING	3.980170482216469e-4	5	2.0975581847855476	0.0937986	0.5803491597216182	25521	4	8	1.6487520495536527	0.20001763434968778	0.5107191843367028
GOBP_NEGATIVE_REGULATION_OF_ALPHA_BETA_T_CELL_PROLIFERATION	0.00129319	12	1.5494040512662337	0.0942576	0.5827761805227821	463014	3	10	0.9892512297321917	0.6259204660482032	0.8581624489258171
HP_CEREBELLAR_ATROPHY	0.032293273853175285	212	1.0961486980055752	0.0942978	0.5827761805227821	92158	138	338	1.3463182416473616	2.2570205237770757e-5	8.374006759646374e-4
GOMF_EXORIBONUCLEASE_ACTIVITY	0.00298112	24	1.344243826915783	0.094518	0.5838064775610318	47855	20	41	1.6085385849303928	0.00994018	0.0903795
HP_IRREGULAR_FEMORAL_EPIPHYSIS	8.963212052986899e-4	9	1.67658	0.0946894	0.5845340799472966	122743	3	7	1.4132160424745595	0.36032625548265007	0.6626941147875143
GOBP_CD8_POSITIVE_ALPHA_BETA_T_CELL_PROLIFERATION	5.183557238791213e-4	6	1.9327204359209968	0.0947579	0.5846262354486813	24415	2	6	1.0991680330357685	0.5868718996409482	0.8359419669193495
HP_ULNAR_BOWING	0.00143032	13	1.5175923620297431	0.0948189	0.5846721171168351	110639	6	14	1.4132160424745595	0.2277062760785863	0.5452952929671173
GOCC_AXON_HILLOCK	6.419129304611973e-4	7	1.8208224645269895	0.0950345	0.5851852166295612	105240	4	6	2.198336066071537	0.0730544	0.2934011457397308
GOBP_GPI_ANCHOR_METABOLIC_PROCESS	0.00143109	13	1.5167826792921189	0.0951029	0.5851852166295612	2207	11	30	1.2090848363393454	0.2828066202746139	0.5932219078406701
HP_BILATERAL_TONIC_CLONIC_SEIZURE_WITH_GENERALIZED_ONSET	0.00400595	31	1.2921157148302773	0.0951098	0.5851852166295612	83761	17	41	1.367257797190834	0.0857655	0.32427369444771076
HP_ABNORMALITY_OF_THE_GASTRIC_MUCOSA	0.00371195	29	1.3044929460471004	0.0951167	0.5851852166295612	140602	17	48	1.167866035100504	0.266496	0.5931727000971453
GOMF_UBIQUITIN_SPECIFIC_PROTEASE_BINDING	8.9746156263316e-4	9	1.674450598772835	0.0952347	0.5855808030401757	10945	7	18	1.2823627052083966	0.28876663986890927	0.5932219078406701
HP_LOW_LEVELS_OF_VITAMIN_D	0.00226787	19	1.3988810116315267	0.0953392	0.585893	154233	9	27	1.0991680330357685	0.4373652982965668	0.7440080722202768
HP_ABNORMALITY_OF_VISUAL_EVOKED_POTENTIALS	0.00474797	36	1.2660183556270355	0.0954086	0.5859891329595001	144989	19	51	1.2284819192752707	0.17654970478951226	0.4758596935616506
GOCC_NLS_DEPENDENT_PROTEIN_NUCLEAR_IMPORT_COMPLEX	4.003015073475063e-4	5	2.085587742882878	0.0955034	0.5862412218550943	37067	4	8	1.6487520495536527	0.20001763434968778	0.5107191843367028
GOBP_RRNA_PSEUDOURIDINE_SYNTHESIS	5.197830427756685e-4	6	1.9274132054557593	0.0956813	0.5863503648470435	10322	4	9	1.4655573773810247	0.2777937206229959	0.5932219078406701
GOBP_AMINO_ACID_BETAINE_TRANSPORT	5.198347843621878e-4	6	1.927221361008007	0.0957149	0.5863503648470435	30761	3	8	1.2365640371652395	0.4565114281624282	0.7516417597578515
GOCC_ANAPHASE_PROMOTING_COMPLEX	8.985004792256384e-4	9	1.6725144679074961	0.0957331	0.5863503648470435	230	9	21	1.4132160424745595	0.15547004799036102	0.44987063709930764
GOBP_EPIGENETIC_MAINTENANCE_OF_CHROMATIN_IN_TRANSCRIPTION_COMPETENT_CONFORMATION	0.0011625	11	1.5799598199768117	0.0957362	0.5863503648470435	109024	5	11	1.4988654995942299	0.21747572249453717	0.5308178968383109
GOBP_NEGATIVE_REGULATION_OF_CELLULAR_PROTEIN_CATABOLIC_PROCESS	0.00625087	46	1.2287494963724974	0.095978	0.5875015611077388	172584	29	73	1.3099673818371487	0.0546997	0.25541150613099345
GOCC_PLATELET_DENSE_GRANULE_MEMBRANE	6.437055041099495e-4	7	1.815751887456998	0.0960675	0.5877194613618272	116457	3	6	1.6487520495536527	0.2617257994267621	0.5853813861281774
HP_BRUSHFIELD_SPOTS	0.00103096	10	1.619582854279427	0.0963456	0.5888265276164725	32741	7	13	1.775579130288549	0.0657265	0.2796548570126764
HP_IMPAIRED_TACTILE_SENSATION	0.00227149	19	1.3966546731348857	0.0963987	0.5888265276164725	241795	11	23	1.5770671778339287	0.0585502	0.26733610172119865
GOBP_SYNAPTIC_VESICLE_CYTOSKELETAL_TRANSPORT	0.00171001	15	1.4646640340794592	0.0964468	0.5888265276164725	149998	9	18	1.6487520495536527	0.0633527	0.2757585885654328
HP_CAVERNOUS_HEMANGIOMA	0.00157199	14	1.4870401699768552	0.0965132	0.5888265276164725	77993	10	27	1.2212978144841873	0.285033	0.5932219078406701
GOBP_NEGATIVE_REGULATION_OF_DNA_TEMPLATED_TRANSCRIPTION_ELONGATION	9.001497422959393e-4	9	1.669450070711283	0.0965275	0.5888265276164725	610	7	17	1.3577958055147727	0.23391636023105156	0.553364
HP_DEATH_IN_CHILDHOOD	0.00416042	32	1.284275798952648	0.096595	0.5888265276164725	181522	21	49	1.4132160424745595	0.042501	0.21809099554512973
GOBP_REGULATION_OF_DOUBLE_STRAND_BREAK_REPAIR_VIA_NONHOMOLOGOUS_END_JOINING	0.00198981	17	1.42654	0.0966308	0.5888265276164725	36818	12	29	1.3644844548030228	0.13773	0.4222483364696745
HP_ANKYLOSIS	0.00255762	21	1.3709706461982192	0.0966803	0.5888265276164725	323418	7	20	1.1541264346875568	0.40448551189853765	0.7178865651282796
GOBP_CELLULAR_RESPONSE_TO_HYDROGEN_PEROXIDE	0.00701297	51	1.2142662712931793	0.0967891	0.5891604500897674	94667	32	77	1.3703913139147244	0.023598740508836147	0.15553780149267957
GOMF_CHANNEL_INHIBITOR_ACTIVITY	0.00401426	31	1.2894437351768129	0.0969179	0.5893642974483476	70181	15	34	1.4547812201943995	0.0620602	0.2744979802388959
GOBP_COLLAGEN_CATABOLIC_PROCESS	0.00270204	22	1.359493718586471	0.0969307	0.5893642974483476	162382	4	37	0.35648692963322226	0.9987862441396045	1
GOBP_EXONUCLEOLYTIC_CATABOLISM_OF_DEADENYLATED_MRNA	7.720569771692425e-4	8	1.7301602174337745	0.0970561	0.5896507693184245	97641	6	13	1.5219249688187564	0.17210734481725565	0.4701162334715299
GOBP_PROTEIN_LOCALIZATION_TO_NON_MOTILE_CILIUM	9.013043966477371e-4	9	1.667311350655744	0.0970859	0.5896507693184245	60755	6	13	1.5219249688187564	0.17210734481725565	0.4701162334715299
GOBP_PURINE_NUCLEOSIDE_MONOPHOSPHATE_BIOSYNTHETIC_PROCESS	0.00130087	12	1.5402516697292106	0.0972871	0.5904156843113286	48549	9	21	1.4132160424745595	0.15547004799036102	0.44987063709930764
GOCC_TELOMERASE_HOLOENZYME_COMPLEX	9.019062329961977e-4	9	1.6661987642933103	0.0973777	0.5904156843113286	13233	7	19	1.21487	0.34609825612571243	0.6626941147875143
GOCC_B_WICH_COMPLEX	4.028167611816555e-4	5	2.0725649914180377	0.0973984	0.5904156843113286	148	5	7	2.3553600707909323	0.030151325196940748	0.17952546683855333
GOMF_THIAMINE_PYROPHOSPHATE_BINDING	4.028562481818938e-4	5	2.0723618435838422	0.0974283	0.5904156843113286	46707	2	8	0.8243760247768264	0.7511497336848807	0.931893
HP_OSTEOLYSIS_INVOLVING_BONES_OF_THE_FEET	0.00143802	13	1.5094670493447304	0.0977058	0.5917686617766721	141612	6	11	1.7986385995130758	0.0819091	0.31338628044606337
GOBP_REGULATION_OF_PROTEIN_CATABOLIC_PROCESS	0.035862186547098794	234	1.089493839779689	0.0978294	0.5921884514037609	139682	144	366	1.2973786619438579	1.2802014306634302e-4	0.00334879
GOCC_COPII_COATED_ER_TO_GOLGI_TRANSPORT_VESICLE	0.00581057	43	1.2356504663487458	0.098134	0.5937027772012687	213265	25	75	1.0991680330357685	0.3246483312558732	0.649892
HP_HYPOCHOLESTEROLEMIA	6.476007605213947e-4	7	1.8048303141476707	0.0983333	0.5943705912202228	18643	6	14	1.4132160424745595	0.2277062760785863	0.5452952929671173
HP_PORENCEPHALIC_CYST	0.00171555	15	1.4599318217560648	0.0983534	0.5943705912202228	84183	10	24	1.3739600412947106	0.16130329878380056	0.4626601060041274
HP_ABNORMAL_THROMBOCYTE_MORPHOLOGY	0.0309091	203	1.0966186414148584	0.0984226	0.5944593162344302	100245	144	375	1.2662415740572053	4.5481348185960613e-4	0.00900382
GOBP_SRP_DEPENDENT_COTRANSLATIONAL_PROTEIN_TARGETING_TO_MEMBRANE	0.00157795	14	1.481431082409714	0.0986569	0.5955446335207802	42413	8	15	1.7586688528572298	0.0530274	0.24983976655454732
GOCC_ER_UBIQUITIN_LIGASE_COMPLEX	6.483605448708088e-4	7	1.8027153152679798	0.0987787	0.5959503445534994	62718	4	9	1.4655573773810247	0.2777937206229959	0.5932219078406701
GOCC_PROTEIN_ACETYLTRANSFERASE_COMPLEX	0.00748207	54	1.2050843954251413	0.098835	0.595952	76044	43	92	1.5412247419740668	6.594978599336887e-4	0.011890582902738308
HP_PROGRESSIVE_EXTERNAL_OPHTHALMOPLEGIA	6.485470869064177e-4	7	1.8021967990471492	0.0988882	0.595952	1624	7	17	1.3577958055147727	0.23391636023105156	0.553364
GOCC_9PLUS0_NON_MOTILE_CILIUM	0.0104011	73	1.1718975243337435	0.0989629	0.5960173592374228	259597	37	123	0.9919321273737423	0.5576622157158524	0.8201285650563367
GOBP_SEQUESTERING_OF_ACTIN_MONOMERS	5.248652920304862e-4	6	1.9087501418547006	0.0990084	0.5960173592374228	7797	5	10	1.6487520495536527	0.15585452306548253	0.44987063709930764
GOBP_POSITIVE_REGULATION_OF_TAU_PROTEIN_KINASE_ACTIVITY	5.249520953499757e-4	6	1.9084345209630862	0.0990657	0.5960336664508563	2736	4	6	2.198336066071537	0.0730544	0.2934011457397308
GOBP_VACUOLAR_TRANSPORT	0.010403070454946033	73	1.1716745785427947	0.0992331	0.5966800906083093	128721	54	144	1.2365640371652395	0.0386089	0.20725691532867524
GOBP_REGULATION_OF_CELL_CYCLE_PHASE_TRANSITION	0.0349203	228	1.0901900222948933	0.0992826	0.5966800906083093	73221	156	363	1.4171091996163627	1.803998064264789e-7	1.2533764894904663e-5
GOBP_SERINE_PHOSPHORYLATION_OF_STAT_PROTEIN	0.00130625	12	1.5339137900478317	0.0994408	0.5973015981806117	149442	4	26	0.5073083229395855	0.9761051964691635	1
GOBP_SYNAPTIC_VESICLE_TRANSPORT	0.00373153	29	1.2976469353453284	0.0995951	0.5978992817043448	106660	16	37	1.425947718532889	0.0657861	0.2796548570126764
HP_B_CELL_LYMPHOMA	0.00214191	18	1.4031937994561352	0.10009108619297624	0.6000179976821566	84194	10	19	1.7355284732143714	0.0349368	0.1910229497627215
GOBP_CELLULAR_RESPONSE_TO_MAGNESIUM_ION	7.778442055403847e-4	8	1.7172876753159112	0.10013239768590387	0.6000179976821566	337355	2	7	0.942144	0.6774901573042679	0.8880300265704186
HP_LOWER_LIMB_HYPERTONIA	0.00228414	19	1.3889179854261249	0.10016556539911692	0.6000179976821566	55327	16	28	1.884288056632746	0.00285668	0.0356938
GOBP_CRD_MEDIATED_MRNA_STABILIZATION	5.266153150324297e-4	6	1.9024070740443708	0.10016802106520051	0.6000179976821566	8806	5	9	1.8319467217262808	0.10279752650805252	0.3573991977921147
GOMF_RNA_7_METHYLGUANOSINE_CAP_BINDING	6.510071951023029e-4	7	1.7953864302074665	0.10033876473146208	0.6007108922561956	10889	7	12	1.9235440578125949	0.0408097	0.21309324508403382
GOCC_SNO_S_RNA_CONTAINING_RIBONUCLEOPROTEIN_COMPLEX	0.00104074	10	1.6043610217223436	0.10078642471925192	0.6030599675466813	5193	9	22	1.3489789496348068	0.19572370385902216	0.5107191843367028
GOBP_PEPTIDYL_LYSINE_MONOMETHYLATION	6.519569255390706e-4	7	1.792771022545192	0.10090184494892496	0.6034195859116631	7589	7	11	2.0984116994319217	0.022933401783961083	0.15281462838084758
GOBP_INTRINSIC_APOPTOTIC_SIGNALING_PATHWAY_IN_RESPONSE_TO_OXIDATIVE_STRESS	0.00329837	26	1.3161933039760916	0.10118829275378194	0.6048010396483581	32160	18	45	1.3190016396429223	0.10714890329541737	0.36975015411148776
GOBP_NEGATIVE_REGULATION_OF_VIRAL_INDUCED_CYTOPLASMIC_PATTERN_RECOGNITION_RECEPTOR_SIGNALING_PATHWAY	5.282710458010454e-4	6	1.8964444645999123	0.10127175143205791	0.6049683815010338	126046	3	11	0.8993192997565379	0.6956380255146772	0.8990893030372566
HP_COLD_INDUCED_MUSCLE_CRAMPS	5.28503882940382e-4	6	1.8956089689331794	0.10142747524199691	0.605567	645858	3	6	1.6487520495536527	0.2617257994267621	0.5853813861281774
GOBP_AUTOPHAGY_OF_MITOCHONDRION	0.00597982	44	1.2285991794834648	0.10151680105169181	0.6057687450064848	94341	30	82	1.2064039386977947	0.132964	0.4149914633823578
GOBP_REGULATION_OF_PHOSPHATIDYLINOSITOL_DEPHOSPHORYLATION	6.534107960392264e-4	7	1.788782020650806	0.10176715903825295	0.6069306565277546	200009	3	5	1.9785024594643834	0.16739010505941632	0.46674112116260563
GOBP_DNA_TEMPLATED_TRANSCRIPTION_TERMINATION	9.113694968464274e-4	9	1.6489	0.10203230293508692	0.6081794319212721	3204	9	16	1.8548460557478594	0.027480807203822843	0.1709986565768965
GOCC_RNAI_EFFECTOR_COMPLEX	0.00131276	12	1.5263008527596142	0.10208933053223146	0.6081870111663467	77715	10	14	2.3553600707909323	0.00181896	0.025701054749972526
HP_HYPOPIGMENTED_SKIN_PATCHES	0.010425881346092354	73	1.1691110598931151	0.10238439562990709	0.6096118927571106	91984	40	108	1.2212978144841873	0.0799986	0.3110955741347555
GOBP_RADIAL_GLIAL_CELL_DIFFERENTIATION	0.00214979	18	1.398045303419543	0.10256745310087212	0.6103350120415931	276240	5	11	1.4988654995942299	0.21747572249453717	0.5308178968383109
HP_SMALL_BASAL_GANGLIA	5.302773938993639e-4	6	1.889269111117205	0.10261774954934744	0.6103350120415931	799	6	12	1.6487520495536527	0.12300850587852075	0.4022112656243718
GOBP_INTERFERON_GAMMA_MEDIATED_SIGNALING_PATHWAY	0.00172792	15	1.449480929825888	0.10269164576622947	0.6104416741242676	41963	9	25	1.1871	0.33613780743352506	0.6613620496906369
GOBP_GLYCOSYL_COMPOUND_CATABOLIC_PROCESS	0.00229285	19	1.383642664529439	0.10281136327151119	0.6108204523778018	90072	7	32	0.7213290216797231	0.8944733813115803	0.9913421816680629
HP_BRUXISM	0.00345325	27	1.3055153017409327	0.10330582715802605	0.6133097049500945	252476	9	19	1.5619756258929343	0.088927	0.33162914095606444
GOMF_MUTLALPHA_COMPLEX_BINDING	4.1055008593523525e-4	5	2.0335251307515256	0.10334279773544863	0.6133097049500945	17638	5	7	2.3553600707909323	0.030151325196940748	0.17952546683855333
GOBP_POSITIVE_REGULATION_OF_NITRIC_OXIDE_MEDIATED_SIGNAL_TRANSDUCTION	9.141206514664833e-4	9	1.6439351288212287	0.1034089159162146	0.613368	420732	2	5	1.3190016396429223	0.47848986623622025	0.7647424851142404
GOBP_ENDOPLASMIC_RETICULUM_ORGANIZATION	0.00674849	49	1.2123704802716881	0.10348627240976582	0.6134936192639813	39561	36	85	1.3965899713866234	0.012301611334206819	0.10051384002511458
GOBP_LYMPHOCYTE_ANERGY	0.00104718	10	1.5945020559115928	0.1037718646725162	0.614571	535025	2	6	1.0991680330357685	0.5868718996409482	0.8359419669193495
GOBP_NEGATIVE_REGULATION_OF_MITOTIC_CELL_CYCLE	0.0199963	134	1.1189239655021643	0.10378061763686852	0.614571	86316	90	202	1.4691849946517697	1.2599240930333266e-5	5.089134728423308e-4
GOBP_XENOBIOTIC_TRANSMEMBRANE_TRANSPORT	5.321594941090014e-4	6	1.8825872914194306	0.10388887512824574	0.6148778349966927	71142	4	6	2.198336066071537	0.0730544	0.2934011457397308
GOBP_ANGIOGENESIS_INVOLVED_IN_CORONARY_VASCULAR_MORPHOGENESIS	6.571089578546542e-4	7	1.7787148844691718	0.10398638031466423	0.6149385553301796	33048	2	5	1.3190016396429223	0.47848986623622025	0.7647424851142404
GOBP_NEGATIVE_REGULATION_OF_NITRIC_OXIDE_SYNTHASE_ACTIVITY	6.573002655627056e-4	7	1.7781971882416594	0.10410188900313777	0.6149385553301796	70227	2	7	0.942144	0.6774901573042679	0.8880300265704186
GOCC_FIBRILLAR_CENTER	0.012457849699462042	86	1.1526595457434257	0.10411772035268396	0.6149385553301796	110565	55	127	1.4280529563063136	0.00129257	0.0199425
GOCC_SWI_SNF_COMPLEX	0.00287298	23	1.3367204230078895	0.10415134324085318	0.6149385553301796	72137	13	24	1.7861480536831238	0.012607571488509217	0.10174708286091691
GOCC_VESICLE_LUMEN	0.020634456198528082	138	1.1166877330090752	0.10431076542262363	0.6149385553301796	87394	93	294	1.0430880313502702	0.3321435186869053	0.6581605154346402
GOBP_B_CELL_HOMEOSTASIS	0.00345737	27	1.3039567773199545	0.10433288679069386	0.6149385553301796	54026	14	29	1.5918985306035267	0.031931736075806905	0.18212943175521729
HP_HYPOKINESIA	0.00375164	29	1.290692380745395	0.10433394191244494	0.6149385553301796	164687	13	41	1.0455500802047555	0.4820578462277185	0.7684183817992041
HP_DYSTROPHIC_FINGERNAILS	0.00360439	28	1.297094466469696	0.10435013438908713	0.6149385553301796	134956	14	32	1.4426580433594463	0.075009	0.2992676742370642
GOBP_DCMP_CATABOLIC_PROCESS	6.586104850792357e-4	7	1.7746596972465187	0.10489484560287532	0.6175263332086465	50523	3	6	1.6487520495536527	0.2617257994267621	0.5853813861281774
HP_ANISOCORIA	6.58623080070691e-4	7	1.774625760045714	0.10490248399666502	0.6175263332086465	553035	2	7	0.942144	0.6774901573042679	0.8880300265704186
HP_SIMPLE_FEBRILE_SEIZURE	0.00201594	17	1.4080457904303436	0.10510846117586103	0.618405	69498	10	22	1.4988654995942299	0.0973259	0.35434882659211764
HP_AQUEDUCTAL_STENOSIS	0.00159597	14	1.4646967733844185	0.10532642002324999	0.6190328596776159	117278	9	15	1.9785024594643834	0.016371573759766833	0.12194459715362746
GOBP_UBIQUITIN_DEPENDENT_PROTEIN_CATABOLIC_PROCESS_VIA_THE_C_END_DEGRON_RULE_PATHWAY	4.1313001675253344e-4	5	2.020826091853757	0.10536506395954959	0.6190328596776159	1166	4	9	1.4655573773810247	0.2777937206229959	0.5932219078406701
GOBP_POSITIVE_REGULATION_OF_DOUBLE_STRAND_BREAK_REPAIR_VIA_HOMOLOGOUS_RECOMBINATION	0.00287746	23	1.3346406336251562	0.10538540707933008	0.6190328596776159	43990	15	36	1.3739600412947106	0.0989136	0.3565595087534549
GOMF_5_DEOXYRIBOSE_5_PHOSPHATE_LYASE_ACTIVITY	6.595517053866415e-4	7	1.7721271501662197	0.105466	0.6191757023769848	98388	3	5	1.9785024594643834	0.16739010505941632	0.46674112116260563
HP_ACETABULAR_DYSPLASIA	0.00105109	10	1.5885676550003387	0.10561147158521078	0.6196036984005814	19287	9	16	1.8548460557478594	0.027480807203822843	0.1709986565768965
GOBP_ERBB_SIGNALING_PATHWAY	0.012469681502516225	86	1.1515658497471801	0.10565299587688681	0.6196036984005814	160144	52	118	1.4531373996066093	0.00107696	0.017352259221869813
HP_ABNORMAL_BOWEL_SOUNDS	6.60101800148583e-4	7	1.7706503508868037	0.10580136040909527	0.6197883374287514	33811	2	7	0.942144	0.6774901573042679	0.8880300265704186
GOCC_CILIARY_BASE	0.00361067	28	1.2948399841038185	0.10589059628276087	0.6197883374287514	125203	17	38	1.4751992022322158	0.0425702	0.21809099554512973
GOMF_LYSOPHOSPHOLIPASE_ACTIVITY	0.0018773	16	1.4230901929126545	0.10594485852772362	0.6197883374287514	301073	8	25	1.0552013117143377	0.5025095556960583	0.7821488827290604
HP_ATRIOVENTRICULAR_CANAL_DEFECT	0.00600361	44	1.2237313588601535	0.10596608087884851	0.6197883374287514	207342	19	43	1.4570366949543907	0.037892449546009344	0.2039125997276122
GOBP_MITOTIC_INTRA_S_DNA_DAMAGE_CHECKPOINT_SIGNALING	5.352871368520197e-4	6	1.8715874745459415	0.10601929507017194	0.6197883374287514	182	6	15	1.3190016396429223	0.28797380424409025	0.5932219078406701
GOMF_CYSTEINE_TYPE_ENDOPEPTIDASE_INHIBITOR_ACTIVITY_INVOLVED_IN_APOPTOTIC_PROCESS	0.00132226	12	1.5153360618968599	0.10602539765695362	0.6197883374287514	87672	7	19	1.21487	0.34609825612571243	0.6626941147875143
GOCC_AMINOACYL_TRNA_SYNTHETASE_MULTIENZYME_COMPLEX	5.355363134397307e-4	6	1.870716654456236	0.10618999188578471	0.6204180136529939	30494	6	10	1.9785024594643834	0.049740529950622614	0.23943940895913127
GOMF_TRANSCRIPTION_COREPRESSOR_ACTIVITY	0.0203376	136	1.1165648939957302	0.1063178402033963	0.6207806424220852	86822	77	180	1.4105989757292363	2.559848140806231e-4	0.00576918
HP_ABNORMAL_CIRCULATING_AMYLASE_LEVEL	4.1442934330348044e-4	5	2.0144903604717515	0.10639087872607145	0.6207806424220852	271	5	6	2.747920082589421	0.0114882	0.0966923
HP_FRACTURES_OF_THE_LONG_BONES	0.00132321	12	1.5142511629164568	0.1064227907342592	0.6207806424220852	201721	4	7	1.884288056632746	0.13025852468557786	0.4097058786823193
GOBP_GLUCOSE_6_PHOSPHATE_METABOLIC_PROCESS	0.00132362	12	1.513778005551153	0.1065965594798558	0.6214593276467837	28430	9	22	1.3489789496348068	0.19572370385902216	0.5107191843367028
GOBP_REGULATION_OF_VENTRICULAR_CARDIAC_MUSCLE_CELL_ACTION_POTENTIAL	0.00146108	13	1.485640205694595	0.10667010531007792	0.6214593276467837	54792	4	11	1.199092399675384	0.4400069741376059	0.7440080722202768
GOBP_CELLULAR_RESPONSE_TO_CHEMICAL_STRESS	0.030371998454439324	199	1.0940203343440829	0.10675583083972218	0.6214593276467837	131244	121	296	1.3479662026756216	6.56115565742521e-5	0.00199184
HP_OSTEOMYELITIS	0.00495287	37	1.247357352147207	0.1067670315374104	0.6214593276467837	105687	20	54	1.2212978144841873	0.1763866232673137	0.4758596935616506
HP_PROGRESSIVE	0.0200269	134	1.1172153924170891	0.10691789573362809	0.6220055502199547	62133	96	246	1.2868308679443143	0.00210366	0.028611919035477835
GOBP_PROTON_TRANSPORTING_TWO_SECTOR_ATPASE_COMPLEX_ASSEMBLY	6.621391251177781e-4	7	1.7652022659832962	0.10704656946148083	0.622422	230581	2	14	0.4710720141581865	0.9549917653783823	1
HP_ABNORMALITY_OF_THE_TONGUE	0.0343817	224	1.087844352738065	0.10718610454300315	0.6228028959901679	161515	125	344	1.198220966245387	0.00917379	0.0850916
GOBP_FATTY_ACYL_COA_BIOSYNTHETIC_PROCESS	0.00174052	15	1.438994517638767	0.10722624116882429	0.6228028959901679	30531	10	23	1.4336974343944806	0.1271532975583336	0.4097058786823193
GOBP_ORGANOPHOSPHATE_BIOSYNTHETIC_PROCESS	0.0438743	283	1.0770144755260824	0.10744551112743372	0.6236051120560243	115113	191	513	1.2277256977183144	4.0722673123694264e-4	0.00819896
GOMF_THIOESTERASE_BINDING	9.221344700838254e-4	9	1.629648494530405	0.1074786955138729	0.6236051120560243	51049	4	11	1.199092399675384	0.4400069741376059	0.7440080722202768
HP_REDUNDANT_SKIN	0.0069237	50	1.205806324304424	0.10755191520501817	0.6236981876960862	129492	27	79	1.1269950718468005	0.26333517162081166	0.5881367837919356
GOCC_VACUOLAR_MEMBRANE	0.028784260896182325	189	1.0963580473121066	0.1076806880102299	0.6241131481485588	129965	127	404	1.0365916351154154	0.32943116039224707	0.6560058676292742
GOBP_POSITIVE_REGULATION_OF_LAMELLIPODIUM_MORPHOGENESIS	6.636205684370658e-4	7	1.7612616902559775	0.10795694090050034	0.6253820028373116	51565	4	6	2.198336066071537	0.0730544	0.2934011457397308
GOBP_NEGATIVE_REGULATION_OF_HISTONE_ACETYLATION	0.00105668	10	1.5801580891468336	0.10827439446753462	0.6268880545922864	154863	5	16	1.030470030971033	0.5615052699682781	0.8201285650563367
GOCC_AZUROPHIL_GRANULE_LUMEN	0.0051108	38	1.2414811565888682	0.10840694859137867	0.6273225438911186	128553	26	79	1.0852545136302523	0.34762858289802767	0.6626941147875143
GOCC_RISC_LOADING_COMPLEX	5.389236853308687e-4	6	1.8589583792420035	0.108525	0.6276703972964797	8281	5	8	2.060940061942066	0.0604994	0.2696884426048936
GOBP_FATTY_ACID_BETA_OXIDATION	0.00571481	42	1.227138341504097	0.1086207134717514	0.6278933452834469	110798	27	71	1.2539804320548908	0.10092966763472555	0.3573991977921147
GOBP_POSITIVE_REGULATION_OF_RETINOIC_ACID_RECEPTOR_SIGNALING_PATHWAY	5.391476719356691e-4	6	1.8581860828981527	0.10867990135787209	0.627903	46664	3	5	1.9785024594643834	0.16739010505941632	0.46674112116260563
HP_POSTERIOR_POLAR_CATARACT	0.00105803	10	1.5781423219973088	0.10892260520945951	0.6282682476544643	134868	5	8	2.060940061942066	0.0604994	0.2696884426048936
GOBP_NEGATIVE_REGULATION_OF_MACROAUTOPHAGY	0.00188619	16	1.4163851548930966	0.1090615895206355	0.6282682476544643	72590	11	32	1.1335170340681362	0.3712413419851165	0.6775631664689858
HP_REDUCED_ANTITHROMBIN_III_ACTIVITY	4.1779288683240563e-4	5	1.9982722145204894	0.10906909155210509	0.6282682476544643	35838	4	12	1.0991680330357685	0.5175343083105627	0.7908034815491991
GOBP_IRES_DEPENDENT_VIRAL_TRANSLATIONAL_INITIATION	4.1780309898763966e-4	5	1.9982233717375997	0.10907727261803046	0.6282682476544643	20808	4	11	1.199092399675384	0.4400069741376059	0.7440080722202768
GOBP_VITAMIN_TRANSMEMBRANE_TRANSPORT	0.00132951	12	1.5070720336471377	0.10908921627986257	0.6282682476544643	348372	7	16	1.4426580433594463	0.18298467099254467	0.4877802520006542
GOMF_CYSTEINE_TYPE_ENDOPEPTIDASE_REGULATOR_ACTIVITY_INVOLVED_IN_APOPTOTIC_PROCESS	0.00202777	17	1.399834012803351	0.10909104510598722	0.6282682476544643	83339	11	35	1.0363584311480103	0.5069803150052814	0.7868726915306786
HP_ACUTE_MYELOID_LEUKEMIA	0.00602021	44	1.2203568880088327	0.109146	0.6282682476544643	137202	28	66	1.3989411329546144	0.0246349	0.16033278783981925
GOCC_MRNA_EDITING_COMPLEX	6.657412926740058e-4	7	1.7556511769902057	0.10926734664817395	0.6285607398114006	5307	6	8	2.473128074330479	0.011942471302224256	0.0981677
GOBP_HOMOTYPIC_CELL_CELL_ADHESION	0.00877403	62	1.1798808479628105	0.1093650925909666	0.6285607398114006	222181	30	85	1.1638249761555197	0.1883344416438255	0.5008171841664673
HP_ERYSIPELAS	0.00160657	14	1.4550366791631415	0.10937002971782528	0.6285607398114006	91118	7	10	2.3082528693751136	0.011274523086586163	0.0966923
HP_ABNORMALITY_OF_LOWER_LIMB_METAPHYSES	0.00160689	14	1.454746012489883	0.10949395805200479	0.6289415979100939	472	12	20	1.9785024594643834	0.0056383	0.0589105
GOBP_AXO_DENDRITIC_PROTEIN_TRANSPORT	4.1839914844813434e-4	5	1.9953767121134351	0.10955529314869372	0.6289627040347111	84835	3	7	1.4132160424745595	0.36032625548265007	0.6626941147875143
GOBP_GOLGI_ORGANIZATION	0.012968422399432111	89	1.1459048192694152	0.10963548333954864	0.6290919790993144	73733	67	144	1.53426	2.9653952225427993e-5	0.00105708
GOBP_VESICLE_MEDIATED_TRANSPORT_TO_THE_PLASMA_MEMBRANE	0.011567731697657695	80	1.154748659809318	0.11008735175013484	0.6313526986805841	117334	47	132	1.17411	0.11045393371674084	0.37639222398694444
HP_IRIS_HYPOPIGMENTATION	0.00739711	53	1.1963538219375656	0.11023557706530074	0.6314316097562969	310404	21	60	1.154126434687557	0.25509937316500075	0.5832370493573313
GOBP_INNER_DYNEIN_ARM_ASSEMBLY	7.962478708928601e-4	8	1.6775960304829955	0.1102736473246495	0.6314316097562969	153446	3	16	0.6182820185826198	0.9054229598265421	0.996504
HP_NECK_MUSCLE_WEAKNESS	0.00663423	48	1.208082154460929	0.11032950912140538	0.6314316097562969	168442	26	76	1.1280935075893415	0.266623	0.5931727000971453
GOBP_MICROTUBULE_BASED_PROCESS	0.0765131	484	1.0562224223666503	0.11033265935052272	0.6314316097562969	78076	329	842	1.28845	1.9040022003480317e-8	1.7452820169240613e-6
HP_ELEVATED_PULMONARY_ARTERY_PRESSURE	0.00908951	64	1.1756693047698126	0.11048823472451375	0.63199	127472	37	105	1.1619776349235267	0.16053840348380322	0.4626559855221467
HP_EEG_WITH_FOCAL_SPIKES	0.00231779	19	1.3687512237795498	0.11063009840907034	0.6324701852443079	234248	7	21	1.0991680330357685	0.4626051901717716	0.7559696500964321
GOBP_STRESS_RESPONSE_TO_METAL_ION	4.198400835516603e-4	5	1.988528370418856	0.11071510350587088	0.6326245935264744	4123	4	18	0.7327786886905123	0.8427663203404059	0.9739304866359124
HP_APLASIA_HYPOPLASIA_OF_THE_CEREBELLAR_VERMIS	0.025310414516953383	167	1.1016988605692157	0.1110231779561508	0.6340276388910088	78781	106	241	1.4503545000223004	4.596251972799337e-6	2.1154395155820744e-4
HP_PERSISTENT_PUPILLARY_MEMBRANE	5.427253303193351e-4	6	1.8459368757089831	0.11117590025927937	0.6340276388910088	164820	3	5	1.9785024594643834	0.16739010505941632	0.46674112116260563
HP_PREMATURE_BIRTH	0.011419878752558264	79	1.1550779283460166	0.11118794563770185	0.6340276388910088	75635	51	136	1.2365640371652395	0.043404585325836464	0.21964681326119304
GOMF_RNA_POLYMERASE_II_CTD_HEPTAPEPTIDE_REPEAT_KINASE_ACTIVITY	9.293006798167403e-4	9	1.6170816223044677	0.11119314935813163	0.6340276388910088	18997	7	11	2.0984116994319217	0.022933401783961083	0.15281462838084758
HP_INEFFECTIVE_ESOPHAGEAL_PERISTALSIS	0.00106299	10	1.5707875938452094	0.11132069659831734	0.6344232803001283	69672	8	14	1.884288056632746	0.033477617764513745	0.18706284650850177
GOCC_BRCA1_C_COMPLEX	6.692290840916121e-4	7	1.746501327928089	0.11144080725678407	0.6346761895823105	43307	5	6	2.747920082589421	0.0114882	0.0966923
GOBP_CELLULAR_RESPONSE_TO_INSULIN_STIMULUS	0.0189621	127	1.118311691259837	0.1114814429079306	0.6346761895823105	98165	77	194	1.3088031733570233	0.00328049	0.039759545309034375
HP_ABNORMALITY_OF_THE_SPINOCEREBELLAR_TRACTS	0.00106364	10	1.569822388593846	0.11163929753822943	0.6352433268372492	27504	5	10	1.6487520495536527	0.15585452306548253	0.44987063709930764
GOBP_PEPTIDYL_SERINE_AUTOPHOSPHORYLATION	9.303426600557889e-4	9	1.615270497040934	0.11173911797664282	0.6354798221528779	23165	5	9	1.8319467217262808	0.10279752650805252	0.3573991977921147
GOBP_PROTEIN_LOCALIZATION_TO_MEMBRANE_RAFT	6.699323611820643e-4	7	1.7446678975050398	0.11188181762193605	0.6357074515740619	33904	2	7	0.942144	0.6774901573042679	0.8880300265704186
HP_ASTROCYTOSIS	0.00203613	17	1.3940827901805457	0.11196307801970717	0.6357074515740619	236133	6	19	1.0413170839286228	0.5386388309257206	0.8074031012419625
GOBP_NEGATIVE_REGULATION_OF_CIRCADIAN_RHYTHM	7.992631799283038e-4	8	1.6712671133058106	0.11198675068582498	0.6357074515740619	24556	5	14	1.1776800353954662	0.4264660343574527	0.7362518327059537
GOCC_PROTEASOME_COMPLEX	0.00290098	23	1.3238203781776297	0.11201973360703399	0.6357074515740619	58846	20	53	1.2443411694744548	0.152599	0.44987063709930764
GOBP_REGULATION_OF_TRANSCRIPTION_ELONGATION_FROM_RNA_POLYMERASE_II_PROMOTER	0.00261063	21	1.3431371161100867	0.11207053808002576	0.6357074515740619	29414	17	39	1.437373581662159	0.054721002001112184	0.25541150613099345
GOBP_TRNA_3_END_PROCESSING	7.995178029988064e-4	8	1.670734863539234	0.1121320701786821	0.6357258947552309	512571	2	8	0.8243760247768264	0.7511497336848807	0.931893
GOBP_ANTIGEN_PROCESSING_AND_PRESENTATION_OF_EXOGENOUS_ANTIGEN	0.0020381	17	1.3927348764058647	0.11264623333120449	0.6374095135333439	510839	6	27	0.7327786886905123	0.872073	0.9863403981522534
GOBP_OLIGOSACCHARIDE_METABOLIC_PROCESS	0.00664664	48	1.2058258264993649	0.11264720385986549	0.6374095135333439	237986	20	56	1.1776800353954662	0.22919962755280143	0.5476691209958288
GOCC_INO80_COMPLEX	5.448276726768537e-4	6	1.8388139054970603	0.11265615772959892	0.6374095135333439	231	6	13	1.5219249688187564	0.17210734481725565	0.4701162334715299
GOMF_LEUCINE_ZIPPER_DOMAIN_BINDING	6.711741592585261e-4	7	1.7414399346740812	0.11266277430255656	0.6374095135333439	276978	3	9	1.0991680330357685	0.5458702819321434	0.8103365589705797
HP_COXA_VALGA	0.00802848	57	1.185461112164549	0.1133258042050368	0.6408283422854024	102794	32	73	1.4454812489237503	0.00994396	0.0903795
GOBP_POSITIVE_REGULATION_OF_TELOMERE_MAINTENANCE	0.00438401	33	1.2568628000514341	0.11341480566896989	0.6409993265477324	30890	24	46	1.7204369212733768	0.00158783	0.023404003499347386
GOBP_ENDOSOME_ORGANIZATION	0.00513467	38	1.2357098016049843	0.11348150658638367	0.6410441604579353	29263	32	78	1.3528221945055612	0.028643141523473026	0.17612141360656355
GOBP_REGULATION_OF_MICROTUBULE_BINDING	8.025423029739608e-4	8	1.6644384508335877	0.11386605697899843	0.6428835142478856	95734	4	9	1.4655573773810247	0.2777937206229959	0.5932219078406701
HP_ESOPHAGITIS	0.00408828	31	1.2660975591791976	0.1140414065022326	0.6435404356577099	144804	12	28	1.4132160424745595	0.10982171750986858	0.3758473128285816
GOMF_VOLTAGE_GATED_CHLORIDE_CHANNEL_ACTIVITY	9.348200093155757e-4	9	1.6075341091884998	0.11410204881006447	0.6435497147984403	316697	3	11	0.8993192997565379	0.6956380255146772	0.8990893030372566
GOBP_BIOLOGICAL_PROCESS_INVOLVED_IN_INTERACTION_WITH_SYMBIONT	0.00650279	47	1.2068244796104308	0.11427541351840187	0.6436741449191933	116809	28	81	1.1398779601852416	0.23612439199874458	0.5551904601415131
GOMF_MOLECULAR_ADAPTOR_ACTIVITY	0.0331848	216	1.0868266769996788	0.11428855713836394	0.6436741449191933	108915	130	359	1.1940822643006956	0.00909049	0.0845346
GOBP_COENZYME_A_BIOSYNTHETIC_PROCESS	6.73764642636233e-4	7	1.7347444642997423	0.11430113849545998	0.6436741449191933	15323	6	10	1.9785024594643834	0.049740529950622614	0.23943940895913127
GOBP_ORGANIC_ACID_BIOSYNTHETIC_PROCESS	0.023435404947100162	155	1.1043453907046272	0.11457221303271847	0.6446154206784623	141630	91	285	1.0528872737500519	0.29645405412845616	0.6057925856937428
GOBP_POSITIVE_REGULATION_OF_TOLL_LIKE_RECEPTOR_SIGNALING_PATHWAY	0.00218649	18	1.3745803165257604	0.11458647787821219	0.6446154206784623	73446	9	26	1.1414437266140673	0.3865877964917235	0.697585
HP_DILATION_OF_LATERAL_VENTRICLES	0.010201004581760717	71	1.1621470737474249	0.11483392855442087	0.6456744807585685	114650	37	77	1.58451	8.015811362880321e-4	0.013598206896780488
GOBP_DSRNA_PROCESSING	0.00484013	36	1.2419135035263327	0.11489645089374445	0.645693	158568	24	52	1.5219249688187564	0.011583868618831428	0.0971976
GOBP_CELLULAR_MODIFIED_AMINO_ACID_BIOSYNTHETIC_PROCESS	0.00409236	31	1.2648332555515465	0.11503935195818915	0.646129	168985	18	42	1.4132160424745595	0.0577212	0.2659524046428046
GOBP_RESPONSE_TO_REACTIVE_OXYGEN_SPECIES	0.0158364	107	1.1281651626169291	0.11513381292901093	0.646129	105244	72	181	1.311714337766442	0.00408525	0.046612874151522606
GOCC_EUKARYOTIC_TRANSLATION_INITIATION_FACTOR_3_COMPLEX	8.048400379016245e-4	8	1.6596866514904562	0.11519301510183277	0.646129	5240	8	14	1.884288056632746	0.033477617764513745	0.18706284650850177
GOBP_CELLULAR_AMINO_ACID_BIOSYNTHETIC_PROCESS	0.00589914	43	1.2170978388745168	0.11521096347661341	0.646129	62219	28	69	1.3381176054348487	0.0447624	0.225008
GOMF_AMINOPEPTIDASE_ACTIVITY	0.00335387	26	1.2944141877676005	0.1156987145123547	0.6483099070612367	164206	12	37	1.0694607888996668	0.450967	0.7516417597578515
GOMF_PROTEIN_SERINE_THREONINE_KINASE_ACTIVATOR_ACTIVITY	0.00529609	39	1.2295737853470328	0.11575929455132661	0.6483099070612367	73842	26	51	1.6810805211135285	0.00159914	0.023508612929667324
GOMF_TRANSLATION_REGULATOR_ACTIVITY	0.00896789	63	1.1729942134635163	0.11577811688258977	0.6483099070612367	26424	47	125	1.2398615412643468	0.0486481	0.23943940895913127
GOBP_NEGATIVE_REGULATION_OF_ORGANELLE_ORGANIZATION	0.0295162	193	1.0918002164334473	0.11586132923252712	0.6484429857713729	94309	124	323	1.2659148863446001	0.00109604	0.0175302
HP_ABNORMALITY_OF_THE_FOOT_MUSCULATURE	5.496709574991943e-4	6	1.822611667852704	0.11610415416038777	0.6490753875161026	67532	5	10	1.6487520495536527	0.15585452306548253	0.44987063709930764
HP_EXTERNAL_OPHTHALMOPLEGIA	0.00291506	23	1.3174259687298375	0.11611341298986888	0.6490753875161026	84537	18	44	1.3489789496348068	0.0884556	0.33162914095606444
GOCC_MLL1_2_COMPLEX	0.00134579	12	1.4888464697657127	0.11615283795667697	0.6490753875161026	34062	10	28	1.1776800353954662	0.33122225393840043	0.6566652755289116
GOBP_REGULATION_OF_SIGNAL_TRANSDUCTION_BY_P53_CLASS_MEDIATOR	0.0095896	67	1.1665941004008158	0.11622826198577574	0.6491643019666369	102332	41	94	1.4382730645042503	0.00430355	0.0486457
HP_TOXEMIA_OF_PREGNANCY	0.00262464	21	1.3359661922730777	0.1163788805533097	0.649673	140828	9	24	1.2365640371652395	0.2869055076705771	0.5932219078406701
GOBP_CELLULAR_RESPONSE_TO_MINERALOCORTICOID_STIMULUS	0.00162455	14	1.4389362429345829	0.1164388114292888	0.6496749642305281	127366	5	10	1.6487520495536527	0.15585452306548253	0.44987063709930764
GOBP_VERY_LONG_CHAIN_FATTY_ACID_CATABOLIC_PROCESS	4.2708016120743497e-4	5	1.9548178375253582	0.1166319395766402	0.6501059788443337	53312	2	7	0.942144	0.6774901573042679	0.8880300265704186
HP_CEREBELLAR_HEMORRHAGE	8.073849069859523e-4	8	1.6544553359029295	0.11667237323711421	0.6501059788443337	45098	5	6	2.747920082589421	0.0114882	0.0966923
GOBP_MITOCHONDRIAL_DNA_REPLICATION	5.504933764007106e-4	6	1.8198887462881126	0.11669485758866938	0.6501059788443337	223	6	13	1.5219249688187564	0.17210734481725565	0.4701162334715299
HP_GLOSSOPTOSIS	0.00365345	28	1.2796779276381407	0.1167789332276632	0.6502422683243236	244359	10	25	1.3190016396429223	0.1993814192031157	0.5107191843367028
GOBP_REGULATION_OF_SKELETAL_MUSCLE_TISSUE_GROWTH	5.508235694199453e-4	6	1.8187978079311338	0.11693244305965644	0.6507543337345404	127332	3	6	1.6487520495536527	0.2617257994267621	0.5853813861281774
HP_ABNORMALITY_OF_THE_FRONTAL_HAIRLINE	0.018378212917175216	123	1.117499968861041	0.11699021346291105	0.6507543337345404	107757	68	162	1.384137523082079	0.00105088	0.0169823
GOBP_TELOMERE_CAPPING	0.00306481	24	1.3075336654987382	0.11709179420867244	0.6508899472514567	20152	17	37	1.5150694509411946	0.032478	0.18422776747949915
GOBP_REGULATION_OF_ORGANELLE_TRANSPORT_ALONG_MICROTUBULE	6.782760324134665e-4	7	1.7232062290262546	0.1171840467132379	0.6508899472514567	111254	4	9	1.4655573773810247	0.2777937206229959	0.5932219078406701
GOBP_POSITIVE_REGULATION_OF_FATTY_ACID_BETA_OXIDATION	0.00134814	12	1.4862521490788883	0.117194	0.6508899472514567	259894	5	11	1.4988654995942299	0.21747572249453717	0.5308178968383109
GOBP_CERAMIDE_TRANSPORT	0.00107587	10	1.5519762901543663	0.1176963481860871	0.652808	30499	7	16	1.4426580433594463	0.18298467099254467	0.4877802520006542
GOCC_CORE_MEDIATOR_COMPLEX	0.00121191	11	1.5155469989337838	0.11771853452688963	0.652808	94232	8	22	1.199092399675384	0.3411161276338106	0.6626941147875143
GOBP_IMMUNOGLOBULIN_PRODUCTION	0.00697907	50	1.1962396209007666	0.11771854531937809	0.652808	197794	31	104	0.9829098756954469	0.5827046266113725	0.8359419669193495
GOBP_LEUCINE_METABOLIC_PROCESS	5.520452835911134e-4	6	1.8147726833218187	0.11781361739851692	0.6529904483749871	38454	3	7	1.4132160424745595	0.36032625548265007	0.6626941147875143
GOBP_PENETRATION_OF_ZONA_PELLUCIDA	4.285813480268419e-4	5	1.9479707202031857	0.11787721394702522	0.6529904483749871	332178	2	7	0.942144	0.6774901573042679	0.8880300265704186
GOBP_PROTEIN_LOCALIZATION_TO_MICROTUBULE	0.00162826	14	1.4356560436591965	0.11793098490087317	0.6529904483749871	98182	8	18	1.4655573773810247	0.14772306365727506	0.4453740128174561
GOBP_MITOCHONDRION_MORPHOGENESIS	0.00148863	13	1.4581532818689387	0.11799427626782966	0.653009	27991	11	19	1.9090813205358086	0.0114591	0.0966923
GOBP_MRNA_TRANSCRIPTION	0.00248585	20	1.3433878680469462	0.1183397516440522	0.6545165487242292	21199	17	38	1.4751992022322158	0.0425702	0.21809099554512973
GOBP_REGULATION_OF_PROTEIN_NEDDYLATION	0.00135091	12	1.4832006542069203	0.11842930027340115	0.6545165487242292	118720	7	10	2.3082528693751136	0.011274523086586163	0.0966923
HP_REDUCED_SUBCUTANEOUS_ADIPOSE_TISSUE	0.00219778	18	1.3675225690231319	0.11844661415306457	0.6545165487242292	58837	9	25	1.1871	0.33613780743352506	0.6613620496906369
HP_JUVENILE_ONSET	0.011783475391158335	81	1.1477764419560417	0.11861115196234884	0.6547378246670875	151756	45	155	0.9573398997408307	0.6664979942689795	0.8880300265704186
GOMF_OXIDOREDUCTASE_ACTIVITY_ACTING_ON_THE_CH_NH_GROUP_OF_DONORS	0.00191258	16	1.396839982981791	0.11864136077527254	0.6547378246670875	41701	12	27	1.4655573773810247	0.085509	0.32375300813263813
GOBP_INTRACELLULAR_PROTEIN_TRANSMEMBRANE_TRANSPORT	0.00455609	34	1.2460400730311914	0.11866672894818775	0.6547378246670875	64279	22	49	1.4805120444971576	0.0218808	0.1499217477705008
GOBP_DNA_DAMAGE_RESPONSE_SIGNAL_TRANSDUCTION_RESULTING_IN_TRANSCRIPTION	9.435432323165104e-4	9	1.5926721738412106	0.1187842453502177	0.6550548777958416	77554	5	18	0.9159733608631404	0.6783155648500852	0.8880300265704186
GOBP_RIBOSE_PHOSPHATE_BIOSYNTHETIC_PROCESS	0.0142946	97	1.1330370669073464	0.11916940526398889	0.6559563233713054	90509	69	176	1.2927714934000232	0.00721624	0.0713591
GOBP_RESPONSE_TO_HYDROGEN_PEROXIDE	0.010073628369526277	70	1.1602666300355724	0.1191776760650528	0.6559563233713054	96085	47	112	1.3837740415896729	0.00579659	0.0601038
HP_OPISTHOTONUS	0.00410922	31	1.2596460056401566	0.11921299596324131	0.6559563233713054	66132	21	39	1.775579130288549	0.00183691	0.0257545
GOBP_ETHER_BIOSYNTHETIC_PROCESS	9.443503329851756e-4	9	1.5913109769087033	0.11922267532036268	0.6559563233713054	198507	5	11	1.4988654995942299	0.21747572249453717	0.5308178968383109
HP_SLOW_PUPILLARY_LIGHT_RESPONSE	0.00107902	10	1.5474439682818442	0.1192859470201384	0.6559563233713054	449592	4	9	1.4655573773810247	0.2777937206229959	0.5932219078406701
HP_WORMIAN_BONES	0.00531265	39	1.225742426121339	0.11935838369044316	0.6559563233713054	116371	16	46	1.1469579475155844	0.3039623500525226	0.6183553365111744
GOBP_RIBOSOMAL_SMALL_SUBUNIT_EXPORT_FROM_NUCLEUS	6.816562557959406e-4	7	1.7146611273879246	0.11936865620572434	0.6559563233713054	58939	4	7	1.884288056632746	0.13025852468557786	0.4097058786823193
GOBP_MEIOTIC_CELL_CYCLE	0.019034814330914737	127	1.114039944270422	0.11965407174466658	0.6571936629359633	77933	88	250	1.1607214428857715	0.054125693944999664	0.2539368041084113
HP_MYOPIA	0.0380745	246	1.0788146882668561	0.11980646916798698	0.6576385082608911	129189	133	353	1.2424023942812228	0.00171705	0.0246442
GOBP_MARGINAL_ZONE_B_CELL_DIFFERENTIATION	6.824739090250144e-4	7	1.7126068390275406	0.11990024160256496	0.6576385082608911	68941	4	8	1.6487520495536527	0.20001763434968778	0.5107191843367028
HP_DELAYED_CNS_MYELINATION	0.0071443	51	1.1919446913349805	0.11999452311640812	0.6576385082608911	81848	30	74	1.3368259861245835	0.039261976235451135	0.20835064788989044
HP_HEAD_TITUBATION	0.00108044	10	1.5454182340879041	0.12000329037198976	0.6576385082608911	43495	6	16	1.2365640371652395	0.35096728419501744	0.6626941147875143
HP_PROXIMAL_MUSCLE_WEAKNESS_IN_LOWER_LIMBS	0.00546716	40	1.2216422794393944	0.12003651172968777	0.6576385082608911	186331	16	47	1.1225545869301465	0.3397482783280803	0.6626941147875143
HP_OPTIC_NEUROPATHY	0.00234689	19	1.3517790552388267	0.12020042076294468	0.6582059185151609	48892	13	42	1.0206560306760708	0.5228623066436711	0.79368
HP_ABNORMAL_MYELINATION	0.045504	292	1.071466601309755	0.1203518683306043	0.6582165147360218	105502	202	493	1.3511071562265227	2.3681328031877058e-7	1.5945427541463886e-5
GOBP_VIRAL_RELEASE_FROM_HOST_CELL	0.00135521	12	1.4784964129740283	0.1203589104112901	0.6582165147360218	77039	8	25	1.0552013117143377	0.5025095556960583	0.7821488827290604
GOBP_AXONEMAL_DYNEIN_COMPLEX_ASSEMBLY	0.00234754	19	1.351409370780712	0.12041699203647449	0.6582165147360218	81831	10	37	0.8912173240830557	0.7257972072766543	0.9182920780621093
GOBP_VESICLE_MEDIATED_TRANSPORT_BETWEEN_ENDOSOMAL_COMPARTMENTS	0.00471445	35	1.2396035890618198	0.1205716492422535	0.6582165147360218	191197	18	40	1.4838768445982875	0.0352911	0.19218930565912698
GOBP_POSITIVE_REGULATION_OF_CELL_CYCLE_G2_M_PHASE_TRANSITION	0.00249274	20	1.3396726142153585	0.12058393482946195	0.6582165147360218	48768	14	30	1.538835246250076	0.0435538	0.21964681326119304
GOBP_RETINA_VASCULATURE_MORPHOGENESIS_IN_CAMERA_TYPE_EYE	0.00135572	12	1.4779447593104966	0.1205871644213048	0.6582165147360218	56559	5	10	1.6487520495536527	0.15585452306548253	0.44987063709930764
HP_SEVERE_HEARING_IMPAIRMENT	8.141773518373006e-4	8	1.6406526962166494	0.12067044502065793	0.6582165147360218	50722	6	10	1.9785024594643834	0.049740529950622614	0.23943940895913127
[truncated: 11,424 more rows]
