# Supplementary material for: Menin-MLL1 complex cooperates with NF-Y to promote hepatocellular carcinoma survival
Source: Cell Rep. Author manuscript; Available in PMC 2026 Jan 23. (PMC12829923; doi:10.1016/j.celrep.2025.116619)
Supplement: 6 [file NIHMS2132738-supplement-6.xlsx]

## Sheet: plcprf5_sndx_v_dmso
rowname	seqnames	start	end	width	strand	baseMean	log2FoldChange	lfcSE	pvalue	padj	gene_name
ENSG00000000003	X	100627109	100639991	12883	-	738.6465368030445	0.0920528	0.083554	0.22180162670812137	0.5013448742243436	TSPAN6
ENSG00000000005	X	100584936	100599885	14950	+	0	NA	NA	NA	NA	TNMD
ENSG00000000419	20	50934867	50958555	23689	-	2003.5111953599237	-0.0909896	0.056889464097923004	0.097505	0.3043015421683023	DPM1
ENSG00000000457	1	169849631	169894267	44637	-	236.19858920680863	-0.0783411	0.13123677424401478	0.44396296017633885	0.7255655753226994	SCYL3
ENSG00000000460	1	169662007	169854080	192074	+	622.2829619590144	0.16185175302147786	0.10067589231200441	0.0676036	0.23937843367223713	C1orf112
ENSG00000000938	1	27612064	27635185	23122	-	0.7187681850771894	-0.00446162	0.20913588422980806	0.7215678220711431	NA	FGR
ENSG00000000971	1	196651878	196747504	95627	+	212.541	0.6891644747027612	0.1773043079639518	8.508556228484674e-6	1.3963298959122127e-4	CFH
ENSG00000001036	6	143494811	143511690	16880	-	3432.4990179054003	-0.138369	0.0467325	0.00220226	0.017482006994678903	FUCA2
ENSG00000001084	6	53497341	53616970	119630	-	798.9830431440092	0.0325737	0.14891628848153904	0.7515243762920742	0.9062586287928566	GCLC
ENSG00000001167	6	41072945	41099976	27032	+	971.4937684663878	-0.108319	0.0872782	0.17091059519465238	0.43071290458098443	NFYA
ENSG00000001460	1	24356999	24416934	59936	-	335.86165384884833	-0.139361	0.171685	0.2250155281867052	0.5055757597525604	STPG1
ENSG00000001461	1	24415802	24472976	57175	+	1236.1448502283968	-0.343524	0.0772932	2.324593328094226e-6	4.39841717045226e-5	NIPAL3
ENSG00000001497	X	65512582	65534775	22194	-	1670.0805007473436	-0.00946141	0.0626226	0.8723832915358192	0.954678	LAS1L
ENSG00000001561	6	46129989	46146688	16700	+	102.49950390705776	1.0518908548884345	0.23920791476830938	6.582742349846983e-7	1.37937995510384e-5	ENPP4
ENSG00000001617	3	50155045	50189075	34031	+	235.4347009987297	0.10463037954671998	0.13707553716772675	0.3229785623835021	0.6158592025581149	SEMA3F
ENSG00000001626	7	117465784	117715971	250188	+	4.0282679799122185	0.0918226	0.23717803012727548	0.015053936785458142	0.0806722	CFTR
ENSG00000001629	7	92245974	92401383	155410	+	2161.670525923743	-0.099956	0.1204184295914389	0.31225475290253885	0.6044169717808691	ANKIB1
ENSG00000001630	7	92112153	92134803	22651	-	2993.425016758301	-0.036563	0.085423	0.6379173111838516	0.8512583071308543	CYP51A1
ENSG00000001631	7	92198969	92246166	47198	-	739.9366580870532	0.10341869861803224	0.1635865800312283	0.35105515126542086	0.6442551852720853	KRIT1
ENSG00000002016	12	912077	990053	77977	-	203.872	-0.0309518	0.17546081125635976	0.7493629955015259	0.9054927443370786	RAD52
ENSG00000002079	7	99238829	99311130	72302	+	13.397695420452564	0.0784589	0.22956884621781823	0.0090751	0.054385434293929426	MYH16
ENSG00000002330	11	64269830	64284704	14875	-	716.5569257168827	0.11825452757594304	0.10850433520594421	0.20322378707619196	0.4773181622201902	BAD
ENSG00000002549	4	17577192	17607972	30781	+	1789.31	0.0919923	0.0853858	0.23813006830319558	0.5227940882578164	LAP3
ENSG00000002586	X	2691187	2741309	50123	+	3254.7788136714858	-0.0646436	0.053624294404597594	0.21104472816377726	0.4879294080490659	CD99
ENSG00000002587	4	11393150	11429564	36415	-	0	NA	NA	NA	NA	HS3ST1
ENSG00000002726	7	150824627	150861504	36878	+	0	NA	NA	NA	NA	AOC1
ENSG00000002745	7	121325367	121341104	15738	+	4.43332	0.0344022	0.21001733193501826	0.3555732485347286	0.6478648559374658	WNT16
ENSG00000002746	7	43112629	43566001	453373	+	5.046439743443087	0.0405076	0.2079976266192702	0.43223235843486774	0.716719	HECW1
ENSG00000002822	7	1815793	2233243	417451	-	497.34995752949914	0.0672101	0.12310224790478687	0.5001118405703194	0.7667836278461477	MAD1L1
ENSG00000002834	17	38869859	38921770	51912	+	17441.17111190034	0.00750276	0.044572348565304204	0.8745365717509745	0.9554075716301347	LASP1
ENSG00000002919	17	48103357	48123074	19718	+	359.88768668858717	-0.00428625	0.13793181429246573	0.9655130386813171	0.9901092894947751	SNX11
ENSG00000002933	7	150800403	150805118	4716	+	0	NA	NA	NA	NA	TMEM176A
ENSG00000003056	12	8940361	8949761	9401	-	5422.565895816878	-0.038885	0.0815482	0.6021432669776666	0.8331391568421835	M6PR
ENSG00000003096	X	117897813	118117340	219528	-	21.003499597835347	0.0188929	0.2023098461960564	0.7329156980260716	0.8976823527735713	KLHL13
ENSG00000003137	2	72129238	72148038	18801	-	6.221073853359883	0.010499147284453357	0.20720564970263344	0.7336209894636341	0.8976823527735713	CYP26B1
ENSG00000003147	7	8113184	8262687	149504	-	9.698420519238141	0.0836003	0.22712791179951344	0.10717597153664908	0.3229894051309016	ICA1
ENSG00000003249	16	90004865	90020128	15264	-	408.06987774067426	-0.0164607	0.0890713	0.8395789704367518	0.9421815460385349	DBNDD1
ENSG00000003393	2	201700267	201780956	80690	-	1331.253351629909	-0.280158	0.12581337036529144	0.00818235	0.050063643619147294	ALS2
ENSG00000003400	2	201182881	201229406	46526	+	167.51551990785336	-0.171457	0.22498878788665577	0.14615215741593204	0.3925574476047762	CASP10
ENSG00000003402	2	201116154	201176687	60534	+	1585.5732843752492	-0.495588	0.0846676	7.026494036538916e-10	2.5912382011457593e-8	CFLAR
ENSG00000003436	2	187464230	187565760	101531	-	4118.894221224953	-0.390116	0.0451522	1.2027042648352113e-18	1.2616976702306094e-16	TFPI
ENSG00000003509	2	37231631	37253403	21773	+	522.5856804632572	-0.104211	0.10702567066444367	0.25952607884450696	0.547005	NDUFAF7
ENSG00000003756	3	50088908	50119021	30114	+	909.0438596978332	0.13695199946320039	0.13019037774095746	0.18691655849815395	0.45394021349551666	RBM5
ENSG00000003987	8	17296794	17413528	116735	-	2.8916156026766573	-0.00787928	0.20771175808927322	0.7453676688665903	0.9030356977372962	MTMR7
ENSG00000003989	8	17497088	17570573	73486	+	79.51855420973526	0.13026436340786596	0.18436967384159894	0.2565948310082214	0.5438533092705168	SLC7A2
ENSG00000004059	7	127588386	127591700	3315	+	1136.8133204224234	0.2911977966714945	0.0657757	3.402460422741883e-6	6.224699945579106e-5	ARF5
ENSG00000004139	17	28364356	28404049	39694	+	145.6762512331159	0.11504235782604273	0.18654790311170963	0.29671635200584423	0.5870223841605238	SARM1
ENSG00000004142	17	28346633	28357527	10895	-	2469.05	0.1010850536758861	0.0511493	0.042314619638630604	0.17228317870555201	POLDIP2
ENSG00000004399	3	129555175	129606818	51644	-	1212.9247801684794	0.8906856187223354	0.19725378350465803	4.5202034091643e-7	9.845252497621324e-6	PLXND1
ENSG00000004455	1	33007940	33080996	73057	-	3573.4657485166804	-0.0120809	0.0812471	0.8695524515724824	0.953889	AK2
ENSG00000004468	4	15778275	15853232	74958	+	10.364282609428999	0.0909457	0.22904951173124097	0.1254815180228429	0.35711815955161763	CD38
ENSG00000004478	12	2794970	2805423	10454	+	2216.4267298916516	0.37613110070550043	0.0728515	5.687769454169187e-8	1.47074537757963e-6	FKBP4
ENSG00000004487	1	23019443	23083689	64247	+	3679.925036697421	0.027037352695166193	0.0554476	0.6084929953629621	0.8369340489640105	KDM1A
ENSG00000004534	3	49940007	50100045	160039	+	1114.5296828348007	-0.456854	0.11661637956068681	1.3874541293924198e-5	2.1613770859661051e-4	RBM6
ENSG00000004660	17	3860315	3894891	34577	-	304.74607064394297	0.0314818	0.11345028113437391	0.7434017297329769	0.902339	CAMKK1
ENSG00000004700	12	21468910	21501669	32760	-	2369.7566148647074	0.2799054303320369	0.0614014	2.1127169385633675e-6	4.04368166936349e-5	RECQL
ENSG00000004766	7	93232340	93361123	128784	+	529.5758619922437	-0.111145	0.12728957317100084	0.2764579749160235	0.5652961922320613	VPS50
ENSG00000004776	19	35754566	35758079	3514	-	7.383258848524149	0.015468618463038483	0.20277112480834583	0.7717093767814379	0.9134427229637067	HSPB6
ENSG00000004777	19	35774532	35788822	14291	+	165.982	0.22376575925194728	0.3729798104901887	0.0266823	0.12424071882546824	ARHGAP33
ENSG00000004779	16	23581014	23596316	15303	-	651.2300282445452	0.0629765	0.0825647	0.4076220435306777	0.695571	NDUFAB1
ENSG00000004799	7	95583499	95596516	13018	-	315.14821729608116	0.0047427	0.10200021790818176	0.961962	0.9893594320107844	PDK4
ENSG00000004809	6	110424687	110476641	51955	-	0	NA	NA	NA	NA	SLC22A16
ENSG00000004838	3	50341110	50345732	4623	-	2.8885933199323834	0.011423552406430774	0.20699940285508306	0.7332578311975829	0.8976823527735713	ZMYND10
ENSG00000004846	7	20615207	20777038	161832	+	0.24704600646129937	0.00271503	0.20903137978530065	0.9198881274785167	NA	ABCB5
ENSG00000004848	X	25003694	25016420	12727	-	0.18646157348889258	-0.000809773	0.20921479294231068	0.9887863396715361	NA	ARX
ENSG00000004864	7	96120220	96322147	201928	-	1913.5275295172132	-0.106843	0.1347447989631395	0.309202	0.6015988550000768	SLC25A13
ENSG00000004866	7	116953238	117230103	276866	+	441.66590772144326	-0.0546163	0.14377289366176374	0.6042843318198912	0.8342378416060582	ST7
ENSG00000004897	17	47117703	47189422	71720	-	4875.42	0.0780118	0.0641245	0.19957881199246488	0.471295	CDC27
ENSG00000004939	17	44248390	44268141	19752	-	0.3378977906616758	-0.000840288	0.20921419597541213	0.9887855249461552	NA	SLC4A1
ENSG00000004948	7	93424487	93574730	150244	-	0.42821309821734227	-0.00166086	0.2090272845835071	0.9158079831853557	NA	CALCR
ENSG00000004961	X	11111301	11123086	11786	+	1294.1085504114724	-0.0767108	0.0846982	0.3192783642198399	0.6122641388080637	HCCS
ENSG00000004975	17	7225342	7234517	9176	-	1138.07	-0.012149	0.15729818429891934	0.8929722832390706	0.9629464284443314	DVL2
ENSG00000005001	16	2852730	2858170	5441	-	0.5226664906823864	0.00723604	0.20916487608862294	0.6433874864014031	NA	PRSS22
ENSG00000005007	19	18831938	18868236	36299	+	2233.794835472408	0.10285614310436847	0.16068607963614548	0.3456228030934642	0.638695	UPF1
ENSG00000005020	7	26667068	26995239	328172	-	2003.8263665420384	-0.188753	0.0820151	0.012364849052032879	0.0696626	SKAP2
ENSG00000005022	X	119468422	119471396	2975	+	6828.580381684682	0.15690123348576987	0.053765009827268596	0.00246345	0.0192149	SLC25A5
ENSG00000005059	4	109560209	109688719	128511	+	499.1414412607414	-0.175108	0.15158267822353172	0.12246010774285172	0.35225308181768367	MCUB
ENSG00000005073	7	27181510	27185223	3714	-	0	NA	NA	NA	NA	HOXA11
ENSG00000005075	7	102473118	102478907	5790	-	574.4513101262763	0.052006	0.0896145	0.527241	0.7871516782940231	POLR2J
ENSG00000005100	17	5440917	5468982	28066	-	1173.4685934940605	0.065649	0.0717511	0.3326838540510155	0.6263329033275309	DHX33
ENSG00000005102	17	43640389	43661922	21534	-	0.0787439	0.00551113	0.2092312843721604	0.9209980728684416	NA	MEOX1
ENSG00000005108	7	11370365	11832198	461834	-	201.99029528256463	-0.104809	0.23155198126607915	0.15215257545549388	0.4035086301079698	THSD7A
ENSG00000005156	17	34980494	35009743	29250	+	1177.2095848164663	0.12394069809967866	0.1624032670912774	0.27047382925521135	0.5583638958656281	LIG3
ENSG00000005175	12	47661249	47706030	44782	-	2219.4450514463892	-0.0325701	0.0672978	0.6087659399779166	0.8370910448924811	RPAP3
ENSG00000005187	16	20610243	20797581	187339	+	224.7067116493414	-0.111769	0.15029070143547554	0.3088421636684113	0.6012414122965826	ACSM3
ENSG00000005189	16	20806429	20849668	43240	+	442.5616754996774	0.1348804615801692	0.18428546857239594	0.24285409399764926	0.5280475676257427	REXO5
ENSG00000005194	16	57428187	57447420	19234	-	1269.4159554091075	0.095335	0.0756568	0.1744167637932458	0.43571331723783707	CIAPIN1
ENSG00000005206	19	2328615	2355095	26481	+	382.5521894464473	0.018794188210024237	0.11803116015744068	0.8481135328799446	0.9456627436749513	SPPL2B
ENSG00000005238	9	35104112	35116341	12230	-	559.6533067612413	0.1452255254491298	0.11402445503462869	0.13239756936345523	0.36919409693796607	FAM214B
ENSG00000005243	17	48026167	48038030	11864	-	2.937231244142987	-0.00711901	0.20924763742871702	0.9424712477642228	0.9828045100722926	COPZ2
ENSG00000005249	7	107044705	107161811	117107	+	645.9387371499796	0.0561181	0.14173930762095413	0.5959310426299319	0.8300468093774052	PRKAR2B
ENSG00000005302	X	11758159	11775772	17614	+	494.6407112791722	0.0879264	0.1539150115852914	0.4196154052131892	0.7062474960812968	MSL3
ENSG00000005339	16	3725054	3880726	155673	-	2899.6041977873174	-0.0405933	0.15689481863579458	0.6976586713791392	0.8811841673851939	CREBBP
ENSG00000005379	17	58301228	58328795	27568	-	0.0803028	-0.000530153	0.20922256577460827	0.9887871543969285	NA	TSPOAP1
ENSG00000005381	17	58269856	58280935	11080	-	0.17016749867094283	-0.000574112	0.20922151750455922	0.9887863396715361	NA	MPO
ENSG00000005421	7	95297676	95324707	27032	-	0.41815117547676733	-0.00537439	0.20925117063644058	0.884044	NA	PON1
ENSG00000005436	2	75652000	75710989	58990	-	860.0034059419418	-0.0623676	0.0737626	0.38684571383395977	0.6764533179030826	GCFC2
ENSG00000005448	2	74421678	74425755	4078	+	865.0006858739781	0.15334217671846848	0.0778785	0.0335237	0.14626375533244856	WDR54
ENSG00000005469	7	87345681	87399795	54115	+	235.172	0.0798064	0.1577982004138322	0.45639800190216817	0.7343037159317063	CROT
ENSG00000005471	7	87401697	87480435	78739	-	0.8997138460097749	0.00257702	0.20822813816557512	0.8999012710726726	NA	ABCB4
ENSG00000005483	7	105014190	105115019	100830	+	1425.2645672893348	0.017787730185988736	0.0893109	0.8272125028471096	0.9394329883213021	KMT2E
ENSG00000005486	7	75842602	75888926	46325	+	480.2903234585968	0.3060340200763038	0.21461544999208643	0.031001402866032257	0.13827549611197282	RHBDD2
ENSG00000005513	16	981770	986979	5210	+	0.3274099503100994	0.00631461	0.20928494350882992	0.8288718801582229	NA	SOX8
ENSG00000005700	6	82169986	82247754	77769	-	2571.6615792205503	-0.166431	0.0554114	0.00177794	0.014705286542232195	IBTK
ENSG00000005801	11	3339261	3379222	39962	-	436.9047333344169	0.0456966	0.11902289638404606	0.6426770492947592	0.8542015177586246	ZNF195
ENSG00000005810	13	77044657	77327094	282438	-	1603.3928483931188	0.019036408220501913	0.105922	0.8333096900762493	0.9407288031557569	MYCBP2
ENSG00000005812	13	76992598	77027195	34598	-	905.3061216189104	-0.0529301	0.0855314	0.4972183634659755	0.7649923161932869	FBXL3
ENSG00000005844	16	30472658	30523185	50528	+	8.409730159317325	0.00863788	0.20634930555193065	0.7949170773826901	0.9239353688676581	ITGAL
ENSG00000005882	17	50094737	50112152	17416	+	595.9468109027945	0.22036758427532088	0.11666548649418024	0.026243504915653817	0.12273235599568984	PDK2
ENSG00000005884	17	50055968	50090481	34514	+	26243.973817593855	-0.329486	0.058514453709153404	4.870973790398669e-9	1.5526228956895758e-7	ITGA3
ENSG00000005889	X	24149173	24216255	67083	+	1395.3171158657517	-0.0582699	0.0650367	0.34439206334882494	0.6380494738693482	ZFX
ENSG00000005893	X	120427827	120469365	41539	-	4273.37	0.0161146	0.059664361844187684	0.7776352213832944	0.9158226454091909	LAMP2
ENSG00000005961	17	44372180	44389505	17326	-	3.088375012087001	-0.0263248	0.21038632602894994	0.22170740010908255	0.5012686068487305	ITGA2B
ENSG00000005981	7	95478444	95540233	61790	+	7.062632633224397	0.0556469	0.2148860972652245	0.22300318177988962	0.5027581254082795	ASB4
ENSG00000006007	16	19501693	19522123	20431	-	2488.1705755479775	-0.0532612	0.0761034	0.4507113083788973	0.7302936120383402	GDE1
ENSG00000006015	19	18588685	18592336	3652	+	330.9058934521723	-0.037362	0.10252395498697113	0.6712498090933937	0.8694198316576542	REX1BD
ENSG00000006016	19	18572220	18607741	35522	-	4.97009	0.047512530293943915	0.2155679239411114	0.0691482	0.2430818238966901	CRLF1
ENSG00000006025	17	47807372	47821834	14463	-	105.82451390407762	-0.0633741	0.2081185141971714	0.3700213132710478	0.6603255025266599	AC003665.1
ENSG00000006042	17	32927910	32945106	17197	+	688.6325338003418	0.0565305	0.0875695	0.4765601667031172	0.7498408130725468	TMEM98
ENSG00000006047	17	7288263	7294639	6377	-	10.571096662842637	-0.00111377	0.20401537544699383	0.9805031170550322	0.9944692885687877	YBX2
ENSG00000006062	17	45263119	45317029	53911	-	1121.8797427457732	-0.106237	0.1198231820466198	0.28440404784375867	0.5749478098561165	MAP3K14
ENSG00000006071	11	17392498	17476879	84382	-	0.292026	0.00723986	0.20934332002002773	0.8053554265102219	NA	ABCC8
ENSG00000006116	16	24255553	24362801	107249	+	0.0803028	-0.000530153	0.20922256577460813	0.9887871543969287	NA	CACNG3
ENSG00000006118	11	60924463	60937159	12697	+	933.939	0.5000283812067773	0.13423753791378346	2.6136209265249333e-5	3.7637503785534985e-4	TMEM132A
ENSG00000006125	17	35578046	35726413	148368	+	9884.338440580483	-0.160136	0.0777847	0.025772249423350175	0.12114697645869943	AP2B1
ENSG00000006128	7	97732084	97740472	8389	+	0.3350158232755612	-0.000873711	0.2092133030638808	0.9887847102207861	NA	TAC1
ENSG00000006194	16	3263800	3301401	37602	+	630.5971719305652	0.0792122	0.0989933	0.36413911728941833	0.6554741386915843	ZNF263
ENSG00000006210	16	57372477	57385044	12568	+	95.32297828172074	0.0950147	0.2223984427723808	0.21436540571143647	0.4917794601615307	CX3CL1
ENSG00000006282	17	50543058	50555852	12795	+	864.635	0.3686544139843252	0.21087706465126352	0.013137627618417363	0.0729746	SPATA20
ENSG00000006283	17	50560715	50627474	66760	+	16.30828070296598	0.0784652	0.2275012479485263	0.052382	0.20005325517998906	CACNA1G
ENSG00000006327	16	3018445	3022383	3939	+	2470.981950155184	-0.0735547	0.0644002	0.23903647842792858	0.5238008500717763	TNFRSF12A
ENSG00000006377	7	97005553	97011040	5488	+	0.17166011980580068	0.00519162	0.20922083349751536	0.9189804404392505	NA	DLX6
ENSG00000006432	14	70722526	70809534	87009	-	544.5253691005163	0.2907503441709308	0.10172510455459614	0.00138133	0.011924795959567682	MAP3K9
ENSG00000006451	7	39623565	39708120	84556	+	1393.7396487504948	-0.0586373	0.0804519	0.4393666548403149	0.7221122760513852	RALA
ENSG00000006453	7	98291650	98401090	109441	-	1165.14	0.16794140553609388	0.10037274725593291	0.0572327	0.21255486674423674	BAIAP2L1
ENSG00000006459	7	140084746	140176983	92238	-	110.47813462115744	0.0728094	0.20998734072423206	0.32974998873053696	0.624007	KDM7A
ENSG00000006468	7	13891229	13991425	100197	-	210.88045902914982	-0.112887	0.1950310880835269	0.2942837218658661	0.5849325686445294	ETV1
ENSG00000006530	7	141551278	141655244	103967	+	606.0465391522613	-0.0834642	0.10335295220349362	0.35223769410435213	0.6453859478252936	AGK
ENSG00000006534	11	68008578	68029282	20705	+	1008.3190083897663	-0.118694	0.1230629368353514	0.23809405055185826	0.5227940882578164	ALDH3B1
ENSG00000006555	1	54779712	54801323	21612	-	0.0834194	-0.000628075	0.2092228983862253	0.9887871543969287	NA	TTC22
ENSG00000006576	7	77798792	77957503	158712	+	1463.5439208940488	0.0060856	0.0747635	0.9296477317868874	0.9780951602366167	PHTF2
ENSG00000006606	7	75769533	75789896	20364	-	3.0167981095091636	-0.000955141	0.20653320151973592	0.9793272800837327	0.9942637306987547	CCL26
ENSG00000006607	2	241356285	241494841	138557	+	1017.6499249953671	0.11553332295916138	0.13337337297834329	0.2718844939178401	0.5599027866634416	FARP2
ENSG00000006611	11	17493895	17544416	50522	-	12.384271354798983	-0.0380978	0.20763532670367263	0.4351002221351125	0.7189498735808484	USH1C
ENSG00000006625	7	30496621	30504841	8221	-	892.6133534908749	0.18851915132958252	0.072737	0.00526975	0.035477717163640864	GGCT
ENSG00000006634	7	87876216	87909553	33338	+	761.3446757194557	0.036552600640983104	0.0744495	0.5966831964458377	0.8305706487973207	DBF4
ENSG00000006638	19	3594506	3606840	12335	-	2.942438934925414	0.0498494	0.2146441286606342	0.1827928032358569	0.4477302665338153	TBXA2R
ENSG00000006652	7	112422968	112481017	58050	+	684.2972716185401	-0.31716	0.0850361	5.662821143467823e-5	7.426141843577361e-4	IFRD1
ENSG00000006659	19	39704481	39709444	4964	+	0	NA	NA	NA	NA	LGALS14
ENSG00000006695	17	14069490	14231736	162247	+	392.4289869209774	-0.0947446	0.11037715743081919	0.31082066477150716	0.6029915153880018	COX10
ENSG00000006704	7	74453790	74602604	148815	+	221.06951771296386	0.0317022	0.16629246031902417	0.7556655508056609	0.9069758541504933	GTF2IRD1
ENSG00000006712	19	39385629	39391154	5526	-	2531.0435349724053	-0.0563582	0.058654814117366706	0.3175585693696563	0.6105478816033005	PAF1
ENSG00000006715	7	38722974	38932394	209421	-	1465.6100637449583	0.011818812890677297	0.0864845	0.8828374723795792	0.9594801065301637	VPS41
ENSG00000006740	17	12789498	12991643	202146	+	46.386796397346444	0.12707184999536714	0.2509969542450653	0.0842358	0.27702539949956156	ARHGAP44
ENSG00000006744	17	12991612	13018065	26454	-	1814.8165877165213	0.0435852	0.0860832	0.5853603194485942	0.8236288026197326	ELAC2
ENSG00000006747	7	12570577	12660182	89606	+	8.680629371876792	0.0039042	0.20626304520878905	0.9158663947232039	0.9715657801703461	SCIN
ENSG00000006756	X	2903972	2929349	25378	-	651.86	0.024278	0.10854081369562224	0.7938602356197502	0.9236706963922221	ARSD
ENSG00000006757	X	7898247	7927739	29493	-	13.957361298778629	0.0205549	0.1989538866954533	0.7530844301082124	0.906592	PNPLA4
ENSG00000006788	17	10300865	10373130	72266	-	0.15525125400451564	0.00677263	0.20930341551436768	0.8317904525904113	NA	MYH13
ENSG00000006831	12	1688574	1788674	100101	+	3812.171806209251	-0.23798	0.0798716	0.00128592	0.0112595	ADIPOR2
ENSG00000006837	5	134286350	134371047	84698	-	48.19197129274182	-0.0572626	0.18968884943080636	0.5315374543831164	0.7903768978572187	CDKL3
ENSG00000007001	2	157876702	158136154	259453	+	0	NA	NA	NA	NA	UPP2
ENSG00000007038	16	2817180	2826304	9125	+	0	NA	NA	NA	NA	PRSS21
ENSG00000007047	19	45079288	45305284	225997	+	1067.6288396050365	0.13987274851952408	0.0665924	0.026309513291200484	0.12297805493560293	MARK4
ENSG00000007062	4	15963076	16084378	121303	-	58.013629016774566	0.12058326795130415	0.23966592592274902	0.13131399644011676	0.3673467495350102	PROM1
ENSG00000007080	19	17933015	17943991	10977	+	1123.9063853079417	0.061291172255564914	0.0758991	0.38726495982601733	0.6768784127614108	CCDC124
ENSG00000007129	19	41549518	41586844	37327	+	0.0765092	0.0055124	0.2092309753708218	0.9209980728684416	NA	CEACAM21
ENSG00000007168	17	2593210	2685615	92406	+	3670.6248589399474	-0.0184077	0.0710011	0.781543	0.9175584525768685	PAFAH1B1
ENSG00000007171	17	27756766	27800499	43734	-	0.4925800175306683	0.00498345	0.20921307841266476	0.9169423986066961	NA	NOS2
ENSG00000007174	17	11598470	11969748	371279	+	0.28576711854330905	0.00746936	0.20935681288971564	0.7666964500866635	NA	DNAH9
ENSG00000007202	17	28614446	28645454	31009	-	9713.728672671263	0.0927922	0.0875224	0.2428342020584953	0.5280475676257427	KIAA0100
ENSG00000007216	17	28473293	28497781	24489	+	0.6007458273643931	0.00791927	0.20928625461766365	0.8093199488224719	NA	SLC13A2
ENSG00000007237	17	9910609	10198551	287943	-	2.3482111186522205	0.011920955872167592	0.20930417519237415	0.8134147328320882	0.9329778212372727	AC005747.1
ENSG00000007255	19	45162928	45178237	15310	-	36.40041051645675	0.0335657	0.19224026763739102	0.6837989069024087	0.8747790204486345	TRAPPC6A
ENSG00000007264	19	3777970	3802129	24160	-	1.6289856751351168	0.024964079927408057	0.21097993856171468	0.20985928631778167	NA	MATK
ENSG00000007306	19	41673303	41706976	33674	-	0	NA	NA	NA	NA	CEACAM7
ENSG00000007312	17	63928740	63932354	3615	-	2.2818090152903028	0.028645298871563987	0.21175180466643867	0.0835441	0.2757112528069381	CD79B
ENSG00000007314	17	63938554	63972918	34365	-	2.166920696413479	0.00442711	0.20872130720242216	0.9325446064202765	0.97903	SCN4A
ENSG00000007341	1	112523514	112620825	97312	-	583.6355480379073	-0.164862	0.08825	0.038980827757426166	0.16295264062530612	ST7L
ENSG00000007350	X	154295795	154330350	34556	+	1.7306370590220361	0.023209256495783207	0.21083303791417707	0.2747493101113588	NA	TKTL1
ENSG00000007372	11	31784779	31817961	33183	-	185.4468941572671	-0.17744	0.18951397339922096	0.14326494251852756	0.38794582947959394	PAX6
ENSG00000007376	16	784974	788397	3424	-	411.56820875161685	0.0802713	0.1122494286187572	0.40036021709434144	0.6891650844676196	RPUSD1
ENSG00000007384	16	58059	76355	18297	-	417.38780982279087	0.3163804709220216	0.20325935187869518	0.024149273258255364	0.11592070786434482	RHBDF1
ENSG00000007392	16	188969	229463	40495	-	878.9131170716067	0.1713559548746069	0.0619957	0.00426463	0.029913751777958277	LUC7L
ENSG00000007402	3	50362799	50504244	141446	-	2.013280184707039	0.012071311213163719	0.20889447380823217	0.5475480043179268	0.8004593554039193	CACNA2D2
ENSG00000007516	16	1333601	1349441	15841	+	26.789159529906513	-0.04165	0.20327023914531836	0.5159396174202879	0.7796537217899555	BAIAP3
ENSG00000007520	16	1349240	1351878	2639	-	877.0509805022645	-0.0493164	0.0810046	0.50836	0.7735304806521132	TSR3
ENSG00000007541	16	566995	584136	17142	+	923.131	0.45785985580027205	0.14613690644720637	2.538072568275155e-4	0.00274778	PIGQ
ENSG00000007545	16	1612325	1677908	65584	+	682.379	0.0778709	0.1875615054090693	0.4451337938841443	0.726407	CRAMP1
ENSG00000007866	6	35473597	35497079	23483	-	1201.6724882895435	0.2922732336437149	0.0566539	8.77270019968937e-8	2.206487189830824e-6	TEAD3
ENSG00000007908	1	169722640	169764705	42066	-	0.0803028	-0.000530153	0.2092225657746082	0.9887871543969285	NA	SELE
ENSG00000007923	1	6634168	6701924	67757	-	1914.911411301944	-0.062559	0.13124047746856352	0.5425222977036248	0.7972046121971214	DNAJC11
ENSG00000007933	1	171090901	171117819	26919	+	42.746217467691004	-1.34813	0.42638561050654916	6.217210648924899e-5	8.057096677555137e-4	FMO3
ENSG00000007944	6	16129086	16148248	19163	+	166.72624838300524	0.070755	0.13567976829346068	0.49572698645587526	0.7637799534363369	MYLIP
ENSG00000007952	X	100843324	100874359	31036	-	0.21035534698165867	-0.000799549	0.20921504943031807	0.9887863396715361	NA	NOX1
ENSG00000007968	1	23506438	23531233	24796	-	339.8382602704773	0.17083402223115485	0.2168903097429495	0.15218044933074676	0.4035179887469409	E2F2
ENSG00000008018	6	170535120	170553307	18188	-	3723.210168970449	-0.128745	0.0329404	9.278766787229415e-5	0.00114431	PSMB1
ENSG00000008056	X	47571901	47619857	47957	-	3.1753907447164553	-0.0165748	0.2089659085980718	0.34320730831662577	0.6370674590088845	SYN1
ENSG00000008083	6	15246069	15522042	275974	+	559.8682392594875	0.2711049197768852	0.14316910119902823	0.018329	0.0936507	JARID2
ENSG00000008086	X	18425583	18653629	228047	+	408.61104326673006	0.14207462727452913	0.15997515466121523	0.21423835077709882	0.49162407090272914	CDKL5
ENSG00000008118	1	209583714	209613939	30226	+	0.41046261150477115	0.00377673	0.20907721088537973	0.8254547199747887	NA	CAMK1G
ENSG00000008128	1	1702379	1724357	21979	-	876.0556439257376	-0.0280662	0.0907686	0.7302899613286674	0.8961691055765649	CDK11A
ENSG00000008130	1	1751232	1780457	29226	-	1404.3817900397053	0.38235454507603495	0.12856573903418717	5.923406334137781e-4	0.0058314	NADK
ENSG00000008196	6	50818723	50847619	28897	+	0	NA	NA	NA	NA	TFAP2B
ENSG00000008197	6	50713828	50772988	59161	+	0	NA	NA	NA	NA	TFAP2D
ENSG00000008226	3	38039205	38124025	84821	+	0.24930720501858636	-0.00083623	0.209214	0.9887855249461553	NA	DLEC1
ENSG00000008256	7	6161776	6272644	110869	-	2152.426743719656	-0.22684	0.0706988	6.41344276629582e-4	0.00623843	CYTH3
ENSG00000008277	7	87934143	88202889	268747	+	451.92656904155893	-0.112909	0.1456978450732993	0.29767453501849983	0.5877765323347944	ADAM22
ENSG00000008282	7	106090503	106112576	22074	-	2264.1559025030588	-0.224874	0.0636886	2.0350136496366888e-4	0.0022868	SYPL1
ENSG00000008283	17	63432304	63446354	14051	-	95.85133263667194	-0.0437529	0.18515727750230185	0.6326549007646396	0.8482780352953598	CYB561
ENSG00000008294	17	50962174	51120868	158695	-	5235.836638206852	-0.24522	0.0659502	8.859127976197648e-5	0.00109419	SPAG9
ENSG00000008300	3	48636463	48662886	26424	-	471.75167452909795	0.39364091818412483	0.42052373533810455	0.023508630480314263	0.11384520252493292	CELSR3
ENSG00000008311	7	122073549	122144255	70707	-	431.5297037412226	-0.625206	0.15112742581072505	3.3687680140979497e-6	6.169870699853427e-5	AASS
ENSG00000008323	12	6310436	6328506	18071	+	2.650516255377063	-0.028816	0.2092035272759244	0.40132983237320596	0.6901174366205922	PLEKHG6
ENSG00000008324	3	42581840	42595114	13275	+	193.58677151994746	0.0882396	0.12222839868889716	0.3801236354679514	0.6708421271168329	SS18L2
ENSG00000008382	19	4343527	4360086	16560	+	172.6773373465426	0.23143278175001306	0.21771516981776795	0.0798002	0.26780498488425664	MPND
ENSG00000008394	12	16347142	16609259	262118	+	1466.8784330917808	-0.701002	0.1480619902149014	1.9039993658102428e-7	4.4827825977705645e-6	MGST1
ENSG00000008405	12	106991364	107093549	102186	-	961.4883429443568	-0.0304771	0.0819826	0.6856741722642259	0.8757507789969268	CRY1
ENSG00000008438	19	46019153	46023053	3901	-	0	NA	NA	NA	NA	PGLYRP1
ENSG00000008441	19	12995608	13098796	103189	+	2129.6166383437126	0.24707140321399632	0.12393931318451468	0.017511307030763066	0.0904769	NFIX
ENSG00000008513	8	133454848	133571940	117093	-	151.44080905325438	0.0593122	0.19973419151670505	0.47124572691654454	0.7468025536592484	ST3GAL1
ENSG00000008516	16	3046561	3060726	14166	+	2.063735133423205	0.00858097	0.2091754302698703	0.8956607825925791	0.9636856521565724	MMP25
ENSG00000008517	16	3065297	3082192	16896	+	654.9600012383202	-0.321736	0.13264208541833933	0.00385089	0.027500411790937304	IL32
ENSG00000008710	16	2088710	2135898	47189	-	1332.0718482848818	-0.105388	0.14647459210522976	0.33005173868720383	0.624007	PKD1
ENSG00000008735	22	50600793	50613981	13189	+	38.23770747166631	1.7244146403740952	0.35185506756082546	5.354285174721311e-8	1.397594909779618e-6	MAPK8IP2
ENSG00000008838	17	40019097	40061215	42119	-	1201.5558772074805	0.10945281339094363	0.11586261028572102	0.25923997093838386	0.5467199672170543	MED24
ENSG00000008853	8	22987417	23020199	32783	+	453.8022511961269	0.22906057445079064	0.21543362697047802	0.0812342	0.27082314800767054	RHOBTB2
ENSG00000008869	2	36968383	37084372	115990	-	1086.1758802505167	-0.271209	0.064347	9.6817445670125e-6	1.5732834921395312e-4	HEATR5B
ENSG00000008952	3	169966635	169998373	31739	+	3363.831011550296	0.029597262621379336	0.059448712505266045	0.6058469175514408	0.8352252065553633	SEC62
ENSG00000008988	8	56067295	56074581	7287	-	8352.666037688805	-0.0229851	0.0450889	0.602524	0.8333523919391183	RPS20
ENSG00000009307	1	114716913	114758676	41764	-	19547.508339502736	-0.0831352	0.0620394	0.15905545699500645	0.41276721460658083	CSDE1
ENSG00000009335	7	157138916	157269370	130455	+	2888.445567597241	0.11925105857744213	0.0632077	0.047179	0.18642603381413075	UBE3C
ENSG00000009413	6	111299028	111483715	184688	-	1123.8640258322564	-0.171467	0.13759947535241676	0.11597044507454558	0.33973314370989627	REV3L
ENSG00000009694	X	124375903	124963817	587915	-	48.654405549465565	-0.252377	0.30501036129296794	0.0607966	0.22171700490266608	TENM1
ENSG00000009709	1	18630846	18748866	118021	+	0.16999512385980245	0.00688795	0.20931180363325022	0.8317904525904115	NA	PAX7
ENSG00000009724	1	11026523	11047233	20711	-	1.0192649598024295	0.00272276	0.20891641929803742	0.9363849179236938	NA	MASP2
ENSG00000009765	6	150368892	150405969	37078	+	0.15681878469242386	0.00497013	0.2092108232510252	0.9211522174841061	NA	IYD
ENSG00000009780	1	27725979	27763122	37144	+	280.4233240420029	-0.0035852	0.12201272320565044	0.9610935493988202	0.9891416070341785	FAM76A
ENSG00000009790	1	209756032	209782320	26289	+	0.6670813756278292	0.00386932	0.2086047678040878	0.864828	NA	TRAF3IP3
ENSG00000009830	14	77274956	77320884	45929	-	761.4265224213854	0.3257898840203738	0.0898809	8.387825050250535e-5	0.00104825	POMT2
ENSG00000009844	6	142147162	142224685	77524	+	2725.664443094566	-0.00385117	0.0579016	0.9437004958383666	0.9832018303633889	VTA1
ENSG00000009950	7	73593194	73624543	31350	-	5.369980617827356	-0.083019	0.22863870254324492	0.0717144	0.24903976795885083	MLXIPL
ENSG00000009954	7	73440406	73522293	81888	-	4384.995633093092	-0.0192977	0.0441738	0.6495247762266076	0.8582725568416247	BAZ1B
ENSG00000010017	6	13621498	13711835	90338	-	2025.1645752974355	-0.05103	0.0739296	0.45232066925996595	0.7316497602209364	RANBP9
ENSG00000010030	6	36354091	36387800	33710	-	8.867901642452642	-0.00353569	0.2026378480492941	0.9411742488484497	0.9823654392105197	ETV7
ENSG00000010072	1	231337104	231355023	17920	+	611.1717897321802	-0.0166173	0.10197818087411714	0.8519841309098994	0.9470130559364422	SPRTN
ENSG00000010165	1	171781660	171814023	32364	+	1037.8282747089406	-0.039247	0.062949	0.5115397149792666	0.7764162806459312	EEF1AKNMT
ENSG00000010219	12	4562204	4615302	53099	+	198.98360333492698	0.16164578554694176	0.14953539738398153	0.15044195410689284	0.40051002077124137	DYRK4
ENSG00000010244	17	32350117	32381886	31770	+	4417.348780352777	0.12338250815038286	0.048319	0.00895303	0.0539086	ZNF207
ENSG00000010256	3	48599002	48610976	11975	-	2584.103323828313	0.2496548866514164	0.16526725701283537	0.0426723	0.17318623036066105	UQCRC1
ENSG00000010270	7	38178222	38230671	52450	+	1851.3847739435398	-0.0558094	0.0759583	0.42891495779077105	0.7140684436904409	STARD3NL
ENSG00000010278	12	6199715	6238271	38557	+	11.370629568870433	8.662695396038697e-4	0.19838594795615938	0.9890869678941776	0.9962394562983711	CD9
ENSG00000010282	3	42692663	42702827	10165	-	0	NA	NA	NA	NA	HHATL
ENSG00000010292	12	6493356	6531955	38600	+	6976.938098646561	0.057137	0.0709513	0.3937548888411221	0.682687	NCAPD2
ENSG00000010295	12	6538375	6556083	17709	-	262.40005539197705	-0.00654834	0.10133249097049993	0.9409349839807896	0.9822394104724518	IFFO1
ENSG00000010310	19	45668221	45683722	15502	+	19.29127049985275	0.039977059960654246	0.1981528550364501	0.5919386005493519	0.8277551931245682	GIPR
ENSG00000010318	3	52410660	52423641	12982	+	192.7211114205502	0.00803594	0.1493306387248769	0.9385654567900044	0.9809678127777508	PHF7
ENSG00000010319	3	52433053	52445085	12033	-	31.712384346614893	0.0777419	0.21762591726227237	0.23756018829719863	0.522223	SEMA3G
ENSG00000010322	3	52455118	52493068	37951	+	702.7577438181274	0.15032539392142572	0.19666217996279017	0.1939880642068342	0.46367723929352794	NISCH
ENSG00000010327	3	52495338	52524495	29158	+	0.8135211658949655	0.00530187	0.2091521279864323	0.9554379153969778	NA	STAB1
ENSG00000010361	19	49806869	49817376	10508	-	20.375607124531765	-0.0123749	0.19998807567051344	0.8335451952190491	0.9407596501826652	FUZ
ENSG00000010379	12	220621	262873	42253	-	0.9711069652523162	-0.00983694	0.20941072597214203	0.5844626135686664	NA	SLC6A13
ENSG00000010404	X	149476988	149521096	44109	-	2408.966132913765	0.23656960344556477	0.060334005249922315	4.0550290685514704e-5	5.559314045594757e-4	IDS
ENSG00000010438	9	33750466	33799231	48766	+	0.1653004070854808	0.00516653	0.20921950647076867	0.9209988836769667	NA	PRSS3
ENSG00000010539	16	3222325	3236221	13897	-	431.3631049054982	0.23409039220190472	0.12966202661706447	0.0281584	0.12857467318484167	ZNF200
ENSG00000010610	12	6786858	6820799	33942	+	4.006436818459993	-0.00352819	0.20698303367845267	0.8936378764769617	0.96307	CD4
ENSG00000010626	12	6873569	6914241	40673	+	339.60817316322357	-0.041976	0.12165014200181051	0.6706426291173886	0.8693210849946691	LRRC23
ENSG00000010671	X	101349447	101390796	41350	-	2.244229517943032	0.00961109	0.20787299487212071	0.6426996758954937	0.8542015177586246	BTK
ENSG00000010704	6	26087281	26098343	11063	+	744.6878164038563	-0.0395742	0.11588388641134172	0.6824167729439546	0.8744536537724042	HFE
ENSG00000010803	1	41027200	41242154	214955	-	724.9275819153748	-0.192304	0.1309958499731431	0.0695888	0.24395802420382898	SCMH1
ENSG00000010810	6	111660332	111873452	213121	-	478.76271638656567	0.0824141	0.11679132748405578	0.38304176882688984	0.6736966594127439	FYN
ENSG00000010818	6	142751469	142956698	205230	-	1303.3078271848851	-0.118437	0.16146083920116788	0.2893397338191303	0.5802958785524761	HIVEP2
ENSG00000010932	1	171248471	171285978	37508	+	0.16488691431047905	-0.00600606	0.20929143346920834	0.8099387856460861	NA	FMO1
ENSG00000011007	1	23743155	23762059	18905	+	2686.357570329599	-0.127757	0.0827393	0.0908283	0.2895710237808969	ELOA
ENSG00000011009	1	23791145	23795539	4395	+	898.5459454279968	-0.0547599	0.0857237	0.4778613713333494	0.7511192252110257	LYPLA2
ENSG00000011021	1	11806096	11848079	41984	+	663.7121564053163	-0.602888	0.15833024643059815	1.3690764817095399e-5	2.1387787638393614e-4	CLCN6
ENSG00000011028	17	62627670	62693597	65928	+	1378.5201493096556	0.4779725688314459	0.1766713719040256	8.57353030314977e-4	0.00797454	AC080038.1
ENSG00000011052	17	51153590	51171744	18155	+	44.06868488475231	0.0554058	0.19568915260940473	0.5180878833007261	0.7804513919576057	NME1-NME2
ENSG00000011083	5	150190062	150222788	32727	+	0.0843704	-0.00501717	0.20923065320393627	0.8987197145312391	NA	SLC6A7
ENSG00000011105	12	3077355	3286564	209210	+	494.65035341859294	0.4681364974945716	0.13576149082162356	8.432393178486152e-5	0.00105167	TSPAN9
ENSG00000011114	14	93237550	93333092	95543	-	0	NA	NA	NA	NA	BTBD7
ENSG00000011132	19	3750772	3761692	10921	-	147.37888107371484	-0.0675289	0.15898216376158023	0.5270882790329792	0.7870001103478632	AC005954.1
ENSG00000011143	17	58205437	58219605	14169	-	243.27815479124195	-0.285758	0.167555	0.0234046	0.1135298420657426	MKS1
ENSG00000011198	3	43690108	43734371	44264	+	574.0408639189022	-0.108935	0.1122852131759422	0.2515211489889544	0.5379693260324845	ABHD5
ENSG00000011201	X	8528874	8732137	203264	-	2.8368368858455324	0.018890437581460886	0.21043607043192736	0.10196234882946532	0.3133739907006096	ANOS1
ENSG00000011243	19	15380050	15419141	39092	-	692.5329476577721	0.0394991	0.15621085195979642	0.7036882558081711	0.8842784564079178	AKAP8L
ENSG00000011258	17	51177425	51260163	82739	-	339.2515422967162	0.12698068784934508	0.13462708410862753	0.23080704363265267	0.5140050166329594	MBTD1
ENSG00000011260	17	51260546	51297936	37391	+	1767.8861096693047	-0.0025578	0.0629574	0.9654568298039152	0.9901092894947751	UTP18
ENSG00000011275	7	5620047	5781739	161693	-	2416.832906863996	-0.539095	0.0942911	1.4012057242200316e-9	4.9205476438447086e-8	RNF216
ENSG00000011295	17	15999784	16045015	45232	+	1062.798879946857	-0.0722455	0.0556328	0.17738169544158877	0.43960849311368627	TTC19
ENSG00000011304	19	797075	812327	15253	+	8886.823650960481	0.0950339	0.053131692257890946	0.0646025	0.23192241060464083	PTBP1
ENSG00000011332	19	38211006	38229714	18709	-	138.10884076517968	0.296998	0.2375238400398233	0.0402862	0.1666857176123632	DPF1
ENSG00000011347	11	61515313	61581148	65836	-	18.991064398824033	0.0625212	0.21682990462154786	0.19114889736810953	0.4595057280750948	SYT7
ENSG00000011376	3	45388561	45554726	166166	+	628.4708690830207	0.23888893154395618	0.20942099065085773	0.0707438	0.2467029324591385	LARS2
ENSG00000011405	11	17077730	17207983	130254	-	3168.994310576178	-0.30741	0.12487921648356519	0.00334132	0.024601	PIK3C2A
ENSG00000011422	19	43646095	43670547	24453	-	469.433	0.0259882	0.13115278016092607	0.8001703733737778	0.9268220781740298	PLAUR
ENSG00000011426	7	36389821	36453791	63971	+	15028.26144872277	0.0602031	0.070506	0.35972164709392374	0.6515342454684298	ANLN
ENSG00000011451	19	15419980	15449951	29972	-	1136.46	0.15796164512748753	0.11758106411357618	0.10906432351863603	0.3271049910371898	WIZ
ENSG00000011454	9	122940833	123104866	164034	+	1291.0859198275248	-0.0127992	0.12695536874282978	0.8976448799660758	0.964446	RABGAP1
ENSG00000011465	12	91140484	91182824	42341	-	27.723032289979994	-0.0984674	0.2283212990809437	0.1636348075739471	0.4202662318988122	DCN
ENSG00000011478	19	45692666	45703989	11324	+	492.57459614688264	0.11058383607695492	0.14832004412651797	0.31304490002501884	0.6053487348478228	QPCTL
ENSG00000011485	19	46346994	46392981	45988	+	2192.0489762927873	0.0581562	0.0643076	0.34284577352033224	0.6367135793949028	PPP5C
ENSG00000011523	2	65056366	65087004	30639	+	627.0241714661496	0.11746513692426054	0.1014459846064126	0.18593090582003424	0.452275	CEP68
ENSG00000011566	2	39249266	39437301	188036	-	1545.671345855748	-0.182851	0.13128981200970352	0.0837408	0.2760547772349621	MAP4K3
ENSG00000011590	19	35704558	35717038	12481	+	0.996893	0.00601829	0.20921558733471088	0.9063130580682305	NA	ZBTB32
ENSG00000011600	19	35904401	35908295	3895	-	0.24687229018567483	-0.00140486	0.20901416900064473	0.9104731799862384	NA	TYROBP
ENSG00000011638	16	21158377	21180616	22240	+	215.0914117766579	0.0417864	0.16652224628362705	0.6866989615932895	0.8760044805675604	TMEM159
ENSG00000011677	X	152166234	152451315	285082	-	154.47214028416627	0.0376723	0.16092512296322256	0.7201368016334464	0.8918977424399891	GABRA3
ENSG00000012048	17	43044295	43170245	125951	-	2491.785389918895	0.2438717383210268	0.14514201057224405	0.0333787	0.14574625357349566	BRCA1
ENSG00000012061	19	45407333	45478828	71496	-	1695.5369425925019	-0.172961	0.0918381	0.0358703	0.15361998624232165	ERCC1
ENSG00000012124	19	35319261	35347361	28101	+	1.3233094606548341	-0.0103841	0.209106	0.6491431946099684	NA	CD22
ENSG00000012171	3	50267558	50277546	9989	+	14.316025036291576	0.0580843	0.21329340863713295	0.2711936503507431	0.5591407534632257	SEMA3B
ENSG00000012174	X	21839617	21885423	45807	+	2796.7793571690786	-0.0491497	0.0477991	0.2880265481955209	0.5789148667374817	MBTPS2
ENSG00000012211	X	49174802	49186528	11727	-	207.77604887299265	0.0643133	0.14554944682385187	0.5464705131716032	0.7997443053669958	PRICKLE3
ENSG00000012223	3	46435645	46485234	49590	-	0.561266	4.001558761559706e-4	0.20901501015766047	0.9972243261025582	NA	LTF
ENSG00000012232	8	28600469	28755599	155131	+	1505.8327394767073	-0.00899143	0.1453850746546385	0.9290945441557201	0.9780299779716568	EXTL3
ENSG00000012504	12	100473708	100564414	90707	+	2.1241699334607227	0.013586472237277322	0.20831039714339222	0.5912798362976296	0.8274694006925883	NR1H4
ENSG00000012660	6	53267398	53349179	81782	-	4498.447610348823	-0.119257	0.0554559	0.0248369	0.11805899280353885	ELOVL5
ENSG00000012779	10	45374176	45446119	71944	+	0	NA	NA	NA	NA	ALOX5
ENSG00000012817	Y	19703865	19744939	41075	-	0	NA	NA	NA	NA	KDM5D
ENSG00000012822	12	53708517	53727745	19229	-	838.1267647664093	-0.0999877	0.0948683	0.23868320702818516	0.5234984114815748	CALCOCO1
ENSG00000012963	14	93207241	93229215	21975	+	823.5911331333169	0.10679736829402214	0.10289714002444358	0.23368848651163765	0.5178324417019243	UBR7
ENSG00000012983	14	50418501	50561126	142626	-	1383.1311050696838	-0.063604	0.10591221102849724	0.4837220644061021	0.755033	MAP4K5
ENSG00000013016	2	31234152	31269451	35300	+	473.8139695376715	0.075819	0.0955565	0.37092222457662283	0.661221	EHD3
ENSG00000013275	19	39971005	39981441	10437	+	3236.8194013301677	-0.17882	0.0644078	0.00341438	0.024929609383082633	PSMC4
ENSG00000013288	4	6575175	6623362	48188	+	2002.7243176380998	0.15123904095733592	0.14607880135302947	0.17602194048544761	0.4380215140802028	MAN2B2
ENSG00000013293	3	170459548	170586075	126528	-	0.3473033652172284	-0.00515388	0.20923858285897282	0.9019323962514041	NA	SLC7A14
ENSG00000013297	3	170418865	170454733	35869	+	0.8165592614944813	0.00245708	0.20877934186947295	0.8764784429306359	NA	CLDN11
ENSG00000013306	17	44319625	44324870	5246	-	1848.7020670154252	0.11523888982868927	0.10833665996507814	0.21461383715116727	0.4920769609601048	SLC25A39
ENSG00000013364	16	29820394	29848039	27646	+	5528.369415544094	-0.438359	0.11846850158394517	3.4724814167140324e-5	4.852983092920328e-4	MVP
ENSG00000013374	7	151341699	151378449	36751	+	1172.8214102076472	-0.0844008	0.0738695	0.2195654467400425	0.4988755695292947	NUB1
ENSG00000013375	6	83161150	83193936	32787	-	2627.2133088261216	0.1425311584651407	0.0986682	0.10687314435384462	0.32231120226800847	PGM3
ENSG00000013392	6	83193357	83198935	5579	+	288.68718744948933	0.15191143799603027	0.11729809518357504	0.12276759768764028	0.3527302262897753	RWDD2A
ENSG00000013441	2	200853009	200864744	11736	-	523.8857780082093	-0.178407	0.13387751875060352	0.0951794	0.29905116789055036	CLK1
ENSG00000013503	12	106357748	106510198	152451	+	612.4053878841643	0.030588664597203944	0.13868210758703806	0.7659784802420696	0.9106466931823373	POLR3B
ENSG00000013523	14	76786178	76826246	40069	-	433.8246527713424	5.665581163260537e-4	0.15362888386717435	0.994855	0.9979549694595873	ANGEL1
ENSG00000013561	5	141958328	141990292	31965	+	1180.8103831763272	-0.152929	0.0901231	0.059819152738605615	0.2194074920651445	RNF14
ENSG00000013563	X	154401236	154412112	10877	-	1014.4398968131446	0.10980434740148017	0.11568951192529586	0.25771475220998086	0.5452666515755163	DNASE1L1
ENSG00000013573	12	31073860	31104799	30940	+	725.7135459184018	0.13162590664800025	0.18738611425223162	0.2483732785464557	0.5342313900736443	DDX11
ENSG00000013583	12	12974870	13000265	25396	-	634.2354867340765	-0.0527544	0.0955227	0.5334220388813753	0.7909122667061577	HEBP1
ENSG00000013588	12	12890782	12917937	27156	+	5446.7203579949555	-1.03907	0.0937813	1.007159230773741e-29	2.419371630445617e-27	GPRC5A
ENSG00000013619	X	150361422	150514178	152757	+	629.1744284084799	-0.085934	0.1726881849614994	0.4232295114060394	0.7093769998538885	MAMLD1
ENSG00000013725	11	60971680	61020377	48698	+	0.0834194	-0.000628075	0.2092228983862253	0.9887871543969287	NA	CD6
ENSG00000013810	4	1712891	1745176	32286	+	5660.86	0.174291	0.1499469725028525	0.1271831435969371	0.3604754796715514	TACC3
ENSG00000014123	6	96521595	96555276	33682	+	1318.1647084777637	0.0316424	0.0682816	0.6204626740364594	0.8421301783121365	UFL1
ENSG00000014138	11	65261920	65305589	43670	+	1358.2688125810917	0.31574485100090727	0.12647959674262366	0.00334645	0.024608461456823823	POLA2
ENSG00000014164	8	143437659	143541447	103789	-	222.89624236301404	-0.0331982	0.12701841917250228	0.7418412015470638	0.9017269207196058	ZC3H3
ENSG00000014216	11	65180566	65212006	31441	+	2477.6625056657736	0.19480571882156453	0.11716080728807914	0.0497459	0.19328117331913328	CAPN1
ENSG00000014257	3	132317369	132368298	50930	+	0.0765092	0.0055124	0.20923097537082228	0.9209980728684416	NA	ACPP
ENSG00000014641	2	63588609	63607197	18589	+	4106.221744078764	-0.17289	0.0403918	1.2148150087357403e-5	1.9226513765217701e-4	MDH1
ENSG00000014824	4	41990502	42090461	99960	+	3104.897141345187	-0.0594178	0.0592707	0.29497563369235447	0.5853979773205176	SLC30A9
ENSG00000014914	1	149928651	149936879	8229	-	259.86095817685265	0.1474600042600747	0.19642142270704077	0.2042820075081354	0.47898914619427707	MTMR11
ENSG00000014919	10	99711844	99732100	20257	-	1503.0864078719087	-0.081566	0.075966	0.24759396323272354	0.5333164315246773	COX15
ENSG00000015133	14	91271323	91417844	146522	-	39.5626	0.13678675257166156	0.2631864679644931	0.052773694774454254	0.20115116770702593	CCDC88C
ENSG00000015153	12	42157104	42238349	81246	-	422.99181600504835	-0.0217385	0.11109963186781077	0.816359	0.9342597283249625	YAF2
ENSG00000015171	10	134465	254637	120173	+	2829.75	-0.124071	0.068618	0.054355424591704775	0.20547615209490505	ZMYND11
ENSG00000015285	X	48676596	48691427	14832	+	3.327440524790117	0.0723732	0.2251333197318433	0.040499559216130666	0.16724831849233548	WAS
ENSG00000015413	16	89613308	89638456	25149	+	8.738357620365301	0.0608155	0.21693178829335613	0.183296	0.4484314899162653	DPEP1
ENSG00000015475	22	17734138	17774770	40633	-	251.74867123329514	0.2989741861946817	0.16612549139954064	0.018128818083385713	0.0928283	BID
ENSG00000015479	5	139293648	139331677	38030	+	12364.812307133505	0.0181904	0.054967821260734774	0.732911	0.8976823527735713	MATR3
ENSG00000015520	7	44512535	44541315	28781	-	2.7673964895135508	-0.0157711	0.20763	0.6102077862196187	0.838241	NPC1L1
ENSG00000015532	17	50346092	50363138	17047	+	1528.0877593841026	-0.0291058	0.2025198202165559	0.6204688002113083	0.8421301783121365	XYLT2
ENSG00000015568	2	109792758	109857705	64948	+	34.39251346354645	-0.0212146	0.20892880636857195	0.44287438384869837	0.7245723928824573	RGPD5
ENSG00000015592	8	27235323	27258420	23098	-	0.15837019985927722	-0.000570479	0.20922162483597667	0.9887863396715361	NA	STMN4
ENSG00000015676	7	44379119	44490658	111540	-	1307.316293317591	0.26547789128857513	0.0767278	2.102076012138658e-4	0.00235259	NUDCD3
ENSG00000016082	5	51383448	51394730	11283	+	96.73519335911824	-0.0531372	0.14121774207787638	0.6140550984405756	0.8400596099138441	ISL1
ENSG00000016391	3	53812335	53846419	34085	-	38.44449947537852	0.012324852872430736	0.20234207882111674	0.8156686481044524	0.9340039960159792	CHDH
ENSG00000016402	6	136999971	137045180	45210	-	0.25515076602306647	0.00507734	0.20921641091832544	0.9216948415947412	NA	IL20RA
ENSG00000016490	1	86468368	86500289	31922	+	0.0834194	-0.000628075	0.2092228983862253	0.9887871543969285	NA	CLCA1
ENSG00000016602	1	86547078	86580754	33677	+	0	NA	NA	NA	NA	CLCA4
ENSG00000016864	3	52694488	52706032	11545	-	1278.9155731506928	-0.025137	0.0574513	0.6468027958807399	0.8572017576891966	GLT8D1
ENSG00000017260	3	130850595	131016712	166118	+	2442.319573087677	0.021629147316580215	0.0943906	0.7970048254188379	0.924825	ATP2C1
ENSG00000017427	12	102395874	102481744	85871	-	0.7235190482917412	0.00847054	0.20943334942381045	0.5151063062948313	NA	IGF1
ENSG00000017483	X	48458537	48470260	11724	-	3.0551763239040546	0.0378064	0.21316059840373616	0.0760554	0.2592264049129639	SLC38A5
ENSG00000017797	18	9475009	9538114	63106	+	5899.601927541525	0.17325314758827465	0.0629236	0.00382459	0.027347940678811643	RALBP1
ENSG00000018189	4	70704204	70808619	104416	+	687.2198275387545	-0.221787	0.0990174	0.011474918913261436	0.0656946	RUFY3
ENSG00000018236	12	40692439	41072415	379977	+	1094.2824832044055	0.066954	0.10362958101393542	0.4532533271342673	0.7319540044515003	CNTN1
ENSG00000018280	2	218382029	218396894	14866	+	1.8209123107122345	0.00528857	0.20784053764785132	0.8251815016072109	NA	SLC11A1
ENSG00000018408	3	149517235	149736714	219480	-	5610.572557951614	-0.265184	0.0704908	6.576714095145215e-5	8.489800321419933e-4	WWTR1
ENSG00000018510	2	177392768	177559299	166532	+	2599.9375036491288	-0.0130863	0.083168	0.8652731884985871	0.951559	AGPS
ENSG00000018607	2	132309309	132318736	9428	+	0.2444917337385565	-0.00188707	0.2090267738658248	0.9014374076358223	NA	ZNF806
ENSG00000018610	X	119538149	119565408	27260	-	946.9199915445821	-0.0880173	0.0704311	0.1952386253561924	0.46508769981013065	CXorf56
ENSG00000018625	1	160115759	160143591	27833	+	12.393172366792477	0.0307835	0.2061942479870923	0.5313102115316969	0.7903768978572187	ATP1A2
ENSG00000018699	2	32628032	32821051	193020	+	804.259	-0.1478	0.1213671187087069	0.14067681054882217	0.3836324670692214	TTC27
ENSG00000018869	19	56375846	56393545	17700	-	22.882129200939747	-0.0390935	0.2057780878778725	0.484416	0.7557423453061284	ZNF582
ENSG00000019102	11	124747474	124752255	4782	-	0.0765092	0.0055124	0.209231	0.9209980728684416	NA	VSIG2
ENSG00000019144	11	118606440	118658031	51592	+	3129.5359893354107	0.23661038673974508	0.0889709	0.00347573	0.0252787	PHLDB1
ENSG00000019169	2	118942166	118994660	52495	+	0	NA	NA	NA	NA	MARCO
ENSG00000019186	20	54153446	54173986	20541	-	93.07145766343764	-1.10659	0.39484053279553427	2.2413997437618978e-4	0.00248005	CYP24A1
ENSG00000019485	11	45095806	45235110	139305	+	219.96329607251474	-0.0487266	0.147853	0.6433190568093603	0.8544861532469231	PRDM11
ENSG00000019505	11	45240302	45286341	46040	-	21.975839703665503	0.0408166	0.21073518675848524	0.3210485792320304	0.6142234084525166	SYT13
ENSG00000019549	8	48917598	48921740	4143	-	34.0368	0.044017314248337935	0.1850630913070072	0.6362983735235277	0.8503436479731468	SNAI2
ENSG00000019582	5	150400041	150412929	12889	-	20.147644872263605	0.11584685750119014	0.23960610920455447	0.11737339011866359	0.3424578806258347	CD74
ENSG00000019991	7	81699010	81770438	71429	-	41.796759326078465	-0.228886	0.30308288439290015	0.0654151	0.23402877277113526	HGF
ENSG00000019995	10	124942123	124988189	46067	+	1323.7763004968858	0.2862739243295351	0.1193113020878118	0.00517896	0.035023	ZRANB1
ENSG00000020129	1	35557473	35567274	9802	+	1019.5085354439407	-0.111724	0.0862565	0.15352372616804652	0.40513544996582884	NCDN
ENSG00000020181	8	37784191	37844896	60706	+	256.08959876996016	0.11256947869492454	0.23535776526881533	0.14606477697400452	0.39238633360520664	ADGRA2
ENSG00000020219	7	152445477	152447150	1674	+	0	NA	NA	NA	NA	CCT8L1P
ENSG00000020256	20	52051663	52204308	152646	-	713.4910089655665	-0.0232499	0.1279648878914051	0.8155290097943493	0.9339660590615704	ZFP64
ENSG00000020426	14	60734742	60969965	235224	+	559.012	-0.144959	0.0814249	0.0532711	0.20237627445987752	MNAT1
ENSG00000020577	14	54567097	54793315	226219	+	810.1603935037177	-0.654937	0.20991789307998981	1.4315782027626213e-4	0.00168011	SAMD4A
ENSG00000020633	1	24899511	24965121	65611	-	302.51201947366525	0.21977866127623058	0.1951227088072051	0.0835519	0.2757112528069381	RUNX3
ENSG00000020922	11	94415578	94493908	78331	-	1148.4968404114172	0.19746717468958827	0.0802294	0.00762534	0.0473638	MRE11
ENSG00000021300	11	73646178	73662819	16642	+	149.33090387906296	0.2535148666830214	0.38376869673206093	0.037001143049401365	0.15661234577217253	PLEKHB1
ENSG00000021355	6	2832332	2841959	9628	-	542.6520809701841	-0.120103	0.0978998	0.1643400133999087	0.4214661491727505	SERPINB1
ENSG00000021461	7	99828013	99866102	38090	+	0.17209826438659184	-0.000577824	0.20922151932342525	0.9887863396715361	NA	CYP3A43
ENSG00000021488	19	32830509	32869767	39259	-	2.4242724387647043	0.0152769	0.20695689453102845	0.6670338615611879	0.8670130766681455	SLC7A9
ENSG00000021574	2	32063547	32157637	94091	+	1397.7502634169912	-0.0363445	0.0651904	0.5559391033375847	0.8049170717872525	SPAST
ENSG00000021645	14	78170373	79868290	1697918	+	96.47869045314555	0.0696688	0.14175412745773575	0.5120506969412395	0.7768641008513542	NRXN3
ENSG00000021762	11	3087107	3166739	79633	-	392.1893343356239	0.22360014504549006	0.16912980714374667	0.0674212	0.23888542303506874	OSBPL5
ENSG00000021776	15	34851782	34969742	117961	-	1361.7685404712818	-0.108367	0.0934537	0.20382239878717895	0.478317	AQR
ENSG00000021826	2	210477682	210679107	201426	+	1931.111469715086	-0.259733	0.1423870276152456	0.020748853212927423	0.1034945055685441	CPS1
ENSG00000021852	1	56929207	56966140	36934	-	0.24202408003215034	0.00636114	0.20928558334540642	0.8330232337207685	NA	C8B
ENSG00000022267	X	136146702	136211359	64658	+	1201.7019278822083	-0.0777688	0.0630354	0.1908238212064595	0.459124	FHL1
ENSG00000022277	20	56468585	56519449	50865	+	3703.614240991226	-0.152094	0.0716167	0.023365175856126536	0.11343125504975109	RTF2
ENSG00000022355	5	161847063	161899981	52919	+	1.1931335379546724	0.015339338912283444	0.20947079080182865	0.3825769540567095	NA	GABRA1
ENSG00000022556	19	54953130	55001142	48013	+	85.21807005265573	-0.022117	0.21099134167527758	0.00307061	0.022967200847122116	NLRP2
ENSG00000022567	8	141207166	141308305	101140	-	37.97547508185373	0.16646543729665794	0.27903855267780747	0.0680626	0.24054096784854018	SLC45A4
ENSG00000022840	12	120533480	120577588	44109	+	3696.9755217122397	0.014508564661615406	0.0718431	0.8270373488475841	0.9393677086042165	RNF10
ENSG00000022976	14	102317377	102342702	25326	+	179.33795432141198	-0.319533	0.21812826283255984	0.026017	0.12198939150492977	ZNF839
ENSG00000023041	10	112424428	112446917	22490	-	1067.7963673019137	-0.032892	0.0935917	0.6930023052607212	0.879519	ZDHHC6
ENSG00000023171	11	123358428	123627774	269347	+	2.5128655672235625	0.055435080926247576	0.2184155401385663	0.0529829	0.20165126960860158	GRAMD1B
ENSG00000023191	11	494512	507300	12789	-	43.09045585682252	0.0147189	0.2099647375334354	0.0884187	0.28489969801500925	RNH1
ENSG00000023228	2	206114817	206159509	44693	-	2544.1707242706398	0.0429003	0.0610573	0.46098563623954636	0.738745	NDUFS1
ENSG00000023287	8	52622458	52745843	123386	-	2421.842921756676	0.00150349	0.11559088668689477	0.9893010752418416	0.9963340212743665	RB1CC1
ENSG00000023318	9	99979185	100099000	119816	-	1368.6263917487797	-0.178508	0.0656313	0.004029	0.0285144	ERP44
ENSG00000023330	3	52198086	52214327	16242	+	1212.5329935107325	-0.0428112	0.0877536	0.5978280674901562	0.8305874820116532	ALAS1
ENSG00000023445	11	102317450	102339403	21954	+	1782.6022560873616	-0.894937	0.0705568	5.752164081825289e-38	2.2700504680060517e-35	BIRC3
ENSG00000023516	13	42272152	42323261	51110	+	2231.9233220454357	-0.141371	0.049200056740087164	0.00305337	0.022858866493925514	AKAP11
ENSG00000023572	1	193090866	193106114	15249	-	507.78967987888535	-0.317064	0.10724716511071522	8.743957003578085e-4	0.00810879	GLRX2
ENSG00000023608	14	61762420	61796428	34009	+	1010.2031355079702	-0.276287	0.11802875580518826	0.00636196	0.041239528530932594	SNAPC1
ENSG00000023697	12	15911302	16037381	126080	+	1069.9143252501578	-0.00892261	0.10575385349140126	0.9131188681928462	0.9704551979249879	DERA
ENSG00000023734	12	15882387	15903478	21092	+	4835.66	0.012730909772423598	0.056259448551559434	0.8093278587522656	0.9315656679657455	STRAP
ENSG00000023839	10	99782640	99852594	69955	+	2184.1978030511773	-0.619139	0.11653044491804455	1.1109153024257377e-8	3.2881109174476074e-7	ABCC2
ENSG00000023892	6	35297818	35321771	23954	+	5.557070438157168	0.0981693	0.23666740970409592	0.0685626	0.24174715424073434	DEF6
ENSG00000023902	1	150149183	150164720	15538	+	242.025	-0.0303622	0.12336460006351807	0.7590742450697744	0.9087598953471443	PLEKHO1
ENSG00000023909	1	93885199	93909456	24258	-	2616.330791714255	-0.429428	0.0775818	5.54545358113008e-9	1.747450439300971e-7	GCLM
ENSG00000024048	6	42564062	42693504	129443	+	1643.2370746251838	-0.179572	0.0654103	0.00373023	0.026858623677972683	UBR2
ENSG00000024422	19	47713422	47743134	29713	+	7691.503525762023	-0.0598663	0.0953619	0.47931193439892655	0.7519730537304503	EHD2
ENSG00000024526	1	68474152	68497221	23070	-	3762.33	0.0662234	0.0741428	0.33832673742933506	0.6315837876034728	DEPDC1
ENSG00000024862	6	138773509	138793319	19811	+	148.62005508321752	0.020111394470552005	0.12855606089765526	0.8407137486320596	0.9425062742443351	CCDC28A
ENSG00000025039	6	89364636	89412270	47635	-	21.490162594982284	-0.0194578	0.2048267914699879	0.6715515642188274	0.8695388779725853	RRAGD
ENSG00000025156	6	122399546	122433119	33574	+	665.5451029776076	-0.0888028	0.12829533515608887	0.38664097105234835	0.6764533179030826	HSF2
ENSG00000025293	20	35771974	35950370	178397	+	3003.2064959145714	-0.192241	0.0965425	0.0261213	0.12237456724448396	PHF20
ENSG00000025423	12	56752161	56787790	35630	+	36.506076704240826	-0.0190872	0.19971159833588986	0.7552842031912479	0.9069758541504933	HSD17B6
ENSG00000025434	11	47248300	47269033	20734	+	81.89735957688202	-0.071875	0.1972151093785846	0.42656026896060484	0.7117526458565562	NR1H3
ENSG00000025708	22	50525752	50530032	4281	-	58.99731986011138	0.18031400996237282	0.2899454485326982	0.0648603	0.2326967755004658	TYMP
ENSG00000025770	22	50508224	50524780	16557	+	785.4847236272632	0.5042292196802323	0.11891281566625155	3.0161740068309948e-6	5.5795852860740774e-5	NCAPH2
ENSG00000025772	20	44942130	44960397	18268	-	1754.663062574705	-0.0981478	0.0669154	0.11872972430966808	0.3448300649084893	TOMM34
ENSG00000025796	6	107867756	107958208	90453	-	3912.8464443973426	-0.123633	0.0588082	0.0276286	0.1270656057187842	SEC63
ENSG00000025800	1	32108056	32176563	68508	+	4341.247730728325	-0.179537	0.0851959	0.020154704715348283	0.10101730591378827	KPNA6
ENSG00000026025	10	17228241	17237593	9353	+	70787.53288548683	-0.157685	0.0344838	4.445914560811663e-6	7.889832317500355e-5	VIM
ENSG00000026036	20	63659300	63698684	39385	+	55.97701240537027	0.0628176	0.19713730956029282	0.4694316946238243	0.7452057409240561	RTEL1-TNFRSF6B
ENSG00000026103	10	88990531	89017059	26529	+	188.86496675705973	-0.10338	0.20642736830374972	0.29065501602712407	0.5811012571862014	FAS
ENSG00000026297	6	166929504	166957191	27688	-	114.83306794146131	0.12671080052149658	0.16091523627953183	0.2621449573078216	0.5490755191005176	RNASET2
ENSG00000026508	11	35138870	35232402	93533	+	19505.07648676242	-0.608582	0.044319	1.157659606321101e-43	5.643590580815368e-41	CD44
ENSG00000026559	20	51003656	51023107	19452	-	0.9834363127941627	0.013196160703355319	0.20970818302367272	0.4570852757027791	NA	KCNG1
ENSG00000026652	6	161129967	161274061	144095	-	410.6422143414566	-0.132083	0.16245246974785363	0.2427880413124435	0.5280424858619277	AGPAT4
ENSG00000026751	1	160739057	160754821	15765	+	0	NA	NA	NA	NA	SLAMF7
ENSG00000026950	6	26402237	26415208	12972	+	920.9375083878999	0.0647944	0.12634864508665347	0.5216480650623945	0.7830390036595897	BTN3A1
ENSG00000027001	13	23730189	23889400	159212	-	436.35026724966207	0.1529936891046616	0.1133615521071833	0.11141572004275892	0.3315499255007103	MIPEP
ENSG00000027075	14	61187559	61550976	363418	+	91.00131244369543	-1.00155	0.3166996677249485	8.026169268869195e-5	0.00101166	PRKCH
ENSG00000027644	1	156840063	156859117	19055	-	0.0823235	-0.000531585	0.20922256890208168	0.9887871543969284	NA	INSRR
ENSG00000027697	6	137197484	137219449	21966	-	945.3227513263927	-0.09195	0.0777844	0.1957374664864393	0.46580739512027736	IFNGR1
ENSG00000027847	5	177600132	177610330	10199	+	465.1458579125247	0.1844565941636276	0.13027801137976094	0.0805521	0.2697818440620683	B4GALT7
ENSG00000027869	1	156806243	156816862	10620	-	0.5830277527177351	0.0053421	0.2092365353920289	0.8588822731935459	NA	SH2D2A
ENSG00000028116	2	57907629	58159920	252292	+	820.3691517836568	-0.207637	0.0792484	0.00459362	0.031737945027693566	VRK2
ENSG00000028137	1	12166991	12209228	42238	+	53.408148014972774	0.7181018857578839	2.0082775379207454	0.00798819	0.049111375945450446	TNFRSF1B
ENSG00000028203	12	95217746	95302799	85054	+	3146.476549556341	-0.336055	0.0596222	4.8858974711931956e-9	1.5543906062385263e-7	VEZT
ENSG00000028277	19	42086110	42196585	110476	-	151.28862868003606	-0.120438	0.19933033626322566	0.26570178279938883	0.553287	POU2F2
ENSG00000028310	5	850291	892801	42511	-	1142.97	0.00379617	0.1010204759829636	0.9332804812885058	0.9792577352653387	BRD9
ENSG00000028528	15	64094123	64146090	51968	+	1377.060340691289	0.0764185	0.08395	0.32001609658266283	0.6129974345149238	SNX1
ENSG00000028839	6	133952170	133990432	38263	+	790.0987687026253	-0.00919425	0.0800582	0.9008926148243068	0.9654513688616946	TBPL1
ENSG00000029153	12	27332854	27425289	92436	+	1632.3150758100521	-0.30808	0.0637122	3.720343117502458e-7	8.211010275979127e-6	ARNTL2
ENSG00000029363	6	136256627	136289851	33225	-	6322.584284653664	0.049225001477860283	0.0683096	0.44937203263562553	0.7293714689517717	BCLAF1
ENSG00000029364	14	69398015	69462390	64376	+	1505.2353824458685	-0.0125454	0.0965168	0.8874397581049709	0.9609042346747428	SLC39A9
ENSG00000029534	8	41653220	41896762	243543	-	267.53046915721995	-0.0600923	0.18964055838106322	0.5245158402550387	0.7853523082409456	ANK1
ENSG00000029559	4	87799554	87812435	12882	+	1.407638980151434	-0.00288701	0.2079948538826525	0.882383	NA	IBSP
ENSG00000029639	6	155256134	155314493	58360	-	253.55684112469385	0.058385782556206973	0.14063889862040083	0.581995	0.8218232374915507	TFB1M
ENSG00000029725	17	5282265	5386340	104076	+	2401.520351976204	-0.203732	0.051924526182845834	4.800578399143174e-5	6.432464588989338e-4	RABEP1
ENSG00000029993	X	150980509	150990771	10263	+	1025.8422225401703	0.6765567188613726	0.0919131	1.8444323173423938e-14	1.2478149248959254e-12	HMGB3
ENSG00000030066	11	47778087	47848555	70469	-	2170.3806088652173	0.0515581	0.0637656	0.39652319733434793	0.6852998596499988	NUP160
ENSG00000030110	6	33572547	33580293	7747	-	581.9860023899926	0.31581213603115654	0.1016768220783445	5.40565640352104e-4	0.00537485	BAK1
ENSG00000030304	9	110668771	110801620	132850	+	0.4927287467919918	-0.00141608	0.20899931789219922	0.8867664213706332	NA	MUSK
ENSG00000030419	2	212999691	213152427	152737	-	155.14033129403336	-0.00801591	0.17294747029491828	0.932052	0.9788851686231166	IKZF2
ENSG00000030582	17	44345246	44353106	7861	+	3215.83	0.11152647762085469	0.0754521	0.12012296222255277	0.3477188436672742	GRN
ENSG00000031003	5	137937960	138051961	114002	-	1006.4215963992556	0.0929635	0.0880302	0.24035945576510506	0.5254494828945683	FAM13B
ENSG00000031081	3	119294373	119420714	126342	+	804.2483981938661	-0.0655077	0.17042168007182584	0.5294429367835294	0.7887227840000742	ARHGAP31
ENSG00000031691	6	49463370	49493107	29738	+	453.0965880413305	0.14930154862312212	0.0921118	0.0711603	0.24768619370058834	CENPQ
ENSG00000031698	1	109213918	109238182	24265	+	2562.1041290267744	-0.497538	0.1027297573378055	1.8068657769257473e-7	4.2845207800492505e-6	SARS
ENSG00000031823	19	5916139	5978142	62004	-	1141.5995324712387	-0.118487	0.10599872499764966	0.1949508239735376	0.46484172837823434	RANBP3
ENSG00000032219	14	58298385	58373887	75503	+	420.7134390748003	-0.220545	0.1677826888586232	0.0693791	0.2435320236425772	ARID4A
ENSG00000032389	2	3188925	3377882	188958	-	681.1456974758663	-0.0733336	0.11896643125322871	0.45646473502797125	0.7343398022991967	EIPR1
ENSG00000032444	19	7534004	7561764	27761	+	1139.591873890147	0.2169086229643727	0.10771110254718773	0.0205303	0.10262053410535488	PNPLA6
ENSG00000032742	13	20567069	20691437	124369	+	530.769	0.15232195315493982	0.13622021910998441	0.15572219512774413	0.4082719684027774	IFT88
ENSG00000033011	16	5033923	5087379	53457	+	799.4492897716623	-0.0195252	0.0683718	0.7631604922243251	0.9097004788650263	ALG1
ENSG00000033030	12	122471600	122501073	29474	-	788.0915477732689	-0.178362	0.13260665626330526	0.0945516	0.29763168464375117	ZCCHC8
ENSG00000033050	7	151211484	151227205	15722	-	1314.2260062525845	-0.08545	0.0874657	0.28122905736444703	0.5707569028793571	ABCF2
ENSG00000033100	7	151232489	151238827	6339	+	789.3178543907125	0.25880202499376337	0.11479221569231994	0.0088636	0.0535206	CHPF2
ENSG00000033122	1	69568261	70151945	583685	+	4.145093989237252	-0.00574388	0.20646839347919346	0.8631555798412002	0.9511237691708478	LRRC7
ENSG00000033170	14	65410592	65744121	333530	+	938.5535113416245	-0.246693	0.0787018	7.360732028032225e-4	0.00698764	FUT8
ENSG00000033178	4	67612652	67701155	88504	-	2440.5570228895776	-0.130839	0.0893135	0.10798362965398457	0.3248917519540378	UBA6
ENSG00000033327	11	78215293	78418348	203056	-	549.7671953685469	-0.395266	0.44169011846589296	0.022528959157634774	0.11047854971532438	GAB2
ENSG00000033627	17	42458844	42522611	63768	+	1407.2734168387626	-0.248302	0.14102334890790325	0.0274209	0.12622881311408343	ATP6V0A1
ENSG00000033800	15	68054179	68198603	144425	+	882.6622364985484	-0.150319	0.12870676849778415	0.14532995952472366	0.39127646858289533	PIAS1
ENSG00000033867	3	27372721	27484420	111700	-	3864.811372709484	-0.0504385	0.0737232	0.4640752395896311	0.7413446926540725	SLC4A7
ENSG00000034053	15	28884483	29118315	233833	+	20.638135606535837	0.029996421580837287	0.19863355649924982	0.6710410021686071	0.8693704546941136	APBA2
ENSG00000034152	17	21284672	21315240	30569	+	2748.860402145024	-0.811116	0.12571501699976567	8.873104721422503e-12	4.178173601067556e-10	MAP2K3
ENSG00000034239	8	48710789	48735311	24523	-	5.348179100085844	-0.0334866	0.20770806829360686	0.46014614854984776	0.7379702382403219	EFCAB1
ENSG00000034510	2	84905656	84906671	1016	+	41224.070030271294	-0.390055	0.0348889	1.382066857624667e-28	3.0141787059380075e-26	TMSB10
ENSG00000034533	3	131013875	131027649	13775	-	135.7001502099431	-0.10192	0.16220916062929217	0.3556753284569597	0.6479084041294765	ASTE1
ENSG00000034677	8	100257060	100336218	79159	-	697.3774998080831	-0.0159467	0.18135565075756002	0.8574809246506696	0.9482117770421541	RNF19A
ENSG00000034693	6	143450805	143490616	39812	+	615.855	-0.0481115	0.11011182951368556	0.6068081954131043	0.835968	PEX3
ENSG00000034713	16	75566375	75577881	11507	+	1591.376244907082	-0.0692564	0.061485740186383385	0.2474497109528396	0.5331652015966818	GABARAPL2
ENSG00000034971	1	171635417	171652688	17272	-	0	NA	NA	NA	NA	MYOC
ENSG00000035115	2	217730	266398	48669	-	42.671930021323426	-0.0848789	0.17949447772062502	0.42085829668794655	0.7070726391589832	SH3YL1
ENSG00000035141	2	70295975	70302090	6116	-	1270.0395190696304	0.043038233612740395	0.0531204	0.40353633763525965	0.6917586923471329	FAM136A
ENSG00000035403	10	73995193	74121363	126171	+	23530.390313203792	-0.0252494	0.044942	0.5462930508573738	0.7996120909538122	VCL
ENSG00000035499	5	60596912	60700190	103279	-	944.968	0.10611664008718893	0.0768049	0.13089898931336286	0.36647926124518027	DEPDC1B
ENSG00000035664	15	63907036	64072033	164998	-	5.321716535544876	0.0183724	0.20607515620116598	0.6567211403652307	0.8614303302750002	DAPK2
ENSG00000035681	8	58583508	58659853	76346	-	698.2853706290463	-0.193792	0.2271345035753144	0.11736517559184398	0.3424578806258347	NSMAF
ENSG00000035687	1	244408494	244451909	43416	-	1663.515964926756	-0.242325	0.10319364981593998	0.00762261	0.0473638	ADSS
ENSG00000035720	4	67558727	67607337	48611	+	0.0998381	-0.000544647	0.2092223619607854	0.9887871543969287	NA	STAP1
ENSG00000035862	17	78852977	78925387	72411	-	8809.193141729389	0.016288484507747083	0.053820000801670945	0.7224897563891648	0.8931828295788656	TIMP2
ENSG00000035928	4	39287456	39366375	78920	-	3240.8114620162837	0.060754081959633305	0.0927823	0.5065066383136521	0.7719149990850297	RFC1
ENSG00000036054	3	100260992	100325251	64260	+	684.5878920014538	-0.0941044	0.1496355382643572	0.3848599524318268	0.6753894877244605	TBC1D23
ENSG00000036257	2	224470150	224585397	115248	-	2108.989457440095	-0.113516	0.0684267	0.0785047	0.26478932222349055	CUL3
ENSG00000036448	8	2045046	2165552	120507	+	3.52257	0.011968634624519121	0.2089222395833263	0.5358018345494598	0.7925143144438066	MYOM2
ENSG00000036473	X	38352586	38421446	68861	+	0.567183	-0.00554027	0.20889679293034322	0.775815	NA	OTC
ENSG00000036530	14	99684304	99727301	42998	+	6.151166295189664	0.11357727814978778	0.24717991463519928	0.0543897	0.20549545210794373	CYP46A1
ENSG00000036549	1	77562416	77683419	121004	-	1700.111059283449	-0.0839252	0.0783101	0.24586241917779145	0.5313821355941966	AC118549.1
ENSG00000036565	8	20144855	20183206	38352	-	0	NA	NA	NA	NA	SLC18A1
ENSG00000036672	11	119355215	119381711	26497	-	134.51642656666462	0.24505197076754298	0.30260301960194735	0.063438	0.22883253418665236	USP2
ENSG00000036828	3	122183683	122291629	107947	+	0.2438996306008392	-0.00520197	0.20924096961511854	0.8984316710352931	NA	CASR
ENSG00000037042	17	42659284	42667006	7723	+	441.01067938178227	0.18319971313121478	0.086745197174337485	0.0200532	0.10059966430086048	TUBG2
ENSG00000037241	5	172958729	172969771	11043	+	1218.0949731622004	-0.0463042	0.0793243	0.5269427574922392	0.7869955131946175	RPL26L1
ENSG00000037280	5	180601506	180649624	48119	-	10.21552921929513	-0.0555077	0.214109	0.23608077669320995	0.520213	FLT4
ENSG00000037474	5	6599239	6633291	34053	-	4054.9063966937397	-0.0213303	0.0743978	0.7587557765043496	0.9087598953471443	NSUN2
ENSG00000037637	1	16246840	16352480	105641	-	698.5275095075496	-0.153939	0.0974877	0.0740811	0.25422241832331866	FBXO42
ENSG00000037749	5	154038906	154220478	181573	+	943.2237987579191	0.14628465033266438	0.0878157	0.0657528	0.234882	MFAP3
ENSG00000037757	19	13764522	13774282	9761	+	394.7913399840352	0.0500675	0.1082920714387353	0.5754315896280837	0.8175005226781081	MRI1
ENSG00000037897	12	57768471	57772119	3649	-	437.68997248559145	0.0881818	0.0956754	0.29539394116277135	0.5858012200803157	METTL1
ENSG00000037965	12	54008985	54012769	3785	+	672.0080771532536	-0.137667	0.0977247	0.10985300829693863	0.32840543600420213	HOXC8
ENSG00000038002	4	177430774	177442437	11664	-	627.9995027202539	-0.142905	0.11560796427499444	0.14185301565200714	0.3856345308236868	AGA
ENSG00000038210	4	25160663	25279204	118542	+	1455.4413024330552	-0.0529024	0.083668	0.48895681305626726	0.7590345870634564	PI4K2B
ENSG00000038219	4	13568738	13627725	58988	-	2628.7185085940127	-0.121636	0.10948521640265897	0.20878517998551333	0.48435152606141924	BOD1L1
ENSG00000038274	5	163503114	163519354	16241	+	1820.269395975378	-0.199988	0.0630119	8.395334002718321e-4	0.00783076	MAT2B
ENSG00000038295	4	165873237	166104457	231221	+	4.172591109608128	0.029054071212644354	0.21028269852523432	0.2916839229438591	0.5822086973500077	TLL1
ENSG00000038358	16	67873052	67884499	11448	+	1558.67	-0.0093513	0.0763489	0.8921756713577383	0.9625601609551854	EDC4
ENSG00000038382	5	14143342	14532128	388787	+	13044.122795451085	-0.0201503	0.0781729	0.7836438643009925	0.9182677307026477	TRIO
ENSG00000038427	5	83471618	83582303	110686	+	63.94462068195211	2.979994068336149	0.5829475043041378	1.3343253602062493e-8	3.893739937573694e-7	VCAN
ENSG00000038532	16	10944564	11182186	237623	+	1115.6121830183458	-0.241655	0.1058291826415376	0.00910102	0.0545173	CLEC16A
ENSG00000038945	8	16107878	16567490	459613	-	49.12838390266643	-0.069853	0.20863625233535174	0.35351339300200274	0.6462905472572371	MSR1
ENSG00000039068	16	68737292	68835541	98250	+	147.7032070823168	-0.0965013	0.22414221499230508	0.19863350952019057	0.47015495315817374	CDH1
ENSG00000039123	5	55307989	55425579	117591	+	2845.380899175805	-0.119357	0.11922799478902288	0.22453994506449004	0.5049863757725811	MTREX
ENSG00000039139	5	13690331	13944543	254213	-	392.64721025038125	-0.468604	0.11670177750462489	8.920273724410254e-6	1.4581216664901375e-4	DNAH5
ENSG00000039319	5	80408013	80483379	75367	+	2605.863426578636	-0.0393578	0.046972081747760394	0.3954144061481388	0.6842200968400585	ZFYVE16
ENSG00000039523	16	67518418	67546788	28371	+	1667.7747032216039	0.1473442819510459	0.11889118784607917	0.14834966012785616	0.396532	RIPOR1
ENSG00000039537	5	41142234	41261438	119205	-	0.28186511555877547	0.00729013	0.20934474446895807	0.8006593662788989	NA	C6
ENSG00000039560	5	34656328	34832612	176285	+	4930.183839223162	0.15727443196440957	0.0643885	0.0100926	0.0591111	RAI14
ENSG00000039600	5	157625679	157671480	45802	-	0.0866565	-0.000545907	0.20922254331047552	0.9887871543969287	NA	SOX30
ENSG00000039650	19	49859882	49878351	18470	-	527.3699697055905	0.0268942	0.17496213611998598	0.7859960193416426	0.9196586206824598	PNKP
ENSG00000039987	19	12751702	12758458	6757	+	0.4890385398325241	-0.00464614	0.20921398784141376	0.9411127396625891	NA	BEST2
ENSG00000040199	16	71637835	71724701	86867	-	977.3297482455213	0.12671028575791105	0.13091466807008728	0.2246896048820329	0.50518	PHLPP2
ENSG00000040275	5	169583636	169604778	21143	+	4373.756892321682	0.38204783429193173	0.0609608	8.59397306493217e-11	3.5790227022927316e-9	SPDL1
ENSG00000040341	8	73420369	73747708	327340	-	821.2106179510738	-0.127246	0.11559225927649366	0.1871796607311892	0.45417989703110245	STAU2
ENSG00000040487	1	19312326	19329300	16975	+	523.1387373869702	-0.0839197	0.0917119	0.3060111481559028	0.59786	PQLC2
ENSG00000040531	17	3636468	3661542	25075	+	389.35030216711476	0.0165883	0.13589437129634813	0.8736317258722119	0.9551496996176903	CTNS
ENSG00000040608	22	20241415	20283246	41832	-	25.35119114540647	1.6453665446243975	0.5924310791757844	2.132732078473386e-4	0.00238047	RTN4R
ENSG00000040633	17	7235029	7239722	4694	-	878.9822833899051	-0.0209071	0.10142861813122382	0.8417923025503028	0.9430570797458465	PHF23
ENSG00000040731	5	24487100	24644978	157879	-	5.884551504970321	0.127777	0.2659884555399697	0.0106795	0.062022577091018584	CDH10
ENSG00000040933	2	98444854	98594390	149537	+	510.14914661161356	0.024597476885997078	0.0866724	0.7553682768591764	0.9069758541504933	INPP4A
ENSG00000041353	18	54717860	54895516	177657	+	165.38583450719332	-0.36811	0.23352663887226896	0.016446837894362812	0.0863772	RAB27B
ENSG00000041357	15	78540405	78552417	12013	+	4545.601314575989	-0.0266206	0.045094	0.5453969583468639	0.7989195014761372	PSMA4
ENSG00000041515	13	108596152	109208005	611854	+	104.57527078676371	-0.0241763	0.16076180775521964	0.813668	0.9330037416049659	MYO16
ENSG00000041802	3	194640791	194672463	31673	-	865.9593087857952	0.037136391114733935	0.0897427	0.647705	0.8578091134989139	LSG1
ENSG00000041880	3	51942345	51948867	6523	+	311.6335132021249	-0.0955808	0.16429697363067655	0.3834679889915605	0.6740886538906686	PARP3
ENSG00000041982	9	115019575	115118257	98683	-	8927.669329176057	0.13381541498300392	0.0810313	0.0730091	0.25179335325204383	TNC
ENSG00000041988	1	6624866	6635586	10721	+	264.87514214846414	0.23768256648991015	0.21786386336069619	0.0740202	0.25422241832331866	THAP3
ENSG00000042062	20	50586108	50691527	105420	-	2.955316505162452	0.020242223771546466	0.2100388322742067	0.26571150328986226	0.553287	RIPOR3
ENSG00000042088	14	89954939	90044768	89830	+	402.671	0.1024707526425811	0.0915743	0.22003432182347687	0.49939324718939193	TDP1
ENSG00000042286	10	70098223	70132934	34712	-	648.5808352751096	-0.83256	0.0981711	1.8319868020072362e-18	1.8978238277043714e-16	AIFM2
ENSG00000042304	2	227610090	227648606	38517	-	0	NA	NA	NA	NA	C2orf83
ENSG00000042317	14	88384924	88470350	85427	+	150.39341803160164	-0.0288226	0.14790243156626443	0.7825961459337221	0.9176184504217316	AL049834.1
ENSG00000042429	11	93784227	93814963	30737	+	744.0969942823432	0.039135435293381905	0.0873314	0.6220091567539476	0.8430617199441232	MED17
ENSG00000042445	2	85341955	85354531	12577	-	1349.5848640694685	-0.0267467	0.14768208541722103	0.7966857774339484	0.9247893242501362	RETSAT
ENSG00000042493	2	85394753	85418432	23680	-	574.4073407746896	-0.101879	0.1902911011226542	0.335985	0.6292593563251078	CAPG
ENSG00000042753	19	46838136	46850992	12857	-	2085.319568082017	-0.161158	0.0770145	0.0235418	0.11389527626701372	AP2S1
ENSG00000042781	1	215622891	216423448	800558	-	1.9848369431818076	-0.0233175	0.21006654203054473	0.2954834163447122	0.5858012200803157	USH2A
ENSG00000042813	7	49850421	50121329	270909	-	0	NA	NA	NA	NA	ZPBP
ENSG00000042832	8	132866958	133134903	267946	+	1.2813662262868248	-0.00886933	0.20949234706871042	0.4839341021943078	NA	TG
ENSG00000042980	8	24294040	24359018	64979	+	1.6131056444069813	0.00886	0.20913798700361508	0.6794282340528153	NA	ADAM28
ENSG00000043039	11	129375940	129452279	76340	+	0.5919739900208629	-0.0066916	0.20924065103362072	0.8855213853590218	NA	BARX2
ENSG00000043093	3	182938074	182985953	47880	-	1545.3851542498717	-0.00624292	0.0600039	0.9104572989197902	0.9694134237724538	DCUN1D1
ENSG00000043143	5	134524312	134583230	58919	+	1026.501098061853	-0.163737	0.0946503	0.0519964	0.19903929613031882	JADE2
ENSG00000043355	13	99981784	99986765	4982	+	390.0244924962174	-0.0856624	0.13995667500783562	0.41738719310502637	0.7046525319446665	ZIC2
ENSG00000043462	5	170246233	170297818	51586	-	0.974687	0.010429717908313742	0.20945800604619622	0.7004464379836475	NA	LCP2
ENSG00000043514	1	39838110	39883511	45402	-	556.2563164637833	0.10120669644126896	0.14096783988047423	0.34663770089544127	0.6395992310299387	TRIT1
ENSG00000043591	10	114044056	114046908	2853	+	86.6501	-0.0958326	0.16599619998381476	0.3823984592146541	0.6730378687957237	ADRB1
ENSG00000044012	1	42153410	42155820	2411	+	0.3346233339243679	-2.56149e-05	0.2090153023927257	0.9911882212943653	NA	GUCA2B
ENSG00000044090	6	43037617	43053945	16329	-	2068.819228231296	-0.0366837	0.079963	0.6144728034860367	0.8400596099138441	CUL7
ENSG00000044115	5	138610967	138935034	324068	+	14757.946519264277	0.00627529	0.0654517	0.918989	0.9729335091082898	CTNNA1
ENSG00000044446	X	18892300	18984598	92299	-	694.6743154159121	-0.338829	0.18756325981760197	0.013585371827882445	0.0746869	PHKA2
ENSG00000044459	9	17134982	17503923	368942	+	646.3357208732796	-0.0638246	0.0797278	0.38747095025906375	0.6770325743773964	CNTLN
ENSG00000044524	3	89107621	89482134	374514	+	104.72185328866301	-0.204365	0.19194863285158692	0.1027405015218034	0.3143111391853096	EPHA3
ENSG00000044574	9	125234853	125241343	6491	-	17388.854985817357	-0.413685	0.043455766673491034	3.562273503342436e-22	4.8003807575529164e-20	HSPA5
ENSG00000046604	18	31498177	31549008	50832	+	2313.995809788684	-0.37507	0.0878956	4.460062049127332e-6	7.906473632543906e-5	DSG2
ENSG00000046647	X	14008279	14029893	21615	-	186.15659685878651	0.025553319849824417	0.11947064024312797	0.7961372054386606	0.9243467483991173	GEMIN8
ENSG00000046651	X	13734745	13769357	34613	+	634.6698598073398	-0.0349372	0.14715224453917986	0.7368519621966314	0.8995317579183494	OFD1
ENSG00000046653	X	13770939	13938638	167700	-	0.16060569031115923	-0.000577631	0.20922161726932273	0.9887863396715362	NA	GPM6B
ENSG00000046774	X	142202342	142205290	2949	-	3941.472727237857	0.059058208484906505	0.041332728327165634	0.13983876182282345	0.3822905289812467	MAGEC2
ENSG00000046889	8	67952046	68237032	284987	+	1.723977853184164	0.031042521048147677	0.21165473522403558	0.1607378769304332	NA	PREX2
ENSG00000047056	10	1049538	1132384	82847	+	379.6849330458096	-0.163032	0.23113845982111983	0.1494140236721197	0.39866990379352607	WDR37
ENSG00000047188	5	113513694	113595285	81592	+	1449.4050928207605	-0.304298	0.12286908973655493	0.00373022	0.026858623677972683	YTHDC2
ENSG00000047230	X	16587999	16712936	124938	-	603.5811577964273	-0.282064	0.1298423741369833	0.00919274	0.054987254208534876	CTPS2
ENSG00000047249	8	53715543	53843558	128016	-	629.55	-0.206168	0.0822341	0.00635441	0.041239	ATP6V1H
ENSG00000047315	4	56977722	57031158	53437	+	4204.860786313552	-0.0836904	0.0560052	0.11948508044513739	0.3465380942044011	POLR2B
ENSG00000047346	15	52581317	52709817	128501	-	171.9032769337965	0.1247396220796337	0.1490829292232649	0.25842827816079794	0.54608	FAM214A
ENSG00000047365	4	35948221	36244514	296294	-	23.86933902988751	0.17297425235421784	0.3046664455955668	0.0280235	0.12806440238501582	ARAP2
ENSG00000047410	1	186311652	186375693	64042	-	6826.571168084257	-0.0742961	0.0909231	0.3609601892380753	0.6522485024265497	TPR
ENSG00000047457	3	149162410	149221829	59420	-	457.79095490334265	-0.0162969	0.1821377687850006	0.8565534416155889	0.9480083663714199	CP
ENSG00000047578	16	27550133	27780369	230237	+	872.1149257341123	0.054774129626007584	0.0863801	0.486582	0.7576331705548182	KIAA0556
ENSG00000047579	6	15522801	15663058	140258	-	331.6913150733721	0.0498476	0.11594744600261325	0.6085663633420245	0.8369340489640105	DTNBP1
ENSG00000047597	X	37685791	37732130	46340	+	26.843980555774262	0.0308555	0.18345560926862023	0.7363487391623812	0.8992046911556038	XK
ENSG00000047617	12	5531869	5946232	414364	-	3.5065433745555787	0.015161220005749036	0.20932897081213842	0.28428	0.5748647325941713	ANO2
ENSG00000047621	12	4487735	4538508	50774	-	937.2225124530746	-0.0528968	0.11433431560449245	0.5801863275950394	0.8206444038140462	C12orf4
ENSG00000047634	X	17737449	17754988	17540	+	515.547	-0.39161	0.15115904268031755	0.00169253	0.0141044	SCML1
ENSG00000047644	X	10015562	10144478	128917	+	838.3226727048501	0.095895	0.12315619202585962	0.3398366120199838	0.6333846366289334	WWC3
ENSG00000047648	X	11117651	11665920	548270	-	0.9300410273945573	0.0129339	0.20972183410422168	0.3949618910486317	NA	ARHGAP6
ENSG00000047662	4	17629306	17781512	152207	-	1.042888398705864	-0.00781519	0.20925725895369607	0.8655893063396863	NA	FAM184B
ENSG00000047849	3	47850690	48089272	238583	-	9917.6339024908375	-0.23734	0.061023	4.876533256480971e-5	6.502698208058897e-4	MAP4
ENSG00000047932	6	117560269	117602542	42274	-	1431.7374552370773	-0.00161169	0.054502896358709176	0.9765686899036888	0.9938843496583963	GOPC
ENSG00000047936	6	117288300	117425855	137556	-	0.4275223809751983	0.00495457	0.20921195869237458	0.9234015752078912	NA	ROS1
ENSG00000048028	11	113797874	113875570	77697	-	1392.109027331437	-0.00828528	0.0982393	0.9220401122605941	0.9750424180629927	USP28
ENSG00000048052	7	18086949	19002416	915468	+	429.53664069460297	-1.22397	0.11165826208533638	3.6104370888187945e-29	8.311527048218267e-27	HDAC9
ENSG00000048140	5	176647387	176659054	11668	+	1227.2717658711922	0.0400939	0.0804015	0.5873665142505162	0.8243522416344036	TSPAN17
ENSG00000048162	5	176383938	176388975	5038	-	691.9206442263111	0.0351516	0.0940411	0.6745888127218398	0.8714484804550521	NOP16
ENSG00000048342	4	15469865	15601557	131693	+	635.4560948573634	-0.40964	0.14006188136837772	5.925074673245686e-4	0.0058314	CC2D2A
ENSG00000048392	8	102204502	102239118	34617	-	999.3979778290287	-0.12575	0.18707748739103253	0.25910205034289324	0.5467072135357787	RRM2B
ENSG00000048405	7	127346790	127431924	85135	-	492.39730641280204	-0.141883	0.14343979932409295	0.19417518529761543	0.46368732117965367	ZNF800
ENSG00000048462	16	11965210	11968068	2859	+	0.672228	8.30978084673336e-4	0.2086834743644131	0.9711315703570993	NA	TNFRSF17
ENSG00000048471	16	11976734	12574287	597554	+	569.3126232607218	-0.0208808	0.17539263753134782	0.82618995409501506	0.9389364946706173	SNX29
ENSG00000048540	12	16548372	16610594	62223	-	103.25553616736498	-0.0956827	0.15806871982847379	0.3837473392745626	0.6742936656923434	LMO3
ENSG00000048544	6	42206807	42217861	11055	-	1640.7963532778977	-0.131329	0.0659728	0.035737601977945815	0.15326022064280775	MRPS10
ENSG00000048545	6	42155406	42180049	24644	+	0	NA	NA	NA	NA	GUCA1A
ENSG00000048649	11	77659996	77821017	161022	-	2370.3206177886373	0.11711990465931861	0.0778868	0.10414609823866315	0.31685418103998564	RSF1
ENSG00000048707	1	12230030	12512047	282018	+	1802.575095908602	0.0096801	0.12512896793269745	0.9254137776438249	0.9766161571658218	VPS13D
ENSG00000048740	10	10798397	11336675	538279	+	8.047948309133035	-0.146149	0.2769937908603612	0.0316317	0.14007376228309118	CELF2
ENSG00000048828	9	93451685	93566112	114428	+	2963.5858159148956	-0.232548	0.061954953756305164	8.007673294632991e-5	0.00101068	FAM120A
ENSG00000048991	2	135531455	135725270	193816	+	1546.3375696054973	-0.185536	0.1335142428240985	0.0818573	0.27213831049113474	R3HDM1
ENSG00000049089	1	40300489	40317813	17325	-	10.688628074091673	0.0255058	0.2040494946006013	0.6286225483129755	0.8468162445552097	COL9A2
ENSG00000049130	12	88492793	88580851	88059	-	1262.7859336944844	-0.997199	0.0686698	6.050264268242493e-49	3.8570434710045895e-46	KITLG
ENSG00000049167	5	60873831	60945073	71243	-	303.12568446812435	-0.0949336	0.13903280263261034	0.370452	0.660951	ERCC8
ENSG00000049192	5	65148738	65481920	333183	-	119.36205286089462	0.0346031	0.15514451867665868	0.7431670431748767	0.9022188340015806	ADAMTS6
ENSG00000049239	1	9234775	9271337	36563	+	2134.1889134326416	-0.0903561	0.0757291	0.19870908873902907	0.47015495315817374	H6PD
ENSG00000049245	1	7771296	7781432	10137	+	3730.318866321612	-0.0851134	0.0485403	0.070145	0.24529076997546848	VAMP3
ENSG00000049246	1	7784320	7845177	60858	+	773.7064123516105	0.36326813413673814	0.12809192506385841	9.859437033144394e-4	0.00897913	PER3
ENSG00000049247	1	7843083	7853512	10430	-	47.58747685095159	-0.288095	0.3053346190395667	0.047678980230778885	0.1877156409427014	UTS2
ENSG00000049249	1	7915894	7943165	27272	-	103.99664862009443	-0.165619	0.18707352815603417	0.16543446220652303	0.42307467349407996	TNFRSF9
ENSG00000049283	17	50532682	50543750	11069	+	0.3466950740949836	0.00695081	0.20932925463295196	0.7434762444688019	NA	EPN3
ENSG00000049323	2	32946953	33399509	452557	+	587.1006400197446	0.12107097673392503	0.18088918547569655	0.28931200651195593	0.5802958785524761	LTBP1
ENSG00000049449	11	32090904	32105755	14852	+	6247.51	0.0993518	0.0876566	0.21260288195919133	0.4896335651623727	RCN1
ENSG00000049540	7	74027789	74069907	42119	+	4.037892538170548	0.0809587	0.23180407975916822	0.00535015	0.0359314	ELN
ENSG00000049541	7	74231499	74254458	22960	-	1109.0698871168868	0.24430001413470637	0.0821604	0.00126346	0.011090790319297788	RFC2
ENSG00000049618	6	156776020	157210779	434760	+	2512.456401702378	0.0556811	0.0888168	0.48679946813170155	0.7576331705548182	ARID1B
ENSG00000049656	5	1317752	1345099	27348	-	11208.616522833205	1.3874705925250108	0.0750763	1.5304343749738926e-77	2.3060863422902064e-74	CLPTM1L
ENSG00000049759	18	58044226	58401540	357315	+	3135.6726264766967	-0.609369	0.14040594243470297	1.3886228273976666e-6	2.7531606894875983e-5	NEDD4L
ENSG00000049768	X	49250436	49270477	20042	-	5.265690140937678	0.024773140047831523	0.2079232757152871	0.5017464646600992	0.7684760350897379	FOXP3
ENSG00000049769	X	49269843	49301461	31619	+	122.10051268554655	0.059902	0.19801907296963359	0.4797421777095447	0.7520897889417696	PPP1R3F
ENSG00000049860	5	74640023	74722647	82625	+	5259.851164113678	-0.253045	0.0553988	2.1172045674042274e-6	4.047596967096317e-5	HEXB
ENSG00000049883	5	72320367	72368395	48029	+	379.1520442621325	-0.316801	0.11998963536075202	0.00219529	0.0174434	PTCD2
ENSG00000050030	X	74732856	74925485	192630	-	3.4099680237201313	0.0250166	0.20913627324731754	0.36732282479642575	0.65798938949538055	NEXMIF
ENSG00000050130	14	59484443	59505410	20968	+	1335.537264865122	-0.170658	0.0582681	0.00215774	0.017200414331340275	JKAMP
ENSG00000050165	11	11963106	12009769	46664	-	3299.6388328556914	-0.128533	0.0728572	0.0586656	0.21656604589782663	DKK3
ENSG00000050327	7	144355288	144380632	25345	+	368.2083632478275	0.0390188	0.15543083710100902	0.7127479388405606	0.8887034508248304	ARHGEF5
ENSG00000050344	7	26152198	26187137	34940	+	1522.917883654851	-0.635178	0.0775466	2.6969295095908166e-17	2.4163030606198803e-15	NFE2L3
ENSG00000050393	6	13786557	13814568	28012	-	1524.2915781708807	-0.110113	0.0972949	0.21363618844236862	0.4909443226316905	MCUR1
ENSG00000050405	12	50175788	50283546	107759	-	2851.656080423279	-0.00527837	0.1262378142416839	0.9555797571082916	0.9876339825223297	LIMA1
ENSG00000050426	12	51047962	51060424	12463	+	702.8721821282114	-0.0882516	0.13874684300616708	0.40317451197201876	0.6915675810758782	LETMD1
ENSG00000050438	12	51391317	51515763	124447	+	589.9452419942761	0.46658986061517477	0.28529280130351115	0.00926746	0.055291675543489946	SLC4A8
ENSG00000050555	9	131009174	131094473	85300	+	1.308308417914219	0.00213588	0.20898752253290803	0.9522579586693205	NA	LAMC3
ENSG00000050628	1	70852353	71047808	195456	-	0.6939527300514562	0.011794204612128548	0.2096245024190935	0.4536870825970205	NA	PTGER3
ENSG00000050730	4	121131408	121227466	96059	-	0.26924768098936996	7.344529182068751e-4	0.20899745233188727	0.9975307204529339	NA	TNIP3
ENSG00000050748	5	180233143	180292099	58957	-	1679.0985425358338	0.12354788026937613	0.060739912144687554	0.0332562	0.14544117785382313	MAPK9
ENSG00000050767	5	178237618	178590393	352776	-	0	NA	NA	NA	NA	COL23A1
ENSG00000050820	16	75228181	75268053	39873	-	3088.155498649761	0.026419141777137386	0.060529236985262545	0.6490549926657512	0.8582725568416247	BCAR1
ENSG00000051009	11	6211335	6234711	23377	-	376.3282769841955	0.2127740784482659	0.22027897255872053	0.0961057	0.301353	FAM160A2
ENSG00000051108	16	56932142	56944864	12723	+	1029.3105355072792	-0.0580061	0.10712289652445149	0.5232688970722512	0.7841554532818571	HERPUD1
ENSG00000051128	19	18929201	18941261	12061	-	566.268	0.37876555668994816	0.10381961533149581	5.672093860614744e-5	7.426141843577361e-4	HOMER3
ENSG00000051180	15	40694774	40732340	37567	+	383.7137486776949	0.27170360938893673	0.15243555461184122	0.022616623799809915	0.11084285614484014	RAD51
ENSG00000051341	3	121431427	121546641	115215	-	576.0198773405333	0.13971470859784735	0.12564754556241012	0.17232080609772474	0.4327044078476507	POLQ
ENSG00000051382	3	138652699	138834938	182240	-	1365.079343690432	0.0381794	0.0859493	0.6244871286444134	0.8445320717994849	PIK3CB
ENSG00000051523	16	88643289	88651054	7766	-	132.058	0.332453	0.19599178842765727	0.0175586	0.0906363	CYBA
ENSG00000051596	5	175917873	176034680	116808	-	461.3044302939995	0.3989407267895778	0.1222301300073579	2.0794274939951382e-4	0.00233197	THOC3
ENSG00000051620	6	138403531	138422197	18667	+	971.35656507419435	0.13299	0.0909107	0.10444671129612516	0.3174191858696873	HEBP2
ENSG00000051825	12	123152320	123244014	91695	-	1480.412732941906	-0.0691069	0.097108	0.4297581606674626	0.7147543159806535	MPHOSPH9
ENSG00000052126	12	19129752	19376400	246649	+	977.1141443240618	-0.0726323	0.10929333964703175	0.4326489691155732	0.7170439619128712	PLEKHA5
ENSG00000052344	16	31131433	31135727	4295	-	11.186068092568869	1.5702085456830546	0.9885422842412988	0.00271489	0.020852341232301792	PRSS8
ENSG00000052723	1	114769479	114780685	11207	-	1398.6803245617339	0.0557863	0.0981708	0.5198339242290249	0.7817576550721227	SIKE1
ENSG00000052749	10	97356358	97426076	69719	-	1689.6837655849438	-0.242803	0.0911438	0.00324635	0.023994343128784196	RRP12
ENSG00000052795	4	158769026	158908050	139025	+	842.7083569203915	-0.0615711	0.11705697823532714	0.5293864989653181	0.7887227840000742	FNIP2
ENSG00000052802	4	165327667	165343164	15498	+	2913.422330948513	-0.217449	0.0571935	7.581437864947289e-5	9.621924395980192e-4	MSMO1
ENSG00000052841	11	43358920	43494933	136014	+	2053.8908300817084	0.015004912335763156	0.10649258581514884	0.8701536460193952	0.953889	TTC17
ENSG00000052850	11	44260440	44310139	49700	-	0.3987169171536022	0.00729791	0.20935648022623551	0.6704924632675298	NA	ALX4
ENSG00000053108	5	133196455	133612541	416087	-	6.572629404738734	0.025751256589759047	0.2094843082957315	0.3896219154227755	0.6788532952852373	FSTL4
ENSG00000053254	14	89124871	89619149	494279	-	118.73274223449437	2.3891400283309494	0.4327740039636538	1.4306347835897679e-9	5.01327093826647e-8	FOXN3
ENSG00000053328	6	110245928	110358272	112345	-	0.5759905059853883	-0.00705636	0.20898607711749853	0.7262452945191504	NA	METTL24
ENSG00000053371	1	19303965	19312146	8182	-	1115.026260858117	0.0764596	0.0872595	0.32244180030467545	0.6150267599929694	AKR7A2
ENSG00000053372	1	19251805	19260128	8324	+	2255.960367936677	-0.0156377	0.0628641	0.7830460960456598	0.9179566477089476	MRTO4
ENSG00000053438	20	37521206	37523690	2485	+	0	NA	NA	NA	NA	NNAT
ENSG00000053501	19	17215346	17219829	4484	+	141.57907262625213	-0.0252296	0.14277105038424953	0.8082539589051142	0.9309206009183343	USE1
ENSG00000053524	3	183178043	183428778	250736	-	2.130601926644308	0.00609166	0.2091526279936195	0.9243867227615461	0.9760294260270497	MCF2L2
ENSG00000053702	12	2825348	2835544	10197	-	0	NA	NA	NA	NA	NRIP2
ENSG00000053747	18	23689443	23956222	266780	+	1853.3554511065083	-0.325617	0.1476585703394225	0.00652152	0.041945772955268676	LAMA3
ENSG00000053770	14	57268924	57298742	29819	+	573.754	0.0315609	0.0979119	0.7126957876593114	0.8887034508248304	AP5M1
ENSG00000053900	4	25377213	25418498	41286	+	682.5040695815601	0.0862455	0.0853887	0.26692730026461964	0.5547446216193127	ANAPC4
ENSG00000053918	11	2444684	2849110	404427	+	0.3420229434717803	-0.000610795	0.20922051186821183	0.9887847659391608	NA	KCNQ1
ENSG00000054116	1	36136570	36156053	19484	-	1394.5231734841361	-0.428817	0.18080248227321952	0.00245624	0.0191757	TRAPPC3
ENSG00000054118	1	36224432	36305357	80926	+	5582.260840694322	-0.175686	0.0858953	0.024472552673018216	0.11676239509363183	THRAP3
ENSG00000054148	9	136848724	136851027	2304	+	572.3500231346706	0.0455965	0.0920674	0.5809197933409582	0.821215	PHPT1
ENSG00000054179	9	137048107	137054061	5955	-	0.7403565465095573	0.00690749	0.20865476334309063	0.7564561063806806	NA	ENTPD2
ENSG00000054219	2	159803355	159904756	101402	-	0.9048893588063196	0.012101726226368643	0.2094935158684329	0.686225	NA	LY75
ENSG00000054267	1	235131634	235328219	196586	-	1403.8061516995024	-0.0618483	0.11517975696758044	0.5179897100115411	0.780374	ARID4B
ENSG00000054277	1	241590102	241677376	87275	-	200.03503948064085	0.031804878151998256	0.16186071236791094	0.7608679514970078	0.9091337231750033	OPN3
ENSG00000054282	1	243256034	243500091	244058	+	122.7826724758798	-0.0614445	0.1640157788461003	0.5610366736503145	0.8076857415560982	SDCCAG8
ENSG00000054356	2	219289623	219309648	20026	-	3.3649263489776584	0.026782738252059544	0.21088739619038208	0.13430422186498073	0.37244311149607756	PTPRN
ENSG00000054523	1	10210805	10381603	170799	+	3985.6558415702875	-0.174274	0.0809323	0.022150926052105904	0.10917383268321598	KIF1B
ENSG00000054598	6	1609915	1613897	3983	+	109.39067054597365	0.7179427982557368	0.24076926904796345	2.0450185312644045e-4	0.00229649	FOXC1
ENSG00000054611	22	46762617	47175699	413083	+	553.3467908653778	0.0568705	0.10302285944500461	0.5270569520437496	0.7870001103478632	TBC1D22A
ENSG00000054654	14	63852983	64226433	373451	+	2187.907941764714	-0.116549	0.1478012353765853	0.28328256825541503	0.5734582637413488	SYNE2
ENSG00000054690	14	67533301	67589612	56312	+	113.48427943766599	0.19535379888688834	0.2863244037095481	0.0797494	0.26779722234951286	PLEKHH1
ENSG00000054793	20	51596514	51768634	172121	-	318.08591712045876	0.16069312532692606	0.13209682204164105	0.1281568247123741	0.36218233070888334	ATP9A
ENSG00000054796	20	57329759	57343994	14236	+	0	NA	NA	NA	NA	SPO11
ENSG00000054803	20	55997440	56005472	8033	-	0.0849976	0.0056142	0.2092364637231614	0.9209980728684416	NA	CBLN4
ENSG00000054938	11	74696429	74731385	34957	-	0.7307365028755459	-0.00291658	0.2088985468066817	0.8319997804029322	NA	CHRDL2
ENSG00000054965	11	73400487	73598189	197703	-	1818.1562810721418	0.0849851	0.0676715	0.18406144575479208	0.4495091297164695	FAM168A
ENSG00000054967	11	73376399	73397474	21076	+	248.37802085828275	0.16556682490704583	0.1486342871561945	0.14156554015539066	0.38504247260840174	RELT
ENSG00000054983	14	87837820	87993665	155846	-	780.4146232985723	0.13415093317605256	0.0846139	0.0814822	0.27130735039027104	GALC
ENSG00000055044	2	202265736	202303661	37926	+	2243.993319299689	0.0795029	0.0662158	0.2049555261583697	0.4796877431200279	NOP58
ENSG00000055070	1	16352575	16398145	45571	+	4957.8049230952665	-0.0824809	0.0436704	0.0543691	0.20547615209490505	SZRD1
ENSG00000055118	7	150944961	150978315	33355	-	1.1775883226555288	0.00834014	0.20875766667425144	0.6590300806562355	NA	KCNH2
ENSG00000055130	7	148697914	148801110	103197	+	1641.6371164278974	-0.148099	0.10332996376771189	0.0996948	0.30869455430479636	CUL1
ENSG00000055147	5	153990148	154038936	48789	-	892.6475479403119	-0.0296079	0.11260908897044261	0.7530979658353858	0.906592	FAM114A2
ENSG00000055163	5	157266079	157395595	129517	+	165.14640934499954	0.2733910539930084	0.32495277098779907	0.0506587	0.19563549412615563	CYFIP2
ENSG00000055208	6	149218641	149411613	192973	+	4317.368577466684	-0.111004	0.065504	0.0701126	0.24529076997546848	TAB2
ENSG00000055211	6	149566294	149591748	25455	+	1817.6079783522275	-0.0630485	0.048197786400237336	0.17827816701769986	0.4409684741084307	GINM1
ENSG00000055332	2	37099210	37157065	57856	-	4142.83	-0.0580632	0.0908398	0.48910054090786387	0.7590345870634564	EIF2AK2
ENSG00000055483	17	78787381	78841441	54061	-	1025.628058298814	-0.3593	0.17017397301960668	0.00663008	0.0424627	AC022966.1
ENSG00000055609	7	152134922	152436005	301084	-	1540	-0.0675523	0.16670942574346742	0.5225382148195832	0.783665	KMT2C
ENSG00000055732	1	85018082	85048500	30419	-	54.625973620869495	0.13307909669160864	0.20610521958118933	0.2293623036266851	0.5119418506076361	MCOLN3
ENSG00000055813	2	56183990	56386172	202183	+	6.340899880248895	3.517838343232164	1.041504560110011	5.522286838846404e-5	7.268685286265966e-4	CCDC85A
ENSG00000055917	2	20248691	20352234	103544	-	3567.9124338233355	-0.0314693	0.0692686	0.6293893422577043	0.8470589234169269	PUM2
ENSG00000055950	10	100969458	100987515	18058	-	1161.5316057534926	-0.0307611	0.0736664	0.652952	0.8596976747250747	MRPL43
ENSG00000055955	3	52812975	52830739	17765	-	2.712873496696878	0.0156781	0.20865139706000196	0.5129740642201535	0.7774110921138377	ITIH4
ENSG00000055957	3	52777595	52792068	14474	+	0.3431099891996074	-0.00269902	0.20905786979393579	0.8633864640934996	NA	ITIH1
ENSG00000056050	4	169729470	169757944	28475	-	738.6125539140525	-0.0193279	0.0690324	0.7726040438448398	0.9136382843825379	HPF1
ENSG00000056097	5	32354350	32444740	90391	-	5248.8426875590185	-0.0473488	0.056672	0.38392370837675077	0.6743890913887923	ZFR
ENSG00000056277	X	130202707	130268899	66193	-	321.9654990818334	-0.122327	0.0993465	0.1563684982070834	0.4089315017012319	ZNF280C
ENSG00000056291	4	72031804	72148067	116264	+	807.298	-0.133075	0.0810489	0.0738938	0.25389508003127126	NPFFR2
ENSG00000056487	22	44881162	45010005	128844	-	2.5716026220877226	0.019535003187681768	0.21048899008372157	0.14220852460133407	0.3858415935942236	PHF21B
ENSG00000056558	9	120902393	120929173	26781	-	115.07437584806586	-0.125215	0.1669405809856208	0.268119	0.5559965033924059	TRAF1
ENSG00000056586	9	122844556	122905359	60804	-	1882.1820463282022	-0.193615	0.12486781492932439	0.0628582	0.22723562266733363	RC3H2
ENSG00000056736	3	53846568	53865794	19227	+	19.484936552701956	0.0730836	0.21337557512314625	0.2932683023258501	0.5838876121746124	IL17RB
ENSG00000056972	6	111555381	111606906	51526	-	343.96555701941344	-0.455764	0.18346067622426854	0.00167563	0.013984685919614614	TRAF3IP2
ENSG00000056998	X	2828822	2882820	53999	+	89.76593887570999	0.9686947471452592	0.39173589683137777	5.98122506381873e-4	0.00588012	GYG2
ENSG00000057019	3	98795941	98901695	105755	-	30653.01963081662	-0.700711	0.036933210115644044	1.7073830623733658e-81	3.144430473204282e-78	DCBLD2
ENSG00000057149	18	63655197	63661893	6697	-	0	NA	NA	NA	NA	SERPINB3
ENSG00000057252	1	179293714	179358680	64967	+	2899.88	-0.344666	0.0723231	4.959085910639689e-7	1.0730659134314992e-5	SOAT1
ENSG00000057294	12	32790745	32896840	106096	-	1261.3389188401945	-0.170434	0.10795338897484154	0.0669178	0.237814	PKP2
ENSG00000057468	1	75796882	75913242	116361	+	1.6957840648409512	0.021542289687168523	0.20922620485596874	0.42338262570022506	NA	MSH4
ENSG00000057593	13	113105788	113120681	14894	+	10.143178234134718	0.0634594	0.2169976505102505	0.20410279944542795	0.47877213427794624	F7
ENSG00000057608	10	5765223	5842132	76910	-	8959.181528547402	-0.129284	0.0524408	0.010648494385153352	0.0619163	GDI2
ENSG00000057657	6	105993463	106109939	116477	+	27.107932542638668	0.0187586	0.19837931823828944	0.7774190412418321	0.9158226454091909	PRDM1
ENSG00000057663	6	106045423	106325791	280369	-	1318.0121445066898	-0.0725367	0.10840761367618988	0.4352646441217914	0.7189940580371423	ATG5
ENSG00000057704	12	94567122	94650557	83436	-	312.44060152303996	-0.759629	0.1906939662693462	5.142322009902088e-6	8.962564386343545e-5	TMCC3
ENSG00000057757	1	23778418	23788232	9815	+	579.9955673445122	-0.0993414	0.0880553	0.2111869380540154	0.48803724792180286	PITHD1
ENSG00000057935	2	42494569	42756947	262379	+	1140.8388687794866	-0.0427529	0.0976361	0.6177730724270573	0.8411912864286061	MTA3
ENSG00000058056	3	179653040	179789401	136362	+	934.201	-0.0910158	0.1048510709340216	0.31565973095812083	0.608521	USP13
ENSG00000058063	3	182793503	182921629	128127	+	2011.4722726742282	-0.169388	0.0829375	0.0252832	0.11954039770010055	ATP11B
ENSG00000058085	1	183186238	183244900	58663	+	185.19555814429518	-0.376504	0.15752258275785064	0.00316588	0.023520571842511665	LAMC2
ENSG00000058091	7	90466424	91210590	744167	+	818.3242580028785	-0.254973	0.15353470079304296	0.031075878711404457	0.13846308861331422	CDK14
ENSG00000058262	3	128051641	128071683	20043	+	5415.014525821991	0.0312545	0.0463052	0.46844774971099806	0.7444411746366053	SEC61A1
ENSG00000058272	12	79773563	79935460	161898	-	3238.6639141439646	-0.284944	0.0916763	6.382580098051067e-4	0.00621936	PPP1R12A
ENSG00000058335	15	78959947	79090773	130827	-	25.160173898291415	0.1260968063958125	0.25482393991776875	0.0590732	0.217683	RASGRF1
ENSG00000058404	7	44217150	44334577	117428	-	1.3237406241679843	0.00184241	0.20868485136332643	0.9646669206315497	NA	CAMK2B
ENSG00000058453	1	16740273	16972964	232692	+	246.65460567407226	0.20224341902075801	0.303452	0.065967	0.23544420684367393	CROCC
ENSG00000058600	16	22297375	22335101	37727	+	877.7489362848377	0.00339906	0.11175244295889612	0.9725074232010225	0.9922466888114635	POLR3E
ENSG00000058668	1	203626561	203744081	117521	+	5449.6689010120135	-0.533323	0.0814624	7.2235414954700425e-12	3.470440588041042e-10	ATP2B4
ENSG00000058673	1	203795654	203854999	59346	+	3908.4583925719908	0.0790706	0.0704679	0.23613475962781685	0.5202623475782354	ZC3H11A
ENSG00000058729	5	97160867	97183247	22381	-	1061.4707187820957	-0.0471322	0.11747584965574094	0.6221321957433138	0.8431284406001399	RIOK2
ENSG00000058799	1	53851719	53889798	38080	-	591.4238892676361	-0.0317262	0.0955001	0.7085526639739093	0.8867608279498299	YIPF1
ENSG00000058804	1	53765478	53838463	72986	-	2798.0954624280107	0.1403555611509431	0.076154	0.047809	0.18804808135146597	NDC1
ENSG00000058866	3	186105668	186362234	256567	-	2.461324291349506	-0.0157562	0.2094250994015252	0.4816782429945924	0.7536295223502208	DGKG
ENSG00000059122	16	2911937	2951208	39272	+	936.774	-0.0422909	0.1170826994942956	0.661651	0.8639404903810561	FLYWCH1
ENSG00000059145	16	1363205	1414751	51547	-	434.34609171245125	0.0649189	0.1831519257782751	0.514916	0.779214	UNKL
ENSG00000059377	7	139777051	140020325	243275	+	20.78799456015211	-0.00948974	0.20324252661238768	0.8424778208663702	0.9432924238879368	TBXAS1
ENSG00000059378	7	140023744	140063721	39978	-	696.9689011265127	0.015143236145719401	0.10656875099564161	0.8696788954376902	0.953889	PARP12
ENSG00000059573	10	95605941	95656711	50771	-	2003.577520875664	0.00640536	0.10023254248252002	0.9104590508516313	0.9694134237724538	ALDH18A1
ENSG00000059588	1	234391313	234479179	87867	-	673.5022917260715	0.0233463	0.1426776977444756	0.8379943014929194	0.941859	TARBP1
ENSG00000059691	4	151670504	151761007	90504	-	668.1806543791907	-0.0595817	0.10209502536197188	0.5030574418531482	0.7688745147070495	GATB
ENSG00000059728	2	69897688	69942945	45258	+	80.08943253689421	-0.0394103	0.18828539060647911	0.6490055731289568	0.8582725568416247	MXD1
ENSG00000059758	12	96278261	96400480	122220	-	905.9307752692508	-0.0188623	0.0953922	0.8249405432110201	0.9387206611037571	CDK17
ENSG00000059769	9	111631334	111654351	23018	+	295.2863832001331	0.15383300039411363	0.1201683458783682	0.12361916068664258	0.35431222347935337	DNAJC25
ENSG00000059804	12	7919230	7936187	16958	-	1081.691734969878	-0.57156	0.15353889443111146	2.0644680214826462e-5	3.0497823044630003e-4	SLC2A3
ENSG00000059915	10	102402617	102421539	18923	-	5.262260088958791	0.0326259	0.21104769618110047	0.246684	0.5324634258477743	PSD
ENSG00000060069	18	79679801	79756623	76823	+	670.8673346968366	-0.00541299	0.12370982113725336	0.9586522121096767	0.9885318163318335	CTDP1
ENSG00000060138	12	10699089	10723323	24235	-	3876.0659081314443	-0.47788	0.052362495856232635	1.082148113178677e-20	1.272099643683445e-18	YBX3
ENSG00000060140	12	10618923	10674318	55396	-	148.05261464956035	-0.0530366	0.13754651764600764	0.6098886398697969	0.8380091358569083	STYK1
ENSG00000060237	12	752579	911452	158874	+	10483.036677625614	-0.0582873	0.10549225772778442	0.49488641532618904	0.7635150278253967	WNK1
ENSG00000060303	6	50857255	50857662	408	-	0.0866565	-0.000545907	0.20922254331047563	0.9887871543969285	NA	RPS17P5
ENSG00000060339	10	68721012	68792377	71366	+	1962.3606665511122	0.0677571	0.1002325843181588	0.4412453953732946	0.7234834925427219	CCAR1
ENSG00000060491	20	62804835	62814000	9166	+	1219.5638095274173	0.17174129576049213	0.0657717	0.00575224	0.0381832	OGFR
ENSG00000060558	19	3136193	3163769	27577	+	1.1658635266182948	0.00590455	0.20920117669713953	0.9097679362076283	NA	GNA15
ENSG00000060566	19	4153631	4173054	19424	+	35.780560133132106	0.0822258	0.21661993762946327	0.2615479481974443	0.5488273620120276	CREB3L3
ENSG00000060642	1	26787472	26798398	10927	+	376.6264903873619	-0.0209983	0.15841850783362352	0.8372251959498136	0.941859	PIGV
ENSG00000060656	1	29236516	29326813	90298	+	77.8985	1.0637198666850016	1.4081099401326462	0.00535752	0.035943	PTPRU
ENSG00000060688	1	31259568	31296788	37221	-	1330.1347501443433	0.0743894	0.0849411	0.3379491842959099	0.6312269246906363	SNRNP40
ENSG00000060709	12	130396137	130716281	320145	-	0.4192068499851303	-0.00524355	0.2092195455265602	0.7721560117074489	NA	RIMBP2
ENSG00000060718	1	102876467	103108872	232406	-	12323.671138888627	0.0863996	0.10056016380663055	0.3067089830683913	0.5986459484642705	COL11A1
ENSG00000060749	11	32892820	32993316	100497	+	2971.4778950641266	0.0925804	0.0776395	0.1983050270099277	0.4696250639647881	QSER1
ENSG00000060762	6	166364919	166383013	18095	-	232.1372213859893	0.16533661289451138	0.11386645037405545	0.0857449	0.28015420546446457	MPC1
ENSG00000060971	3	38103129	38137242	34114	-	509.6148374979537	0.10190371590399237	0.10392914370628167	0.25925906137713706	0.5467199672170543	ACAA1
ENSG00000060982	12	24810024	24949101	139078	-	4836.924867780994	-0.599297	0.12408467287924475	1.4558490361377123e-7	3.4972025759395042e-6	BCAT1
ENSG00000061273	12	47782722	47833132	50411	-	1145.262410547304	0.14726343179051932	0.11547947489316233	0.1303263814584077	0.36552769869320845	HDAC7
ENSG00000061337	8	20246165	20303963	57799	-	0.8147246589221712	0.016874636220105817	0.20999904953274248	0.42825677484371377	NA	LZTS1
ENSG00000061455	5	123089241	123194266	105026	+	4.873431088737942	0.00525634	0.20787441386210448	0.8358935404601722	0.9412959734443477	PRDM6
ENSG00000061492	5	138083892	138092365	8474	+	0	NA	NA	NA	NA	WNT8A
ENSG00000061656	20	35615892	35621049	5158	+	173.20517395450324	-0.000684895	0.14136948348028597	0.9944301645152801	0.9979549694595873	SPAG4
ENSG00000061676	2	182909115	183038858	129744	-	8157.6618115139545	-0.0428457	0.0760041	0.5477658547697503	0.8005772720230306	NCKAP1
ENSG00000061794	12	27710822	27756295	45474	+	1291.2714453940619	0.0887116	0.0633632	0.1408337794811333	0.38395583512253845	MRPS35
ENSG00000061918	4	155758992	155807774	48783	+	6.607016932724075	1.4412137997298966	1.4484341236425304	0.00507849	0.0344984	GUCY1B1
ENSG00000061936	12	131711081	131799737	88657	+	1261.343347036359	0.058555230358859865	0.0845714	0.44892619324360084	0.7287905634684313	SFSWAP
ENSG00000061938	3	195863365	195909009	45645	-	538.7171060700124	0.13887162077232304	0.10343292881561332	0.12300676208533941	0.35329008517839205	TNK2
ENSG00000061987	12	62466817	62600476	133660	+	1423.6393416921153	-0.0985239	0.0671787	0.12007041621914961	0.3476881811377367	MON2
ENSG00000062038	16	68636189	68722616	86428	+	6.435314374018186	0.0451025	0.21447443858065582	0.096586	0.30240904514597994	CDH3
ENSG00000062096	X	3041471	3112726	71256	+	0	NA	NA	NA	NA	ARSF
ENSG00000062194	5	57173948	57264679	90732	+	2471.7915753727225	-0.0242278	0.0442389	0.5737811932304713	0.816642	GPBP1
ENSG00000062282	11	75759512	75801535	42024	+	168.41144204326042	0.7849717726732791	0.3373942209581074	0.00105786	0.00953973	DGAT2
ENSG00000062370	19	44326555	44367217	40663	-	149.30127561475598	0.026921402808980366	0.14807420276920044	0.7989719097744977	0.926022	ZNF112
ENSG00000062485	12	56271699	56300391	28693	-	4882.929317349715	-0.051331	0.076455	0.46987780741353685	0.7455700419183777	CS
ENSG00000062524	15	41503637	41513887	10251	-	1.3735596279398148	-0.00890346	0.20899912914310756	0.70171	NA	LTK
ENSG00000062582	7	43866558	43869893	3336	-	902.2893218361943	-0.0787709	0.0698891	0.2297922650137143	0.5128324751046606	MRPS24
ENSG00000062598	20	46366050	46432985	66936	-	1691.1598146152608	0.0954793	0.11334153986874776	0.3191253978256504	0.6122641388080637	ELMO2
ENSG00000062650	10	86435256	86521792	86537	-	2888.108315311627	-0.0138128	0.0703484	0.8324834469314569	0.9407153758446208	WAPL
ENSG00000062716	17	59707192	59842255	135064	+	4954.502019419872	-0.0525484	0.0386022	0.1658014621180531	0.42338	VMP1
ENSG00000062725	17	60443158	60526242	83085	-	1998.8701854196297	-0.0828971	0.0625734	0.16183721970174128	0.4175672348313141	APPBP2
ENSG00000062822	19	50384204	50418018	33815	+	1390.4484802956104	0.026985989008941013	0.12061950467006047	0.7826148047725388	0.9176184504217316	POLD1
ENSG00000063015	17	28954901	29006440	51540	-	0.6654888245112726	-0.000645077	0.20921956392786972	0.9887831345989604	NA	SEZ6
ENSG00000063046	12	53006158	53042209	36052	+	16581.245367635736	-0.138538	0.0366083	6.122081872815716e-5	7.95870643466043e-4	EIF4B
ENSG00000063127	19	49289638	49325225	35588	-	19.215383123102743	0.040193278241060754	0.2084591033939283	0.4199230462601185	0.7063550330111253	SLC6A16
ENSG00000063169	19	47608196	47703277	95082	+	435.85400189365805	0.0513159	0.15446854350851272	0.6210051634062058	0.8422138947883757	BICRA
ENSG00000063176	19	48619291	48630717	11427	+	351.3341126669802	-0.202257	0.200136	0.10812581896063016	0.32514249805378176	SPHK2
ENSG00000063177	19	48615328	48619184	3857	-	7179.96	0.10412535762567739	0.042588	0.013475732718395165	0.0742061	RPL18
ENSG00000063180	19	48637946	48646187	8242	-	196.77515520796214	0.7321449754825522	0.3820270597677902	0.00272851	0.0209278	CA11
ENSG00000063241	19	55452985	55462343	9359	-	716.298	0.1283539603324184	0.0922487	0.12069494353884866	0.3490088431884886	ISOC2
ENSG00000063244	19	55654146	55674715	20570	+	6927.980228252338	0.0416265	0.055009679405556164	0.43334258384286534	0.7176057285252497	U2AF2
ENSG00000063245	19	55675226	55709858	34633	+	3600.2082186571183	0.11113915659572185	0.0747929	0.1106949693824815	0.3296979546297629	EPN1
ENSG00000063322	19	39391303	39400637	9335	+	1710.9593878274438	-0.173832	0.10329880669700403	0.0566156	0.21092478897337352	MED29
ENSG00000063438	5	321759	435110	113352	+	39.230677018316996	-0.0802308	0.22342472242925376	0.15622000226336635	0.4087366278635039	AHRR
ENSG00000063515	22	19148576	19150283	1708	-	0	NA	NA	NA	NA	GSC2
ENSG00000063587	X	153334147	153360110	25964	+	311.389	0.5682138274351911	0.11423894927776382	7.880375369961009e-8	1.991116185321703e-6	ZNF275
ENSG00000063601	X	150692971	150765108	72138	+	1483.9535428109746	-0.084482	0.0999291	0.3353274941894909	0.6291194186446386	MTMR1
ENSG00000063660	2	240435663	240468076	32414	+	1083.8778353059674	0.8203081123484643	0.1793278013413941	3.5077976818794356e-7	7.783366342322844e-6	GPC1
ENSG00000063761	14	77800109	77935014	134906	+	102.59851917815092	-0.161599	0.17863318526426797	0.1716832913448348	0.43186029704773704	ADCK1
ENSG00000063854	16	1795620	1827157	31538	-	525.2678808070972	-0.0209972	0.0886273	0.7905053529546168	0.9214223787076492	HAGH
ENSG00000063978	4	2462220	2625320	163101	+	3052.360430484768	0.00460753	0.0812625	0.9466927747439927	0.9846355400983674	RNF4
ENSG00000064012	2	201233443	201287711	54269	+	1463.3762796645724	-0.63214	0.14395214987415433	1.0914175530133915e-6	2.2007598468609445e-5	CASP8
ENSG00000064042	4	41359607	41700044	340438	+	890.3143012786226	-0.0995588	0.13191886276372403	0.33538488493307395	0.6291213589863925	LIMCH1
ENSG00000064102	12	26905181	26938326	33146	-	1778.8342112136881	0.0811985	0.10947408070830605	0.38531596509700433	0.6754031431348189	INTS13
ENSG00000064115	12	26971579	27014434	42856	-	2324.017891303109	0.0641399	0.0847835	0.4074282986008845	0.6954097466079353	TM7SF3
ENSG00000064195	17	49990005	49995224	5220	-	1.1465578243660846	0.016484049377565632	0.20972457561298352	0.6589992529410704	NA	DLX3
ENSG00000064199	11	124673798	124697518	23721	+	589.4706779102124	0.17785703925895363	0.10634920699727175	0.054138464506815094	0.20488421502844692	SPA17
ENSG00000064201	11	2301997	2318200	16204	+	0	NA	NA	NA	NA	TSPAN32
ENSG00000064205	20	44714844	44728509	13666	+	250.22936741745139	0.38601236375107834	0.15189802446209133	0.00201316	0.0162851	CCN5
ENSG00000064218	9	976655	991732	15078	+	0	NA	NA	NA	NA	DMRT3
ENSG00000064225	3	98732236	98821201	88966	+	28.255624562273326	0.0377704	0.19134957824092336	0.6552189691939603	0.860764	ST3GAL6
ENSG00000064270	16	84368527	84464187	95661	+	3.7989978668475914	0.027701730687667184	0.21173865203628792	0.0603842	0.22079598826462732	ATP2C2
ENSG00000064300	17	49495293	49515008	19716	+	7.556528329108429	0.1720488511040469	0.3236436313139835	0.00393525	0.0279943	NGFR
ENSG00000064309	11	125955796	126063335	107540	-	112.62123224308095	0.2530115965099383	0.29318901254647667	0.0625228	0.2263739428483524	CDON
ENSG00000064313	8	119730774	119832841	102068	-	1067.6051887743067	-0.0563925	0.15293139953496415	0.5971032907805733	0.8305874820116532	TAF2
ENSG00000064393	7	139561570	139777998	216429	-	4276.662367507307	-0.570701	0.0664903	1.058612345522667e-18	1.1176114412126245e-16	HIPK2
ENSG00000064419	7	128954180	129055173	100994	-	2071.1969535770027	-0.0850008	0.0762086	0.23016729919951726	0.5133238676307856	TNPO3
ENSG00000064489	19	19145569	19192158	46590	-	35.94970237870218	0.040089536064212235	0.1934072822190546	0.6256095164873228	0.845002	BORCS8-MEF2B
ENSG00000064490	19	19192229	19201869	9641	+	469.4841101586964	-0.0248131	0.13734321246231998	0.8105643915440124	0.9319060586012361	RFXANK
ENSG00000064545	19	19119169	19138513	19345	-	306.7290593665673	0.0538458	0.16640944760881055	0.6064725808429758	0.8358791807311097	TMEM161A
ENSG00000064547	19	19623655	19628930	5276	-	30.26066356636414	0.12892900275919592	0.2538902522056284	0.0763368	0.25986487838723815	LPAR2
ENSG00000064601	20	45890144	45898820	8677	+	6722.871058769472	-0.195494	0.11589014359103952	0.044861282098025826	0.17960766926927005	CTSA
ENSG00000064607	19	18990888	19034023	43136	-	2306.9784977034333	0.0570742	0.0671689	0.3694167281708282	0.659673	SUGP2
ENSG00000064651	5	128083766	128189677	105912	+	1496.358551574822	0.2921842797544259	0.0836068	1.597973107711209e-4	0.0018522	SLC12A2
ENSG00000064652	5	122843439	123029354	185916	+	755.9560940844373	-0.269004	0.0974917	0.00210908	0.016871643682293644	SNX24
ENSG00000064655	20	46894624	47188844	294221	+	0.0765092	0.0055124	0.20923097537082028	0.9209980728684416	NA	EYA2
ENSG00000064666	19	1026586	1039068	12483	+	7439.810693701461	0.3671302909510216	0.060716404241663295	3.703539675667295e-10	1.440989909018437e-8	CNN2
ENSG00000064687	19	1040101	1065572	25472	+	368.58581377729473	-0.031332	0.18721079296217757	0.7102993375971134	0.8873388242894297	ABCA7
ENSG00000064692	5	122311354	122464219	152866	+	1.001099653816042	0.00757762	0.20935782767261635	0.4731790414955295	NA	SNCAIP
ENSG00000064703	1	111755245	111768000	12756	+	762.9613175826465	0.1252379815534675	0.0767916	0.078208	0.2642989864994115	DDX20
ENSG00000064726	15	83016422	83067354	50933	-	2079.034298347069	-0.0608413	0.0877233	0.44240343074209515	0.7242308014370595	BTBD1
ENSG00000064763	12	29149103	29340980	191878	+	3.936707709868618	0.015199381519887216	0.20825147698628163	0.5745477374588562	0.816875	FAR2
ENSG00000064787	20	53936777	54070594	133818	-	47.5646	0.1480301188000832	0.22737606782914432	0.17056972269229279	0.4300567620360135	BCAS1
ENSG00000064835	3	87259404	87276587	17184	-	0	NA	NA	NA	NA	POU1F1
ENSG00000064886	1	111200771	111243440	42670	+	22.124987364545145	-0.0179261	0.2012188525296673	0.756278	0.9071995550485082	CHI3L2
ENSG00000064932	19	1107637	1174268	66632	-	435.70937192235823	-0.101708	0.2321363590632484	0.13660857562010778	0.37613882021034606	SBNO2
ENSG00000064933	2	189784085	189877629	93545	+	725.653	-0.328192	0.14885385446617866	0.00632082	0.0410853	PMS1
ENSG00000064961	19	3572777	3579088	6312	+	1370.6296616946431	0.3380694930624769	0.0996255	1.8164207859785447e-4	0.0020735	HMG20B
ENSG00000064989	2	187341964	187448460	106497	-	15.514860496696391	-0.0427631	0.20339135697960786	0.5108466662464706	0.7759607306667201	CALCRL
ENSG00000064995	6	34877462	34888089	10628	-	648.6585555517723	0.14183499072593428	0.0738143	0.0389466	0.16285052292984847	TAF11
ENSG00000064999	6	34889255	35091406	202152	+	884.9745099922042	0.012002088328629312	0.12006034335444925	0.9100779787433143	0.9691874599223167	ANKS1A
ENSG00000065000	19	2100988	2164468	63481	-	4489.357117866987	0.0398693	0.0738531	0.5642499630486649	0.8096936596667875	AP3D1
ENSG00000065029	6	35258909	35295985	37077	+	484.14076762040844	0.2020075284447284	0.31302070063783655	0.0567866	0.2113239995979929	ZNF76
ENSG00000065054	16	2025356	2039026	13671	+	1739.2654625471112	0.18409940937371208	0.0676072	0.00396777	0.028189372940841523	SLC9A3R2
ENSG00000065057	16	2039815	2047866	8052	-	423.64057445521166	-0.0484207	0.11234566161844318	0.6084881995695754	0.8369340489640105	NTHL1
ENSG00000065060	6	34792015	34883138	91124	+	1405.0648826423474	-0.394382	0.0661452	5.376077309831498e-10	2.0344402148506183e-8	UHRF1BP1
ENSG00000065135	1	109548615	109618324	69710	+	4136.913422731669	0.041714824194962224	0.0458365	0.35140007939021134	0.6442982650323842	GNAI3
ENSG00000065150	13	97953658	98024297	70640	+	7990.944818601242	-0.153413	0.0509871	0.00185972	0.015222120198995126	IPO5
ENSG00000065154	10	124397303	124418976	21674	-	2479.7500629240803	0.011225365852931473	0.0636564	0.835416	0.9409553168116266	OAT
ENSG00000065183	1	117929720	117966543	36824	+	1868.2149540965718	-0.0273376	0.0763266	0.6977702682914431	0.8811841673851939	WDR3
ENSG00000065243	1	88684222	88836255	152034	+	3433.8777829063292	-0.0559434	0.063251	0.3522658624419566	0.6453859478252936	PKN2
ENSG00000065268	19	984271	998438	14168	+	580.9602630061136	0.15773930065615355	0.107976	0.0890767	0.28596078797999097	WDR18
ENSG00000065308	6	52497408	52577060	79653	-	11032.698461428314	0.0732224	0.053776772051328234	0.15856497801623803	0.4120750251833091	TRAM2
ENSG00000065320	17	9021510	9244000	222491	+	0.8371179113232053	-0.000183425	0.20849089049041894	0.9785197863465102	NA	NTN1
ENSG00000065325	17	9822206	9892099	69894	+	3.0314568175536714	0.043079	0.2149711224424951	0.0934688	0.2949333169117554	GLP2R
ENSG00000065328	10	13161554	13211104	49551	+	1641.9610874982955	0.34426394367641966	0.1250578550702214	0.00139978	0.0120589	MCM10
ENSG00000065357	12	55927319	55954027	26709	+	364.30563986051203	-0.00113015	0.13484098740395273	0.9896458024548966	0.9964995550507206	DGKA
ENSG00000065361	12	56076799	56103505	26707	+	720.1536708505378	-0.120669	0.21129311366569978	0.242684	0.5280424858619277	ERBB3
ENSG00000065371	3	123968521	123992178	23658	-	0	NA	NA	NA	NA	ROPN1
ENSG00000065413	2	196967017	197311173	344157	-	133.3832696485853	-0.00703479	0.19320751421264742	0.9214022949852397	0.974679	ANKRD44
ENSG00000065427	16	75627474	75648643	21170	-	5194.786011958934	-0.0947091	0.0446911	0.028828802877564546	0.1308785011491735	KARS
ENSG00000065457	16	75596981	75623300	26320	-	1132.616504219202	-0.0361595	0.0846843	0.6666022989419975	0.8669970925888579	ADAT1
ENSG00000065485	3	123067025	123225227	158203	+	507.5021389645639	0.061387413539157165	0.0900133	0.4484073292169184	0.7283740825244586	PDIA5
ENSG00000065491	6	37257772	37332970	75199	+	625.2344394198409	-0.178065	0.0991129	0.0413474	0.16973426353002297	TBC1D22B
ENSG00000065518	3	120596328	120602507	6180	+	1311.43	0.12015846592169747	0.0558727	0.024606034546540565	0.1172305325119028	NDUFB4
ENSG00000065526	1	15847707	15940456	92750	+	2792.1550669590683	0.037473884811135706	0.18756193350406772	0.6765048713342812	0.8724961646018478	SPEN
ENSG00000065534	3	123610049	123884331	274283	-	7122.6677258854625	-0.0593358	0.13096484754522458	0.5618678983808625	0.8081360999360288	MYLK
ENSG00000065548	2	186486253	186509361	23109	+	2493.3797882335184	-0.116666	0.0732354	0.0875357	0.2835457914312771	ZC3H15
ENSG00000065559	17	12020829	12143830	123002	+	768.5934515323771	0.033257908688885306	0.12529517948754143	0.7427263977368136	0.9019481311808693	MAP2K4
ENSG00000065600	1	212363931	212414901	50971	-	486.90535057433794	0.050726332003966645	0.11393796128018421	0.578266	0.8190960898275147	TMEM206
ENSG00000065609	6	83552880	83709691	156812	-	102.75869649355214	-0.316499	0.30263287974232456	0.037850761845703546	0.1594349117134781	SNAP91
ENSG00000065613	10	103967140	104029233	62094	+	4116.116940616421	-0.207163	0.045728787858081474	3.2842931224564003e-6	6.021809569105624e-5	SLK
ENSG00000065615	6	83859656	83967423	107768	+	1238.0255161083799	-0.139809	0.0856252	0.0768882	0.26125894110950637	CYB5R4
ENSG00000065618	10	104031286	104085880	54595	-	123.04900313650597	0.20092962880828408	0.24135903267202374	0.10711805250201079	0.32287356250606086	COL17A1
ENSG00000065621	10	104268873	104304950	36078	+	10.44045886740891	-0.121242	0.2516365394432889	0.0554915	0.20814024496943911	GSTO2
ENSG00000065665	10	12129637	12169961	40325	+	744.5716464565554	0.1285580463479846	0.0886408	0.10869639870462998	0.3263845667625438	SEC61A2
ENSG00000065675	10	6427143	6580301	153159	-	1.8390009627977655	0.0366977	0.2123484753268204	0.1703467261735824	NA	PRKCQ
ENSG00000065717	19	2997639	3047635	49997	-	16.936467323009367	0.10591326787447258	0.24354141546611466	0.0404689	0.16724831849233548	TLE2
ENSG00000065802	2	238426742	238452250	25509	+	377.21146145590336	-0.0967375	0.1490155643382605	0.3733499531712365	0.664263	ASB1
ENSG00000065809	10	14518557	14774897	256341	-	377.88136246718636	0.27880224447581087	0.21348357183518588	0.043714439603022445	0.17604144719743456	FAM107B
ENSG00000065833	6	83210402	83431051	220650	-	1108.4162415382411	-0.447097	0.0670382	4.5506582974485074e-12	2.265079918324595e-10	ME1
ENSG00000065882	4	37891084	38139175	248092	+	2038.255665636432	0.0991027	0.11059191918162266	0.3027807615356952	0.5941270418437491	TBC1D1
ENSG00000065883	7	39950121	40099580	149460	+	1482.101876414886	-0.129167	0.16715173183232102	0.2549913007177183	0.5419346992589889	CDK13
ENSG00000065911	2	74198610	74217565	18956	+	1594.8404193102285	-0.359097	0.10851291774070272	2.1457832422228733e-4	0.00238861	MTHFD2
ENSG00000065923	X	46599251	46759118	159868	-	716.3486745413028	-0.691001	0.1871669760991728	1.7396430545583348e-5	2.62284939275922e-4	SLC9A7
ENSG00000065970	12	8032716	8055517	22802	+	944.4589018718593	0.3609193876810125	0.10782521426763281	1.764531915253036e-4	0.00202402	FOXJ2
ENSG00000065978	1	42682418	42703805	21388	+	26212.616799904168	-0.108775	0.0538841	0.0356574	0.1530744914802905	YBX1
ENSG00000065989	19	10416773	10469630	52858	+	150.23933427828942	1.0884390871536302	0.4645147403370837	7.284028551025993e-4	0.0069307	PDE4A
ENSG00000066027	1	212285410	212361853	76444	+	1575.4225010134342	-0.13754	0.055474038603343455	0.00987329	0.0581655	PPP2R5A
ENSG00000066032	2	79185231	80648861	1463631	+	2.333792955929749	-0.00472328	0.20827811085451384	0.687005	0.8761332868362723	CTNNA2
ENSG00000066044	19	7958573	8005659	47087	-	2593.7633202071356	0.11614477937107688	0.0620238	0.0493251	0.1921871734465747	ELAVL1
ENSG00000066056	1	43300982	43323108	22127	+	21.71947941428112	0.037196809200777566	0.2089450731461037	0.4084523848848396	0.6962045238009699	TIE1
ENSG00000066084	12	50504985	50748657	243673	+	1713.1530709035094	-0.0136916	0.0505138	0.7794361623329187	0.9165120878737321	DIP2B
ENSG00000066117	12	50084972	50100712	15741	+	2018.7831412922962	0.0398435	0.0697918	0.5434841022921577	0.7981083543450442	SMARCD1
ENSG00000066135	1	43650149	43705518	55370	+	1269.0835738413555	-0.0582699	0.0697384	0.37470614464723656	0.6655259223475932	KDM4A
ENSG00000066136	1	40691648	40771603	79956	+	1336.0120450970574	-0.174185	0.1019940681542533	0.0512208	0.19702600441475349	NFYC
ENSG00000066185	1	42430329	42456253	25925	-	19.471819859854534	-0.218525	0.3147398642815455	0.061053640436458514	0.22245858215746314	ZMYND12
ENSG00000066230	5	470458	524332	53875	-	378.2344883487831	0.0725475	0.0999803	0.40899627150304224	0.6968291613007923	SLC9A3
ENSG00000066248	2	232878701	233013256	134556	-	19.134257493966878	-0.0591914	0.21675898168912938	0.1747312978153776	0.4363017868770539	NGEF
ENSG00000066279	1	197084127	197146694	62568	-	3510.0376307380716	0.15861179470992817	0.0754973	0.0240112	0.11550893116184809	ASPM
ENSG00000066294	1	160541095	160579516	38422	-	0.0787439	0.00551113	0.20923128437216038	0.9209980728684416	NA	CD84
ENSG00000066322	1	43363398	43368074	4677	-	2160.690646211648	-0.0638427	0.055302269317385674	0.23011587276684337	0.5133238676307856	ELOVL1
ENSG00000066336	11	47354860	47378576	23717	-	0.48322193052947154	0.0056127	0.2092542726857993	0.8565762594839218	NA	SPI1
ENSG00000066379	6	30058899	30064909	6011	+	0	NA	NA	NA	NA	ZNRD1
ENSG00000066382	11	30384493	30586872	202380	-	0.28076533808333176	0.00494536	0.20921040766333238	0.9227059543475752	NA	MPPED2
ENSG00000066405	3	137998735	138033655	34921	+	0.0824435	-0.00499128	0.20922932684020729	0.8987197145312392	NA	CLDN18
ENSG00000066422	3	101648889	101677495	28607	-	787.8402119793709	-0.164161	0.0823498	0.029645058124842003	0.13377806654485602	ZBTB11
ENSG00000066427	14	92044496	92106621	62126	-	463.56492484995124	-0.0884156	0.0900413	0.27494494377721146	0.5635141467468805	ATXN3
ENSG00000066455	14	92794305	92839947	45643	+	936.5679476681752	-0.0365886	0.09752	0.6675893221512943	0.8673899047313399	GOLGA5
ENSG00000066468	10	121478334	121598458	120125	-	0.7319656635032327	0.013258436731032051	0.20960498106220102	0.6447503243794934	NA	FGFR2
ENSG00000066557	1	70144805	70205579	60775	-	1179.4952010106492	0.0406414	0.0688403	0.5264363311129654	0.786664	LRRC40
ENSG00000066583	5	129094749	129114028	19280	+	916.4558459336208	-0.014902	0.0616359	0.7994338800185872	0.9262926641949027	ISOC1
ENSG00000066629	14	99737693	99942060	204368	+	986.7919702655248	0.4448581902320047	0.16412044443782683	9.685174432936226e-4	0.00886426	EML1
ENSG00000066651	6	125986479	126203817	217339	+	247.1576397384495	-0.135102	0.14277710259772736	0.21385537717386804	0.4912893799940212	TRMT11
ENSG00000066654	16	20702816	20742084	39269	-	2026.4324423631188	-0.0801833	0.0812846	0.27553223030005664	0.5642145390325882	THUMPD1
ENSG00000066697	9	100427156	100451711	24556	+	1511.5363351112428	-0.138318	0.0671391	0.028736967002456593	0.13060466906106882	MSANTD3
ENSG00000066735	14	104138723	104180894	42172	+	0.4003719146940519	0.00497246	0.20921236601201215	0.9158322928830328	NA	KIF26A
ENSG00000066739	14	96279195	96363341	84147	-	928.9981297922917	-0.0228779	0.0942678	0.7825017320359107	0.9176184504217316	ATG2B
ENSG00000066777	8	67173511	67343781	170271	-	1894.621621475967	-0.0745019	0.10844453016241308	0.43869970373362194	0.7215885272784345	ARFGEF1
ENSG00000066813	16	20536226	20576427	40202	-	0	NA	NA	NA	NA	ACSM2B
ENSG00000066827	8	134477788	134713049	235262	-	230.1557777174638	-0.177558	0.24506966894602986	0.12395964245337607	0.3547360279117245	ZFAT
ENSG00000066855	8	65644734	65771261	126528	+	835.5036955569923	-0.0627446	0.1543819638035303	0.5552462336241806	0.8046167443889486	MTFR1
ENSG00000066923	7	100177563	100221488	43926	+	4.874008114048052	0.034867351561321244	0.21158206086136933	0.19956557488320556	0.471295	STAG3
ENSG00000066926	18	57544389	57586702	42314	-	1023.4434167535195	0.027646109300143395	0.0875275	0.7291315735011556	0.8955860085302795	FECH
ENSG00000066933	15	71822291	72118577	296287	-	1124.2231854242143	-0.198551	0.17353093671198502	0.0993736	0.30833360223966766	MYO9A
ENSG00000067048	Y	12904108	12920478	16371	+	0	NA	NA	NA	NA	DDX3Y
ENSG00000067057	10	3066333	3137718	71386	+	10522.81399355916	-0.354911	0.0640678	7.327258960230224e-9	2.2532340865643035e-7	PFKP
ENSG00000067064	10	1039152	1049170	10019	-	3563.051416715503	-0.138523	0.0420051	7.157880963643928e-4	0.00681458	IDI1
ENSG00000067066	2	230415942	230545606	129665	+	1204.4959642273368	-0.365194	0.0877598	6.963213370086728e-6	1.172919325296621e-4	SP100
ENSG00000067082	10	3775996	3785281	9286	-	4829.339291259155	-0.22842	0.0924699	0.00674593	0.0429913	KLF6
ENSG00000067113	5	55424854	55534969	110116	-	379.62170391384603	-0.0494436	0.0915188	0.5458301607179521	0.7991839761234651	PLPP1
ENSG00000067141	15	73051710	73305205	253496	+	298.0114409338584	0.7098465762394639	0.2850182401289063	7.873599945105355e-4	0.00742771	NEO1
ENSG00000067167	8	70573218	70608416	35199	-	4499.9772219304205	-0.0472685	0.0489489	0.3199543191360903	0.6129974345149238	TRAM1
ENSG00000067177	X	72578814	72714319	135506	-	420.1209754744409	-0.165798	0.11350896449014898	0.0842541	0.27703072362086795	PHKA1
ENSG00000067182	12	6328757	6342114	13358	-	3818.459345409257	-0.358804	0.0691777	5.352957723332953e-8	1.397594909779618e-6	TNFRSF1A
ENSG00000067191	17	39173453	39197703	24251	-	133.96591051281987	-0.038617	0.18333905596459246	0.6751270293019886	0.8717848637177051	CACNB1
ENSG00000067208	1	92508696	92792404	283709	-	957.4969713163417	-0.176293	0.12609414704915511	0.0872873	0.28323929922464713	EVI5
ENSG00000067221	15	73978926	73994622	15697	-	147.47041523551758	-0.339986	0.20137187449393537	0.0166329	0.0870782	STOML1
ENSG00000067225	15	72199029	72231822	32794	-	38134.64144429046	-0.231673	0.0269003	3.477665956791897e-18	3.472428508061789e-16	PKM
ENSG00000067248	5	55256055	55307694	51640	-	2177.5638413770534	-0.00418455	0.0590294	0.9405982958960799	0.9820116373442633	DHX29
ENSG00000067334	1	93866284	93879918	13635	-	2739.5032293800828	0.26007998241193636	0.0786798	0.000382981	0.0039428	DNTTIP2
ENSG00000067365	16	8621683	8649654	27972	+	289.8810703599116	0.0525269	0.14226568859275487	0.6144610396932955	0.8400596099138441	METTL22
ENSG00000067369	15	43403061	43510728	107668	-	2360.314345745976	-0.0095555	0.10412116644985658	0.9165582298696162	0.9719739385853415	TP53BP1
ENSG00000067445	X	54920462	54931431	10970	+	198.53126058299256	2.3562087488714925	0.30844252910120495	1.0017819089028433e-15	7.412738901814565e-14	TRO
ENSG00000067533	1	218285293	218337983	52691	+	1133.1986218735087	0.00185746	0.13897558518030823	0.9953840365601414	0.9979549694595873	RRP15
ENSG00000067560	3	49359145	49412998	53854	-	9808.776084369061	-0.0561683	0.033006207324336914	0.0995187	0.3085039394528772	RHOA
ENSG00000067596	17	43483865	43610338	126474	+	1503.1456500801307	-0.0307936	0.0717368	0.647066	0.8573920151304021	DHX8
ENSG00000067601	7	67287541	67302419	14879	-	70.12070585283546	-0.0755498	0.18035204218564407	0.4627047111531849	0.739997	PMS2P4
ENSG00000067606	1	2050411	2185395	134985	+	557.5130098336089	0.3382814266610115	0.10493979343361629	3.285067262250612e-4	0.00343533	PRKCZ
ENSG00000067646	Y	2935281	2982506	47226	+	0	NA	NA	NA	NA	ZFY
ENSG00000067704	1	220094132	220148041	53910	+	5160.398329885943	-0.0411814	0.0568284	0.46557319723559004	0.7422927803174206	IARS2
ENSG00000067715	12	78863993	79452008	588016	+	409.7802671707221	0.0460365	0.165747	0.6576036465261608	0.8616531661292103	SYT1
ENSG00000067798	12	77324641	78213010	888370	+	263.4545162947152	-0.215332	0.25489748572984006	0.089035	0.2859437959039868	NAV3
ENSG00000067829	X	153785766	153794523	8758	-	925.0060702260249	-0.0498108	0.12035645671459641	0.6117060907257481	0.8389651177853652	IDH3G
ENSG00000067836	16	4796968	4802950	5983	-	568.1964654985741	0.34490103808081574	0.16388210820417548	0.00729847	0.045711293323976714	ROGDI
ENSG00000067840	X	153802166	153830565	28400	-	11.114260855694985	5.6679982721335564	1.4914711857683045	2.5783825383890545e-7	5.894715941213597e-6	PDZD4
ENSG00000067842	X	153517676	153582939	65264	+	0.4224615579717024	0.0047622	0.2091338142687876	0.7693934467766418	NA	ATP2B3
ENSG00000067900	18	20946906	21111813	164908	-	5626.651004249034	-0.0238153	0.0454941	0.5918416331096099	0.8277016423257701	ROCK1
ENSG00000067955	16	67028984	67101058	72075	+	2017.9542014317165	0.00474409	0.10823261035074053	0.9536334389264662	0.9869177229149712	CBFB
ENSG00000067992	X	24465221	24550466	85246	+	153.11135608702762	1.4897461905335805	0.18269733667364207	2.0825474915350272e-17	1.9176791484551707e-15	PDK3
ENSG00000068001	3	50317790	50322782	4993	-	793.6161862499288	0.3468096617630596	0.12265659348593258	0.00110447	0.00988474	HYAL2
ENSG00000068024	2	239048168	239401654	353487	-	199.3845191196275	0.021022358803042488	0.18757464147606118	0.8068890813517374	0.9299900231837179	HDAC4
ENSG00000068028	3	50329782	50340980	11199	-	390.6967941188973	-0.00183477	0.10050151442908206	0.9746118046990089	0.9932093324063573	RASSF1
ENSG00000068078	4	1793293	1808872	15580	+	172.31315152220316	2.291036857165089	0.33373387994535036	2.803547991220993e-13	1.5913975326879438e-11	FGFR3
ENSG00000068079	17	43006725	43014456	7732	+	1060.4996172980823	-0.478161	0.11688423764459895	6.228547230400487e-6	1.0643110344730729e-4	IFI35
ENSG00000068097	17	60043194	60078931	35738	-	779.2930240423635	-0.484201	0.15940016403805016	3.0580138849555194e-4	0.00322229	HEATR6
ENSG00000068120	17	42561467	42566277	4811	+	1805.7735490726864	0.017392	0.1286351069256448	0.8652537541970853	0.951559	COASY
ENSG00000068137	17	42667914	42676994	9081	-	465.76136932472264	0.17740137937223682	0.23406690272244346	0.14099877335832334	0.38401715101087835	PLEKHH3
ENSG00000068305	15	99565417	99716466	151050	+	836.8233448460082	0.0726762	0.15920423000161357	0.5049883671270367	0.7706640442989258	MEF2A
ENSG00000068308	X	48922028	48958386	36359	-	1420.946728471308	0.15732320799110763	0.10118978654670208	0.0748454	0.2558915309061732	OTUD5
ENSG00000068323	X	49028726	49043410	14685	-	2531.9785741892324	-0.198576	0.0528381	9.838906887842867e-5	0.00120532	TFE3
ENSG00000068354	X	48539714	48562609	22896	+	434.6734347375475	-0.0786515	0.15641748177935286	0.4755070841493884	0.7493373188606307	TBC1D25
ENSG00000068366	X	109624244	109733403	109160	-	5309.189370898726	-0.298595	0.0570905	5.741235405654875e-8	1.482258206366504e-6	ACSL4
ENSG00000068383	10	132537787	132783480	245694	+	692.8289938756287	0.22619457080281485	0.12310104822313395	0.0278388	0.12763803581962546	INPP5A
ENSG00000068394	X	49113407	49123735	10329	-	934.2514950769131	0.0478389	0.0701775	0.44603994768858674	0.7269414128975307	GPKOW
ENSG00000068400	X	48973720	49002264	28545	-	1242.1418827060368	0.16476385882180003	0.11866463649199442	0.0968089	0.3028705354912406	GRIPAP1
ENSG00000068438	X	48476021	48486364	10344	+	1072.1952351501377	-0.129644	0.0862083	0.0974602	0.3042763474256824	FTSJ1
ENSG00000068489	17	59155499	59204705	49207	+	2523.4552001171674	-0.0724966	0.10401909867778247	0.42214946339714954	0.7085256608224859	PRR11
ENSG00000068615	2	86213993	86338083	124091	-	1.0366526639402853	0.015609719993009386	0.20980943553424833	0.5268510875280962	NA	REEP1
ENSG00000068650	13	112690329	112887168	196840	+	1990.0398814105608	-0.0503498	0.1019988282064018	0.5702625970517902	0.8142748575235546	ATP11A
ENSG00000068654	2	86020216	86106155	85940	-	3356.495172536117	-0.382068	0.19457485703992547	0.00775854	0.0479842	POLR1A
ENSG00000068697	2	20032650	20051628	18979	-	5081.696453436535	-0.114251	0.0323512	3.4530722554491845e-4	0.00359289	LAPTM4A
ENSG00000068724	2	46916157	47076137	159981	+	580.735	0.4739974413339802	0.1607703081265747	4.288467792260163e-4	0.00436886	TTC7A
ENSG00000068745	3	48688003	48740353	52351	-	577.1082621195634	0.37907871495420287	0.10653558141535609	8.050982030169107e-5	0.00101232	IP6K2
ENSG00000068781	2	48529925	48776517	246593	+	1.1576407234917612	0.00216714	0.2090200638772118	0.9164175866130982	NA	STON1-GTF2A1L
ENSG00000068784	2	45388680	45612165	223486	-	699.17	0.0941013	0.12579207523968827	0.3546377295035318	0.6473700844186167	SRBD1
ENSG00000068796	5	62306162	62537249	231088	+	2484.397606172129	-0.289062	0.11972095259776397	0.00480745	0.0329135	KIF2A
ENSG00000068831	11	64726911	64745456	18546	-	7.198398601400402	0.00940168	0.20565987567201957	0.8170122089583605	0.9346939957115017	RASGRP2
ENSG00000068878	2	53864069	53970993	106925	-	3860.986194121005	-0.159951	0.0509027	0.00106408	0.00958537	PSME4
ENSG00000068885	3	160256986	160399880	142895	-	617.5084167236952	-0.330483	0.1793511954590639	0.0132422	0.0733344	IFT80
ENSG00000068903	19	38878555	38899862	21308	-	523.3385267005232	-0.0903927	0.12604147144907077	0.371405	0.6617975060429278	SIRT2
ENSG00000068912	2	53787044	53818819	31776	+	2489.7461578287302	-0.124458	0.0502506	0.010531253283122715	0.06142	ERLEC1
ENSG00000068971	11	64917553	64934475	16923	+	309.41178794757496	0.0339174	0.13530008339080174	0.743483	0.902339	PPP2R5B
ENSG00000068976	11	64746389	64759974	13586	-	8.656531921641033	-0.0334914	0.21019069959856931	0.3234262702259942	0.6164662406848957	PYGM
ENSG00000068985	X	49687447	49695984	8538	-	43.60131774638947	2.1119932386457387	0.401181	7.451540068527672e-9	2.2829810838418883e-7	PAGE1
ENSG00000069011	5	135027734	135034813	7080	-	6.925211934499245	0.089275	0.23277232633651632	0.0411375	0.16911051163893562	PITX1
ENSG00000069018	5	136213320	136365545	152226	-	0	NA	NA	NA	NA	TRPC7
ENSG00000069020	5	66596361	67169595	573235	+	11.588478995787339	0.0816375	0.23026439445575475	0.0304358	0.1366027190359624	MAST4
ENSG00000069122	6	46852522	46954943	102422	-	1.2088644693610673	0.010500843029218412	0.20948534788833997	0.37183867785244484	NA	ADGRF5
ENSG00000069188	17	73334384	73644445	310062	-	4.6297	-0.016804	0.20530936333608066	0.6825496241930862	0.8745319757859717	SDK2
ENSG00000069206	8	24440930	24526970	86041	+	0	NA	NA	NA	NA	ADAM7
ENSG00000069248	1	229440259	229508341	68083	-	2084.2154789707793	0.0455168	0.11023846863349743	0.626841	0.8456848472770789	NUP133
ENSG00000069275	1	205712822	205750182	37361	-	18009.670118234517	-0.0825881	0.0991687	0.34131598308576205	0.6351535219093416	NUCKS1
ENSG00000069329	16	46656132	46689518	33387	-	5766.76	-0.0660933	0.0615336	0.26143178559063157	0.548788	VPS35
ENSG00000069345	16	46955362	46973674	18313	-	3060.6589875819977	-0.110879	0.048733705183535654	0.018537688695822375	0.0945422	DNAJA2
ENSG00000069399	19	44747705	44760044	12340	+	399.0443624751977	0.0943713	0.15590451741095587	0.4032438592277852	0.6916089610370649	BCL3
ENSG00000069424	1	5990927	6101193	110267	+	3.5906034345690876	0.00136218	0.2076076118600701	0.8504786240953693	0.9462761431653236	KCNAB2
ENSG00000069431	12	21797401	21942529	145129	-	26.521452375173343	-0.897662	0.5187653258801097	0.00281832	0.021499936644497845	ABCC9
ENSG00000069482	11	68683779	68691175	7397	+	3.502036734598216	0.00751162	0.20770932782131932	0.7970509043359075	0.924825	GAL
ENSG00000069493	12	9664969	9699553	34585	+	60.0225	-0.126935	0.21676211781306873	0.21824769954001094	0.4971764183446511	CLEC2D
ENSG00000069509	X	44523639	44542859	19221	-	565.9471499996258	0.00969343	0.0918349	0.9064608475156304	0.9676427221982078	FUNDC1
ENSG00000069535	X	43766610	43882450	115841	-	0.4629632476258247	0.00602121	0.20927564121175243	0.8027301833552222	NA	MAOB
ENSG00000069667	15	60488284	61229302	741019	-	3.9909559575740565	0.0366282	0.21363363461590268	0.0297848	0.13422583232376872	RORA
ENSG00000069696	11	637293	640706	3414	+	2.8506134946260144	-0.00784065	0.2063540873493072	0.824129	0.9382467676430729	DRD4
ENSG00000069702	1	91680343	91906335	225993	-	503.34439538478506	-0.172319	0.2153130897371329	0.15008281757900874	0.3999393410566029	TGFBR3
ENSG00000069812	1	6412418	6424670	12253	-	2.6177724072145105	0.013569073195942296	0.20900584048054124	0.615161	0.8402385745552508	HES2
ENSG00000069849	3	141876124	141926549	50426	+	3126.1615433006523	-0.0181751	0.0831128	0.7932282935655397	0.9233931815262061	ATP1B3
ENSG00000069869	15	55826922	55993746	166825	-	1750.4857259685384	-0.193791	0.0687462	0.00275989	0.021139181362930647	NEDD4
ENSG00000069943	15	55318960	55355648	36689	+	244.04138149787877	-0.0939135	0.15969479181546178	0.39048461387013084	0.6793620735695831	PIGB
ENSG00000069956	15	51952106	52067375	115270	+	3274.196278885795	-0.185839	0.0762251	0.00863843	0.052332622260654896	MAPK6
ENSG00000069966	15	52115105	52191369	76265	-	844.8960616470957	-0.0735772	0.0981802	0.39315226125845776	0.6820702041405629	GNB5
ENSG00000069974	15	55202966	55319113	116148	-	304.01070048800466	-0.140834	0.12866480370595154	0.1740461331524533	0.434919	RAB27A
ENSG00000069998	22	17137511	17165287	27777	-	653.4497116957758	0.18082405120037848	0.1047290292930915	0.0475216	0.18736217207016984	HDHD5
ENSG00000070010	22	19449911	19479202	29292	-	1954.0972863660081	-0.0380866	0.0713948	0.5696148417556666	0.8137	UFD1
ENSG00000070018	12	12116025	12267044	151020	-	1882.432810666517	-0.0953743	0.1367422726986751	0.3615152764115225	0.6528070276196737	LRP6
ENSG00000070019	12	14612632	14696599	83968	-	64.44132909386586	0.2938203164911824	0.2362691798471188	0.0416658	0.17055415988788394	GUCY2C
ENSG00000070031	11	626309	627181	873	-	0.24832579556036957	-0.0060621	0.2092956492139821	0.8138499410211756	NA	SCT
ENSG00000070047	11	576470	612222	35753	+	968.0339484606357	0.0637714	0.16011594912950375	0.5508372321775254	0.8027191070285286	PHRF1
ENSG00000070061	9	108867517	108934124	66608	-	1673.884421639418	-0.0242864	0.13050227139274756	0.7920941119838375	0.9226902738162982	ELP1
ENSG00000070081	11	17208153	17349980	141828	+	2463.900152095793	-0.0934493	0.0553592	0.0789985	0.26597618250467076	NUCB2
ENSG00000070087	3	149964904	150050788	85885	-	6080.7589326308325	0.3094053856796466	0.050791	3.738049371428104e-10	1.4510109679489652e-8	PFN2
ENSG00000070159	9	109375466	109498313	122848	-	82.14922917030046	0.25429626639312186	0.2654652522975767	0.0650244	0.23308365509289172	PTPN3
ENSG00000070182	14	64746283	64879907	133625	-	60.79468146162841	0.4887922326273135	0.3172565706440952	0.0097857	0.057783363608506985	SPTB
ENSG00000070190	4	99816827	99870190	53364	+	0	NA	NA	NA	NA	DAPP1
ENSG00000070193	5	44303544	44389706	86163	-	0	NA	NA	NA	NA	FGF10
ENSG00000070214	9	105244622	105439171	194550	+	2128.3235435936863	-0.0293211	0.0703124	0.6645228174340708	0.8657653640604106	SLC44A1
ENSG00000070269	14	56488354	56650606	162253	+	386.6289320108531	0.0950834	0.1719857070875066	0.38530348585459884	0.6754031431348189	TMEM260
ENSG00000070366	17	2059839	2303785	243947	-	960.3488416071287	0.651096	0.6301624701589377	0.00907525	0.054385434293929426	SMG6
ENSG00000070367	14	57200507	57268905	68399	-	2838.203975411247	-0.0293686	0.0558458	0.5881925462846631	0.825023	EXOC5
ENSG00000070371	22	19179473	19291719	112247	-	514.2530792753552	-0.016897	0.1753208434141076	0.8518561177276867	0.9470130559364422	CLTCL1
ENSG00000070388	19	639879	644371	4493	+	1.1939026903649557	0.013439236784504928	0.20827915302851424	0.6081677174406458	NA	FGF22
ENSG00000070404	19	676392	683392	7001	+	1075.1269205820115	1.3757056233523843	0.19426006566917892	8.905062445595381e-14	5.507515299841173e-12	FSTL3
ENSG00000070413	22	19036282	19122454	86173	-	1532.1150345371589	0.19834947313875956	0.11111963375973623	0.0379064	0.15958826491482678	DGCR2
ENSG00000070423	19	647526	663233	15708	-	610.1372334089474	0.20855985122068083	0.0973335	0.016076017773118793	0.0848599	AC004156.1
ENSG00000070444	17	2384073	2401104	17032	-	481.8136425190387	-0.245767	0.14559693021970502	0.0315724	0.1399232730137647	MNT
ENSG00000070476	3	126437601	126475891	38291	-	339.7794626024842	-0.0934601	0.11869427294716924	0.3403736472114374	0.634254	ZXDC
ENSG00000070495	17	76712832	76726799	13968	-	811.2849737953147	-0.00160415	0.0845862	0.9819896732023237	0.9944692885687877	JMJD6
ENSG00000070501	8	42338454	42371808	33355	+	492.0862598284602	-0.0488977	0.081405	0.5134850588932951	0.7779721070526843	POLB
ENSG00000070526	17	76624761	76643786	19026	-	0.0765092	0.0055124	0.2092309753708221	0.9209980728684416	NA	ST6GALNAC1
ENSG00000070540	17	68420948	68457513	36566	-	436.3463988282302	0.046556046599821724	0.15174696771257132	0.660974	0.8636016643090088	WIPI1
ENSG00000070601	9	37650954	37746904	95951	+	2.949472488202625	0.014574303758419562	0.2088731008702507	0.6493661035185507	0.8582725568416247	FRMPD1
ENSG00000070610	9	35736866	35749228	12363	-	459.34275138788695	0.10241191741041812	0.13047934891805313	0.3224240741010323	0.6150267599929694	GBA2
ENSG00000070614	5	150485818	150558211	72394	+	9613.526679629771	0.2989056509028426	0.0628352	6.694651596777847e-7	1.3975295997051992e-5	NDST1
ENSG00000070669	7	97851677	97872542	20866	-	1630.273219959973	-0.563359	0.0766794	2.3936210745670257e-14	1.5933441490340743e-12	ASNS
ENSG00000070718	8	42152946	42171673	18728	+	398.2621558155584	0.00662177	0.14968361084702977	0.9504798197601356	0.9856900240488838	AP3M2
ENSG00000070729	16	57882340	57971116	88777	-	1.3063624479111142	0.00102483	0.20856590318956175	0.9417845395310297	NA	CNGB1
ENSG00000070731	17	76565379	76586956	21578	-	2.940499720150728	0.022419550426718324	0.20999244631418346	0.25250451272560115	0.5394074363225724	ST6GALNAC2
ENSG00000070748	10	49609095	49665104	56010	+	10.681322381064954	0.0416468	0.21489833629308586	0.053178782282092836	0.20216475145084606	CHAT
ENSG00000070756	8	100685816	100722809	36994	-	23778.357367411125	-0.120255	0.0449563	0.00605317	0.039687987335298394	PABPC1
ENSG00000070759	1	45343883	45491163	147281	-	49.08740227890906	0.166157	0.25628899955614853	0.11612889280957368	0.33995697603650366	TESK2
ENSG00000070761	16	58113592	58129381	15790	-	753.6803037860669	-0.115841	0.0717525	0.0859533	0.2806136184317059	CFAP20
ENSG00000070770	16	58157907	58198106	40200	-	2851.4133551637897	0.0082643	0.0550881	0.8594467372405552	0.9493887946451532	CSNK2A2
ENSG00000070778	14	88465778	88555007	89230	-	814.9901378744806	0.26612714830826034	0.1530884434671387	0.025781374512485754	0.12114697645869943	AL162171.1
ENSG00000070785	1	44850522	44986722	136201	-	853.6100241776415	-0.146425	0.08258	0.0518016	0.19847681628041322	EIF2B3
ENSG00000070808	5	150219491	150290291	70801	-	2.2788179581174535	-0.0217264	0.20910052072422794	0.4098354713753273	0.6976505020073995	CAMK2A
ENSG00000070814	5	150357629	150400308	42680	+	3708.9663144069964	0.00452453	0.0705851	0.9498141170378918	0.9856900240488838	TCOF1
ENSG00000070831	1	22025511	22101360	75850	+	8412.893930759341	0.00643285	0.0382192	0.8773761180037098	0.9569458619605477	CDC42
ENSG00000070882	7	24796540	24981634	185095	-	672.1770613659736	-0.0397161	0.17615484632542058	0.6844461598784632	0.8751341468352185	OSBPL3
ENSG00000070886	1	22563489	22603595	40107	+	0.2510436503295499	-0.00610373	0.20929911800367768	0.8061162301860042	NA	EPHA8
ENSG00000070915	16	56865207	56915850	50644	+	4.003770451143745	0.028748418352271817	0.21006383741297327	0.21764020407931095	0.49635498943858886	SLC12A3
ENSG00000070950	3	8775402	8963773	188372	-	734.5690550009093	0.10567657987851065	0.0936339	0.20536361775184908	0.4800349273140404	RAD18
ENSG00000070961	12	89588049	89709300	121252	-	1655.9551025554517	-0.0358835	0.0765389	0.6130258802370281	0.8394666197066045	ATP2B1
ENSG00000070985	11	2404515	2423045	18531	-	0	NA	NA	NA	NA	TRPM5
ENSG00000071051	2	105744912	105894274	149363	+	489.95345315104606	-0.0184224	0.13765759517798287	0.8573952695391677	0.9482117770421541	NCK2
ENSG00000071054	2	101696850	101894689	197840	+	2862.3601265303187	-0.0361298	0.10983279307848104	0.6933068767235617	0.8796399703683768	MAP4K4
ENSG00000071073	2	98619106	98731132	112027	-	88.04585987145391	0.015882291783781845	0.18376356927116333	0.8620065963366105	0.9507425694889087	MGAT4A
ENSG00000071082	2	101002229	101024032	21804	+	5338.341796420226	-0.0152991	0.0645953	0.7977164612473366	0.9253241383966974	RPL31
ENSG00000071127	4	10074339	10116949	42611	-	17196.134780328317	-0.0401597	0.0882948	0.6144929102846335	0.8400596099138441	WDR1
ENSG00000071189	7	17790761	17940501	149741	-	1180.3854073098662	-0.0912267	0.0842219	0.23920712736841276	0.5239463216722459	SNX13
ENSG00000071203	11	60492778	60507430	14653	+	0.7353298071708058	-0.00691965	0.20923786763063407	0.8865860070838258	NA	MS4A12
ENSG00000071205	4	147732063	148072780	340718	+	818.0897912070349	-0.20917	0.11570458460030664	0.0331177	0.1451389463975704	ARHGAP10
ENSG00000071242	6	166409364	166906451	497088	-	0.17355925941188813	0.00685817	0.20931022395553533	0.8304145935989997	NA	RPS6KA2
ENSG00000071243	7	120950763	120977216	26454	+	280.07402862291025	-0.120092	0.14679789309718738	0.2711693554796164	0.5591407534632257	ING3
ENSG00000071246	14	76761468	76783015	21548	+	111.73682327872199	1.5888978219355467	0.41235761932884923	5.101391776201204e-6	8.904961472529041e-5	VASH1
ENSG00000071282	3	8501807	8574668	72862	+	852.1069351999959	0.44231550225903354	0.12713050134144321	8.045188434361317e-5	0.00101232	LMCD1
ENSG00000071462	7	73683025	73705161	22137	+	1302.2827337570786	-0.0637332	0.081013	0.39116684781930405	0.680121	BUD23
ENSG00000071537	14	81471547	81533853	62307	-	2896.0418092121527	-0.105113	0.0702058	0.11014181311866987	0.3287593287307677	SEL1L
ENSG00000071539	5	892884	919357	26474	+	2974.988957618288	0.14320427452707868	0.0703742	0.030059095886636585	0.1352047528686571	TRIP13
ENSG00000071553	X	154428645	154436516	7872	+	2739.0469127054516	-0.0443814	0.0894911	0.5812096354178962	0.8213445056741094	ATP6AP1
ENSG00000071564	19	1609290	1652615	43326	-	1309.2996105048562	0.354619	0.0831852	5.057944576115804e-6	8.852738262842603e-5	TCF3
ENSG00000071575	2	12716889	12742734	25846	+	8.983751710397156	0.0895056	0.2381500439678304	7.055753988739421e-4	0.00673282	TRIB2
ENSG00000071626	19	1407569	1435687	28119	+	3410.9987137049325	-0.0634457	0.0770927	0.37314872135613086	0.6640476762376927	DAZAP1
ENSG00000071655	19	1573596	1592865	19270	-	1182.269373256165	0.013556531714806308	0.1632152929330801	0.8834110594706226	0.959663	MBD3
ENSG00000071677	2	237566574	237567175	602	+	0	NA	NA	NA	NA	PRLH
ENSG00000071794	3	149030127	149086554	56428	-	2179.5450783995425	-0.0732075	0.0657957	0.2400234855827854	0.5249227171836216	HLTF
ENSG00000071859	X	154444141	154450654	6514	+	2883.9811489417266	-0.0613608	0.0764067	0.38688848730100595	0.6764533179030826	FAM50A
ENSG00000071889	X	154506159	154516242	10084	-	977.763	0.0914777	0.0892912	0.2545038728521516	0.5413759872336259	FAM3A
ENSG00000071894	8	144393229	144409335	16107	-	1539.8121029273855	0.2916624997890431	0.10522432520539986	0.00183815	0.015105246222141306	CPSF1
ENSG00000071909	2	170178145	170655171	477027	+	1.808150487794995	0.021297844678000288	0.20879835883306355	0.46639605591838307	NA	MYO3B
ENSG00000071967	2	171522247	171558129	35883	+	1753.7953054877705	-0.105573	0.0639172	0.0817968	0.2720816052633471	CYBRD1
ENSG00000071991	18	66501083	66604138	103056	-	166.55843987837935	0.7145034184479317	0.16378995922641265	1.0842796625243291e-6	2.1916994397976534e-5	CDH19
ENSG00000071994	6	170575295	170584692	9398	-	1798.8396872581443	-0.013213	0.0587514	0.8563266466076718	0.9480083663714199	PDCD2
ENSG00000072041	12	84859491	84913615	54125	-	248.4809725034859	-0.293354	0.29414006874474763	0.0456103	0.18183440608143112	SLC6A15
ENSG00000072042	14	67676800	67695793	18994	-	2110.026271385707	0.023892940455251956	0.052419687727477224	0.6327093551765397	0.8482780352953598	RDH11
ENSG00000072062	19	14091688	14118084	26397	-	2068.3407205061094	-0.00691583	0.055416382315724454	0.8973918594922259	0.9644167350301264	PRKACA
ENSG00000072071	19	14147743	14206187	58445	-	953.1185863003619	0.6823291422166164	0.16553958574444944	3.416851446970718e-6	6.23725911162331e-5	ADGRL1
ENSG00000072080	2	234050679	234077134	26456	+	1.3415285935023877	-0.024814	0.21093427116712488	0.17223719964631296	NA	SPP2
ENSG00000072110	14	68874143	68979440	105298	-	15279.150541893703	0.10988153482816461	0.051615109780578684	0.026845456433809756	0.12453792476961742	ACTN1
ENSG00000072121	14	67727374	67816590	89217	-	764.7153039516443	-0.02506	0.14375108603301276	0.7873952080389365	0.9199968682676845	ZFYVE26
ENSG00000072133	X	84058346	84188199	129854	-	28.256934785087342	-0.0102113	0.20468631549189423	0.8083673999459549	0.9309206009183343	RPS6KA6
ENSG00000072134	17	19215615	19336715	121101	+	1563.3891485628212	-0.22045	0.0817397	0.00392685	0.027970615132670483	EPN2
ENSG00000072135	2	130356045	130375405	19361	+	238.73309439605325	0.0582321	0.13424176401567636	0.5773726009506012	0.8187748731091888	PTPN18
ENSG00000072163	2	127638381	127681786	43406	-	3.765741486139762	0.011568630019315894	0.20726	0.7130585210072333	0.8887761306734016	LIMS2
ENSG00000072182	2	219514170	219538772	24603	+	0.49285824154758046	0.00354869	0.2090691221458452	0.831833	NA	ASIC4
ENSG00000072195	2	219434843	219493629	58787	+	46.897090637676065	0.12105064263663977	0.24406000756621898	0.10703758844053735	0.32268971051326056	SPEG
ENSG00000072201	4	53459301	53701405	242105	-	2.7918262698271135	0.0579976	0.21963008397715847	0.039214871478018554	0.1636009299642984	LNX1
ENSG00000072210	17	19648136	19677598	29463	+	2011.5361296438375	-0.0432101	0.13496561573841903	0.6762768659361588	0.872386	ALDH3A2
ENSG00000072274	3	196027183	196082096	54914	-	9542.854890281022	-0.349265	0.0484936	1.76821186947029e-13	1.042993300230251e-11	TFRC
ENSG00000072310	17	17810399	17837011	26613	-	2747.0499379268113	-0.0172841	0.0963925	0.8386484083275516	0.941859	SREBF1
ENSG00000072315	X	111774315	112082776	308462	-	0	NA	NA	NA	NA	TRPC5
ENSG00000072364	5	132875395	132963634	88240	-	4765.19	-0.11533	0.0884587	0.13617620306460285	0.3754983473291952	AFF4
ENSG00000072401	10	58334979	58370751	35773	+	735.1753082202339	-0.104537	0.0755814	0.13376997678217684	0.371439	UBE2D1
ENSG00000072415	14	67241109	67335819	94711	+	1655.5323800586218	-0.140491	0.0971649	0.10217327173895303	0.31354490986166655	MPP5
ENSG00000072422	10	60869438	61001440	132003	-	397.84758344457396	0.13800541458442142	0.1393295420016864	0.20219471777779963	0.4757776046517644	RHOBTB1
ENSG00000072501	X	53374149	53422728	48580	-	7275.76	0.16837315926062524	0.0637971	0.00540879	0.0362372	SMC1A
ENSG00000072506	X	53431258	53434373	3116	-	1286.9665624007341	0.26698226081209386	0.0698624	5.249342503723663e-5	6.950133144473209e-4	HSD17B10
ENSG00000072518	11	63838928	63911019	72092	+	1226.2027395890154	0.0290709	0.0968003	0.7379499237977611	0.900171	MARK2
ENSG00000072571	5	163460203	163491941	31739	+	3330.9232230692196	0.0851818	0.0542329	0.10409900986476103	0.3168259978504146	HMMR
ENSG00000072609	12	132822187	132956304	134118	-	804.4039196849764	0.11187933620499942	0.1037915285015588	0.20631310121575672	0.48122402952388604	CHFR
ENSG00000072657	12	72087266	72670757	583492	+	139.55671351675633	-1.11289	0.4352498114392582	3.8269098090042364e-4	0.00394226	TRHDE
ENSG00000072682	5	132191838	132295315	103478	-	1233.0932047792503	0.13851077128259934	0.0893449	0.0864892	0.2817527487247501	P4HA2
ENSG00000072694	1	161663147	161678654	15508	+	0	NA	NA	NA	NA	FCGR2B
ENSG00000072736	16	68084751	68229259	144509	+	1132.1387406205379	-0.0480678	0.13027312266511581	0.6364780410976204	0.8503535765520137	NFATC3
ENSG00000072756	3	3126933	3150879	23947	+	405.4337648502542	0.1538151407387086	0.11748943206229599	0.11486903883787022	0.33764041829006897	TRNT1
ENSG00000072778	17	7217125	7225266	8142	+	3371.424375662975	-0.151468	0.10829718575589382	0.0932777	0.2946594987153604	ACADVL
ENSG00000072786	5	172042079	172188224	146146	-	1373.652363420075	-0.490007	0.1084735292178202	8.936307896772973e-7	1.835431268760992e-5	STK10
ENSG00000072803	5	171861549	172006873	145325	-	3057.494800979168	-0.244892	0.085455	0.00183288	0.015076744824523473	FBXW11
ENSG00000072818	17	7336529	7351477	14949	+	9.990395841832218	0.068401	0.2159233653470459	0.24767965911868345	0.5334316982708132	ACAP1
ENSG00000072832	4	5748084	5893058	144975	-	1.2739709154486538	0.018973682567853378	0.2091707694391767	0.4331648747784947	NA	CRMP1
ENSG00000072840	4	5711201	5814305	103105	+	787.1052289061423	-0.0295986	0.10834977756967416	0.7463438952552186	0.9036421081038631	EVC
ENSG00000072849	17	5471254	5486811	15558	-	881.2301555670587	0.0360389	0.0582617	0.5195444152905757	0.7815800220948713	DERL2
ENSG00000072858	3	113532296	113629578	97283	+	0.85267	-0.00573746	0.20924317454622063	0.8930912028747244	NA	SIDT1
ENSG00000072864	16	15643267	15726353	83087	+	630.9732344753296	-0.0331418	0.0901807	0.6820601853059576	0.8744342141093391	NDE1
ENSG00000072952	11	10573091	10693988	120898	-	2.3658468835854483	0.026061521084967596	0.21132244866354497	0.1436028571134666	0.38879734672585903	MRVI1
ENSG00000072954	19	16661139	16690023	28885	+	49.73322814024763	0.19125507379164583	0.223579	0.1232548687562554	0.3537574804562655	TMEM38A
ENSG00000072958	19	16197578	16245907	48330	+	1564.5170148191419	0.11126901244606209	0.0976775	0.19817048072250112	0.46946904709153553	AP1M1
ENSG00000073008	19	44643798	44666162	22365	+	5052.102137617602	0.0994678	0.0877734	0.21255257354031093	0.4896335651623727	PVR
ENSG00000073050	19	43543040	43580473	37434	-	1133.2625313120657	0.0919455	0.10625582520577251	0.31581755991188365	0.6087540476264067	XRCC1
ENSG00000073060	12	124776856	124882668	105813	-	1084.1708522831716	0.24814204027983247	0.0726517	2.7500432439827384e-4	0.0029332	SCARB1
ENSG00000073067	7	983181	989640	6460	+	0.0866565	-0.000545907	0.20922254331047566	0.9887871543969285	NA	CYP2W1
ENSG00000073111	3	127598410	127622436	24027	+	2797.936026572845	0.24760564003282445	0.0751526	4.3017943008037874e-4	0.00437974	MCM2
ENSG00000073146	22	50089879	50161690	71812	+	0.566476	-0.00933137	0.20943325122339876	0.6991637446296685	NA	MOV10L1
ENSG00000073150	22	50170731	50180294	9564	+	29.780366960476915	0.1536698160796575	0.2507947550875458	0.12468127103327054	0.3557500364899496	PANX2
ENSG00000073169	22	50200979	50217616	16638	+	292.866	0.1365188835746436	0.1172380104142279	0.16361449606524633	0.4202662318988122	SELENOO
ENSG00000073282	3	189631389	189897276	265888	+	3.0368204155065155	-0.0106335	0.20470983256526576	0.8038553771477948	0.9286891249895238	TP63
ENSG00000073331	4	112285509	112442621	157113	+	20.06446154249402	-0.0863487	0.22134623648726456	0.20627131198943402	0.4812029551336902	ALPK1
ENSG00000073350	17	75525080	75575208	50129	+	420.14660810443723	0.4904178033722797	0.38374839238465314	0.012843739785005009	0.071872	LLGL2
ENSG00000073417	15	84980440	85139145	158706	+	1119.8020218681465	-0.252829	0.17030045560934234	0.0417285	0.17069333491719302	PDE8A
ENSG00000073464	X	10156945	10237660	80716	+	562.1700931096352	-0.00577821	0.10347631274108092	0.9500809267972053	0.9856900240488838	CLCN4
ENSG00000073536	17	35128730	35142304	13575	-	660.1958605922676	-0.0440119	0.0870273	0.5770905272452054	0.8185243444368714	NLE1
ENSG00000073578	5	218241	257082	38842	+	3290.5045355170273	-0.0690803	0.0506724	0.15937389166360352	0.413399	SDHA
ENSG00000073584	17	40624962	40648654	23693	-	3132.794414607893	0.023466178580430475	0.0675063	0.7168784685143463	0.8900569749532053	SMARCE1
ENSG00000073598	17	35121615	35130732	9118	+	0.16377574601924894	0.00684503	0.20930854623595707	0.8317904525904116	NA	FNDC8
ENSG00000073605	17	39904595	39919854	15260	-	39.16337162880718	-0.0441208	0.20407869702027526	0.48594296300023915	0.757216	GSDMB
ENSG00000073614	12	280129	389454	109326	-	2259.5204009844583	0.029044052058301444	0.10550191125793355	0.7496685277381766	0.9054927443370786	KDM5A
ENSG00000073670	17	44758988	44781846	22859	+	27.282635210679093	0.0607459	0.21513294208097122	0.23508628268679532	0.5192637440743113	ADAM11
ENSG00000073711	3	135965728	136147894	182167	+	556.4924551223871	-0.000626324	0.1181565975609645	0.9941946590480628	0.9978670506068573	PPP2R3A
ENSG00000073712	14	52857268	52952435	95168	-	2892.520459865853	-0.0467834	0.0870773	0.5640935828988374	0.8095810145075962	FERMT2
ENSG00000073734	2	168915498	169031324	115827	-	1.0557303467564778	9.028512352745225e-4	0.2089358974916314	0.9446434233895391	NA	ABCB11
ENSG00000073737	2	169064789	169096167	31379	+	0.7653427341305106	0.00407076	0.20894536797727342	0.8109856635069485	NA	DHRS9
ENSG00000073754	1	157830911	157898256	67346	-	0.4877922207774789	0.00625768	0.2091036076118797	0.7097953444332784	NA	CD5L
ENSG00000073756	1	186671791	186680423	8633	-	27.172033532942724	0.0603313	0.20112901993665144	0.45447873524644306	0.7327093703637578	PTGS2
ENSG00000073792	3	185643739	185825056	181318	-	3598.49	-0.0954501	0.0804412	0.1927591333788306	0.4615026196380352	IGF2BP2
ENSG00000073803	3	185282941	185489094	206154	+	405.9453442207794	-0.0541195	0.0949425	0.521021	0.7824520320691192	MAP3K13
ENSG00000073849	3	186930502	187078553	148052	+	73.70233328872509	1.007489620062819	0.8401426903375481	0.00478658	0.0327977	ST6GAL1
ENSG00000073861	17	47733236	47746122	12887	+	0.15526701494056885	0.00677414	0.20930349157960842	0.8317904525904115	NA	TBX21
ENSG00000073905	X	80929500	80930347	848	+	0.40371005197880505	0.00224406	0.20902745027248282	0.9219659605635375	NA	VDAC1P1
ENSG00000073910	13	31846713	32299122	452410	+	51.097060429943504	0.11233698225478649	0.24685456478510864	0.0483217	0.18934558757892145	FRY
ENSG00000073921	11	85957175	86069882	112708	-	5441.398563351647	-0.0522943	0.055063193405205796	0.32180264200407693	0.614635	PICALM
ENSG00000074047	2	120735623	120992653	257031	+	534.4589340556391	0.36412052927121136	0.2821354715599016	0.024169201549813706	0.11598102144003446	GLI2
ENSG00000074054	2	121337776	121649587	311812	-	1402.324197053803	0.00451288	0.15195	0.9631609713951648	0.9895748458747108	CLASP1
ENSG00000074071	16	1771890	1773155	1266	-	1369.3356967674733	0.0536147	0.0715018	0.4250550087458334	0.71115	MRPS34
ENSG00000074181	19	15159038	15200995	41958	-	15.775134224243947	-0.11819	0.2589673123351215	0.00460262	0.031755089714840444	NOTCH3
ENSG00000074201	11	77514936	77637805	122870	-	1915.2016257802745	-0.0995938	0.0529439	0.0517387	0.1982819592462894	CLNS1A
ENSG00000074211	4	6320578	6563600	243023	-	25.756136158617906	0.1066035443406096	0.24312520484091207	0.0469062	0.18568684875750407	PPP2R2C
ENSG00000074219	19	49340595	49362457	21863	-	873.5702794295626	0.5338792459662494	0.14054431648112614	1.736838905862495e-5	2.6218674740137394e-4	TEAD2
ENSG00000074266	11	86244753	86278813	34061	+	611.4325653495054	0.049155928666773784	0.0841077	0.5234527697117746	0.7843273963092265	EED
ENSG00000074276	5	176542511	176595974	53464	+	6.519815225395675	0.0441594	0.2135074075878322	0.15122180246949046	0.4018116986104207	CDHR2
ENSG00000074317	5	176620082	176630556	10475	-	4.658856259049332	0.046183509890638894	0.21481529371083927	0.0837049	0.2760547772349621	SNCB
ENSG00000074319	11	18468336	18526951	58616	-	1666.1765192387886	-0.134013	0.060351493876042286	0.019874810450979954	0.0998258	TSG101
ENSG00000074356	17	3802158	3846246	44089	-	1192.687816869686	-0.0304528	0.1700778016742357	0.761025	0.9091337231750033	NCBP3
ENSG00000074370	17	3923870	3964464	40595	-	22.546140597741754	-0.00664922	0.2030989304981371	0.8863249639213991	0.9604657190057073	ATP2A3
ENSG00000074410	15	63321378	63381846	60469	-	4.447246832816494	-0.0407356	0.21185766317397156	0.25581499044216505	0.543158	CA12
ENSG00000074416	3	127689062	128052190	363129	-	715.1763158035919	-2.81738	0.24218997084136298	1.1152286724628554e-32	3.187054352771005e-30	MGLL
ENSG00000074527	12	95657807	95791152	133346	-	4038.231395588568	-0.296737	0.073714	1.942601383383585e-5	2.8877684241778405e-4	NTN4
ENSG00000074582	2	218658764	218663443	4680	+	370.7747637565958	0.11121661299810606	0.10882153679847993	0.23428056975420747	0.5185898028413446	BCS1L
ENSG00000074590	12	106063340	106140033	76694	-	1270.498530660149	0.6628883206565084	0.2122012152495734	1.4157985412026732e-4	0.0016655	NUAK1
ENSG00000074603	15	65442463	65517704	75242	-	836.0536041651626	0.3668847848123696	0.14384528603187832	0.00220206	0.017482006994678903	DPP8
ENSG00000074621	15	65611366	65660995	49630	+	199.4051457860418	0.0297203	0.1901152684140992	0.7238930380105904	0.8937450357560921	SLC24A1
ENSG00000074657	18	58862600	58986480	123881	+	925.0504080287388	0.25504433850314084	0.1476133254327219	0.028224	0.12883866025968263	ZNF532
ENSG00000074660	17	1633858	1645744	11887	-	0.16999512385980242	0.00688795	0.20931180363325025	0.8317904525904115	NA	SCARF1
ENSG00000074695	18	59327823	59359265	31443	-	5423.346600618862	-0.0391077	0.0569183	0.4659746529733655	0.7424447968375667	LMAN1
ENSG00000074696	15	65530418	65578349	47932	+	3865.5804887520367	0.0085553	0.0619593	0.8897449535518399	0.9620554704731241	HACD3
ENSG00000074706	6	154154496	154356792	202297	-	5.020254899887035	0.0364898	0.21205914824137617	0.1916984474069124	0.46002631616759415	IPCEF1
ENSG00000074755	17	4004445	4143030	138586	-	1468.0652584752888	-0.0808821	0.15178186358890383	0.453233	0.7319540044515003	ZZEF1
ENSG00000074771	6	155395370	155455903	60534	-	0.0833448	-0.00499199	0.20922952354093582	0.8987197145312392	NA	NOX3
ENSG00000074800	1	8861000	8879190	18191	-	61388.75778443699	-0.210052	0.036831629618827334	1.0019227003846017e-8	2.98148451685364e-7	ENO1
ENSG00000074803	15	48178438	48304078	125641	+	0.4153639998823264	0.00240686	0.20903200698072538	0.9243550003054155	NA	SLC12A1
ENSG00000074842	19	4641374	4670370	28997	-	1323.2474942846777	0.049789	0.0672212	0.43425341181427896	0.7182614804846305	MYDGF
ENSG00000074855	19	17323223	17334855	11633	-	165.13330866919344	0.20388920713659825	0.17146776983251458	0.0913341	0.29040157774967074	ANO8
ENSG00000074935	6	112070663	112087529	16867	-	327.6195835622678	-0.0958188	0.1168602827574071	0.32476680209268777	0.6181683216222209	TUBE1
ENSG00000074964	1	17539698	17697874	158177	+	368.204	0.15375600133125517	0.18872980018990018	0.1933220699510971	0.4625126187953814	ARHGEF10L
ENSG00000074966	4	48066393	48134250	67858	-	5.467886522978495	-0.0270714	0.20820414599436396	0.4749008860817321	0.7488091882424571	TXK
ENSG00000075035	12	108129288	108250537	121250	+	0	NA	NA	NA	NA	WSCD2
ENSG00000075043	20	63400210	63472677	72468	-	1.1403596292717055	0.0150993	0.20985619636800854	0.2658475815956647	NA	KCNQ2
ENSG00000075073	10	69403903	69416867	12965	-	0.9876086819790338	-0.0063738	0.2083492158405368	0.7861875931370664	NA	TACR2
ENSG00000075089	12	100199122	100241865	42744	+	463.7136930284051	-0.0190259	0.0910167	0.8140095182491505	0.933136	ACTR6
ENSG00000075131	15	66336191	66386746	50556	-	514.1175058447329	0.10095624085928605	0.0875067	0.20316660854913465	0.4772781240448797	TIPIN
ENSG00000075142	7	88205118	88226993	21876	-	1345.6610137218652	-0.107584	0.0691139	0.0976207	0.30460528967107514	SRI
ENSG00000075151	1	20806292	21176888	370597	-	3842.379014964439	-0.110798	0.0807519	0.13538965864832042	0.37449327550962014	EIF4G3
ENSG00000075188	12	102073103	102120120	47018	-	1410.5880568339717	-0.12546	0.0691136	0.054617528728830037	0.20589940006377136	NUP37
ENSG00000075213	7	83955777	84492724	536948	-	1454.3089538226743	-0.410327	0.0798715	5.537697794873554e-8	1.4386730556430904e-6	SEMA3A
ENSG00000075218	22	46296870	46330810	33941	+	1246.468255077558	0.2938616435160545	0.0957063	6.935509245225504e-4	0.00663549	GTSE1
ENSG00000075223	7	80742538	80922359	179822	-	4965.7055614726805	0.4336830059382165	0.0623135	6.113211449437418e-13	3.34410824338037e-11	SEMA3C
ENSG00000075234	22	46267961	46294008	26048	+	263.319	0.1727183764534042	0.1436174051967444	0.11535556059379999	0.33847024550225435	TTC38
ENSG00000075239	11	108121516	108147776	26261	+	2059.614766489002	-0.165884	0.0631285	0.00564555	0.0375502	ACAT1
ENSG00000075240	22	46576012	46679790	103779	+	333.34305699722023	0.019954	0.18776085793372663	0.8202884173575691	0.9364286351186115	GRAMD4
ENSG00000075275	22	46360834	46537170	176337	-	3872.0987955779633	-0.0394509	0.1098862274039635	0.6714821030913306	0.8695388779725853	CELSR1
ENSG00000075290	10	100463041	100483744	20704	+	0	NA	NA	NA	NA	WNT8B
ENSG00000075292	2	71276561	71435069	158509	+	4231.92	-0.0723016	0.0761908	0.30453426778417364	0.5959451580310128	ZNF638
ENSG00000075303	7	87833568	87876360	42793	-	460.3974947365186	0.049439899039740685	0.11022620055163146	0.5991105405563317	0.8312965362855529	SLC25A40
ENSG00000075336	18	74148523	74160531	12009	+	828.1990531967903	0.23116765481869875	0.0708802	5.241813918529284e-4	0.00523707	TIMM21
ENSG00000075340	2	70607618	70768225	160608	-	0.46002955163813525	0.00518159	0.20921869822018083	0.8991649939791821	NA	ADD2
ENSG00000075388	11	69771022	69775341	4320	-	0	NA	NA	NA	NA	FGF4
ENSG00000075391	1	178094141	178484147	390007	+	2600.226964442546	-0.280631	0.0944881	0.00107407	0.00965437	RASAL2
ENSG00000075399	16	89707134	89720898	13765	-	315.7131646999358	-0.087503	0.17819139471738998	0.410601	0.6984029492695765	VPS9D1
ENSG00000075407	10	38094334	38150293	55960	+	954.8914838151376	0.0626014	0.10986131047359662	0.5055075209445243	0.7711382211715166	ZNF37A
ENSG00000075413	14	103385392	103503831	118440	+	1422.6355330833558	-0.256504	0.0718372	1.4709996898340367e-4	0.00172188	MARK3
ENSG00000075415	12	98593591	98606379	12789	+	9149.329601319658	0.00496571	0.0649139	0.9254931665138236	0.9766377560938835	SLC25A3
ENSG00000075420	3	172039578	172401669	362092	+	4641.470473970548	-0.00350816	0.0753327	0.977172	0.993891	FNDC3B
ENSG00000075426	2	28392448	28417317	24870	+	1832.7442203651906	-0.568196	0.1150442863154371	9.326285141434683e-8	2.338625963983054e-6	FOSL2
ENSG00000075429	17	66835117	66885486	50370	+	0.1657677065209065	-0.00079906	0.20921501911991772	0.9887863396715361	NA	CACNG5
ENSG00000075461	17	66964707	67033398	68692	+	5.0291979040936665	0.16153159273797135	0.3032332951356582	0.011125200652700822	0.0640278	CACNG4
ENSG00000075539	4	48497361	48780322	282962	-	1947.324292470689	-0.250823	0.10429108093559497	0.00633847	0.0411839	FRYL
ENSG00000075568	2	97756333	97995948	239616	-	1643.2054203065784	-0.115964	0.1597454357071062	0.29780347808144475	0.5877765323347944	TMEM131
ENSG00000075618	7	5592816	5606655	13840	+	2489.3908029792788	1.17865	0.0969668	3.549193943851243e-35	1.251657225943284e-32	FSCN1
ENSG00000075624	7	5527148	5563784	36637	-	148236.37038401474	0.024996681593229774	0.0441526	0.583584	0.8227444538156902	ACTB
ENSG00000075643	18	36187497	36272157	84661	+	505.2424658967002	-0.122417	0.15673973621090823	0.2729214321374664	0.5609017653662127	MOCOS
ENSG00000075651	3	171600404	171810950	210547	-	955.8583371004916	-0.247957	0.14255246953062065	0.027964	0.12789823356886895	PLD1
ENSG00000075673	13	24680411	24712493	32083	+	1.1505488510032678	0.015860708801727828	0.20885776159764993	0.5106835062638604	NA	ATP12A
ENSG00000075702	19	36054881	36105108	50228	+	968.3943379397257	0.0750797	0.0743729	0.2793652865935918	0.5690639564595894	WDR62
ENSG00000075711	3	197042560	197299330	256771	-	1900.2069763343195	-0.0418037	0.0795649	0.5680549300319935	0.8126808923149811	DLG1
ENSG00000075785	3	128726122	128814796	88675	+	4303.1045835641935	-0.296405	0.0899452	3.1234942444360045e-4	0.00328711	RAB7A
ENSG00000075790	7	107579977	107629170	49194	+	1646.5720875883055	-0.180921	0.0677291	0.00465779	0.032047701642066447	BCAP29
ENSG00000075826	10	100486646	100519864	33219	-	23.533343385583546	-0.262904	0.5126809852279142	0.00926382	0.055291675543489946	SEC31B
ENSG00000075856	12	108522214	108561400	39187	-	1589.1867146158318	0.018050758085481244	0.0930352	0.8291266831943473	0.9395539894035687	SART3
ENSG00000075884	2	143091362	143768352	676991	+	0.0824435	-0.00499128	0.2092293268402072	0.8987197145312392	NA	ARHGAP15
ENSG00000075886	2	131476119	131482934	6816	+	0.7570862693304075	-0.00630108	0.20907837949375865	0.5600526846533436	NA	TUBA3D
ENSG00000075891	10	100735603	100829941	94339	+	23.67403499895126	0.0952569	0.23584557584925994	0.0596119	0.2188896828460808	PAX2
ENSG00000075914	3	44975241	45036066	60826	+	353.32193458257456	-0.0418991	0.105436	0.6433262567944708	0.8544861532469231	EXOSC7
ENSG00000075945	1	169921326	170085208	163883	-	575.437	0.021696013360900945	0.0885614	0.7855144104427124	0.9193733177966854	KIFAP3
ENSG00000075975	3	12557087	12583713	26627	+	636.3583263822694	0.11653263913618096	0.0800716	0.11408070571108102	0.3361578128286521	MKRN2
ENSG00000076003	2	135839626	135876443	36818	-	3651.6000625049733	0.28025022005156436	0.0770171	9.969236047397164e-5	0.00121948	MCM6
ENSG00000076043	11	114439386	114450279	10894	+	1593.8815019831343	-0.228553	0.0580847	4.091492160540938e-5	5.58835074818498e-4	REXO2
ENSG00000076053	11	114400030	114414203	14174	+	1124.734335186207	-0.14538	0.081512	0.055303148710722366	0.20772762092587388	RBM7
ENSG00000076067	12	56521820	56596193	74374	+	2241.727922021415	-0.309583	0.0811921	4.061464183820508e-5	5.561650175315218e-4	RBMS2
ENSG00000076108	12	56595596	56636816	41221	-	4852.093573502464	-0.0905315	0.10165375231996182	0.32414551007638365	0.6175530838524206	BAZ2A
ENSG00000076201	3	47381011	47413435	32425	+	953.536	-0.440596	0.11380433184046006	1.772486378636445e-5	2.661137837490858e-4	PTPN23
ENSG00000076242	3	36993332	37050918	57587	+	1304.9948822316876	-0.00427879	0.0866723	0.9550631869821241	0.9874593628446837	MLH1
ENSG00000076248	12	109097574	109110992	13419	+	2090.009526207113	0.17370826434820563	0.0467515	1.354662769240535e-4	0.00160497	UNG
ENSG00000076258	1	171314183	171342084	27902	+	2.651801958777144	0.021155	0.20837251092667172	0.49968842898635457	0.7665280620498683	FMO4
ENSG00000076321	1	173714941	173786692	71752	+	524.0911579226669	-0.112624	0.1282971251586709	0.27280314366170055	0.5607281877719105	KLHL20
ENSG00000076344	16	268301	275980	7680	-	0.1797638423130962	-0.000807103	0.20921487228111824	0.9887863396715361	NA	RGS11
ENSG00000076351	17	28394642	28407197	12556	-	506.6069358643618	0.1843782340051947	0.15959299494962612	0.11459149112120168	0.3371235295232371	SLC46A1
ENSG00000076356	1	208022242	208244384	222143	-	28.060643683185983	0.0013996	0.20290831697249279	0.9782080690834429	0.9941318967725913	PLXNA2
ENSG00000076382	17	28577565	28599025	21461	-	4055.723065205233	0.3931156228769383	0.1518427002498521	0.00173335	0.014372304351881318	SPAG5
ENSG00000076513	12	109999186	110039763	40578	+	1005.5321715737149	-0.081671	0.11377787766894507	0.39322162503013725	0.6821191454604422	ANKRD13A
ENSG00000076554	8	80034745	80231232	196488	-	1139.596464499723	-0.227692	0.0763727	0.00135893	0.011755902542937107	TPD52
ENSG00000076555	12	109116595	109268226	151632	+	359.91192600409664	-0.239682	0.3551530646086773	0.0424091	0.17254067930986952	ACACB
ENSG00000076604	17	28744005	28750956	6952	+	757.4718550779858	0.1439447021418463	0.1568765769707148	0.20198706028579608	0.47535645665725823	TRAF4
ENSG00000076641	8	80967810	81112068	144259	-	206.88883370332175	-0.539044	0.6844356873449849	0.012416513328956404	0.0698824	PAG1
ENSG00000076650	19	33080880	33130542	49663	+	607.7064648962618	0.030885036091586434	0.075702	0.662407	0.8645192875850769	GPATCH1
ENSG00000076662	19	10333776	10339661	5886	-	72.95421571207311	0.1288558734879611	0.18605287173269244	0.2565244606727024	0.5438533092705168	ICAM3
ENSG00000076685	10	103088017	103193306	105290	-	1801.9389343908897	-0.135875	0.0993693	0.12395490924477405	0.3547360279117245	NT5C2
ENSG00000076706	11	119308529	119321521	12993	-	18.56249889715854	0.0459509	0.2103687194232174	0.3465647112017673	0.6395992310299387	AP002956.1
ENSG00000076716	X	133300103	133415489	115387	-	10.465236420096412	3.115883468422874	0.8650660647529486	2.1785253139293204e-5	3.196530634289828e-4	GPC4
ENSG00000076770	X	132369317	132489968	120652	-	3.8788254640829187	0.0132561	0.20846567892873555	0.5756326870720625	0.8177110604095379	MBNL3
ENSG00000076826	19	7595902	7618304	22403	+	45.86239906755424	0.13129015562340307	0.274674	6.833913880019887e-4	0.0065589	CAMSAP3
ENSG00000076864	1	21596215	21669363	73149	-	38.70092389672829	1.5336692400369012	0.5684912456362075	2.568543499010362e-4	0.00277896	RAP1GAP
ENSG00000076924	19	7619525	7629545	10021	-	742.9714589558948	0.0713063	0.095576	0.4023080561578197	0.690582	XAB2
ENSG00000076928	19	41883161	41930150	46990	+	1337.4286500622516	0.18034049502610722	0.18537922222070796	0.13720291345480204	0.3772624901316098	ARHGEF1
ENSG00000076944	19	7636881	7647873	10993	+	200.39308839573508	0.0474868	0.1892076952678843	0.5962294538609463	0.8303229035242131	STXBP2
ENSG00000076984	19	7903843	7914478	10636	+	682.702	0.0583993	0.12319159683189139	0.5607680451850086	0.8076857415560982	MAP2K7
ENSG00000077009	19	3933103	3942416	9314	+	0.0803028	-0.000530153	0.2092225657746082	0.9887871543969285	NA	NMRK2
ENSG00000077044	2	233354507	233472104	117598	+	1634.402981294574	-0.0314427	0.1814460480939724	0.7326364892327295	0.8975904043106819	DGKD
ENSG00000077063	7	117710651	117874139	163489	-	0.1574878950207213	0.00683022	0.20930665929599446	0.8317904525904115	NA	CTTNBP2
ENSG00000077080	7	100643097	100656461	13365	-	0.17990429235112815	-0.00080643	0.20921486828095653	0.9887863396715361	NA	ACTL6B
ENSG00000077092	3	25174332	25597932	423601	+	75.93438559802077	-1.40952	0.30335511807667137	1.6388856340280162e-7	3.914197317581321e-6	RARB
ENSG00000077097	3	25597905	25664907	67003	-	3747.6582137283426	-0.150404	0.0750606	0.031304898833431974	0.13922154498635228	TOP2B
ENSG00000077147	10	96518110	96587452	69343	-	7817.941631637133	-0.0688597	0.052962493199053884	0.17797364510754646	0.44048314615324474	TM9SF3
ENSG00000077150	10	102394110	102402524	8415	+	1726.0772197637443	-0.0347189	0.12272581813093053	0.7261501514705497	0.8947322896687749	NFKB2
ENSG00000077152	1	202331657	202341980	10324	-	1257.648197196291	0.1299834946531969	0.0737753	0.058889575837793535	0.21719953705194212	UBE2T
ENSG00000077157	1	202348699	202592706	244008	+	426.75922481611116	-0.02606	0.18841135775372153	0.7557749534349671	0.9069758541504933	PPP1R12B
ENSG00000077232	2	182716041	182794464	78424	+	4538.372332061008	-0.197202	0.049245812417705634	3.5624215777531825e-5	4.961944340441933e-4	DNAJC10
ENSG00000077235	16	27459555	27549913	90359	-	4461.4957632476335	0.0308425	0.0584448	0.5811884618050831	0.8213445056741094	GTF3C1
ENSG00000077238	16	27313668	27364778	51111	+	835.5635660981676	-0.127619	0.10514405370022419	0.16566370877985656	0.4232556470865348	IL4R
ENSG00000077254	1	77695987	77759852	63866	-	3062.904743568277	-0.0983721	0.0565574	0.0890174	0.285942	USP33
ENSG00000077264	X	110944285	111227361	283077	+	12.708211900067264	3.975886901390297	1.4357294558591511	1.3580499828175285e-5	2.12355457218873e-4	PAK3
ENSG00000077274	X	111245099	111270483	25385	-	1.0332623341929945	0.00878645	0.20947416010610023	0.4043094786820064	NA	CAPN6
ENSG00000077279	X	111293779	111412429	118651	-	0.0803028	-0.000530153	0.2092225657746082	0.9887871543969285	NA	DCX
ENSG00000077312	19	40750637	40765389	14753	+	1328.0323794362346	-0.355165	0.0664868	2.327878738847672e-8	6.346149686907921e-7	SNRPA
ENSG00000077327	10	22345445	22454224	108780	+	14.450995175005902	0.036132668628159226	0.20755803147278676	0.45886283455400556	0.7365911878579241	SPAG6
ENSG00000077348	19	41386374	41397359	10986	-	208.59869695454753	-0.0176285	0.10863029134953427	0.8518827749443436	0.9470130559364422	EXOSC5
ENSG00000077380	2	171687409	171748420	61012	+	2746.3300634121483	-0.0376958	0.0692139	0.5613637666477058	0.8076913569605663	DYNC1I2
ENSG00000077420	10	26438341	26567803	129463	+	1223.1502185456009	-1.58091	0.0862422	3.0070758488974773e-76	4.1535235162896406e-73	APBB1IP
ENSG00000077454	7	100574011	100586129	12119	-	399.15253108311055	0.0805835	0.16504153471611513	0.4577449140723597	0.7354000146117439	LRCH4
ENSG00000077458	11	95768953	95790409	21457	-	438.2510302088099	0.1173446087061902	0.11363477163017893	0.22085093553734192	0.5001508753287939	FAM76B
ENSG00000077463	19	4174109	4182566	8458	-	192.96720947060226	-0.0850597	0.16476929211072258	0.43197258314669196	0.71664	AC016586.1
ENSG00000077498	11	89177875	89295759	117885	+	0	NA	NA	NA	NA	TYR
ENSG00000077514	11	74493851	74669117	175267	+	1198.2164860095431	0.20858403043020438	0.10062673534622932	0.018995140079051825	0.0963416	POLD3
ENSG00000077522	1	236664141	236764631	100491	+	10.273819926962656	0.00283855	0.20448815309759735	0.9482962511948199	0.9852274269530045	ACTN2
ENSG00000077549	1	19338775	19485539	146765	-	8301.444204710308	-0.0157687	0.0432496	0.7116214954082339	0.8881203438288893	CAPZB
ENSG00000077585	1	236142505	236221865	79361	+	154.9560526188092	0.5852356318706425	0.20853393070973889	4.581522626336613e-4	0.00463606	GPR137B
ENSG00000077616	11	90131515	90192894	61380	+	108.30258288622038	0.045619107321512795	0.17168335350592856	0.6577899198480945	0.8616531661292103	NAALAD2
ENSG00000077684	4	128809700	128875224	65525	+	3457.3129500030223	0.035953521340341604	0.055125979547489164	0.5030436893118817	0.7688745147070495	JADE1
ENSG00000077713	X	119399336	119454478	55143	+	389.13896083445826	0.0431111	0.1127671323023308	0.6505220061158108	0.8584618526848949	SLC25A43
ENSG00000077721	X	119574536	119591083	16548	+	2444.277478245456	0.0700447	0.0541312	0.18041757588606555	0.4439033979584665	UBE2A
ENSG00000077782	8	38400215	38468834	68620	-	6469.81	0.10422531154567963	0.0643186	0.0916736	0.2912017125796511	FGFR1
ENSG00000077800	7	73328161	73358637	30477	+	0	NA	NA	NA	NA	FKBP6
ENSG00000077935	22	45344063	45413619	69557	-	2.0207652699947727	0.0194701	0.20877451227172183	0.47261860401411926	0.7472720940125944	SMC1B
ENSG00000077942	22	45502238	45601135	98898	+	982.1588794373956	0.0831427	0.0956946	0.3289907025525166	0.6231311729868544	FBLN1
ENSG00000077943	10	15513954	15719922	205969	-	0	NA	NA	NA	NA	ITGA8
ENSG00000077984	20	24949269	24959928	10660	+	0.0834194	-0.000628075	0.2092228983862253	0.9887871543969285	NA	CST7
ENSG00000078018	2	209424058	209734118	310061	+	194.78081315285976	0.12136434260066158	0.2295085971315145	0.18645875430884554	0.4531603889544156	MAP2
ENSG00000078043	18	46803218	46920160	116943	-	459.81262642443085	0.0631593	0.14565967804250904	0.5542327719228415	0.8039916151427531	PIAS2
ENSG00000078053	7	38383704	38631420	247717	-	7.333724355933472	1.533792800584207	1.4396415745019042	0.00572533	0.038035	AMPH
ENSG00000078061	X	47561100	47571920	10821	+	963.721	-0.0235423	0.0748779	0.7714092029471935	0.9133140738603416	ARAF
ENSG00000078070	3	183015218	183116075	100858	-	312.7089606772814	-0.258355	0.16817403600948003	0.037517	0.15831083088694156	MCCC1
ENSG00000078081	3	183122215	183163839	41625	-	48.116507186262055	0.26612817363066393	0.418634	0.028983983657659262	0.1314749669200061	LAMP3
ENSG00000078098	2	162170684	162245151	74468	-	18.709244205016898	0.1297107248469177	0.24156523701673782	0.13797926403495708	0.37889435079181805	FAP
ENSG00000078114	10	20779973	21174187	394215	-	74.38819851126387	0.028509167564137156	0.1821146025328631	0.761037	0.9091337231750033	NEBL
ENSG00000078124	11	76860867	77026797	165931	+	1069.1944709409952	0.0806064	0.10138707662648239	0.3502751366174292	0.6436031999631733	ACER3
ENSG00000078140	4	39698109	39782792	84684	+	4109.788443563029	-0.0636176	0.0434913	0.13436071948910558	0.3725281531388205	UBE2K
ENSG00000078142	18	41955234	42087830	132597	+	640.8429176231595	-0.171636	0.1611866082286746	0.13762957886712895	0.378247	PIK3C3
ENSG00000078177	4	40056850	40158252	101403	+	1012.0427916794015	0.2774226263280204	0.0720332	4.343718674032507e-5	5.886928619958201e-4	N4BP2
ENSG00000078237	12	4307763	4360028	52266	+	515.4988842071967	0.0917742	0.15765317529585343	0.40345558658545044	0.691692	TIGAR
ENSG00000078246	12	2877223	2941138	63916	+	1615.2451260630412	-0.0845524	0.047234735282483876	0.0669684	0.23793613919265186	TULP3
ENSG00000078269	6	157981863	158099176	117314	+	6044.45	-0.394513	0.0426658	4.686545094987227e-21	5.716793835138052e-19	SYNJ2
ENSG00000078295	5	7396208	7830081	433874	+	0.0834194	-0.000628075	0.20922289838622526	0.9887871543969287	NA	ADCY2
ENSG00000078304	14	101761798	101927989	166192	+	1950.931848684532	0.12649724460187803	0.0612599	0.030092637265257554	0.13531889925980575	PPP2R5C
ENSG00000078319	7	100320992	100341908	20917	-	193.97779919187892	-0.174908	0.13501420417288423	0.10378342739690682	0.3163896099142414	PMS2P1
ENSG00000078328	16	5239802	7713338	2473537	+	0	NA	NA	NA	NA	RBFOX1
ENSG00000078369	1	1785285	1891117	105833	-	12024.59250221579	-0.0931016	0.0381814	0.011342735365584883	0.065099	GNB1
ENSG00000078399	7	27162438	27175180	12743	-	1.1909195653700293	-0.000700275	0.20833037517961525	0.9733962337977512	NA	HOXA9
ENSG00000078401	6	12290361	12297194	6834	+	331.84900940401945	1.808055945886098	0.12522627752462887	1.7758191033550007e-48	1.0901556162262644e-45	EDN1
ENSG00000078403	10	21524646	21743630	218985	+	1240.1551867147032	0.072953	0.1343823112161115	0.4880986848189516	0.7586903780342821	MLLT10
ENSG00000078487	7	100400826	100428992	28167	-	83.71076069473798	-0.107756	0.2033515482045989	0.291045	0.5812143440202711	ZCWPW1
ENSG00000078549	7	31052461	31111479	59019	+	0.16370063849863523	0.00681683	0.2093071515019617	0.8317904525904114	NA	ADCYAP1R1
ENSG00000078579	8	16992181	17002345	10165	-	3.324111067200508	0.019693435586554175	0.208584	0.4910876826697105	0.7608691662227006	FGF20
ENSG00000078589	X	78945332	78963727	18396	+	0	NA	NA	NA	NA	P2RY10
ENSG00000078596	X	79360384	79367667	7284	-	2.8997622656004194	0.00641614	0.20790247810968177	0.778362	0.9160137344979049	ITM2A
ENSG00000078618	1	51789191	51878937	89747	-	8054.4825092960245	-0.0462019	0.0575246	0.40162029261053434	0.6904020275896708	NRDC
ENSG00000078668	8	42391624	42405937	14314	+	2317.086259965983	-0.00482568	0.0687744	0.9399679877782321	0.9818483361119358	VDAC3
ENSG00000078674	8	17922840	18029944	107105	+	3483.481182828327	0.0781091	0.11412679982799989	0.4154760510214678	0.7030643742400029	PCM1
ENSG00000078687	17	77959240	78108835	149596	+	49.846696420503754	0.0712623	0.2163936045214721	0.24176221890508817	0.5270562644156039	TNRC6C
ENSG00000078699	20	33490075	33650036	159962	+	917.097	0.12117968011712049	0.15077190042801994	0.2779633017381809	0.5671149343070345	CBFA2T2
ENSG00000078725	9	119153458	119369435	215978	-	0.16683874615813513	-0.000558897	0.20922148242609007	0.9887863396715361	NA	BRINP1
ENSG00000078747	20	34363241	34540748	177508	+	3805.1203535619857	-0.126839	0.0897922	0.1161700486021923	0.3400174034224505	ITCH
ENSG00000078795	5	137887968	137942747	54780	+	0.2488223559612529	0.00498777	0.20921218928674423	0.9208609689255719	NA	PKD2L2
ENSG00000078804	20	34704339	34713439	9101	+	1360.3208335824306	0.12580146083958865	0.0797377	0.0870162	0.2829234937495741	TP53INP2
ENSG00000078808	1	1216908	1232067	15160	-	3540.2348052486886	0.024302722451234986	0.055205745863164284	0.6601250727396775	0.8631042897105115	SDF4
ENSG00000078814	20	34975403	35002437	27035	+	5.067870810859828	0.0414271	0.21335588225919533	0.16497817393654163	0.4225144055930435	MYH7B
ENSG00000078898	20	33007704	33023703	16000	+	0	NA	NA	NA	NA	BPIFB2
ENSG00000078900	1	3652516	3736201	83686	+	8.312951790604776	0.0478752	0.21387460863215513	0.20006638331539053	0.47165939051808925	TP73
ENSG00000078902	11	1274371	1309654	35284	-	737.6841902363176	-0.0404656	0.11399340649612656	0.6725058720555221	0.8701627501420983	TOLLIP
ENSG00000078967	7	43926436	43956136	29701	+	557.512	-0.136219	0.0905792	0.0944022	0.29730494962268283	UBE2D4
ENSG00000079101	18	596988	650334	53347	+	0.388745	-0.000857827	0.20921365989121224	0.9887848606224577	NA	CLUL1
ENSG00000079102	8	91954967	92103286	148320	-	0.6582579084883555	0.0068413	0.20932931083877043	0.7657377480089916	NA	RUNX1T1
ENSG00000079112	8	94127162	94217303	90142	-	43.48602502821158	0.028287484665724328	0.20113515413361063	0.6378789971799445	0.8512583071308543	CDH17
ENSG00000079134	18	214520	268050	53531	-	953.2822099789643	0.0416513	0.0982986	0.6314596649934074	0.847798	THOC1
ENSG00000079150	2	178463664	178478600	14937	-	262.3911743991648	0.064378	0.12847459289914476	0.5291805034014474	0.7887030702166165	FKBP7
ENSG00000079156	2	178194481	178402893	208413	+	233.69067699388606	-0.0488661	0.128246	0.6286620747663261	0.8468162445552097	OSBPL6
ENSG00000079215	5	36606355	36688334	81980	+	5.725881255205771	0.00155943	0.2072901395992865	0.9071084776875128	0.9679600217389124	SLC1A3
ENSG00000079246	2	216107464	216206303	98840	+	12234.54144329871	0.13478352367732588	0.0800348	0.069256	0.2432544345842199	XRCC5
ENSG00000079257	3	158645822	158672648	26827	-	0.16060569031115932	-0.000577631	0.20922161726932273	0.9887863396715361	NA	LXN
ENSG00000079263	2	230203110	230313215	110106	+	123.02438007136406	-1.70452	0.24715131106085042	2.7172938691026056e-13	1.558447954338259e-11	SP140
ENSG00000079277	1	46557408	46616843	59436	-	485.54837391650636	-0.0776186	0.1090546165290746	0.4015900791464345	0.6904020275896708	MKNK1
ENSG00000079308	2	217799588	218033982	234395	-	15.94339783608043	0.15539810635580248	0.3066341723797224	2.2907175059417342e-4	0.00252283	TNS1
ENSG00000079313	19	1815248	1848483	33236	-	716.7708846949798	0.0884437	0.17834425159265643	0.40328208798933535	0.6916089610370649	REXO1
ENSG00000079332	10	70147289	70170523	23235	-	2882.3242810200804	0.00382695	0.0579354	0.9464755551333064	0.9844890069867934	SAR1A
ENSG00000079335	1	100345001	100520277	175277	+	207.39021013772967	-0.0771126	0.12203603908153678	0.43982063433856056	0.7224243156875638	CDC14A
ENSG00000079337	12	47734363	47771040	36678	-	68.78392611248621	0.023148641497662128	0.19622823616750018	0.7452147410829115	0.9029851841106263	RAPGEF3
ENSG00000079385	19	42507304	42561234	53931	-	70.60071146460889	0.10395168675445528	0.2385120702650855	0.0825347	0.27349319631014735	CEACAM1
ENSG00000079387	12	48042897	48106079	63183	-	1175.7462978511078	0.0593344	0.10405704192761435	0.5116828170270018	0.7764532300691904	SENP1
ENSG00000079393	10	75094432	75109221	14790	-	1.5956001192072156	0.00427766	0.20792836775875226	0.8629636146458062	NA	DUSP13
ENSG00000079432	19	42268537	42295797	27261	+	2076.653283642068	-0.0748178	0.1018555979675802	0.4009777071539636	0.6897265977663913	CIC
ENSG00000079435	19	42401514	42427388	25875	-	10.099098612436807	-0.0117204	0.20530034896493873	0.7732216707584658	0.9137853363028522	LIPE
ENSG00000079459	8	11795573	11839304	43732	+	1313.4984659485517	-0.35522	0.0875497	1.2088934525988212e-5	1.9157992150293956e-4	FDFT1
ENSG00000079462	19	42297033	42303546	6514	-	906.9159216477461	0.0880869	0.0716749	0.19031592130328112	0.4587024462071424	PAFAH1B3
ENSG00000079482	X	68042344	68433913	391570	-	1567.4393100704904	-0.0126886	0.183407	0.8762086419966792	0.9563517872444988	OPHN1
ENSG00000079557	4	73481745	73504001	22257	+	0.7558837456491978	-0.0044557	0.20855200482819883	0.8166698111658858	NA	AFM
ENSG00000079616	16	29790719	29805385	14667	+	1656.7220203948634	0.43118261668630486	0.0763853	2.6985507202618513e-9	8.91005541600402e-8	KIF22
ENSG00000079689	6	25652201	25701783	49583	+	0	NA	NA	NA	NA	SCGN
ENSG00000079691	6	25279078	25620530	341453	+	1121.6777124647817	-0.0982621	0.0946723	0.24278421644586937	0.5280424858619277	CARMIL1
ENSG00000079739	1	63593411	63660245	66835	+	1956.3139062288121	-0.133886	0.0591102	0.0180122	0.0923455	PGM1
ENSG00000079785	2	15591178	15631111	39934	+	4659.808685304204	-0.0504592	0.0452536	0.2534881435119041	0.5405253023871261	DDX1
ENSG00000079805	19	10718079	10833488	115410	+	2150.4375758850624	0.20935617006149848	0.13657007282091865	0.0556073	0.20831859104329745	DNM2
ENSG00000079819	6	130839347	131063322	223976	-	5145.7926158248165	-0.486864	0.0413295	8.014863455240136e-33	2.330637925800092e-30	EPB41L2
ENSG00000079841	6	71886703	72403143	516441	+	20.048204547765494	-0.101694	0.2236744575980896	0.20694055656395074	0.48195022130778187	RIMS1
ENSG00000079931	6	132296055	132401475	105421	-	542.2200421775193	-0.0720856	0.1348204780366194	0.4881102337655635	0.7586903780342821	MOXD1
ENSG00000079950	6	132445867	132513198	67332	-	1597.4831980576034	-0.0709958	0.0805684	0.338007	0.631251	STX7
ENSG00000079974	22	50767501	50783663	16163	-	482.2981156352692	0.13276907127158247	0.12730220329532385	0.1969392920595256	0.4674593678772213	RABL2B
ENSG00000079999	19	10486125	10503558	17434	-	1013.792388278341	0.32572358008606106	0.1505261272102011	0.00719813	0.0453646	KEAP1
ENSG00000080007	6	73394828	73417566	22739	+	51.699323924108064	0.0250162	0.18955020492128719	0.7621964491478658	0.9094930543719426	DDX43
ENSG00000080031	19	55181247	55209506	28260	-	595.819	-0.0552211	0.1445314510094196	0.6003962827806193	0.8318962125698199	AC010327.1
ENSG00000080166	13	94436811	94479682	42872	-	0.46059046186567243	0.00750408	0.20937348891109073	0.6277840281631184	NA	DCT
ENSG00000080189	20	46345980	46364458	18479	-	1132.8657389037528	-0.0884285	0.11241633976600784	0.3493230232224239	0.6427048238772971	SLC35C2
ENSG00000080200	3	97822011	97944984	122974	+	985.2520516560465	-0.0847499	0.12670553827822342	0.397966	0.6870421686632249	CRYBG3
ENSG00000080224	3	96814581	97752460	937880	+	40.82211039775879	0.3296931875737028	0.3288163156043984	0.0352384	0.15178717990346866	EPHA6
ENSG00000080293	2	119439843	119525301	85459	-	0.4640190188971545	-0.00210273	0.20901684637796558	0.882852	NA	SCTR
ENSG00000080298	9	3218297	3526004	307708	-	285.53223789203616	0.08487	0.17225003361449187	0.43278518085656864	0.7170623825737437	RFX3
ENSG00000080345	2	151409883	151508013	98131	+	2375.4175646017416	0.024693204089584534	0.067055	0.6964474619364014	0.8809231289374124	RIF1
ENSG00000080371	12	71754863	71800286	45424	+	1847.1060131220381	-0.162131	0.0855905	0.036874683861837496	0.15619675057755084	RAB21
ENSG00000080493	4	71062667	71572087	509421	+	1623.1053902420924	-0.325573	0.0964162	1.9856815926966965e-4	0.00223744	SLC4A4
ENSG00000080503	9	1980290	2193624	213335	+	753.7454305949141	-0.238225	0.13810423642849745	0.031480609486942084	0.13970310635771488	SMARCA2
ENSG00000080511	19	10013249	10022279	9031	+	0.24386588085035235	0.00504323	0.20921445192298144	0.9191976361536502	NA	RDH8
ENSG00000080546	6	108986437	109094819	108383	-	170.67945318003396	0.0726496	0.17811983348431198	0.4831694514596697	0.7546093180326293	SESN1
ENSG00000080561	X	107825755	107927193	101439	+	87.08039462295109	0.022526097317582157	0.17874978943616873	0.8124962035343362	0.9325617736709108	MID2
ENSG00000080572	X	107206632	107244243	37612	+	0.5502019292097856	0.00343612	0.2090315984536584	0.8050159706368575	NA	PIH1D3
ENSG00000080573	19	9959561	10010504	50944	-	22.024580093786266	1.5538161980725957	0.652149	6.252741807937572e-4	0.00611802	COL5A3
ENSG00000080603	16	30698209	30741409	43201	+	3127.8670136869405	0.042125652578868064	0.0798645	0.5694333160110542	0.8135585647669278	SRCAP
ENSG00000080608	9	2720469	2844095	123627	-	995.7215000043033	-0.00362012	0.0729445	0.9566494731797229	0.9878669386469683	PUM3
ENSG00000080618	13	46053186	46105033	51848	-	7.593161526103752	-0.0950211	0.22825934135948248	0.15494101451751457	0.40712544635824416	CPB2
ENSG00000080644	15	78593052	78621295	28244	-	1.7026944447691728	-0.0233775	0.210631	0.17602520794014617	NA	CHRNA3
ENSG00000080709	5	114055545	114496500	440956	+	12.080754495944078	-0.0222066	0.2037582668337287	0.6671393764051978	0.8670771711688351	KCNN2
ENSG00000080802	7	135361795	135510127	148333	-	458.272	-0.130832	0.1569556534053085	0.24225107512204394	0.5277055552829384	CNOT4
ENSG00000080815	14	73136418	73223691	87274	+	1351.293635939529	-0.143136	0.13287519780886553	0.17548609237558754	0.4374212603779894	PSEN1
ENSG00000080819	3	98579446	98593648	14203	-	1127.824397755354	-0.168004	0.0991083	0.0544742	0.2057209161783128	CPOX
ENSG00000080822	3	98497912	98523066	25155	-	2697.426657987422	-0.305647	0.050785	5.690575982976085e-10	2.1291489146236707e-8	CLDND1
ENSG00000080823	14	102224500	102305190	80691	-	353.08054005485707	-0.607375	0.23029939622527298	6.756873175678693e-4	0.00650378	MOK
ENSG00000080824	14	102080738	102139699	58962	-	38280.59676939563	0.0230516	0.051570758371418335	0.6459581308680293	0.856472	HSP90AA1
ENSG00000080839	20	36996349	37095995	99647	-	1505.5022607313547	0.021416656030214993	0.10330893859177018	0.8127472010554592	0.9325915443055892	RBL1
ENSG00000080845	20	36306336	36528637	222302	+	3271.024644175148	-0.139215	0.0697121	0.0334091	0.14584026264954478	DLGAP4
ENSG00000080854	11	133908564	133956985	48422	-	115.37167958459422	0.047410560746673505	0.19662047336895636	0.5578195998264324	0.8060203876839959	IGSF9B
ENSG00000080910	1	196943738	196959622	15885	+	0.0849976	0.0056142	0.2092364637231614	0.9209980728684417	NA	CFHR2
ENSG00000080947	1	16467436	16499257	31822	-	81.56477332346363	0.10025900844780136	0.24139485125143176	0.029381700916526643	0.13282604954517932	CROCCP3
ENSG00000080986	18	2571557	2616635	45079	+	2250.2029282322023	0.3389344937830477	0.0520893	2.2161840256653678e-11	1.0009060006921926e-9	NDC80
ENSG00000081014	15	50908672	51005895	97224	+	867.6513033861943	-0.0030841	0.1536089750902391	0.9735326080333082	0.9928858431939185	AP4E1
ENSG00000081019	1	113761832	113812476	50645	-	429.2170683940483	-0.032458	0.10495696960086194	0.7177357958943806	0.8905877239818355	RSBN1
ENSG00000081026	1	113390515	113685923	295409	+	664.0641746233539	-0.233073	0.0871261	0.00340173	0.024881106029677576	MAGI3
ENSG00000081041	4	74097040	74099196	2157	-	61.22097588087676	-0.195997	0.22434194451242706	0.11688151022019079	0.34149674456190066	CXCL2
ENSG00000081051	4	73431138	73456174	25037	+	41.21590251279646	-0.258958	0.25676869056854734	0.0621007	0.225283	AFP
ENSG00000081052	2	227002711	227164453	161743	-	1.568957692160953	0.0218067	0.21058235645177584	0.17381598433100368	NA	COL4A4
ENSG00000081059	5	134114681	134151865	37185	+	42.88235016151987	0.0972021	0.22444679180134774	0.19281836078703887	0.46157774841784655	TCF7
ENSG00000081087	6	108041409	108165854	124446	-	3713.0391130821567	-0.0325465	0.051164208413552154	0.510805	0.7759607306667201	OSTM1
ENSG00000081138	18	65750252	65890337	140086	+	37.49816667023644	-0.0987546	0.2224473788594624	0.21477059616358854	0.4922972020434209	CDH7
ENSG00000081148	3	101222546	101320575	98030	-	2.220989146798166	-0.024853	0.20872160264503906	0.453261	0.7319540044515003	IMPG2
ENSG00000081154	3	101574095	101594437	20343	+	2382.454389312621	-0.075948	0.0982662	0.40453450979826294	0.6928583097995386	PCNP
ENSG00000081177	14	69191511	69244020	52510	+	516.5604238572287	0.0497564	0.14398764403532613	0.638616	0.8517785663733753	EXD2
ENSG00000081181	14	67619920	67651708	31789	+	639.6764832557325	-0.436574	0.13541021211907406	1.9958457404618902e-4	0.00224736	ARG2
ENSG00000081189	5	88717117	88904257	187141	-	314.77043204387445	-0.817786	0.2937581895110036	3.023691551919047e-4	0.00319018	MEF2C
ENSG00000081237	1	198638457	198757476	119020	+	1.1914454223113553	0.00704568	0.20897905425296756	0.6872287923077681	NA	PTPRC
ENSG00000081248	1	201039512	201112451	72940	-	0.3313031548593275	-0.000128293	0.20901554817273657	0.9866699657285652	NA	CACNA1S
ENSG00000081277	1	201283452	201332993	49542	+	0.33650662776171947	0.00489912	0.20920878367469592	0.9210141903490054	NA	PKP1
ENSG00000081307	3	132654446	132678097	23652	+	632.8152755502678	-0.137412	0.10038930046152682	0.11842268385045937	0.3444663330889061	UBA5
ENSG00000081320	2	196133583	196176503	42921	-	504.9074255968699	-0.279896	0.17458102894955072	0.0288716	0.13103689464169496	STK17B
ENSG00000081377	9	96490241	96619830	129590	-	458.3008068918486	-0.0428994	0.11189540871133731	0.6493175780470186	0.8582725568416247	CDC14B
ENSG00000081386	9	96755865	96778129	22265	-	349.37396458615325	0.00478495	0.1626144708105369	0.9606904322038026	0.9889886844281189	ZNF510
ENSG00000081479	2	169127109	169362534	235426	-	10.74517246073121	0.053313095556298554	0.2136474314083542	0.2309900823862638	0.514277	LRP2
ENSG00000081665	19	19785839	19821751	35913	-	219.88991448498328	-0.0258833	0.1430451050591344	0.8027974555381313	0.9279196531063127	ZNF506
ENSG00000081692	1	227730425	227735411	4987	-	555.9921100618402	0.0968054	0.1157024682016072	0.317484	0.6104758000275539	JMJD4
ENSG00000081721	1	161749758	161757238	7481	+	464.3013862722847	0.041606140557296584	0.0982325	0.6310443086254967	0.8476729650338971	DUSP12
ENSG00000081760	12	125065434	125143333	77900	+	839.2551977826173	0.0843117	0.140224	0.43563953902536384	0.7192784864897778	AACS
ENSG00000081791	5	141923855	141942047	18193	+	676.8466820659877	-0.12952	0.0816693	0.0829404	0.2744211369365023	DELE1
ENSG00000081800	7	123113531	123199972	86442	-	0	NA	NA	NA	NA	SLC13A1
ENSG00000081803	7	122318411	122886759	568349	-	659.6302963162705	-0.219162	0.0968749	0.011172535178016455	0.0642334	CADPS2
ENSG00000081818	5	141121799	141125623	3825	+	21.902465507999235	0.0801942	0.21708415584954316	0.2514292072571716	0.5379693260324845	PCDHB4
ENSG00000081842	5	140827958	141012347	184390	+	104.36283830196919	2.6404937517517366	0.31697462004847377	3.7966521594710865e-18	3.768234104385225e-16	PCDHA6
ENSG00000081853	5	141338760	141512975	174216	+	107.53605007182995	0.011261135341291443	0.14812107550350237	0.9167808611462622	0.9721478327361842	PCDHGA2
ENSG00000081870	1	53916574	53945929	29356	-	1130.497757090044	0.055770684744719606	0.0651224	0.3643139803960607	0.6555858079829476	HSPB11
ENSG00000081913	18	62715541	62980433	264893	+	409.9424214486473	0.046425628819175904	0.17955103094974423	0.6351609709511019	0.8496148825818229	PHLPP1
ENSG00000081923	18	57646426	57803315	156890	-	5980.989996329675	-0.674202	0.10982873857426872	7.732760296787778e-11	3.244822833398922e-9	ATP8B1
ENSG00000081985	1	67307364	67397090	89727	+	1.1971332959663343	-0.000915057	0.20921144222021992	0.9874618403945398	NA	IL12RB2
ENSG00000082014	7	151238764	151277896	39133	-	47.149941766978166	1.1231549097005966	0.4595834630742503	5.914041724789656e-4	0.0058279	SMARCD3
ENSG00000082068	5	37379212	37753435	374224	+	659.6914398593791	-0.105902	0.10770497031928644	0.25140466099266356	0.5379693260324845	WDR70
ENSG00000082074	5	39105252	39274528	169277	-	0.7190415371580575	-0.00319209	0.2090583754855977	0.6699440446462244	NA	FYB1
ENSG00000082126	2	201644870	201698694	53825	-	22.505496168588834	-0.0521034	0.20223861597522044	0.4810408321404009	0.7532594986043594	MPP4
ENSG00000082146	2	201387858	201480846	92989	+	647.2761272925369	-0.0517347	0.11763002712333094	0.5870108789865724	0.824241	STRADB
ENSG00000082153	2	200810594	200827338	16745	+	8331.36	0.0988541	0.0771215	0.16725730538063102	0.4256055135104752	BZW1
ENSG00000082175	11	101029624	101130524	100901	-	0.0803028	-0.000530153	0.2092225657746082	0.9887871543969285	NA	PGR
ENSG00000082196	5	34019448	34043832	24385	-	7.7617487915050924	0.00809968	0.20550404305229505	0.8432100429275204	0.9432924238879368	C1QTNF3
ENSG00000082212	18	50879080	50954257	75178	+	1420.6584189977148	-0.114445	0.0882188	0.1508745352735999	0.40117882227937557	ME2
ENSG00000082213	5	31532287	31555053	22767	+	1191.452084708424	-0.00430466	0.11116809930366123	0.9618712736862954	0.9893594320107844	C5orf22
ENSG00000082258	2	134918235	134959342	41108	+	485.6231107225777	0.0706756	0.1078201961602914	0.44846337514101037	0.7283740825244586	CCNT2
ENSG00000082269	6	70412941	70561174	148234	+	1608.9698264115868	-0.191521	0.0877722	0.0161797	0.0852442	FAM135A
ENSG00000082293	6	69866556	70212468	345913	+	0.5579757677767726	0.00744262	0.2091717508453569	0.6341701288253634	NA	COL19A1
ENSG00000082397	18	5392381	5630700	238320	-	66.11824554638586	0.13196400075570575	0.2257872599397229	0.19114244749598272	0.4595057280750948	EPB41L3
ENSG00000082438	2	164653624	164843679	190056	-	323.39361380624126	0.0461982	0.1492071392882244	0.6634946099491565	0.8652744175962485	COBLL1
ENSG00000082458	X	70444835	70505490	60656	+	42.78894668741949	0.19738805472942866	0.3576966348796972	0.00937289	0.055703	DLG3
ENSG00000082482	1	215005775	215237093	231319	+	1.6517225732255862	0.0420838	0.21417168091200944	0.0843456	NA	KCNK2
ENSG00000082512	1	211326615	211374946	48332	+	277.97896120598244	0.057388593871621714	0.1385678649763095	0.5857711020468035	0.823658	TRAF5
ENSG00000082515	5	154941073	154969411	28339	+	792.1359655635375	-0.0830649	0.0810953	0.26384484193998003	0.55134	MRPL22
ENSG00000082516	5	154887411	154938211	50801	-	1625.309714386238	-0.0955988	0.13061770332469755	0.35705986541039475	0.6491463495861899	GEMIN5
ENSG00000082556	8	53225716	53251697	25982	-	0.3358941110514871	0.00698276	0.20933147513072528	0.7353177401471442	NA	OPRK1
ENSG00000082641	17	48048329	48061545	13217	+	9718.122647381157	-0.344263	0.0461485	2.4098666850958246e-14	1.5977416122185317e-12	NFE2L1
ENSG00000082684	3	122909082	123028605	119524	-	0.6118312976917317	0.00234943	0.209007	0.972762	NA	SEMA5B
ENSG00000082701	3	119821323	120094417	273095	-	2378.1838378731313	-0.128515	0.0759514	0.0658958	0.23524077205239702	GSK3B
ENSG00000082781	3	124761948	124901418	139471	-	2355.395411125164	-0.00308834	0.053885054793149874	0.9515961516924136	0.9860605848072795	ITGB5
ENSG00000082805	12	990509	1495933	505425	+	4686.925550615534	-0.0561988	0.12546540020208533	0.5757847626601489	0.8177700286766652	ERC1
ENSG00000082898	2	61477849	61538626	60778	-	11095.985612790397	0.0784159	0.0748627	0.26488022220540136	0.5524632250407517	XPO1
ENSG00000082996	3	149812708	149962139	149432	+	730.72	0.0214218	0.0930199	0.7979967601145043	0.9254020776712654	RNF13
ENSG00000083067	9	70529063	71446904	917842	-	1.2603377728465115	-0.0183967	0.21021805452994782	0.2141642153278207	NA	TRPM3
ENSG00000083093	16	23603160	23641310	38151	-	793.3018592309367	0.11598413473951287	0.1265172051993856	0.25815256243867707	0.5455665845239159	PALB2
ENSG00000083097	6	83067666	83171350	103685	+	435.1825476066926	-0.130923	0.12014187817595066	0.18829012475396165	0.4558733300901131	DOP1A
ENSG00000083099	6	89568144	89638749	70606	-	2118.447369621346	-0.0804332	0.0594382	0.15685002706638335	0.40973825037435835	LYRM2
ENSG00000083123	6	80106647	80346270	239624	+	546.9165428487885	-0.0872467	0.10439122621248907	0.33700993628834636	0.6301174611311327	BCKDHB
ENSG00000083168	8	41929479	42051994	122516	-	1667.8052003455189	-0.110336	0.0798748	0.1344067222397514	0.37254037142539786	KAT6A
ENSG00000083223	9	86287733	86354454	66722	-	601.0583630167542	0.1591111532971947	0.14903075662394008	0.15694423604570393	0.40991974668413844	TUT7
ENSG00000083290	17	19770829	19867936	97108	-	2.124852478437384	0.014492961994692938	0.20938019306140324	0.447177	0.7277009684672384	ULK2
ENSG00000083307	8	101492439	101669726	177288	+	0	NA	NA	NA	NA	GRHL2
ENSG00000083312	5	72816312	72916733	100422	+	7630.535834804453	0.10379683486385242	0.0694365	0.11229152285343118	0.3330393599465246	TNPO1
ENSG00000083444	1	11934205	11975538	41334	+	3356.630578145789	0.21652458266853286	0.1459400577110276	0.0565666	0.21083682328837092	PLOD1
ENSG00000083454	17	3672199	3696240	24042	-	1.6925742129030399	-0.0132861	0.20890222066267203	0.5102012740400623	NA	P2RX5
ENSG00000083457	17	3714628	3801188	86561	-	210.437	0.10131138761465612	0.12682525493778465	0.3210678263776335	0.6142234084525166	ITGAE
ENSG00000083520	13	72752169	72782096	29928	-	1389.3078949857497	-0.0175806	0.06388	0.774085	0.9138603216076172	DIS3
ENSG00000083535	13	72782133	73016461	234329	+	513.0027501762751	0.023955078540883162	0.10922894987025626	0.7990327674657333	0.926022	PIBF1
ENSG00000083544	13	60396457	60573878	177422	+	340.30039329558866	0.027777414579388957	0.1125652961073415	0.7718901678650988	0.9134427229637067	TDRD3
ENSG00000083635	13	44939249	44989471	50223	-	367.92900060281255	-0.0305627	0.10239355380251233	0.724444	0.8938939832117371	NUFIP1
ENSG00000083642	13	32586452	32778019	191568	+	1223.7696070207096	-0.0289235	0.12644974739926051	0.7739230477363106	0.9138603216076172	PDS5B
ENSG00000083720	5	41730065	41870425	140361	-	1049.2886248084242	-0.14585	0.10683979438525408	0.11341721493521263	0.3351153143720936	OXCT1
ENSG00000083750	X	55717739	55758774	41036	+	172.39182529177288	0.0483926	0.16373640395369754	0.6430428090324686	0.8543140287432404	RRAGB
ENSG00000083782	12	90963682	91005026	41345	-	0	NA	NA	NA	NA	EPYC
ENSG00000083799	16	50742050	50801935	59886	+	830.6441681251621	-0.016701	0.10076488042212899	0.8490988638727724	0.9460751323400917	CYLD
ENSG00000083807	19	58479512	58512413	32902	-	71.19390755989066	0.0458433	0.16052726165342554	0.6638540487786702	0.865318	SLC27A5
ENSG00000083812	19	58467045	58475436	8392	+	158.56204747303659	0.5236502490623979	0.15204104390211992	7.002607738543138e-5	8.976660732123164e-4	ZNF324
ENSG00000083814	19	57719751	57727624	7874	-	3.408235426417166	0.014660890213462001	0.20894862086382945	0.6443718964399952	0.8552630018525232	ZNF671
ENSG00000083817	19	57571566	57578911	7346	-	194.75161254610052	0.0721941	0.12215069897386174	0.47208806979742074	0.7470454825846564	ZNF416
ENSG00000083828	19	57769655	57819939	50285	+	230.68104130909273	0.2905979991285028	0.12577114187772392	0.00638948	0.041337079150992696	ZNF586
ENSG00000083838	19	58474017	58481230	7214	+	219.73617104185004	0.00402332	0.11933899082573271	0.968068	0.9906098814462544	ZNF446
ENSG00000083844	19	57191500	57222846	31347	+	774.1421699968382	0.12407267230256709	0.15080253904294572	0.2606739086931091	0.5480997128743224	ZNF264
ENSG00000083845	19	58386400	58394806	8407	+	9450.708898055049	0.00316823	0.0460674	0.9670663887460393	0.9903683271042745	RPS5
ENSG00000083857	4	186587794	186726722	138929	-	17997.903398204013	-0.159938	0.11950206644664894	0.10778813520138204	0.32442134391917693	FAT1
ENSG00000083937	3	87227271	87255556	28286	+	838.8272903709454	-0.0035125	0.0775438	0.9603959040952711	0.9889886844281189	CHMP2B
ENSG00000084070	1	40344850	40423326	78477	+	608.3469469324594	0.011209873754441727	0.11864862068103561	0.9108030956993569	0.96959289089382406	SMAP2
ENSG00000084072	1	39692182	39763914	71733	+	912.5029083702565	0.10077094182407699	0.0671466	0.10993289481517247	0.3284906673087225	PPIE
ENSG00000084073	1	40258236	40294180	35945	+	2532.1818429067043	0.033208710122515986	0.048806444945339776	0.4673953487338693	0.7435070281710353	ZMPSTE24
ENSG00000084090	2	96184859	96208825	23967	-	2819.35	-0.255761	0.12250474344131589	0.0136481	0.0748569	STARD7
ENSG00000084092	4	56963350	56977606	14257	-	724.9980123460551	0.0098651	0.0701903	0.8750793281245005	0.9557485413589614	NOA1
ENSG00000084093	4	56907876	56966678	58803	+	1623.7386811937024	-0.0566449	0.0721748	0.39889947130011455	0.6878443155847852	REST
ENSG00000084110	12	95972662	95996365	23704	-	8.340717748275749	-0.00796884	0.20407774897475287	0.8566888075832755	0.9480489542482001	HAL
ENSG00000084112	12	108778191	108857590	79400	-	4675.425327833002	-0.189506	0.10228907176167015	0.0344619	0.14930409582928622	SSH1
ENSG00000084207	11	67583595	67586656	3062	+	5907.501306305986	0.4087895654919453	0.034154893989158226	1.1067979961559924e-33	3.5970934875069753e-31	GSTP1
ENSG00000084234	11	130068147	130144811	76665	+	16304.999698748012	-0.254051	0.0647174	3.4163456029011806e-5	4.7848967980478475e-4	APLP2
ENSG00000084444	12	13044381	13142521	98141	+	370.016	0.028802316186044518	0.11859912445530728	0.769247	0.9122729126152899	FAM234B
ENSG00000084453	12	21264600	21419594	154995	-	5.135800642518517	0.0209167	0.20640129140485872	0.620476	0.8421301783121365	SLCO1A2
ENSG00000084463	12	14784582	14803486	18905	-	3769.295007426445	0.0821086	0.0698085	0.21246395247223787	0.48958571002743545	WBP11
ENSG00000084623	1	32221928	32231604	9677	+	5961.943549083701	-0.0306886	0.0429075	0.4645946970660504	0.7415887041477066	EIF3I
ENSG00000084628	1	31179745	31239887	60143	-	6.616881130274817	0.050221997258530576	0.21734481490606922	0.027168727890570236	0.1254028584756897	NKAIN1
ENSG00000084636	1	31652263	31704319	52057	-	51.154587143946834	0.0303928	0.20685231242752625	0.5057408826842791	0.7712164641894979	COL16A1
ENSG00000084652	1	32179675	32198285	18611	+	3198.3812588052083	0.039843852094629276	0.052878536073894256	0.43228021270673633	0.716719	TXLNA
ENSG00000084674	2	21001429	21044073	42645	-	3238.5275691960055	-0.319681	0.11847078218190556	0.00183088	0.015067961806700638	APOB
ENSG00000084676	2	24491914	24770702	278789	+	1268.6455311102484	0.10295985553550739	0.0762383	0.1460469679497768	0.39238633360520664	NCOA1
ENSG00000084693	2	27042364	27070622	28259	+	1708.567511548966	0.2732929083763021	0.0806661	2.6422688758961693e-4	0.00284018	AGBL5
ENSG00000084710	2	25042076	25159135	117060	+	371.5548449476891	0.18278288184721087	0.12165664458433059	0.0706962	0.24658871360500215	EFR3B
ENSG00000084731	2	25926598	25982749	56152	-	1599.7169773740388	0.20068945904894106	0.12413126320041477	0.050679591938917676	0.19567068166493373	KIF3C
ENSG00000084733	2	26034084	26137454	103371	+	6618.155412515395	-0.123538	0.0502788	0.011447465227999781	0.0655638	RAB10
ENSG00000084734	2	27496839	27523684	26846	+	6.38242	-0.0283864	0.20791168096614268	0.46919565659733375	0.744974	GCKR
ENSG00000084754	2	26190635	26244672	54038	-	3890.3866329508346	-0.161007	0.044793048516766035	2.3737159678664777e-4	0.00260386	HADHA
ENSG00000084764	2	26970612	27027196	56585	+	473.3996892423418	-0.0287303	0.10025239600039569	0.7438304710471783	0.9025043918776311	MAPRE3
ENSG00000084774	2	27217369	27243943	26575	+	3937.965178710154	-0.0481327	0.1271320956003491	0.6393	0.8523812112836506	CAD
ENSG00000085063	11	33703010	33736491	33482	-	12963.26185112725	-0.646955	0.0501872	4.05316806878286e-39	1.6795315185018975e-36	CD59
ENSG00000085117	11	44564427	44620358	55932	+	685.5813171633657	-0.349525	0.11712519919829593	6.558118469556934e-4	0.00634935	CD82
ENSG00000085185	X	129981107	130058083	76977	+	839.8867002736451	0.12108468346854691	0.10584756156666589	0.18608331713607357	0.4525133482292282	BCORL1
ENSG00000085224	X	77504878	77786233	281356	-	3787.2505252412097	-0.0666181	0.11525081353823881	0.4921304195067666	0.7616012386321621	ATRX
ENSG00000085231	5	69350984	69370013	19030	-	0	NA	NA	NA	NA	AK6
ENSG00000085265	9	134903232	134917912	14681	-	0	NA	NA	NA	NA	FCN1
ENSG00000085274	3	169772831	169789716	16886	+	426.8241625129099	-0.17415	0.1160926110904283	0.0748388	0.2558915309061732	MYNN
ENSG00000085276	3	169083499	169663775	580277	-	61.606541526496706	-0.0560849	0.20809083211275825	0.37869128119581885	0.6696864331069813	MECOM
ENSG00000085365	5	78360611	78480739	120129	+	2074.9462389129094	-0.11344	0.0570315	0.037515878967460885	0.15831083088694156	SCAMP1
ENSG00000085377	6	105273220	105454062	180843	-	1319.3	-0.00948264	0.0642059	0.8754835640460058	0.9559189022113059	PREP
ENSG00000085382	6	104728094	104859919	131826	-	500.4040340860242	0.14492728813319833	0.0986428	0.0958358	0.30067725736868606	HACE1
ENSG00000085415	18	12947133	12987536	40404	+	1966.9068452789043	0.0244035	0.0670467	0.7010028380292175	0.8829791048206004	SEH1L
ENSG00000085433	1	108970214	109042113	71900	-	532.9121381289503	-0.0178589	0.0991973	0.836358	0.9413775513436695	WDR47
ENSG00000085449	2	223855716	223945357	89642	-	1105.105444857472	-0.206309	0.0833682	0.0071376	0.0450208	WDFY1
ENSG00000085465	1	111414314	111427777	13464	-	7.200097168843214	0.0256736	0.20718798109093708	0.5362781289007336	0.7929940097939178	OVGP1
ENSG00000085491	1	108134043	108200849	66807	-	3585.39	0.1205656635784457	0.0491604	0.0119806	0.0678804	SLC25A24
ENSG00000085511	6	160991727	161117385	125659	+	789.1431927751128	-0.131604	0.22231219449648973	0.19776543213589337	0.4688552563300279	MAP3K4
ENSG00000085514	7	100367530	100400096	32567	+	2.202457270549352	-0.0331311	0.21034269349427034	0.3058593627163898	0.5978116162907179	PILRA
ENSG00000085552	1	159927039	159945613	18575	-	4.939617825515593	2.438464183507082	1.4006059036859277	0.00245727	0.0191757	IGSF9
ENSG00000085563	7	87503633	87713323	209691	-	89.12421642948057	0.010152912732654796	0.19003474512634677	0.9015539238154635	0.9654513688616946	ABCB1
ENSG00000085644	16	3129777	3142805	13029	+	381.909	-0.0581474	0.11782473897029147	0.5500256427907643	0.8022417308392219	ZNF213
ENSG00000085662	7	134442356	134459284	16929	-	71.7353	0.23206016265316085	0.25061559368107883	0.0800365	0.268381	AKR1B1
ENSG00000085719	8	86514435	86561498	47064	+	2957.7696652941668	-0.205401	0.16001267639163005	0.0810383	0.2706440695144744	CPNE3
ENSG00000085733	11	70398404	70436584	38181	+	5798.394375990724	-0.377441	0.0660077	2.491227750455692e-9	8.314963197025411e-8	CTTN
ENSG00000085741	11	76186325	76210736	24412	-	1.0981017140924132	0.00863969	0.20944665026865214	0.565869	NA	WNT11
ENSG00000085760	2	55236595	55269347	32753	-	1023.2229408593603	-0.220925	0.10911091121368686	0.019373044669158793	0.0979586	MTIF2
ENSG00000085788	8	38225218	38275558	50341	+	1138.5153379473686	-0.0300951	0.11763184562656503	0.7621857273104047	0.9094930543719426	DDHD2
ENSG00000085831	1	51287258	51345116	57859	-	10.344124665432785	-0.0322016	0.2059022027042159	0.526006	0.7866345526937416	TTC39A
ENSG00000085832	1	51354263	51519266	165004	-	2165.775809948985	-0.249923	0.11534354555992607	0.011543696609823266	0.066001	EPS15
ENSG00000085840	1	52372829	52404423	31595	-	507.19511331346615	0.20944994747291484	0.0928044	0.012040023911360278	0.0681104	ORC1
ENSG00000085871	4	139665768	139740745	74978	+	82.9459	0.20542864171595188	0.17967547708014053	0.0957157	0.30047120690620494	MGST2
ENSG00000085872	19	16517894	16542437	24544	-	1291.852980849793	0.011739833743646916	0.0993971	0.8933343600854563	0.9629464284443314	CHERP
ENSG00000085978	2	233210051	233295674	85624	+	628.3865018876983	-0.635462	0.17611860511329885	2.7268552742079318e-5	3.92000226973083e-4	ATG16L1
ENSG00000085982	2	233475520	233566782	91263	-	699.2484616788515	0.00590882	0.1495847908329905	0.9563944292743253	0.9878669386469683	USP40
ENSG00000085998	1	46188682	46220305	31624	-	2221.293346737619	0.0747152	0.1220222637948778	0.4812957007285644	0.7534450547389455	POMGNT1
ENSG00000085999	1	46246461	46278480	32020	+	682.1975481148739	0.32467834218087266	0.1473935524668873	0.00666142	0.0425648	RAD54L
ENSG00000086015	1	45786987	46036122	249136	+	2031.4295414052938	-0.0898919	0.0861062	0.2512824256961323	0.5379322935191783	MAST2
ENSG00000086061	9	33025273	33039907	14635	+	6256.7868762575645	-0.0360962	0.049464321154868686	0.4430280285457822	0.7246543252241429	DNAJA1
ENSG00000086062	9	33104082	33167356	63275	-	4154.376421506932	0.13247838567242784	0.0738052	0.0545641	0.20589940006377136	B4GALT1
ENSG00000086065	9	33264879	33282070	17192	+	1500.9643505515714	-0.0751332	0.05977	0.18732550918343238	0.4544007485314491	CHMP5
ENSG00000086102	9	33290512	33371157	80646	+	777.9119995965902	-0.152088	0.0837434	0.046920251765757946	0.18569798782651337	NFX1
ENSG00000086159	12	49967194	49977139	9946	+	0.9877646356990306	0.00185852	0.20895100336870573	0.9229650825282627	NA	AQP6
ENSG00000086189	5	62347284	62403939	56656	-	802.9520219933462	-0.0590294	0.0930436	0.47730240014930286	0.7505935087623923	DIMT1
ENSG00000086200	5	62403972	62628582	224611	+	1857.4917534858562	-0.130403	0.088771	0.10365438599377855	0.316217	IPO11
ENSG00000086205	11	49145092	49208638	63547	-	21.987264865766644	-0.0012461	0.20221478552333466	0.9718697961540237	0.9920587415738937	FOLH1
ENSG00000086232	7	6022247	6059175	36929	-	4068.2345985813176	0.032748248785640234	0.056877541577337966	0.5499443316854944	0.8022417308392219	EIF2AK1
ENSG00000086288	7	37848597	37900401	51805	+	6.3532329710182305	0.022593106552499423	0.20590078830181802	0.6146738868463022	0.8400596099138441	NME8
ENSG00000086289	7	37683843	37951936	268094	+	906.61699751722006	-0.0329404	0.0998097	0.7395641217164668	0.9009795929889886	EPDR1
ENSG00000086300	7	26291895	26374329	82435	+	172.51157328695888	-0.0491635	0.12091646066873912	0.6155830233788218	0.8403301443340447	SNX10
ENSG00000086475	10	13317428	13348298	30871	-	1825.1054066781935	0.151828	0.0633177	0.011850250429399951	0.0673064	SEPHS1
ENSG00000086504	16	366969	371289	4321	-	1426.0683087086788	0.058844	0.0496616	0.22328778987792175	0.5031260355120382	MRPL28
ENSG00000086506	16	180459	181179	721	+	0.8218257112940419	-1.54876e-05	0.20897308727766248	0.9920597687930608	NA	HBQ1
ENSG00000086544	19	40717112	40740860	23749	+	297.6790526753849	-0.0568907	0.17215089229141303	0.5793763888223181	0.8200822924619917	ITPKC
ENSG00000086548	19	41750977	41772211	21235	+	4.8847337460089655	0.019588713319595007	0.20787307186497037	0.5571332076250217	0.8056544525092554	CEACAM6
ENSG00000086570	5	151504093	151568944	64852	-	4.293869304366999	0.11670943287644597	0.2553112374817316	0.015166099440166312	0.0811607	FAT2
ENSG00000086589	5	150690792	150701077	10286	-	1471.7905846336716	0.1203774623618123	0.0643542	0.0455669	0.1818324617730062	RBM22
ENSG00000086598	12	123584533	123598582	14050	+	9605.375591344287	0.0936122	0.037620053262928145	0.010696454681879516	0.0620776	TMED2
ENSG00000086619	1	236215555	236281985	66431	-	412.78521407244835	0.2519109560055235	0.18402884584469706	0.0504926	0.19522169112517873	ERO1B
ENSG00000086666	15	80059568	80138393	78826	+	1097.4142179859184	-0.265455	0.060849945261249094	5.191809715157413e-6	9.039311557640138e-5	ZFAND6
ENSG00000086696	16	82035004	82098534	63531	+	0	NA	NA	NA	NA	HSD17B2
ENSG00000086712	X	16786432	16844519	58088	+	1226.8527350743489	-0.145176	0.0861319	0.0636002	0.22931757402830857	TXLNG
ENSG00000086717	X	18675909	18827921	152013	+	1.0611197230244138	-0.0013724	0.2086188518949674	0.9068527266307741	NA	PPEF1
ENSG00000086730	7	74199652	74229834	30183	+	254.51251983005818	-1.01359	0.1922383378863082	8.377195157995941e-9	2.538427966065498e-7	LAT2
ENSG00000086758	X	53532096	53686728	154633	-	15700.268137098501	-0.0209145	0.0648757	0.7343541206737085	0.8983374528966475	HUWE1
ENSG00000086827	11	113733187	113773735	40549	-	1039.0549493782617	-0.0238628	0.0939553	0.7589400692020902	0.9087598953471443	ZW10
ENSG00000086848	11	111782195	111871581	89387	-	544.2057696839273	0.011703922262020808	0.0984235	0.8952224767593417	0.96347	ALG9
ENSG00000086967	19	50432892	50466321	33430	+	2.122649996122901	0.0274134	0.2113692707983728	0.1675623834992911	0.4257774806838494	MYBPC2
ENSG00000086991	11	89324353	89498187	173835	-	7.652592283167594	0.0671416	0.22039645441004987	0.12760830009842633	0.3612820765234663	NOX4
ENSG00000087008	4	8366282	8440723	74442	-	399.0891409894795	0.6291580129417106	0.1600075914062614	8.006923918179004e-6	1.3271476394381698e-4	ACOX3
ENSG00000087053	11	95832882	95925315	92434	-	1698.3251935441256	-0.100274	0.0702903	0.13426656819915736	0.37240099864475124	MTMR2
ENSG00000087074	19	48872421	48876058	3638	+	1725.8381435440172	-0.353975	0.0840263	6.524739885519879e-6	1.1114857513102981e-4	PPP1R15A
ENSG00000087076	19	48813018	48836510	23493	-	66.14632202922598	0.2715564373633337	0.2814287845011244	0.055890635687340755	0.20911676896561468	HSD17B14
ENSG00000087077	7	100867387	100873454	6068	+	2.794216938613909	0.00224393	0.20756572987364635	0.9291571769650893	0.9780299779716568	TRIP6
ENSG00000087085	7	100889994	100896974	6981	-	4.871074460098615	0.0746218	0.22240314500010422	0.136962	0.376851	ACHE
ENSG00000087086	19	48965309	48966879	1571	+	38361.61438790216	-0.242803	0.0413776	1.9945686809510707e-9	6.802464174231275e-8	FTL
ENSG00000087087	7	100875103	100888664	13562	+	3038.2565098533128	0.4147267266480681	0.15361178527556424	0.00114907	0.010212243968602553	SRRT
ENSG00000087088	19	48954815	48961798	6984	+	1273.1718381450298	-0.0473096	0.11870358700848815	0.6208913180459752	0.8422138947883757	BAX
ENSG00000087095	17	28041737	28196381	154645	+	488.0322552642856	0.00844672	0.11280152233679201	0.9279447075487064	0.9773580433131989	NLK
ENSG00000087111	17	28553383	28571794	18412	-	2674.5361229828923	0.0966242	0.0971076	0.26201951877021046	0.5490755191005176	PIGS
ENSG00000087116	5	179110853	179345461	234609	-	2.9680892865114887	0.00758895	0.20805387090130373	0.6234346504642156	0.8438207848639862	ADAMTS2
ENSG00000087128	4	68447463	68497604	50142	+	0	NA	NA	NA	NA	TMPRSS11E
ENSG00000087152	17	44191805	44200113	8309	-	1823.9163231679859	0.31972338677285955	0.1826528229265549	0.0172696	0.0897597	ATXN7L3
ENSG00000087157	17	78378649	78425114	46466	+	476.1528698113523	-0.131443	0.1618503469523852	0.24412591575209522	0.5295624988340504	PGS1
ENSG00000087191	17	63827152	63832026	4875	+	4103.72	-0.0392245	0.0420945	0.35897184025807016	0.6508376998772164	PSMC5
ENSG00000087206	5	176905005	177022633	117629	-	917.5733692882609	-0.161771	0.11626665275971179	0.0969935	0.3032761535369039	UIMC1
ENSG00000087237	16	56961923	56983845	21923	+	0.582305	0.00752183	0.20916498669745148	0.6576275812748993	NA	CETP
ENSG00000087245	16	55389700	55506691	116992	+	4.981833701721572	0.028098191042852237	0.20843718324576202	0.44874	0.7286785624079846	MMP2
ENSG00000087250	16	56589074	56591088	2015	+	0	NA	NA	NA	NA	MT3
ENSG00000087253	16	55509072	55586666	77595	+	21.276331458259317	0.0545269	0.21608162760539457	0.1413643261683292	0.38476384679671016	LPCAT2
ENSG00000087258	16	56191489	56357444	165956	+	7.24261	3.2321157445317965	2.64553	8.747219131730598e-4	0.00810879	GNAO1
ENSG00000087263	16	56451490	56479100	27611	+	1564.9697209163116	-0.0235883	0.0716516	0.7265409871500779	0.8949184949096233	OGFOD1
ENSG00000087266	4	2793071	2841098	48028	+	1199.051014155363	0.092852	0.10292972540069299	0.2980264236849967	0.5878600467188886	SH3BP2
ENSG00000087269	4	2937933	2963406	25474	-	2732.9390937409057	-0.265844	0.057255	1.4401749813291837e-6	2.8451609434482977e-5	NOP14
ENSG00000087274	4	2843857	2930076	86220	+	9501.308000818355	-0.123941	0.0381705	8.029728413474551e-4	0.0075535	ADD1
ENSG00000087299	14	50237563	50312229	74667	-	399.60518653402113	-0.0237504	0.11211636765554175	0.7946407188227778	0.9239353688676581	L2HGDH
ENSG00000087301	14	52430596	52552522	121927	-	134.59695489014572	-0.0210171	0.142155	0.8389690581046004	0.941859	TXNDC16
ENSG00000087302	14	51989514	52010694	21181	+	1886.6823007630207	-0.0857429	0.056304084304274804	0.11325972979180216	0.33489341895841057	RTRAF
ENSG00000087303	14	52004803	52069228	64426	-	0.9049021084214371	0.0036801	0.20916591495379303	0.9915051490364772	NA	NID2
ENSG00000087338	2	69829660	69881384	51725	+	631.6909953331378	-0.00602609	0.0845802	0.9435890012029388	0.9832018303633889	GMCL1
ENSG00000087365	11	66050729	66069308	18580	+	6359.122709173364	0.0477246	0.0653048	0.44256432903940396	0.7243511162069834	SF3B2
ENSG00000087448	12	27780048	27803040	22993	+	1148.8443989424795	0.1259690992710376	0.0917167	0.12762030516107964	0.3612820765234663	KLHL42
ENSG00000087460	20	58839718	58911192	71475	+	14233.564674974843	0.0681859	0.0490956	0.13925435817034418	0.38132182168733764	GNAS
ENSG00000087470	12	32679200	32745650	66451	+	3296.678206293854	-0.0739859	0.0702338	0.2621649265859123	0.5490755191005176	DNM1L
ENSG00000087494	12	27958084	27972705	14622	-	41.58143412374757	0.11480774477660882	0.21680311387746562	0.23774392500784092	0.5224881406795231	PTHLH
ENSG00000087495	20	59577509	59847711	270203	+	0.0824435	-0.00499128	0.20922932684020726	0.8987197145312391	NA	PHACTR3
ENSG00000087502	12	29337352	29381189	43838	-	2176.660113811397	0.0531505	0.0478803	0.2515392022173004	0.5379693260324845	ERGIC2
ENSG00000087510	20	56629306	56639283	9978	+	160.04168465714397	0.3624782723417118	0.15210927393955623	0.00344672	0.025111833204333862	TFAP2C
ENSG00000087586	20	56369389	56392337	22949	-	4947.653702080229	0.2013599813216986	0.0600128	4.5018873960438866e-4	0.00456384	AURKA
ENSG00000087589	20	56412112	56460387	48276	+	12.398523359214975	0.00685612	0.19577121943367168	0.9230593808999832	0.9755195759034104	CASS4
ENSG00000087842	X	15384799	15493564	108766	-	1305.8739698047798	-0.0150814	0.0804072	0.8431447231272062	0.9432924238879368	PIR
ENSG00000087884	11	77821109	77918432	97324	+	227.65303410416502	-0.0929161	0.12376380008251166	0.3543418315820156	0.6472349619500913	AAMDC
ENSG00000087903	19	5993164	6199572	206409	-	356.7552193714162	-0.0050185	0.10697419794079652	0.952879	0.9865686229559235	RFX2
ENSG00000087995	17	62423867	62450822	26956	+	585.9718928378551	-0.0285644	0.0724447	0.6728410449291335	0.8702567553414272	METTL2A
ENSG00000088002	19	48552075	48599425	47351	+	59.349654995140384	-0.0133611	0.1761553349765218	0.8862262119290167	0.9604657190057073	SULT2B1
ENSG00000088035	1	63367575	63438553	70979	+	724.0446160301561	0.13140130042690107	0.079825	0.0738028	0.2536876483794394	ALG6
ENSG00000088038	19	54137749	54155681	17933	+	1874.6686038165635	0.0632624	0.0727071	0.3451991603672149	0.638542	CNOT3
ENSG00000088179	2	119759922	119984899	224978	+	417.4470358954618	-0.211612	0.1527112703413198	0.067677	0.2395358441339205	PTPN4
ENSG00000088205	2	117814691	117832377	17687	+	3004.2941044380555	0.0280161	0.0855801	0.7014026969770046	0.8831021110154558	DDX18
ENSG00000088247	19	6413348	6424794	11447	-	6769.407826325755	0.1524459895837599	0.056469693343937456	0.00585739	0.0387725	KHSRP
ENSG00000088256	19	3094362	3123999	29638	+	2555.42	0.0972797	0.0667755	0.12379394360268947	0.35456793074383586	GNA11
ENSG00000088280	1	23428563	23484568	56006	-	414.0966167188562	0.3421243691938758	0.3190915674877986	0.031964111772452196	0.1413190591166698	ASAP3
ENSG00000088298	20	35115364	35147336	31973	-	1700.845987386983	0.028781371127770003	0.0682972	0.6566955448160323	0.8614303302750002	EDEM2
ENSG00000088305	20	32762385	32809356	46972	+	610.291	0.4686678108620284	0.11114414698725036	4.093163011585159e-6	7.344142184834078e-5	DNMT3B
ENSG00000088320	20	31475288	31484895	9608	+	0.32419878036536204	0.00630178	0.20928377893640296	0.8286669080599158	NA	REM1
ENSG00000088325	20	31739271	31801805	62535	+	12365.470925448093	0.0523473	0.043748	0.22082510957086296	0.5001508753287939	TPX2
ENSG00000088340	20	35558737	35607562	48826	-	40.40247191798715	0.11956111180352215	0.23069633345881405	0.17901996795323155	0.44221400429579927	FER1L4
ENSG00000088356	20	31944337	31952046	7710	-	818.357	0.18480583498720124	0.10241617426190855	0.0396275	0.1648624192082566	PDRG1
ENSG00000088367	20	36091504	36232799	141296	+	591.4171648854184	1.6490576586930714	0.20689269956848796	8.36259146147398e-17	7.058902104349666e-15	EPB41L1
ENSG00000088386	13	98683801	98752672	68872	-	54.462890051010966	0.00124854	0.17185406248687762	0.9905060988138957	0.9969878063660017	SLC15A1
ENSG00000088387	13	98793429	99086625	293197	-	1726.7406887668783	-0.208638	0.13535570608252634	0.0542415	0.20521649306687803	DOCK9
ENSG00000088448	13	110878540	110915069	36530	-	400.5486679337501	0.0464568	0.18872276016264694	0.6072362283140789	0.8361594108356919	ANKRD10
ENSG00000088451	13	94574054	94596242	22189	-	217.22812834741225	0.0817346	0.1337621685876021	0.43327002658320063	0.7175912502611255	TGDS
ENSG00000088538	3	50674927	51384198	709272	+	70.59088860147294	0.0536126	0.1738783683762453	0.5975482999250421	0.8305874820116532	DOCK3
ENSG00000088543	3	50558025	50571027	13003	-	12.963989148631008	0.056070361342344964	0.2117800404229444	0.31089987876355135	0.6029915153880018	C3orf18
ENSG00000088682	16	57447425	57461270	13846	+	789.2555983355263	-0.0294575	0.0693598	0.6399222295274819	0.8527665986829082	COQ9
ENSG00000088726	3	12733528	12769457	35930	-	609.8667609552884	-0.850235	0.10119005829064538	3.3879281028700344e-18	3.403327776064898e-16	TMEM40
ENSG00000088727	3	47228026	47283451	55426	-	75.0189	5.504889717343434e-4	0.15161731893344044	0.9967969295364065	0.9983629891271943	KIF9
ENSG00000088756	18	6729718	6915716	185999	+	536.912	-0.120081	0.12335993580619892	0.23289008907767786	0.5166913100547385	ARHGAP28
ENSG00000088766	20	6006090	6040053	33964	+	1114.5093497835294	-0.0546238	0.0652779	0.3550815229602675	0.647638	CRLS1
ENSG00000088782	20	157470	159163	1694	+	0	NA	NA	NA	NA	DEFB127
ENSG00000088808	14	103733195	103847590	114396	-	242.0811711792759	0.2128709667133425	0.277362	0.0838215	0.2761803262809314	PPP1R13B
ENSG00000088812	20	3471018	3651118	180101	+	3269.231437737479	0.038416748728509864	0.077795	0.5953376141739167	0.8298478643455276	ATRN
ENSG00000088826	20	4120980	4187747	66768	+	1469.4566146624484	0.046053	0.20680796266332538	0.4471969376859016	0.7277009684672384	SMOX
ENSG00000088827	20	3686970	3707128	20159	-	0.6331257884393844	0.00361244	0.20890684944247614	0.8357174014809108	NA	SIGLEC1
ENSG00000088832	20	1368978	1393172	24195	-	10833.308715566609	-0.199755	0.0337133	1.8233862817014233e-9	6.270254692780308e-8	FKBP1A
ENSG00000088833	20	1442162	1473842	31681	-	3116.296254484819	-0.127457	0.043433332233770286	0.00267554	0.020591012262954615	NSFL1C
ENSG00000088836	20	3227417	3239559	12143	-	110.40237495545794	0.10598309291183373	0.23201951452547873	0.1502804081256695	0.40033715279379173	SLC4A11
ENSG00000088854	20	3249305	3407625	158321	-	878.4617420073741	0.0273413	0.060057670560360404	0.6341306337840658	0.8492134810512151	C20orf194
ENSG00000088876	20	2481817	2524702	42886	-	371.6191929619879	-0.00480206	0.15262262180273603	0.9627717625737177	0.9895187744252648	ZNF343
ENSG00000088881	20	2692878	2760108	67231	+	4.2667315872444815	0.019336470881899954	0.20854781882141868	0.45747467553480975	0.7353935357375107	EBF4
ENSG00000088882	20	2794074	2800627	6554	-	1.5697774751395972	0.00388332	0.206614	0.911362	NA	CPXM1
ENSG00000088888	20	3846799	3876123	29325	+	5377.861364665891	-0.0637986	0.046314	0.16274100751318143	0.41905114176339636	MAVS
ENSG00000088899	20	3162617	3173592	10976	-	281.68670127657936	0.27624713694107095	0.10202248353975067	0.00236331	0.018521	LZTS3
ENSG00000088926	4	186265945	186288806	22862	+	2.866497316673731	-0.0249289	0.20967929910297825	0.38384938629348625	0.6743368668280327	F11
ENSG00000088930	20	21303331	21389825	86495	+	6819.4793009959985	-0.107116	0.041608281578570536	0.00834327	0.0508418	XRN2
ENSG00000088970	20	21125983	21246622	120640	+	241.48970906103492	0.1436723248395552	0.12633247929837632	0.16200571192182156	0.4177797452352996	KIZ
ENSG00000088986	12	120469850	120498493	28644	+	5467.11	0.0743864	0.0421625	0.0715303	0.24859483630659185	DYNLL1
ENSG00000088992	12	117038923	117099479	60557	-	308.576	0.14971296616996252	0.18480077226030892	0.19818471682532507	0.46946904709153553	TESC
ENSG00000089006	20	17941597	17968980	27384	-	4390.227091174886	-0.0905612	0.0589952	0.10893452010742484	0.32680356032227453	SNX5
ENSG00000089009	12	112405190	112418838	13649	-	18116.657140934745	0.0338568	0.0524207	0.4989071311896329	0.7661288756032161	AC004086.1
ENSG00000089012	20	1629152	1657779	28628	-	3.166145885693863	0.014611160314665472	0.20773830372320803	0.625777	0.845002	SIRPG
ENSG00000089022	12	111842228	111902222	59995	+	788.4557360126413	-0.157065	0.11695272301614361	0.10913367121783768	0.3271049910371898	MAPKAPK5
ENSG00000089041	12	121132819	121188032	55214	+	7.141968699326825	0.0321983	0.20652371765106356	0.5154658117570032	0.7793937864191653	P2RX7
ENSG00000089048	20	13714322	13784886	70565	-	1850.8337237913793	-0.176833	0.0651884	0.00418284	0.029477250008113392	ESF1
ENSG00000089050	20	18486540	18497225	10686	-	1562.6661568902452	-0.133342	0.0747907	0.0546397	0.20589940006377136	RBBP9
ENSG00000089053	12	121308245	121399896	91652	-	2274.5677819269663	0.0871136	0.0797132	0.23587928916968126	0.5199759566415039	ANAPC5
ENSG00000089057	20	4852356	5010293	157938	-	1582.4498817718893	0.0510712	0.0976104	0.5524852403632088	0.803144	SLC23A2
ENSG00000089060	12	113298759	113359493	60735	-	454.0723698753084	0.25536909599903573	0.18951543000201618	0.050202768812593314	0.19446386844326574	SLC8B1
ENSG00000089063	20	5068232	5113103	44872	-	4121.886013088379	-0.136316	0.0502782	0.00508387	0.0345207	TMEM230
ENSG00000089091	20	18383367	18467281	83915	-	162.00516278225737	0.0364595	0.1794378425534342	0.7054526383853126	0.8852875137217259	DZANK1
ENSG00000089094	12	121429096	121581023	151928	-	551.1282467728977	0.3637587976232902	0.13143903571337756	0.00114217	0.0101672	KDM2B
ENSG00000089101	20	20052514	20360698	308185	+	3.5660326891140808	0.015936817543004425	0.20664229734725523	0.6718708887827733	0.8696805920792243	CFAP61
ENSG00000089116	12	113462033	113472280	10248	-	0.7581135544815857	-0.000914569	0.20921195605902043	0.9881432970379913	NA	LHX5
ENSG00000089123	20	13389392	13638932	249541	-	303.19530896898374	0.00345733	0.14038186781371437	0.9744933988916851	0.9932093324063573	TASP1
ENSG00000089127	12	112906783	112933222	26440	+	414.00606719242154	-0.0470546	0.1373938473643721	0.650519	0.8584618526848949	AC004551.1
ENSG00000089154	12	120127202	120194715	67514	-	7564.6233057423115	-0.149639	0.15208635913926372	0.17982920650933146	0.443299	GCN1
ENSG00000089157	12	120196699	120201235	4537	-	33278.39421526393	-0.0787482	0.036060248659226975	0.0266879	0.12424071882546824	RPLP0
ENSG00000089159	12	120210439	120265771	55333	-	8338.530392777868	-0.276055	0.0740249	7.121260625107363e-5	9.114663695842049e-4	PXN
ENSG00000089163	12	120302316	120313249	10934	+	21.325971919381804	0.1539401960496655	0.24079787490248963	0.1439202997919709	0.38927528868340694	SIRT4
ENSG00000089169	12	112570380	112898881	328502	+	0	NA	NA	NA	NA	RPH3A
ENSG00000089177	20	16272104	16573434	301331	-	753.9069430214199	0.0833681	0.136301	0.4300575254111151	0.714965	KIF16B
ENSG00000089195	20	5937228	5950558	13331	-	1264.697583497973	-0.124796	0.0884758	0.11824004886707308	0.3441539573566349	TRMT6
ENSG00000089199	20	5911510	5925353	13844	+	70.5803	0.4225100848444443	0.39604553068416737	0.019699853992525346	0.0992176	CHGB
ENSG00000089220	12	118136124	118145584	9461	+	3623.336487034976	-0.410689	0.049974	5.310711957088104e-17	4.6086413973159856e-15	PEBP1
ENSG00000089225	12	114353931	114408442	54512	-	0.0791851	-0.000522389	0.2092225819692768	0.9887871543969285	NA	TBX5
ENSG00000089234	12	111642146	111685956	43811	-	692.0906362090851	-0.0116848	0.0950101	0.8874523091644624	0.9609042346747428	BRAP
ENSG00000089248	12	112013348	112023449	10102	+	3463.106226960863	-0.206761	0.040664	2.068270701874708e-7	4.828392518813139e-6	ERP29
ENSG00000089250	12	117208142	117452170	244029	-	0.26881931480797566	-0.000235307	0.2089975142865738	0.9639910744402266	NA	NOS1
ENSG00000089280	16	31180110	31194871	14762	+	6458.190908156595	0.11863000180245777	0.0687307	0.0672555	0.2386554003088899	FUS
ENSG00000089289	X	70133447	70166324	32878	+	1131.7438391491846	-0.0785216	0.0558212	0.144636	0.3902509946323497	IGBP1
ENSG00000089327	19	35154730	35169883	15154	+	1390.9663595739012	0.0233377	0.10232890273924858	0.7903435536045755	0.9214223787076492	FXYD5
ENSG00000089335	19	34677639	34686397	8759	+	531.4954601391322	-0.0330103	0.0961639	0.6948490428022793	0.8801754952020578	ZNF302
ENSG00000089351	19	34994784	35026471	31688	+	888.9008171569221	0.241381	0.10014573250099629	0.00660587	0.0423568	GRAMD1A
ENSG00000089356	19	35115879	35124324	8446	+	1.488802191760281	0.015324463529223406	0.2085008508370795	0.5279126724765153	NA	FXYD3
ENSG00000089472	X	66162549	66268867	106319	+	0.0787439	0.00551113	0.2092312843721604	0.9209980728684417	NA	HEPH
ENSG00000089486	16	4510669	4538828	28160	-	339.823	0.013089486534115702	0.18494876052026185	0.8836335380117033	0.9598417912408403	CDIP1
ENSG00000089505	16	66566393	66579137	12745	+	75.68636016165256	0.012718236824002402	0.17579989828631346	0.896052	0.9638567200957342	CMTM1
ENSG00000089558	17	42156891	42181142	24252	-	0.572571	-0.0034134	0.20896739904136338	0.8800559053533054	NA	KCNH4
ENSG00000089597	11	62624826	62646726	21901	-	10620.936711602919	0.0322394	0.052549	0.5398187125314131	0.7954645718008829	GANAB
ENSG00000089639	19	19629476	19643657	14182	-	164.26491312898239	1.713987578225862e-4	0.14924131989951403	0.9968899047351405	0.9983876258629507	GMIP
ENSG00000089682	X	107064420	107118823	54404	-	578.4916548398445	0.0500971	0.11570055437487091	0.6048235191087086	0.8346050007539513	RBM41
ENSG00000089685	17	78214186	78225636	11451	+	3749.9015141555406	0.1846478118345635	0.0896594	0.0226856	0.11108241670198397	BIRC5
ENSG00000089692	12	6772512	6778455	5944	+	8.084726227984751	-0.0739603	0.22006043298285902	0.18255180724529263	0.4475134717910405	LAG3
ENSG00000089693	12	6747996	6767475	19480	-	4705.855985960428	0.1793843541656761	0.045916933813941525	5.99346774204357e-5	7.797623848066889e-4	MLF2
ENSG00000089723	14	94026340	94048930	22591	+	158.4684762541592	0.13941348140716583	0.15719416017817187	0.2182259189635668	0.4971764183446511	OTUB2
ENSG00000089737	14	94048287	94081212	32926	-	1116.5159922239989	-0.0842009	0.16228484334984009	0.44021860473431074	0.7227957774612382	DDX24
ENSG00000089775	14	64449106	64505213	56108	-	281.7484405287605	-0.0102126	0.122335	0.9138790030931352	0.9706231242002252	ZBTB25
ENSG00000089818	12	8076939	8097881	20943	+	746.6968336294511	-0.366764	0.0793424	9.413052647418e-7	1.9238143974223597e-5	NECAP1
ENSG00000089820	X	153907367	153934999	27633	-	6.526809088151474	5.144322228687552e-4	0.2044085926041717	0.9934654529288298	0.9978058092072679	ARHGAP4
ENSG00000089847	19	4183354	4224814	41461	+	14.539414291022792	-0.0520978	0.2136049817508056	0.2415254242378935	0.5268865368179896	ANKRD24
ENSG00000089876	10	125836337	125896436	60100	-	1071.6764219923296	0.072801	0.0731353	0.287462	0.5783661429366712	DHX32
ENSG00000089902	14	102592649	102730561	137913	+	1667.0845660021216	0.00144142	0.10203687770476434	0.9880263900864413	0.9960515734880044	RCOR1
ENSG00000089916	14	76151916	76254342	102427	+	914.8803983198428	-0.215618	0.1585962906475115	0.0682683	0.2410625984794369	GPATCH2L
ENSG00000090006	19	40592883	40629818	36936	+	1422.0283043210563	0.4617165736552278	0.203874	0.0028455	0.021664777687779094	LTBP4
ENSG00000090013	19	40447765	40465840	18076	-	1046.1328311841244	-0.0692568	0.0938752	0.40764844922231236	0.695571	BLVRB
ENSG00000090020	1	27098809	27166981	68173	-	848.6748981343693	0.26628825816098295	0.2442902252062651	0.0570728	0.21205596756960624	SLC9A1
ENSG00000090054	9	92000087	92115413	115327	-	1641.342906544717	-0.0292129	0.0812253	0.6954224831395657	0.8805443593711825	SPTLC1
ENSG00000090060	14	96501433	96567111	65679	+	6807.336808439439	-0.0139837	0.0738629	0.8348799809469425	0.9409553168116266	PAPOLA
ENSG00000090061	14	99481169	99535044	53876	+	1370.183421115163	0.0760002	0.10061242858963389	0.3901299359120725	0.679173	CCNK
ENSG00000090097	3	51957454	51974016	16563	-	556.947	0.19555580780888512	0.105985	0.0342243	0.1485383488353175	PCBP4
ENSG00000090104	1	192575763	192580024	4262	+	0	NA	NA	NA	NA	RGS1
ENSG00000090238	16	30092314	30096915	4602	-	1.2698878779007552	-0.016018	0.20983186541950616	0.35610471013375944	NA	YPEL3
ENSG00000090263	7	141002610	141015228	12619	-	711.3257551791743	-0.31154	0.0955071	3.274194145007126e-4	0.00342612	MRPS33
ENSG00000090266	7	140690777	140722790	32014	+	688.8624940439128	-0.0746164	0.074813	0.27985097441045054	0.5697039917530358	NDUFB2
ENSG00000090273	1	26900238	26946871	46634	+	4696.158711075684	0.0769343	0.0583414	0.17222570603491738	0.4327044078476507	NUDC
ENSG00000090316	4	1289887	1340147	50261	+	4707.374119469648	-0.38067	0.040885902797174384	2.9857291338516406e-21	3.7209368716985673e-19	MAEA
ENSG00000090339	19	10271093	10286615	15523	+	513.2780297157482	-0.158982	0.19131662791370488	0.17920020990257415	0.44246869645824743	ICAM1
ENSG00000090372	19	46719511	46746994	27484	-	2259.3999435147866	0.0644933	0.0620901	0.2773122409890852	0.5663443068499368	STRN4
ENSG00000090376	12	66188879	66254622	65744	+	3.067709384055592	0.0371037	0.21256658636952602	0.19540713520872435	0.46535169253770114	IRAK3
ENSG00000090382	12	69348341	69354234	5894	+	687.8289148835074	-0.478052	0.0987675	1.9898117526656916e-7	4.664940565832226e-6	LYZ
ENSG00000090402	3	164978898	165078496	99599	-	0	NA	NA	NA	NA	SI
ENSG00000090432	1	20499448	20508151	8704	-	700.1248094314415	0.0885065	0.0690275	0.170555	0.4300567620360135	MUL1
ENSG00000090447	16	4257186	4273075	15890	-	202.78082213743755	0.19195978896898058	0.22810997404857272	0.12090021667291892	0.34929773250019713	TFAP4
ENSG00000090470	15	65117379	65133808	16430	-	517.8246292424656	0.0250078	0.17399649327068886	0.799922	0.9266060237464481	PDCD7
ENSG00000090487	15	64963022	64990310	27289	-	1658.478664441036	-0.0700276	0.0696884	0.2975782823648818	0.5877765323347944	SPG21
ENSG00000090512	3	186635969	186653141	17173	+	0	NA	NA	NA	NA	FETUB
ENSG00000090520	3	186567403	186585800	18398	+	2061.2709037941136	0.0460416	0.0473649	0.3172802556750945	0.6103125711105951	DNAJB11
ENSG00000090530	3	189956728	190122437	165710	-	4474.046939217634	-0.464418	0.0986907	4.037876817785307e-7	8.852884689787231e-6	P3H2
ENSG00000090534	3	184371935	184381968	10034	-	17.582459438007387	-0.0429347	0.2094694095177295	0.35719067213428024	0.6493007945616284	THPO
ENSG00000090539	3	184380073	184390736	10664	+	19.368617973146062	-0.0233177	0.2026314371285488	0.6810136778829681	0.8742101696801577	CHRD
ENSG00000090554	19	49474207	49486231	12025	+	31.879275444808133	0.094327	0.19873435803791686	0.3510174520346365	0.6442551852720853	FLT3LG
ENSG00000090565	16	425649	523011	97363	+	782.2569738662145	0.0975733	0.1796255871734708	0.36547082049278196	0.6563266499875158	RAB11FIP3
ENSG00000090581	16	1351931	1364113	12183	+	416.738	0.0837958	0.0881467	0.292995	0.5835564918089559	GNPTG
ENSG00000090612	12	133181409	133214831	33423	+	1220.442315253799	-0.288525	0.1675029893802025	0.021948403382459722	0.10849829587362657	ZNF268
ENSG00000090615	12	132768914	132829078	60165	-	3847.978310903493	0.0652316	0.14230361499874564	0.5404159127120993	0.7955056619185654	GOLGA3
ENSG00000090621	1	39560816	39576790	15975	-	5040.282787541611	0.0909319	0.059011450110132084	0.10805772390621972	0.3250556758158969	PABPC4
ENSG00000090659	19	7739993	7747564	7572	-	0.9735260386633399	0.012934340764469796	0.20968506632054154	0.4647438617783014	NA	CD209
ENSG00000090661	19	8206736	8262421	55686	+	63.249330963440116	3.0392171046271024	0.4267423684578002	4.299619629076842e-14	2.7838357559354946e-12	CERS4
ENSG00000090674	19	7522624	7534009	11386	+	355.5514018530971	0.10670965846447687	0.18506742010044946	0.3290969212670683	0.6232611368831875	MCOLN1
ENSG00000090686	1	21678298	21783606	105309	-	2002.9744376091276	0.12218825044328402	0.0731742	0.0765837	0.26043792126950127	USP48
ENSG00000090776	X	68829021	68842160	13140	+	230.1219422095869	0.5391268969606556	0.21462530987473705	0.00117228	0.010396226082844668	EFNB1
ENSG00000090857	16	70113626	70162537	48912	+	2333.5041751672725	-0.0825397	0.11991816332057442	0.40228276402652713	0.690582	PDPR
ENSG00000090861	16	70252295	70289543	37249	-	8453.7	-0.742251	0.0549427	1.2022370517173758e-42	5.385697062760947e-40	AARS
ENSG00000090863	16	74447427	74607144	159718	-	6419.146469573203	-0.0774749	0.0729592	0.255833	0.543158	GLG1
ENSG00000090889	X	70290104	70420886	130783	+	4348.983037872647	0.2439196979429368	0.0429931	6.539559610603684e-9	2.0184953546695728e-7	KIF4A
ENSG00000090905	16	24610209	24827632	217424	+	4343.497553905162	-0.0335261	0.0707089	0.6139026254282096	0.8400426002206368	TNRC6A
ENSG00000090924	19	39412669	39428415	15747	+	1714.788514118017	0.020851	0.19468022084710146	0.7865601813222531	0.9198330228520354	PLEKHG2
ENSG00000090932	19	39498895	39508481	9587	+	81.74032115014536	0.046859233438872536	0.16388616418153393	0.6547478891666653	0.8604620640808414	DLL3
ENSG00000090971	19	55485188	55487568	2381	+	763.4334806192045	0.0478163	0.12068645995053057	0.6297259947685213	0.8470589234169269	NAT14
ENSG00000090975	12	122983480	123150015	166536	-	308.785	0.00313332	0.13862376754828745	0.9773957128094706	0.9939068784155363	PITPNM2
ENSG00000090989	4	55853648	55905086	51439	+	946.9954878587706	-0.0441614	0.0822593	0.5634222747728322	0.809251	EXOC1
ENSG00000091009	5	146203605	146289223	85619	+	2365.581284805968	0.0372288	0.10601264274388049	0.6838304130697699	0.8747790204486345	RBM27
ENSG00000091010	5	146338839	146341728	2890	+	0.48420018654872626	0.00189089	0.20902718012881297	0.9240836422842067	NA	POU4F3
ENSG00000091039	12	76351797	76559809	208013	-	3840.8497897099182	-0.136439	0.087928	0.0824945	0.2734208097433015	OSBPL8
ENSG00000091073	7	76461676	76505995	44320	+	364.8596158113189	-0.133277	0.11648273419027769	0.1714266403124503	0.43162639574340933	DTX2
ENSG00000091106	2	32224453	32265732	41280	-	0	NA	NA	NA	NA	NLRC4
ENSG00000091127	7	105439661	105522271	82611	-	694.9318622356938	-0.0887964	0.1702893273145892	0.41197329678185035	0.6996030090952622	PUS7
ENSG00000091128	7	108023548	108130361	106814	-	2.899528719144135	0.0346388	0.21239663374723844	0.1458043140313286	0.39200429928130925	LAMB4
ENSG00000091129	7	108147623	108456717	309095	-	21.96918818299572	-0.0304773	0.20461754336452492	0.5678053960970275	0.8124459979547851	NRCAM
ENSG00000091136	7	107923799	108003187	79389	-	10646.580879934872	-0.21069	0.093044	0.012918685888687751	0.0720482	LAMB1
ENSG00000091137	7	107660828	107717782	56955	+	7.828377689242543	-0.0847	0.2312979280738289	0.039315795480823576	0.1638902261900853	SLC26A4
ENSG00000091138	7	107765467	107803225	37759	-	0.0803028	-0.000530153	0.20922256577460738	0.9887871543969287	NA	SLC26A3
ENSG00000091140	7	107891162	107931730	40569	+	2194.9504916837436	-0.00966483	0.0504546	0.8429933716293991	0.9432924238879368	DLD
ENSG00000091157	18	56651343	57036606	385264	+	637.959	0.15231590458146135	0.15722487540947308	0.18136231831172572	0.44554326752880596	WDR7
ENSG00000091164	18	56597209	56651600	54392	-	1738.0531134267646	-0.204707	0.051132517972189574	3.521483623237566e-5	4.913181065249382e-4	TXNL1
ENSG00000091181	3	3066326	3126613	60288	-	0	NA	NA	NA	NA	IL5RA
ENSG00000091262	16	16148928	16223522	74595	-	20.6977	-0.0183424	0.2050970740029103	0.6780798317356843	0.872945	ABCC6
ENSG00000091317	3	32481312	32502852	21541	-	2646.1963180136104	-0.0842832	0.0648386	0.16963377754592587	0.42900211516993003	CMTM6
ENSG00000091409	2	172427354	172506459	79106	+	4380.932871579768	-0.482356	0.13079909427022168	3.1254413611530465e-5	4.408867281796744e-4	ITGA6
ENSG00000091428	2	172735274	173052893	317620	+	11.431618004689712	0.013990811690040402	0.2062220359891091	0.6965357476099459	0.8809595830418274	RAPGEF4
ENSG00000091436	2	173075435	173268015	192581	+	4812.648422971841	-0.220531	0.0701904	7.949865889155598e-4	0.00748688	MAP3K20
ENSG00000091482	X	21705978	21758116	52139	-	0.15527471806891854	0.00677326	0.20930344878402765	0.8317904525904115	NA	SMPX
ENSG00000091483	1	241497603	241519761	22159	-	2148.2187061976933	-0.121611	0.0610632	0.036741592542321073	0.1558719980519508	FH
ENSG00000091490	4	25747433	25863760	116328	-	190.70729401300503	0.1831514517363123	0.22835269926072424	0.13060664821913723	0.366061	SEL1L3
ENSG00000091513	3	133746040	133796641	50602	+	873.8920302254988	-0.00358874	0.0854483	0.9649274882446163	0.9900539218326977	TF
ENSG00000091527	3	133573730	133590261	16532	+	7669.597374859597	-0.053124	0.043726499073453474	0.20006006899184103	0.47165939051808925	CDV3
ENSG00000091536	17	18108706	18179802	71097	+	3.0910432945776356	-0.00489843	0.2085666067445084	0.9387524875206844	0.9810114419428374	MYO15A
ENSG00000091542	17	18183078	18209954	26877	+	3783.8424299029266	-0.0511498	0.053607	0.3221392606180904	0.6148616127066845	ALKBH5
ENSG00000091583	17	66212033	66256525	44493	-	96.26251897335675	0.0413681	0.15129086917916149	0.6978624162453968	0.8812333954950063	APOH
ENSG00000091592	17	5499427	5619424	119998	-	665.0041579387506	-0.366836	0.18040844225260996	0.00757289	0.047145000334337675	NLRP1
ENSG00000091622	17	6451263	6556555	105293	-	57.49925132456341	-0.105189	0.22351999262387798	0.20805482290596183	0.4833228717121678	PITPNM3
ENSG00000091640	17	4959226	4967817	8592	-	565.8545022090889	-0.102029	0.0896717	0.20791995416951595	0.48325593988033355	SPAG7
ENSG00000091651	16	46689643	46698394	8752	+	677.6539551660904	0.2848596308604367	0.11054077956735084	0.00324702	0.023994343128784196	ORC6
ENSG00000091656	8	76681239	76867285	186047	+	1142.439985083219	-0.212297	0.2516942612645686	0.0930038	0.29429893637137683	ZFHX4
ENSG00000091664	11	22338097	22379503	41407	+	0	NA	NA	NA	NA	SLC17A6
ENSG00000091704	7	130380339	130388114	7776	+	1.539717158558556	0.010441425163009988	0.20852326450040953	0.6431435442655018	NA	CPA1
ENSG00000091732	7	130018286	130051451	33166	-	494.41249772678765	-0.0793114	0.0980046	0.3587447053796427	0.6507106031590696	ZC3HC1
ENSG00000091831	6	151656691	152129619	472929	+	1.0318606963437784	0.010198503871950208	0.2091447093437029	0.6312877925855591	NA	ESR1
ENSG00000091844	6	153004459	153131282	126824	-	476.19562731851533	-0.374419	0.0920681	1.0766073804377276e-5	1.7358723084392346e-4	RGS17
ENSG00000091879	8	6499651	6563409	63759	-	1.2531283372551625	0.012916396704528543	0.20947248499935617	0.7215875269299121	NA	ANGPT2
ENSG00000091947	17	44011188	44023946	12759	-	462.8674609008449	-0.0572551	0.0871836	0.4692325404816938	0.744974	TMEM101
ENSG00000091972	3	112332347	112362812	30466	+	14.724098765115329	1.3074400234367618	0.580147	9.00262413793929e-4	0.00830376	CD200
ENSG00000091986	3	112596794	112649530	52737	-	4991.757239067057	-0.0757305	0.0822443	0.31728889443499236	0.6103125711105951	CCDC80
ENSG00000092009	14	24505353	24508265	2913	-	0	NA	NA	NA	NA	CMA1
ENSG00000092010	14	24136163	24138967	2805	+	1978.896860710206	0.0449232	0.0590171	0.4269443680646243	0.7119448499431038	PSME1
ENSG00000092020	14	35085467	35122517	37051	-	457.58811222769776	0.050551257780111505	0.11452806995048283	0.5869079308993158	0.824241	PPP2R3C
ENSG00000092036	14	22946228	22957161	10934	-	711.4066105284129	0.024534142666862564	0.0669684	0.6938542535996106	0.8797610028249342	HAUS4
ENSG00000092051	14	23568035	23578790	10756	-	0.9898422309795141	0.017045565024416554	0.20981815319452152	0.32624795914641636	NA	JPH4
ENSG00000092054	14	23412740	23435660	22921	-	0.0866565	-0.000545907	0.20922254331047563	0.9887871543969285	NA	MYH7
ENSG00000092067	14	23117304	23119616	2313	-	0	NA	NA	NA	NA	CEBPE
ENSG00000092068	14	23125295	23183674	58380	-	5.09966	3.3829932297286622	2.1603221417360965	0.00133321	0.011580495432019718	SLC7A8
ENSG00000092094	14	20446401	20455089	8689	-	416.929	-0.0525667	0.11425385927306507	0.5826360569863427	0.8225187500680206	OSGEP
ENSG00000092096	14	23346306	23352912	6607	-	7.455106461907821	2.160975706282052	0.9009911908824386	5.6121621076452e-4	0.00557015	SLC22A17
ENSG00000092098	14	24146683	24160660	13978	+	943.4053372353196	0.030940428552352583	0.0847072	0.6885572219023343	0.8768986517887968	RNF31
ENSG00000092108	14	30622112	30735812	113701	+	1558.2841436766385	-0.162659	0.0772796	0.0239439	0.11537430899153069	SCFD1
ENSG00000092140	14	30559158	30620064	60907	+	1140.9409694630854	0.29276797466169363	0.0801352	8.735882747897878e-5	0.00107977	G2E3
ENSG00000092148	14	31100112	31207804	107693	-	4028.7549060812266	0.0377483	0.0679404	0.5627214992965263	0.8088023630627751	HECTD1
ENSG00000092199	14	21209136	21269494	60359	-	14388.30952213196	-0.0322903	0.039030596489103384	0.4037455324980628	0.6918984925942822	HNRNPC
ENSG00000092200	14	21287939	21351301	63363	+	0.48846842499324034	-0.00497189	0.2092264750710089	0.9206444581012434	NA	RPGRIP1
ENSG00000092201	14	21351476	21384019	32544	-	9317.645351276546	-0.0155086	0.0344451	0.6500605537610713	0.8582725568416247	SUPT16H
ENSG00000092203	14	21476597	21499175	22579	+	2013.5354682484522	-0.139043	0.0647785	0.023493461489293082	0.11384520252493292	TOX4
ENSG00000092208	14	39114223	39136973	22751	+	262.55797216277284	0.015986713339486855	0.11600778839147188	0.8693674574477568	0.9538616879829523	GEMIN2
ENSG00000092295	14	24249114	24264432	15319	-	9.615294638258646	-0.0157381	0.20545521847539308	0.7122336026628642	0.8884828753019474	TGM1
ENSG00000092330	14	24239643	24242674	3032	-	751.5503399003211	-0.00168114	0.11880160247894013	0.9837260864273273	0.9951683666092013	AL096870.1
ENSG00000092345	3	16586792	16670306	83515	-	0.0998381	-0.000544647	0.2092223619607854	0.9887871543969285	NA	DAZL
ENSG00000092377	Y	6910686	7101970	191285	+	0.0824435	-0.00499128	0.2092293268402072	0.8987197145312392	NA	TBL1Y
ENSG00000092421	5	116443616	116574934	131319	-	105.18805096356117	-0.0921964	0.20804323514064454	0.31058102837077023	0.6029915153880018	SEMA6A
ENSG00000092439	15	50552473	50686797	134325	-	1580.0955265467794	0.038036423245783976	0.11906698889186668	0.6993766391644358	0.8820702932697095	TRPM7
ENSG00000092445	15	41557675	41583589	25915	+	255.80756631168265	0.7711217553682332	0.3038	6.458933127290481e-4	0.00627899	TYRO3
ENSG00000092470	15	43826980	43868412	41433	+	930.2085382604752	-0.143871	0.1080848750964841	0.12079120299054115	0.34916536267321585	WDR76
ENSG00000092529	15	42359500	42412318	52819	+	1.2738791601660713	0.0096305	0.2091602123555313	0.5665166366421288	NA	CAPN3
ENSG00000092531	15	42491233	42545356	54124	+	1601.3181852248156	0.12839934988618884	0.0801492	0.0822337	0.27293218320965007	SNAP23
ENSG00000092607	1	118883046	118989556	106511	-	9.081688164718043	0.013204727707471458	0.20175000434345416	0.8112076783536016	0.9322368651985699	TBX15
ENSG00000092621	1	119648411	119744226	95816	+	1670.1469005251863	-0.0990935	0.061722	0.092218	0.29248235820670015	PHGDH
ENSG00000092758	20	62816244	62841159	24916	+	91.99700464656758	0.12344890072239244	0.22613270302671074	0.19835555222901216	0.4696776111708395	COL9A3
ENSG00000092820	6	158765741	158819368	53628	-	10771.854306574793	-0.391048	0.047995352603612394	8.389766000343193e-17	7.058902104349666e-15	EZR
ENSG00000092841	12	56158161	56163496	5336	+	14050.085849398325	0.2712014606453211	0.0490191	1.3183592519997978e-8	3.8545214189738957e-7	MYL6
ENSG00000092847	1	35869808	35930532	60725	+	2549.672554815428	-0.0290811	0.056398	0.5832743599281857	0.8225791300782505	AGO1
ENSG00000092850	1	36084094	36088275	4182	+	0.47071716114860757	0.00485379	0.20904646493417064	0.8411287148843727	NA	TEKT2
ENSG00000092853	1	35720218	35769978	49761	-	2876.7695131071328	0.0652834	0.0836439	0.39382267723487063	0.6827330692571887	CLSPN
ENSG00000092871	17	35005990	35089319	83330	-	1033.5351422063586	-0.0194402	0.11137834381638786	0.8385057964935718	0.941859	RFFL
ENSG00000092929	17	75827225	75844717	17493	-	203.95347060259346	2.0249889138304766	0.7974961245749802	2.6291735672573493e-4	0.00282978	UNC13D
ENSG00000092931	17	76735865	76781449	45585	+	286.7	-0.110333	0.14372263770857183	0.3062970979983947	0.598194	MFSD11
ENSG00000092964	8	26514031	26658178	144148	+	3455.054022172191	-0.375851	0.13930919737694777	0.00139737	0.012044445883942068	DPYSL2
ENSG00000092969	1	218345336	218444619	99284	+	2478.0694361035526	0.5974732571384322	0.0792085	5.379287253213495e-15	3.762096465063868e-13	TGFB2
ENSG00000092978	1	217426992	217631090	204099	-	461.3546729565296	-0.0704556	0.0966075	0.41094862956155537	0.6987560048197353	GPATCH2
ENSG00000093000	22	45163925	45188017	24093	+	2032.8026206771092	-0.169124	0.0803756	0.022362134471533564	0.10998586909960499	NUP50
ENSG00000093009	22	19479459	19520612	41154	+	896.2934598331354	0.16123866582109522	0.1652616739966246	0.16625131979727298	0.42407134897503845	CDC45
ENSG00000093010	22	19941607	19969975	28369	+	2281.812069841675	-0.0607195	0.0568971	0.2651314921843532	0.5525656334660699	COMT
ENSG00000093072	22	17178790	17258235	79446	-	0.24163533423525926	0.00498235	0.209212	0.9192495557216777	NA	ADA2
ENSG00000093134	6	132722787	132734765	11979	-	1.0051478308177206	-0.00515627	0.20861190406297156	0.8700614739058048	NA	VNN3
ENSG00000093144	6	127288712	127343609	54898	-	1812.4754900455046	-0.268019	0.0557022	6.01892458804873e-7	1.2716741802637127e-5	ECHDC1
ENSG00000093167	3	37052626	37183689	131064	-	1143.3152376430246	-0.036277	0.0832995	0.6604198633813002	0.8634216150453582	LRRFIP2
ENSG00000093183	3	42547969	42601080	53112	-	1268.3936546130958	0.0415414	0.10824029889624759	0.6535964095484055	0.8599420191378753	SEC22C
ENSG00000093217	3	38346760	38421348	74589	+	173.7234812206882	-0.00780594	0.1442290364692181	0.9392948944976806	0.9814545090020208	XYLB
ENSG00000094631	X	48801377	48824982	23606	+	1591.921105661061	0.25703417647136606	0.0785853	4.41482967779625e-4	0.00448381	HDAC6
ENSG00000094661	19	15082211	15092970	10760	+	0.1627596972666905	-0.00508832	0.20923460574282815	0.8982510419882496	NA	OR1I1
ENSG00000094755	5	170763350	170814047	50698	+	0	NA	NA	NA	NA	GABRP
ENSG00000094796	17	41393721	41397608	3888	-	0	NA	NA	NA	NA	KRT31
ENSG00000094804	17	40287879	40304657	16779	+	1908.3348567847706	0.4186848138957858	0.0633252	7.565850504950243e-12	3.603562417228456e-10	CDC6
ENSG00000094841	X	75156388	75304885	148498	+	326.96436726029197	0.0326111	0.13514412346060695	0.7542058977469677	0.9069758541504933	UPRT
ENSG00000094880	5	138187650	138213343	25694	-	1483.7564438005377	0.0626253	0.0739715	0.3644766248915248	0.6556008248098754	CDC23
ENSG00000094914	12	53307457	53324864	17408	-	1263.0812456093372	-0.100161	0.0774158	0.1623172330098368	0.41828484719186027	AAAS
ENSG00000094916	12	54230942	54280133	49192	-	12666.687080127804	-0.00603138	0.045990085335164535	0.8863914135583595	0.9604657190057073	CBX5
[truncated: 33,074 more rows]

## Sheet: hlf_menko_v_wt
rowname	seqnames	start	end	width	strand	baseMean	log2FoldChange	lfcSE	pvalue	padj	gene_name
ENSG00000000003	X	100627109	100639991	12883	-	532.0444489807372	0.365614	0.14230138532871991	0.00530096	0.0231872	TSPAN6
ENSG00000000005	X	100584936	100599885	14950	+	0	NA	NA	NA	NA	TNMD
ENSG00000000419	20	50934867	50958555	23689	-	2074.410113303695	0.1227655202787558	0.11070953247169615	0.2406468848315407	0.4361674242829986	DPM1
ENSG00000000457	1	169849631	169894267	44637	-	214.0383284514435	-0.101718	0.14710117755051488	0.4499152086924385	0.6523548773764365	SCYL3
ENSG00000000460	1	169662007	169854080	192074	+	720.6513037988208	0.24990046962597556	0.1255910154430219	0.033916321198892374	0.10430832104126185	C1orf112
ENSG00000000938	1	27612064	27635185	23122	-	0.0917166	-0.00196233	0.37033362895920346	0.9178911912619122	NA	FGR
ENSG00000000971	1	196651878	196747504	95627	+	117.60374693255778	-4.75702	0.4021181532663071	4.435804687771107e-33	6.240984334620566e-31	CFH
ENSG00000001036	6	143494811	143511690	16880	-	2571.061700561161	-0.290386	0.0810692	1.9885612839998807e-4	0.00141428	FUCA2
ENSG00000001084	6	53497341	53616970	119630	-	687.5536888716488	0.20218145241896363	0.12409728506707636	0.0844724	0.20898517786590093	GCLC
ENSG00000001167	6	41072945	41099976	27032	+	895.2243601587539	-0.0173062	0.0768796	0.817709	0.907569	NFYA
ENSG00000001460	1	24356999	24416934	59936	-	318.83293140399405	-0.000456371	0.1494451549160128	0.9980645887152753	0.9991180451447335	STPG1
ENSG00000001461	1	24415802	24472976	57175	+	893.4981507480453	0.46565338645881177	0.12980242571328782	1.3018904977484243e-4	9.820320864134967e-4	NIPAL3
ENSG00000001497	X	65512582	65534775	22194	-	1535.5881299545388	-0.0490813	0.0611121	0.4147285596791723	0.6205204453124661	LAS1L
ENSG00000001561	6	46129989	46146688	16700	+	208.88919541322002	1.5330295162183345	0.1585600198975683	3.480412409346038e-23	2.6438062339539384e-21	ENPP4
ENSG00000001617	3	50155045	50189075	34031	+	129.54565303596434	-1.6214	0.44551932674773154	1.5500071882512537e-5	1.4743748563142436e-4	SEMA3F
ENSG00000001626	7	117465784	117715971	250188	+	45.22106136423812	-0.0715821	0.31334457277854494	0.6762894493011811	0.8244494657574121	CFTR
ENSG00000001629	7	92245974	92401383	155410	+	1755.648529015302	-0.180781	0.18116762484509558	0.25100206375417733	0.44736873667576443	ANKIB1
ENSG00000001630	7	92112153	92134803	22651	-	2304.847823310211	-0.273341	0.11128809920383863	0.00986764	0.0384719	CYP51A1
ENSG00000001631	7	92198969	92246166	47198	-	646.7087831462776	-0.0662717	0.16496767774844578	0.6537904895954256	0.8104611274247837	KRIT1
ENSG00000002016	12	912077	990053	77977	-	194.7630299029275	-0.2245	0.2224579645769444	0.21259223729018703	0.4016224506551816	RAD52
ENSG00000002079	7	99238829	99311130	72302	+	5.32722	0.14181918472653007	0.4075717041844361	0.029485008010465788	0.0933413	MYH16
ENSG00000002330	11	64269830	64284704	14875	-	882.2020089426564	0.1788023093235377	0.16787581983525945	0.23259072783510049	0.42683357724119936	BAD
ENSG00000002549	4	17577192	17607972	30781	+	1951.0259812600318	0.00345681	0.0813224	0.9601961181662345	0.9797287716773148	LAP3
ENSG00000002586	X	2691187	2741309	50123	+	1946.9063752631857	-0.100588	0.0583711	0.0814335	0.20314442905413727	CD99
ENSG00000002587	4	11393150	11429564	36415	-	0.0893804	-0.00195678	0.3703335619098087	0.9178911912619121	NA	HS3ST1
ENSG00000002726	7	150824627	150861504	36878	+	0.0486103	0.014539682748251915	0.3701842583046276	0.9083399036614285	NA	AOC1
ENSG00000002745	7	121325367	121341104	15738	+	1.3448031866906325	0.050760368643811254	0.374895	0.16512303145369236	NA	WNT16
ENSG00000002746	7	43112629	43566001	453373	+	9.747789693386988	-0.0434417	0.35420190762773773	0.6959169512209975	0.8381397525041642	HECW1
ENSG00000002822	7	1815793	2233243	417451	-	462.9970567146749	-0.0745239	0.1842769239049804	0.641235	0.8008841743173842	MAD1L1
ENSG00000002834	17	38869859	38921770	51912	+	17497.589325708494	-0.103682	0.0900038	0.2112624259220585	0.4000732738083926	LASP1
ENSG00000002919	17	48103357	48123074	19718	+	378.3775798569334	0.3295958242941835	0.16597396647028684	0.026571880601805827	0.0857801	SNX11
ENSG00000002933	7	150800403	150805118	4716	+	0	NA	NA	NA	NA	TMEM176A
ENSG00000003056	12	8940361	8949761	9401	-	4145.132159463157	-0.0143313	0.11156769900493976	0.8899737444281045	0.9461526017718663	M6PR
ENSG00000003096	X	117897813	118117340	219528	-	10.896641714728238	3.4154338869428935	0.8815163283576811	9.0168646687801e-6	9.011295265031625e-5	KLHL13
ENSG00000003137	2	72129238	72148038	18801	-	22.69256023777744	5.692358706977295	1.0704510521968238	2.5342972922726e-8	4.100493018897067e-7	CYP26B1
ENSG00000003147	7	8113184	8262687	149504	-	14.744199754527344	0.3492598339460525	0.5866205553508829	0.034939178417316065	0.10656284765168217	ICA1
ENSG00000003249	16	90004865	90020128	15264	-	453.63031714236877	0.1899964333891792	0.1661879264383803	0.20022446586139486	0.38686790752774886	DBNDD1
ENSG00000003393	2	201700267	201780956	80690	-	1473.0780571566181	0.00268858	0.11621753458203866	0.9746124229547766	0.9871191864418332	ALS2
ENSG00000003400	2	201182881	201229406	46526	+	199.62667565279332	-0.377586	0.2553848059677437	0.0578318	0.15650096645045103	CASP10
ENSG00000003402	2	201116154	201176687	60534	+	2176.300789635115	0.27730034147943533	0.0972434	0.00304966	0.014652178318204158	CFLAR
ENSG00000003436	2	187464230	187565760	101531	-	2696.8057897917706	-1.27417	0.0843247	1.3512694157699008e-52	4.651816839820637e-50	TFPI
ENSG00000003509	2	37231631	37253403	21773	+	496.67680256218915	0.13075515845531174	0.11974432610668204	0.248017	0.4437587145010913	NDUFAF7
ENSG00000003756	3	50088908	50119021	30114	+	850.2372943255474	-0.16364	0.11689151974545946	0.13866431718385921	0.3004269753662081	RBM5
ENSG00000003987	8	17296794	17413528	116735	-	22.652588764307904	-0.288687	0.46515697097935593	0.10115831501616068	0.23880092456397428	MTMR7
ENSG00000003989	8	17497088	17570573	73486	+	14.455149202056708	-0.312299	0.4483404875931032	0.10982995249162032	0.2538313657026266	SLC7A2
ENSG00000004059	7	127588386	127591700	3315	+	1037.3145981179687	-0.0926886	0.0787588	0.22340721496907084	0.4148833629751458	ARF5
ENSG00000004139	17	28364356	28404049	39694	+	25.340761038203993	0.11013281779326131	0.3395747244395844	0.49062881073094194	0.6883182309569619	SARM1
ENSG00000004142	17	28346633	28357527	10895	-	2520.700811491578	0.22538271743596924	0.058696038733635644	9.916123524525392e-5	7.687727773206557e-4	POLDIP2
ENSG00000004399	3	129555175	129606818	51644	-	519.4541060359828	-0.177639	0.1720203799564729	0.24060104199767413	0.4361331906254053	PLXND1
ENSG00000004455	1	33007940	33080996	73057	-	3617.986984059964	0.0845032	0.0862004	0.3141615411656519	0.5197310398418844	AK2
ENSG00000004468	4	15778275	15853232	74958	+	1.8461862459764136	0.0681681	0.37739861894106647	0.19954790478251386	0.3862407020265516	CD38
ENSG00000004478	12	2794970	2805423	10454	+	3264.3947425595325	0.4964946773170176	0.0723147	2.7343741068648488e-12	7.721147128983116e-11	FKBP4
ENSG00000004487	1	23019443	23083689	64247	+	3291.7997005206107	-0.00326295	0.0694346	0.9607193806290091	0.9799180217220808	KDM1A
ENSG00000004534	3	49940007	50100045	160039	+	894.1659559062741	-0.430528	0.14519989746520168	0.00129955	0.00712045	RBM6
ENSG00000004660	17	3860315	3894891	34577	-	437.0034705677685	-0.535914	0.0979246	1.4954564854060737e-8	2.499636976639491e-7	CAMKK1
ENSG00000004700	12	21468910	21501669	32760	-	2421.349768622012	0.491922	0.0979998	1.995157860440908e-7	2.7733379881386508e-6	RECQL
ENSG00000004766	7	93232340	93361123	128784	+	613.906	0.0488287	0.12371972264258338	0.6765050685855982	0.8245095856189018	VPS50
ENSG00000004776	19	35754566	35758079	3514	-	4.435654025923378	-0.313244	0.527555	0.0490066	0.13785227864754396	HSPB6
ENSG00000004777	19	35774532	35788822	14291	+	124.23811045651003	0.1312372311756373	0.25268624900037845	0.48687818083032686	0.6851951783799851	ARHGAP33
ENSG00000004779	16	23581014	23596316	15303	-	840.8769745444391	0.4073603830441554	0.11052016639699301	1.080533089933635e-4	8.277947630268095e-4	NDUFAB1
ENSG00000004799	7	95583499	95596516	13018	-	4.099269218665618	0.27033353929719806	0.5029869101061277	0.0324446	0.10068166844933407	PDK4
ENSG00000004809	6	110424687	110476641	51955	-	0.0893804	-0.00195678	0.3703335619098083	0.9178911912619122	NA	SLC22A16
ENSG00000004838	3	50341110	50345732	4623	-	3.1952578026280722	0.0868885	0.36868122204841675	0.3939798418531229	0.6003573028050037	ZMYND10
ENSG00000004846	7	20615207	20777038	161832	+	0.0785947	0.0166397	0.37033293114610194	0.9083399036614284	NA	ABCB5
ENSG00000004848	X	25003694	25016420	12727	-	0.31465211700192497	0.011951746888022804	0.37004351927467266	0.9291855936957574	NA	ARX
ENSG00000004864	7	96120220	96322147	201928	-	1829.2768547220267	-0.413166	0.15048757563508447	0.00269124	0.0131952	SLC25A13
ENSG00000004866	7	116953238	117230103	276866	+	425.71140395824114	0.15448410453634295	0.18145604248015207	0.32534195860629656	0.531613	ST7
ENSG00000004897	17	47117703	47189422	71720	-	4944.7240996184855	0.0869917	0.0840094	0.2878983707366998	0.4903363830020846	CDC27
ENSG00000004939	17	44248390	44268141	19752	-	0	NA	NA	NA	NA	SLC4A1
ENSG00000004948	7	93424487	93574730	150244	-	0.25887581050928815	0.014767	0.36978577767640713	0.747772	NA	CALCR
ENSG00000004961	X	11111301	11123086	11786	+	1283.432841879973	0.3295287645034415	0.0806921	2.7310917813798857e-5	2.4319793628358033e-4	HCCS
ENSG00000004975	17	7225342	7234517	9176	-	1683.6319345342288	-0.307141	0.0996539	0.00131847	0.00720945	DVL2
ENSG00000005001	16	2852730	2858170	5441	-	0	NA	NA	NA	NA	PRSS22
ENSG00000005007	19	18831938	18868236	36299	+	1939.8569900882846	0.3456086474528223	0.1835482161550759	0.031116117377757126	0.0974373	UPF1
ENSG00000005020	7	26667068	26995239	328172	-	1551.1796500020412	-0.357008	0.1518271351512504	0.00986297	0.038463	SKAP2
ENSG00000005022	X	119468422	119471396	2975	+	6749.9465706702395	0.0661541	0.0634964	0.2947144427553468	0.49830725451749225	SLC25A5
ENSG00000005059	4	109560209	109688719	128511	+	498.9782759690134	0.15127380870534435	0.11137219766163492	0.1532464630687029	0.3215989328731016	MCUB
ENSG00000005073	7	27181510	27185223	3714	-	0	NA	NA	NA	NA	HOXA11
ENSG00000005075	7	102473118	102478907	5790	-	383.70723270511263	0.0333684	0.10057992180288385	0.7295270201821837	0.8577484235514203	POLR2J
ENSG00000005100	17	5440917	5468982	28066	-	1488.4518215868302	-0.0456878	0.0685606	0.49727615537492026	0.6934419717906503	DHX33
ENSG00000005102	17	43640389	43661922	21534	-	0.0785947	0.016639651928649746	0.37033293114610205	0.9083399036614282	NA	MEOX1
ENSG00000005108	7	11370365	11832198	461834	-	214.5496560896729	-1.37167	0.6150776728363611	0.00117143	0.00653567	THSD7A
ENSG00000005156	17	34980494	35009743	29250	+	1013.750824665529	-0.188439	0.22732347005784262	0.29828166721137017	0.5022057622767918	LIG3
ENSG00000005175	12	47661249	47706030	44782	-	2623.858161140363	0.11301245888928454	0.0671083	0.0869203	0.21344222918441041	RPAP3
ENSG00000005187	16	20610243	20797581	187339	+	194.66597495650447	-1.07632	0.23217367097140126	3.302065742941083e-7	4.392732371051485e-6	ACSM3
ENSG00000005189	16	20806429	20849668	43240	+	328.6860431010186	0.0479065	0.20820245895431014	0.7822890959526317	0.8890163861122522	REXO5
ENSG00000005194	16	57428187	57447420	19234	-	1230.890809445894	0.1402263627233881	0.1003842941906948	0.14646407922865937	0.31179296421003033	CIAPIN1
ENSG00000005206	19	2328615	2355095	26481	+	319.8317198472028	0.10920063736688727	0.1773214801163936	0.482304	0.6809088572754052	SPPL2B
ENSG00000005238	9	35104112	35116341	12230	-	398.073	0.17054893288488832	0.1651276540116539	0.24843946552392443	0.44417133173227596	FAM214B
ENSG00000005243	17	48026167	48038030	11864	-	0.4757402047382164	0.024012400806465495	0.37080214282969404	0.6211128325393455	NA	COPZ2
ENSG00000005249	7	107044705	107161811	117107	+	696.3937913941022	-0.23542	0.14065798339101318	0.0691949	0.17973577153021283	PRKAR2B
ENSG00000005302	X	11758159	11775772	17614	+	540.1183120894731	0.0896482	0.22541023287243522	0.6190069222727961	0.78584	MSL3
ENSG00000005339	16	3725054	3880726	155673	-	2192.2066672232563	0.0753191	0.18655508156238065	0.6406245364814617	0.8005951185811424	CREBBP
ENSG00000005379	17	58301228	58328795	27568	-	0	NA	NA	NA	NA	TSPOAP1
ENSG00000005381	17	58269856	58280935	11080	-	0.0866056	-0.00182823	0.370333	0.9178911912619122	NA	MPO
ENSG00000005421	7	95297676	95324707	27032	-	0.6133042871404143	0.021704861758508585	0.37098871450889853	0.48925923794269827	NA	PON1
ENSG00000005436	2	75652000	75710989	58990	-	880.194	-0.0687691	0.13196143602495264	0.5788668078473879	0.7568259993335533	GCFC2
ENSG00000005448	2	74421678	74425755	4078	+	801.3924350109188	0.18422981852978695	0.12983667513731179	0.1290878879095043	0.2849952732981706	WDR54
ENSG00000005469	7	87345681	87399795	54115	+	237.10840338090975	0.27319533650706085	0.1504090964581734	0.0464423	0.13224844440951547	CROT
ENSG00000005471	7	87401697	87480435	78739	-	0.0781683	0.016578501771560682	0.37032853762906387	0.9083399036614282	NA	ABCB4
ENSG00000005483	7	105014190	105115019	100830	+	1332.6540099360302	-0.192255	0.10000452127999991	0.046539142883255696	0.13245441193510593	KMT2E
ENSG00000005486	7	75842602	75888926	46325	+	442.1205439393786	0.0440072	0.173891	0.7746862944783612	0.8852619708072522	RHBDD2
ENSG00000005513	16	981770	986979	5210	+	0.5769896144425438	0.022786072624907668	0.3705078174136841	0.7508331210074747	NA	SOX8
ENSG00000005700	6	82169986	82247754	77769	-	2151.8217256981766	-0.213081	0.0919173	0.016420577321300187	0.058174937827597334	IBTK
ENSG00000005801	11	3339261	3379222	39962	-	488.4055867972541	0.400906	0.13367849323649236	0.00129503	0.00709811	ZNF195
ENSG00000005810	13	77044657	77327094	282438	-	1270.0236394864241	0.03453	0.18802229436071508	0.8333721906760021	0.9161167522055782	MYCBP2
ENSG00000005812	13	76992598	77027195	34598	-	1098.5533359182343	0.13489505627478096	0.0631109	0.030178954152385945	0.0951287	FBXL3
ENSG00000005844	16	30472658	30523185	50528	+	3.1792271346245364	0.0299152	0.36655834600320975	0.5094295318536105	0.7023981727508953	ITGAL
ENSG00000005882	17	50094737	50112152	17416	+	503.3586800740608	-0.201077	0.11169715003945377	0.0579849	0.1568191467243426	PDK2
ENSG00000005884	17	50055968	50090481	34514	+	16275.26747466407	-0.830265	0.0685137	1.2781896452596217e-34	1.9510479679528943e-32	ITGA3
ENSG00000005889	X	24149173	24216255	67083	+	1346.6577877567288	-0.0680486	0.112082	0.5226074477388405	0.7130371098659911	ZFX
ENSG00000005893	X	120427827	120469365	41539	-	2662.4509304221565	-0.0342154	0.0613501	0.5687718235339125	0.7481892768112768	LAMP2
ENSG00000005961	17	44372180	44389505	17326	-	1.1200765557226766	0.00258724	0.36618916616692787	0.9550611915744477	NA	ITGA2B
ENSG00000005981	7	95478444	95540233	61790	+	0.8484017401783661	0.0362109	0.371865	0.35035479283758375	NA	ASB4
ENSG00000006007	16	19501693	19522123	20431	-	2317.307378701517	0.0309626	0.0510185	0.541528	0.7290670385493678	GDE1
ENSG00000006015	19	18588685	18592336	3652	+	401.6927963681092	-0.645633	0.1349095239101684	4.0839486122921365e-7	5.346139850071744e-6	REX1BD
ENSG00000006016	19	18572220	18607741	35522	-	5.724321284928201	-0.0186426	0.35527533506629716	0.8489207983481365	0.9247080181627024	CRLF1
ENSG00000006025	17	47807372	47821834	14463	-	85.10557709753712	-0.0496731	0.31415237289709697	0.7658026293506863	0.8802651722961822	AC003665.1
ENSG00000006042	17	32927910	32945106	17197	+	864.5839113288879	-0.0862895	0.0694326	0.2058898352437601	0.3943764098785413	TMEM98
ENSG00000006047	17	7288263	7294639	6377	-	0.2246397763774686	0.011520877950185998	0.36957049322399144	0.9149333456072004	NA	YBX2
ENSG00000006062	17	45263119	45317029	53911	-	825.2828473181971	-0.243817	0.12254123677562832	0.0341889	0.10488749737534615	MAP3K14
ENSG00000006071	11	17392498	17476879	84382	-	0.18787391745472504	-0.000549598	0.3691677194272315	0.9338239391770473	NA	ABCC8
ENSG00000006116	16	24255553	24362801	107249	+	0	NA	NA	NA	NA	CACNG3
ENSG00000006118	11	60924463	60937159	12697	+	676.7845207647937	0.18434045689049974	0.1915567838751487	0.26285674307164175	0.4606826367958366	TMEM132A
ENSG00000006125	17	35578046	35726413	148368	+	6927.091328020822	0.112089	0.1009798143183505	0.24809150460575738	0.4437944217270486	AP2B1
ENSG00000006128	7	97732084	97740472	8389	+	0.2153944168447376	0.018439749951626398	0.3705145153742293	0.7564427556942372	NA	TAC1
ENSG00000006194	16	3263800	3301401	37602	+	630.6981731122931	0.25685863515672464	0.1267973023264829	0.030332855108393723	0.0954836	ZNF263
ENSG00000006210	16	57372477	57385044	12568	+	78.87971192462732	-2.22126	0.44499961333020893	3.327548240641822e-8	5.276009064849266e-7	CX3CL1
ENSG00000006282	17	50543058	50555852	12795	+	878.9427836400981	-0.437291	0.19619280547033408	0.010171343749807089	0.039465789417716717	SPATA20
ENSG00000006283	17	50560715	50627474	66760	+	21.172560767262937	0.053807918054617265	0.3411685587550355	0.6961774060595372	0.8381397525041642	CACNA1G
ENSG00000006327	16	3018445	3022383	3939	+	2969.2299384939165	0.2193474953744968	0.0807823	0.00529545	0.023169370551675953	TNFRSF12A
ENSG00000006377	7	97005553	97011040	5488	+	0.26365371181148956	0.020553567631672327	0.3707583612809151	0.6778100747945544	NA	DLX6
ENSG00000006432	14	70722526	70809534	87009	-	405.613	0.23985773938360597	0.1389416842543767	0.062239746869990765	0.16565867813068771	MAP3K9
ENSG00000006451	7	39623565	39708120	84556	+	1587.6087301275131	0.0912941	0.0944265	0.3252797257668114	0.5315650906885172	RALA
ENSG00000006453	7	98291650	98401090	109441	-	902.5320409360597	-0.0628992	0.1195290242757263	0.5822571750351972	0.7591394917058414	BAIAP2L1
ENSG00000006459	7	140084746	140176983	92238	-	73.34057459123694	0.46616422795710866	0.4840318743555894	0.0568239	0.15439312488722787	KDM7A
ENSG00000006468	7	13891229	13991425	100197	-	217.2938033926032	-0.045062	0.17802688121643168	0.7755036648134672	0.8858595128171255	ETV1
ENSG00000006530	7	141551278	141655244	103967	+	618.0304704091787	0.0786262	0.10712562891398472	0.44277334666989426	0.6458774566461314	AGK
ENSG00000006534	11	68008578	68029282	20705	+	560.186	-1.10264	0.15896784093723557	4.0638376676605424e-13	1.2453199519459768e-11	ALDH3B1
ENSG00000006555	1	54779712	54801323	21612	-	0	NA	NA	NA	NA	TTC22
ENSG00000006576	7	77798792	77957503	158712	+	1638.5803124147687	0.024221605842879385	0.0797906	0.7567006238039463	0.8746546716065046	PHTF2
ENSG00000006606	7	75769533	75789896	20364	-	1.3028021052825094	0.0698833	0.3740120229351955	0.3134222165959295	NA	CCL26
ENSG00000006607	2	241356285	241494841	138557	+	1397.4288208328542	-0.117282	0.12498765497900123	0.31599574506656186	0.5216089731867957	FARP2
ENSG00000006611	11	17493895	17544416	50522	-	1.7196557799919805	0.026887320157696584	0.37110846935642167	0.5630600423735781	NA	USH1C
ENSG00000006625	7	30496621	30504841	8221	-	1032.6782555426782	0.16388042463304922	0.0819604	0.0394705	0.1164751828000682	GGCT
ENSG00000006634	7	87876216	87909553	33338	+	909.137	0.1723219234186004	0.0808014	0.028699963986180563	0.0912668	DBF4
ENSG00000006638	19	3594506	3606840	12335	-	6.1641145999938685	-0.102584	0.3569325889712395	0.4631501930435301	0.6645769885991768	TBXA2R
ENSG00000006652	7	112422968	112481017	58050	+	610.0755178906556	0.7435643494901072	0.15096392564746455	1.5807132837496847e-7	2.233706631534489e-6	IFRD1
ENSG00000006659	19	39704481	39709444	4964	+	0	NA	NA	NA	NA	LGALS14
ENSG00000006695	17	14069490	14231736	162247	+	586.7737673479343	0.031648226284223896	0.15568837029735821	0.8243270199465387	0.9108523651393154	COX10
ENSG00000006704	7	74453790	74602604	148815	+	130.06831782088938	0.14531649792051457	0.34354058289909795	0.40185798707855347	0.6081240395558357	GTF2IRD1
ENSG00000006712	19	39385629	39391154	5526	-	2159.0790094081176	-0.168453	0.0828706	0.0366876	0.1103970588875729	PAF1
ENSG00000006715	7	38722974	38932394	209421	-	1325.9326369663756	0.0573288	0.0859486	0.4932038546285605	0.6900162877553055	VPS41
ENSG00000006740	17	12789498	12991643	202146	+	34.959137476973275	0.1608117713517887	0.3406204698981997	0.36698506802891767	0.5742570987144959	ARHGAP44
ENSG00000006744	17	12991612	13018065	26454	-	2498.7012063743455	0.11210864291254252	0.0611224	0.0629615	0.16719626390364753	ELAC2
ENSG00000006747	7	12570577	12660182	89606	+	10.68052525020291	0.1599181419795879	0.38032795100329453	0.2590033853853553	0.45615269136116776	SCIN
ENSG00000006756	X	2903972	2929349	25378	-	402.12581448634324	-0.280341	0.15181133310023545	0.042053922852568267	0.12242397836533907	ARSD
ENSG00000006757	X	7898247	7927739	29493	-	2.3672233801284785	0.109667	0.3851922340192986	0.17203339750504693	0.34937873373059614	PNPLA4
ENSG00000006788	17	10300865	10373130	72266	-	0.9214202322345563	-0.0547481	0.37540484841145355	0.18941768341495954	NA	MYH13
ENSG00000006831	12	1688574	1788674	100101	+	3210.929700909594	-0.092345	0.074429	0.20395881431646512	0.3920700505691345	ADIPOR2
ENSG00000006837	5	134286350	134371047	84698	-	35.515937371241165	0.4214197048320239	0.4083322110700397	0.0760659	0.19324008560749753	CDKL3
ENSG00000007001	2	157876702	158136154	259453	+	0.0863583	-0.0165997	0.3704718494008895	0.7479807583155229	NA	UPP2
ENSG00000007038	16	2817180	2826304	9125	+	0.0795135	-0.0162948	0.37044258726327417	0.7479807583155229	NA	PRSS21
ENSG00000007047	19	45079288	45305284	225997	+	637.3658565435288	-0.126744	0.11886233665232993	0.257921	0.45498961519625253	MARK4
ENSG00000007062	4	15963076	16084378	121303	-	0.917824	0.0356289	0.37225350796667706	0.334466	NA	PROM1
ENSG00000007080	19	17933015	17943991	10977	+	1060.5036331391598	-0.192527	0.0669393	0.00334034	0.0157709	CCDC124
ENSG00000007129	19	41549518	41586844	37327	+	0	NA	NA	NA	NA	CEACAM21
ENSG00000007168	17	2593210	2685615	92406	+	4907.72	-0.0375408	0.079218	0.6192047353485074	0.7859887719801959	PAFAH1B1
ENSG00000007171	17	27756766	27800499	43734	-	1.1291973938168072	0.033850856830056626	0.37234660569277483	0.26395641586508817	NA	NOS2
ENSG00000007174	17	11598470	11969748	371279	+	0.0781683	0.0165785	0.370329	0.9083399036614284	NA	DNAH9
ENSG00000007202	17	28614446	28645454	31009	-	8448.233563053655	0.016241774981149922	0.12442702840011365	0.8530563455392677	0.9267744356963239	KIAA0100
ENSG00000007216	17	28473293	28497781	24489	+	0.0486103	0.0145397	0.3701842583046276	0.9083399036614285	NA	SLC13A2
ENSG00000007237	17	9910609	10198551	287943	-	0.8107459215139876	0.026149650829827363	0.3714610816106968	0.3781896331879849	NA	AC005747.1
ENSG00000007255	19	45162928	45178237	15310	-	20.28831630870336	-0.15209	0.3297342129359193	0.4025961262845068	0.6088993571960479	TRAPPC6A
ENSG00000007264	19	3777970	3802129	24160	-	1.1207248590552517	-0.00556117	0.36640845177478726	0.9071365945626143	NA	MATK
ENSG00000007306	19	41673303	41706976	33674	-	0	NA	NA	NA	NA	CEACAM7
ENSG00000007312	17	63928740	63932354	3615	-	2.1472164024618583	0.014019746066601876	0.36544741403233433	0.7296162888342521	0.8577484235514203	CD79B
ENSG00000007314	17	63938554	63972918	34365	-	3.5881828444639523	0.0791622	0.38124721821431823	0.0848992	0.2097205321737196	SCN4A
ENSG00000007341	1	112523514	112620825	97312	-	549.5860768871661	-0.129306	0.11779159141495175	0.24525862146100386	0.44082128049519204	ST7L
ENSG00000007350	X	154295795	154330350	34556	+	1.7746043744016828	0.12801437669194524	0.3971028471625646	0.0708823	NA	TKTL1
ENSG00000007372	11	31784779	31817961	33183	-	137.3255067585297	-0.787583	0.26233279803651643	3.891457656603742e-4	0.00253276	PAX6
ENSG00000007376	16	784974	788397	3424	-	587.7618515357634	0.5600474111228709	0.15232366175241033	7.047519949100133e-5	5.675902079464417e-4	RPUSD1
ENSG00000007384	16	58059	76355	18297	-	449.9373130136847	-0.152706	0.15826248979420968	0.28988506266453423	0.4924241799382849	RHBDF1
ENSG00000007392	16	188969	229463	40495	-	977.3960783152326	-0.0688326	0.0944176	0.45075920012804055	0.6530020213880813	LUC7L
ENSG00000007402	3	50362799	50504244	141446	-	1.745720140478026	0.066129	0.37751931018398543	0.16641550470525168	NA	CACNA2D2
ENSG00000007516	16	1333601	1349441	15841	+	16.236814499586803	-0.026648	0.32858009178924336	0.857122	0.9285418164002321	BAIAP3
ENSG00000007520	16	1349240	1351878	2639	-	1063.2189984814001	0.0629595	0.0951059	0.49118649084268523	0.6885036317971625	TSR3
ENSG00000007541	16	566995	584136	17142	+	877.8190281278911	0.17317086547562077	0.18717884800540086	0.2855133690219351	0.4874981268107744	PIGQ
ENSG00000007545	16	1612325	1677908	65584	+	591.8139410419727	0.6476400285486505	0.24861747673486995	0.00186026	0.00966569	CRAMP1
ENSG00000007866	6	35473597	35497079	23483	-	834.9895949839214	0.20931387082427894	0.0917227	0.0183642	0.0635986	TEAD3
ENSG00000007908	1	169722640	169764705	42066	-	0.17277423781405568	0.015214066780332823	0.37024207875280235	0.907727	NA	SELE
ENSG00000007923	1	6634168	6701924	67757	-	1816.956813682328	-0.126917	0.1923516136010591	0.4384348384277749	0.6422703201232592	DNAJC11
ENSG00000007933	1	171090901	171117819	26919	+	12.711258391172388	0.094175	0.3258808464415513	0.5796430906741699	0.7571854762558062	FMO3
ENSG00000007944	6	16129086	16148248	19163	+	90.18838999587679	-0.265694	0.1866764506467563	0.10032175854325084	0.23755393725008028	MYLIP
ENSG00000007952	X	100843324	100874359	31036	-	0.0486103	0.014539682748251919	0.37018425830462753	0.9083399036614285	NA	NOX1
ENSG00000007968	1	23506438	23531233	24796	-	321.488	-0.0947457	0.2432354577014894	0.6062776007010647	0.7763041510853044	E2F2
ENSG00000008018	6	170535120	170553307	18188	-	3667.331235789747	-0.160165	0.0474648	6.378853510473037e-4	0.00387715	PSMB1
ENSG00000008056	X	47571901	47619857	47957	-	1.3531137742586774	0.0600352	0.37509655036072104	0.21928504515926428	NA	SYN1
ENSG00000008083	6	15246069	15522042	275974	+	494.8515706439935	0.40796228769680243	0.12204004923975822	4.013671549856075e-4	0.00260494	JARID2
ENSG00000008086	X	18425583	18653629	228047	+	380.58038824833966	0.2826265559878075	0.1538453403623269	0.0431757	0.12512674577775465	CDKL5
ENSG00000008118	1	209583714	209613939	30226	+	0.28298384665960546	0.023593007582766157	0.3711003050841679	0.5647121050897272	NA	CAMK1G
ENSG00000008128	1	1702379	1724357	21979	-	775.6246550424797	-0.13757	0.0850606	0.0963271	0.23062625751440644	CDK11A
ENSG00000008130	1	1751232	1780457	29226	-	1354.183870857518	-0.12027	0.2030270706488699	0.4728134758102233	0.6729576794681986	NADK
ENSG00000008196	6	50818723	50847619	28897	+	0	NA	NA	NA	NA	TFAP2B
ENSG00000008197	6	50713828	50772988	59161	+	0	NA	NA	NA	NA	TFAP2D
ENSG00000008226	3	38039205	38124025	84821	+	1.1587078925668557	-0.0375498	0.3676817495478528	0.5508230549151333	NA	DLEC1
ENSG00000008256	7	6161776	6272644	110869	-	1643.2237922398256	0.10535794790063412	0.11032066197299638	0.3176626314856661	0.5237430736985396	CYTH3
ENSG00000008277	7	87934143	88202889	268747	+	337.5275725871281	-0.636576	0.2265086622446124	0.00107011	0.00607736	ADAM22
ENSG00000008282	7	106090503	106112576	22074	-	1988.281491722694	0.028516250563020283	0.0801738	0.7161237402399092	0.8491662679188338	SYPL1
ENSG00000008283	17	63432304	63446354	14051	-	19.354197815156265	-0.479386	0.7842459103206856	0.0247481	0.0809591	CYB561
ENSG00000008294	17	50962174	51120868	158695	-	4114.822536447343	-0.298173	0.131241	0.014514058728299264	0.0527962	SPAG9
ENSG00000008300	3	48636463	48662886	26424	-	338.30551164143304	-0.287637	0.2912582263660372	0.16080892877250008	0.33280742741609765	CELSR3
ENSG00000008311	7	122073549	122144255	70707	-	469.0327993484929	-0.556039	0.14374054412342896	3.29831394646774e-5	2.883129100694113e-4	AASS
ENSG00000008323	12	6310436	6328506	18071	+	5.229848206305811	-0.0470899	0.36457576271036185	0.582537	0.7592590427310916	PLEKHG6
ENSG00000008324	3	42581840	42595114	13275	+	230.29082732463482	0.15455281214850025	0.2041693294699746	0.36629386722856044	0.5735082999572391	SS18L2
ENSG00000008382	19	4343527	4360086	16560	+	192.37261991578302	-0.0816246	0.20400428604226692	0.6304815199873026	0.7936269164522055	MPND
ENSG00000008394	12	16347142	16609259	262118	+	1191.9829867060612	-0.981851	0.24537720872815347	6.745597162821279e-6	6.93857355972335e-5	MGST1
ENSG00000008405	12	106991364	107093549	102186	-	1190.289047156548	-0.0383546	0.107362	0.7104932928853629	0.8459622841184172	CRY1
ENSG00000008438	19	46019153	46023053	3901	-	0	NA	NA	NA	NA	PGLYRP1
ENSG00000008441	19	12995608	13098796	103189	+	1929.9248496125035	0.0503338	0.19582115170974512	0.7597449957922633	0.8766321641130542	NFIX
ENSG00000008513	8	133454848	133571940	117093	-	354.3331683164829	2.3957179050600628	0.300024	8.16941312126314e-17	3.611505582022886e-15	ST3GAL1
ENSG00000008516	16	3046561	3060726	14166	+	0.5048415571015723	5.267868902730908e-4	0.36852392832706266	0.9952033226955296	NA	MMP25
ENSG00000008517	16	3065297	3082192	16896	+	373.1597966873528	0.8919498339818043	0.18975153373652545	3.659463242378293e-7	4.841383095803825e-6	IL32
ENSG00000008710	16	2088710	2135898	47189	-	1315.0622888457965	-0.290866	0.1553166393059051	0.038601	0.11461984609204252	PKD1
ENSG00000008735	22	50600793	50613981	13189	+	29.34095480003097	1.2558292756801277	0.4545688541759615	4.318482469859591e-4	0.00276835	MAPK8IP2
ENSG00000008838	17	40019097	40061215	42119	-	1060.815580237406	-0.00528149	0.0860537	0.9462738870202524	0.9726089312743974	MED24
ENSG00000008853	8	22987417	23020199	32783	+	399.13	0.0715094	0.27593033975799014	0.7058139060201987	0.8434433894013752	RHOBTB2
ENSG00000008869	2	36968383	37084372	115990	-	976.7244743202828	-0.341703	0.11624934937178971	0.00184916	0.00962597	HEATR5B
ENSG00000008952	3	169966635	169998373	31739	+	3256.117211612516	0.17390992508754988	0.0983461	0.0656052	0.1724322321672551	SEC62
ENSG00000008988	8	56067295	56074581	7287	-	9247.881917843179	-0.0226607	0.0837683	0.7795567122021316	0.8879871878581237	RPS20
ENSG00000009307	1	114716913	114758676	41764	-	18641.649997989738	-0.171206	0.060144898164841774	0.00340593	0.016047736597736638	CSDE1
ENSG00000009335	7	157138916	157269370	130455	+	2593.025750929319	0.0885955	0.0629583	0.15378515262034306	0.3224784563759916	UBE3C
ENSG00000009413	6	111299028	111483715	184688	-	1261.6025924266935	-0.334547	0.1086000529899394	0.00123303	0.00682768	REV3L
ENSG00000009694	X	124375903	124963817	587915	-	359.96791112739373	-0.71284	0.19626108387786775	5.3339254593820376e-5	4.441735148368573e-4	TENM1
ENSG00000009709	1	18630846	18748866	118021	+	0.13783702935981856	0.013153926328647191	0.3701046002769451	0.9080136203806002	NA	PAX7
ENSG00000009724	1	11026523	11047233	20711	-	0.9294063247670911	0.0377811	0.3695339466737224	0.4301936085002425	NA	MASP2
ENSG00000009765	6	150368892	150405969	37078	+	0.45696152999013373	0.014127739533120447	0.37014792927468004	0.9062737300817227	NA	IYD
ENSG00000009780	1	27725979	27763122	37144	+	268.7619031722774	-0.0543285	0.1662980789358135	0.7137016733454625	0.8479727621331754	FAM76A
ENSG00000009790	1	209756032	209782320	26289	+	0.1893088448488787	0.010565510442102168	0.3699871666559397	0.970362	NA	TRAF3IP3
ENSG00000009830	14	77274956	77320884	45929	-	585.8857161605051	0.16349258985812593	0.0906216	0.0645154	0.17023156292352432	POMT2
ENSG00000009844	6	142147162	142224685	77524	+	2832.9691051755904	0.0851171	0.0702247	0.22071137234606802	0.4118169046716439	VTA1
ENSG00000009950	7	73593194	73624543	31350	-	1.2610134200082632	-0.0420202	0.3735737279374576	0.16274556888558792	NA	MLXIPL
ENSG00000009954	7	73440406	73522293	81888	-	4081.1707962760206	-0.0777354	0.0777366	0.3054457877487839	0.5097063578563659	BAZ1B
ENSG00000010017	6	13621498	13711835	90338	-	1682.1586915824382	0.030503302058946625	0.0930047	0.735595	0.8607205216078496	RANBP9
ENSG00000010030	6	36354091	36387800	33710	-	3.9693972042186143	0.16466594835952092	0.38943	0.23746954794545785	0.4326935398141342	ETV7
ENSG00000010072	1	231337104	231355023	17920	+	642.1503190878184	0.12715350608147133	0.1468248672161466	0.34729684793448395	0.5546602506741635	SPRTN
ENSG00000010165	1	171781660	171814023	32364	+	977.9881782129411	0.2767022304607804	0.0764956	2.1525955136892402e-4	0.00151496	EEF1AKNMT
ENSG00000010219	12	4562204	4615302	53099	+	205.35232528599886	0.3901448548945491	0.1736535520575719	0.0115104	0.0436132	DYRK4
ENSG00000010244	17	32350117	32381886	31770	+	4416.132488873266	0.1068602183186857	0.0869805	0.2066483087194611	0.3951275862775798	ZNF207
ENSG00000010256	3	48599002	48610976	11975	-	2510.6963319993833	0.0828869	0.089359	0.33950387340858856	0.5469108593937637	UQCRC1
ENSG00000010270	7	38178222	38230671	52450	+	2334.5958090061454	-0.0666463	0.11563642123327243	0.5428758045991906	0.730085	STARD3NL
ENSG00000010278	12	6199715	6238271	38557	+	7.373279624464953	0.0912001	0.35760468216844854	0.4817031419025566	0.680654	CD9
ENSG00000010282	3	42692663	42702827	10165	-	0	NA	NA	NA	NA	HHATL
ENSG00000010292	12	6493356	6531955	38600	+	6058.928913753407	-0.204452	0.1065282897030936	0.0449381	0.1289868713309722	NCAPD2
ENSG00000010295	12	6538375	6556083	17709	-	254.50479855858214	0.0867224	0.1335351625288711	0.4872764617778818	0.6854575857734418	IFFO1
ENSG00000010310	19	45668221	45683722	15502	+	9.987097845234022	-0.0148081	0.34821249543865074	0.8960110931066873	0.9487306357600972	GIPR
ENSG00000010318	3	52410660	52423641	12982	+	113.9808099484036	-0.180578	0.20608497099904208	0.2928642421613801	0.495871	PHF7
ENSG00000010319	3	52433053	52445085	12033	-	16.06202141344153	0.0341148	0.3483812706976355	0.7811250457231387	0.8885460539655016	SEMA3G
ENSG00000010322	3	52455118	52493068	37951	+	550.8495200792495	0.22452213413043107	0.20123292377379098	0.18700506900791683	0.36994	NISCH
ENSG00000010327	3	52495338	52524495	29158	+	0.17376356323942277	0.014965864030592564	0.3702236295355609	0.9120766767592158	NA	STAB1
ENSG00000010361	19	49806869	49817376	10508	-	13.061012337310146	0.023234774724461137	0.32450786689146655	0.8848129872685493	0.9435925513665938	FUZ
ENSG00000010379	12	220621	262873	42253	-	0.5517164561938029	0.020211159430904953	0.36978679240756124	0.6210906971544268	NA	SLC6A13
ENSG00000010404	X	149476988	149521096	44109	-	1741.2696741294603	0.5777083291164706	0.0723012	3.861407371080449e-16	1.6227940588073157e-14	IDS
ENSG00000010438	9	33750466	33799231	48766	+	0	NA	NA	NA	NA	PRSS3
ENSG00000010539	16	3222325	3236221	13897	-	456.5309296254204	0.3579616133908614	0.15084925716738748	0.00945959	0.0371857	ZNF200
ENSG00000010610	12	6786858	6820799	33942	+	0.3145242392367508	-0.0138802	0.3702453879313432	0.8470256144887693	NA	CD4
ENSG00000010626	12	6873569	6914241	40673	+	218.63136062689645	-0.364288	0.20910188007924785	0.0386927	0.1148171633334768	LRRC23
ENSG00000010671	X	101349447	101390796	41350	-	1.1165555334185735	0.022462990252180244	0.36892745235649554	0.6357380066989509	NA	BTK
ENSG00000010704	6	26087281	26098343	11063	+	572.3869429133796	-0.496969	0.21230043397929407	0.00614	0.026186441113105165	HFE
ENSG00000010803	1	41027200	41242154	214955	-	634.1344302564141	-0.378425	0.15688764044288367	0.00785165	0.031951653609477666	SCMH1
ENSG00000010810	6	111660332	111873452	213121	-	308.2611728093457	1.1529120328390918	0.15898282979421588	4.4107449562715606e-14	1.5184224126058267e-12	FYN
ENSG00000010818	6	142751469	142956698	205230	-	733.93	-0.104229	0.30957344347849836	0.5661278744480309	0.7468364458678467	HIVEP2
ENSG00000010932	1	171248471	171285978	37508	+	0	NA	NA	NA	NA	FMO1
ENSG00000011007	1	23743155	23762059	18905	+	2620.5386957937626	-0.0820271	0.0670962	0.21260174844633067	0.4016224506551816	ELOA
ENSG00000011009	1	23791145	23795539	4395	+	833.0148148335352	-0.0120002	0.0857865	0.8856016919583324	0.9441265601420528	LYPLA2
ENSG00000011021	1	11806096	11848079	41984	+	491.2808856201568	-0.540218	0.1499846985258671	9.737038733200394e-5	7.570652892992906e-4	CLCN6
ENSG00000011028	17	62627670	62693597	65928	+	947.6054717067977	-0.122214	0.14681140500858453	0.3623356551260864	0.5695706693811404	AC080038.1
ENSG00000011052	17	51153590	51171744	18155	+	85.95691159585216	0.10548771859194107	0.3292450493672455	0.5390587578657775	0.7269846571106438	NME1-NME2
ENSG00000011083	5	150190062	150222788	32727	+	0.11186953153159322	-0.0174275	0.37056051505679866	0.7479807583155228	NA	SLC6A7
ENSG00000011105	12	3077355	3286564	209210	+	407.2924770502378	-0.102296	0.14754014262973544	0.4463871252694206	0.6491007177908893	TSPAN9
ENSG00000011114	14	93237550	93333092	95543	-	22.625869828088156	-0.0237827	0.3715983327889766	NA	NA	BTBD7
ENSG00000011132	19	3750772	3761692	10921	-	170.22927588479547	0.26247700970840965	0.17231049370705714	0.0855602	0.2108703212941022	AC005954.1
ENSG00000011143	17	58205437	58219605	14169	-	203.09009441583638	0.28248648966582424	0.18181105826440608	0.0754605	0.19206388833582785	MKS1
ENSG00000011198	3	43690108	43734371	44264	+	564.1917730425104	0.6390921946735351	0.1030017110609824	1.4214791077714543e-10	3.2577240741844374e-9	ABHD5
ENSG00000011201	X	8528874	8732137	203264	-	2.7728861516331254	0.0909574	0.38489556007128584	0.0742446	0.18971534757960104	ANOS1
ENSG00000011243	19	15380050	15419141	39092	-	573.1586447535377	0.18622719487602207	0.13056162022581627	0.12596632940367508	0.2798867357527414	AKAP8L
ENSG00000011258	17	51177425	51260163	82739	-	287.86710998872337	-0.0214277	0.16173219431053834	0.8814705074169368	0.9415063938061926	MBTD1
ENSG00000011260	17	51260546	51297936	37391	+	1905.3921217209256	0.00250386	0.0814071	0.9774356769594839	0.9887408098283493	UTP18
ENSG00000011275	7	5620047	5781739	161693	-	1970.904810968378	-0.195512	0.0890401	0.023401595405410966	0.0775103	RNF216
ENSG00000011295	17	15999784	16045015	45232	+	1617.7790333145233	0.0853064	0.0527293	0.1007572869541578	0.23820176839834498	TTC19
ENSG00000011304	19	797075	812327	15253	+	8924.664294361235	-0.0729866	0.0776868	0.3270668376058796	0.5336742791468934	PTBP1
ENSG00000011332	19	38211006	38229714	18709	-	133.3846605127858	0.0927307	0.26417682645078056	0.6227236424943912	0.7886403049122768	DPF1
ENSG00000011347	11	61515313	61581148	65836	-	8.365003502665376	0.2559167948301772	0.5069313387650002	0.00741345	0.0304518	SYT7
ENSG00000011376	3	45388561	45554726	166166	+	586.8121449165958	0.0690826	0.2054790478256685	0.6876022167335241	0.8317602767176816	LARS2
ENSG00000011405	11	17077730	17207983	130254	-	3016.6198206170193	-0.0830585	0.10089793131015595	0.3907695977050046	0.5970962405200655	PIK3C2A
ENSG00000011422	19	43646095	43670547	24453	-	327.2295412584195	0.26092662208031703	0.1920402051405122	0.11365593714689312	0.25989938321716893	PLAUR
ENSG00000011426	7	36389821	36453791	63971	+	15062.681471948004	0.3084167400338107	0.0994752	0.00129339	0.00709151	ANLN
ENSG00000011451	19	15419980	15449951	29972	-	1039.3333718752147	-0.0500837	0.0773938	0.5083387788035317	0.701474	WIZ
ENSG00000011454	9	122940833	123104866	164034	+	1035.1619652499357	-0.416088	0.14801019765117282	0.00203678	0.010458630637438392	RABGAP1
ENSG00000011465	12	91140484	91182824	42341	-	45.69231011126035	-3.14953	0.46147171721079344	3.6358173649614074e-13	1.1356665051172891e-11	DCN
ENSG00000011478	19	45692666	45703989	11324	+	443.9596071713367	-0.277657	0.2225803191126795	0.125507	0.2791345340064399	QPCTL
ENSG00000011485	19	46346994	46392981	45988	+	2217.9061515583967	0.16157532080007148	0.0790685	0.0363155	0.10954225748312672	PPP5C
ENSG00000011523	2	65056366	65087004	30639	+	544.2155919556373	-0.275815	0.1624057850642065	0.0582047	0.1573256634189957	CEP68
ENSG00000011566	2	39249266	39437301	188036	-	1359.1516546740327	-0.472434	0.16234146895933046	0.00133885	0.00730855	MAP4K3
ENSG00000011590	19	35704558	35717038	12481	+	0.0781683	0.016578501771560693	0.370329	0.9083399036614284	NA	ZBTB32
ENSG00000011600	19	35904401	35908295	3895	-	0.0486103	0.014539682748251914	0.3701842583046276	0.9083399036614285	NA	TYROBP
ENSG00000011638	16	21158377	21180616	22240	+	271.5854024977435	-0.474411	0.21525682510706387	0.00930116	0.036678728594005255	TMEM159
ENSG00000011677	X	152166234	152451315	285082	-	93.80718894130437	0.8814485975582513	0.28945767433417313	2.8696034897114913e-4	0.00194513	GABRA3
ENSG00000012048	17	43044295	43170245	125951	-	2445.8166853544467	0.18522364789345705	0.13280867762511572	0.1353280170341849	0.2952146845912244	BRCA1
ENSG00000012061	19	45407333	45478828	71496	-	1576.9266493861887	-0.332639	0.10272703379083685	6.980471999612639e-4	0.00418932	ERCC1
ENSG00000012124	19	35319261	35347361	28101	+	1.038168681041508	0.00271302	0.3667133656955815	0.9798346165546699	NA	CD22
ENSG00000012171	3	50267558	50277546	9989	+	7.597898368570436	-0.0300143	0.3546074577912772	0.7657158381833673	0.8802627089002227	SEMA3B
ENSG00000012174	X	21839617	21885423	45807	+	2469.2100235509165	0.0702458	0.0616778	0.24814466423512074	0.4438404452049805	MBTPS2
ENSG00000012211	X	49174802	49186528	11727	-	150.99401861423488	-0.288631	0.18034798434914584	0.0673425	0.17602612745444982	PRICKLE3
ENSG00000012223	3	46435645	46485234	49590	-	0.24305147227389742	0.023155	0.3710345534843571	0.5950906871944177	NA	LTF
ENSG00000012232	8	28600469	28755599	155131	+	1451.740287064639	-0.0883838	0.1616398220711345	0.5417704728986812	0.7291439055962439	EXTL3
ENSG00000012504	12	100473708	100564414	90707	+	12.966387833854183	-0.305854	0.4333665950836505	0.12766058395272478	0.2826807511092222	NR1H4
ENSG00000012660	6	53267398	53349179	81782	-	3515.1346313298204	-0.149989	0.058431659457359036	0.00927214	0.0366178	ELOVL5
ENSG00000012779	10	45374176	45446119	71944	+	0	NA	NA	NA	NA	ALOX5
ENSG00000012817	Y	19703865	19744939	41075	-	0	NA	NA	NA	NA	KDM5D
ENSG00000012822	12	53708517	53727745	19229	-	604.6285163193324	-0.335186	0.0949788	2.499170301952357e-4	0.0017288	CALCOCO1
ENSG00000012963	14	93207241	93229215	21975	+	820.5796834951507	0.12105585574562938	0.11225759167929136	0.25386093884090505	0.45062753597869926	UBR7
ENSG00000012983	14	50418501	50561126	142626	-	1416.6728135189749	-0.208358	0.0688882	0.00204425	0.010493629240825402	MAP4K5
ENSG00000013016	2	31234152	31269451	35300	+	397.89186266130673	0.025469051843790235	0.1307499008910357	0.8355480800094546	0.9166780536040803	EHD3
ENSG00000013275	19	39971005	39981441	10437	+	2942.897774888918	-0.0320397	0.0548464	0.5607765562331857	0.743452	PSMC4
ENSG00000013288	4	6575175	6623362	48188	+	1269.4511296576168	0.20591731449339767	0.16607007482283237	0.16546119972513004	0.34017308914264344	MAN2B2
ENSG00000013293	3	170459548	170586075	126528	-	0.0893804	-0.00195678	0.3703335619098084	0.9178911912619121	NA	SLC7A14
ENSG00000013297	3	170418865	170454733	35869	+	0.6244046855505756	0.00427528	0.36766793193669645	0.926581	NA	CLDN11
ENSG00000013306	17	44319625	44324870	5246	-	2122.8303612191335	-0.0357091	0.0987347	0.7062322974090778	0.8435849474687814	SLC25A39
ENSG00000013364	16	29820394	29848039	27646	+	4559.711998698404	-0.763646	0.23274606698414596	1.5878912307305663e-4	0.00116465	MVP
ENSG00000013374	7	151341699	151378449	36751	+	979.7432882166801	0.0884878	0.0823763	0.27420865475231715	0.4740059865269756	NUB1
ENSG00000013375	6	83161150	83193936	32787	-	2618.856958509174	0.17897105655153261	0.0750787	0.016613022444398266	0.058702490314558625	PGM3
ENSG00000013392	6	83193357	83198935	5579	+	239.85000872282788	-0.035852	0.14657022593004845	0.7920894088223699	0.8927904308426294	RWDD2A
ENSG00000013441	2	200853009	200864744	11736	-	770.0244367890433	0.14791932482482287	0.20497989821376225	0.3906899898921017	0.5970411995810746	CLK1
ENSG00000013503	12	106357748	106510198	152451	+	752.8172511550943	0.24258480789018666	0.14192530760891348	0.0642672	0.16973919147844482	POLR3B
ENSG00000013523	14	76786178	76826246	40069	-	321.6302365089465	-0.0353401	0.15241504747917056	0.7993967826104729	0.8969780135276447	ANGEL1
ENSG00000013561	5	141958328	141990292	31965	+	1297.6039075716878	0.15912118100353811	0.11780650993478033	0.1562660207494189	0.3261168858152454	RNF14
ENSG00000013563	X	154401236	154412112	10877	-	1018.6564616934684	-0.339216	0.11085286353130869	0.00128867	0.00707042	DNASE1L1
ENSG00000013573	12	31073860	31104799	30940	+	721.4506286991183	0.11507441086413592	0.10491491235141906	0.25301110796021226	0.4497604621837216	DDX11
ENSG00000013583	12	12974870	13000265	25396	-	508.50296799781285	-0.156977	0.0818492	0.0489538	0.1377276697835408	HEBP1
ENSG00000013588	12	12890782	12917937	27156	+	5628.273739404084	0.7437767023179047	0.0788891	8.723670586822605e-22	5.905815485137647e-20	GPRC5A
ENSG00000013619	X	150361422	150514178	152757	+	566.8783265058349	0.26326333188276657	0.165552	0.0760376	0.193199	MAMLD1
ENSG00000013725	11	60971680	61020377	48698	+	0	NA	NA	NA	NA	CD6
ENSG00000013810	4	1712891	1745176	32286	+	5775.614462001607	0.0808066	0.055428833335374704	0.1405072185402271	0.30289023100346374	TACC3
ENSG00000014123	6	96521595	96555276	33682	+	1223.8760599882473	-0.119702	0.0741465	0.0990926	0.23540121198573588	UFL1
ENSG00000014138	11	65261920	65305589	43670	+	1486.0282163868176	-0.0737309	0.11139320844495806	0.4871340316767327	0.6853168100625628	POLA2
ENSG00000014164	8	143437659	143541447	103789	-	221.897	0.16018555700167922	0.14845657735283643	0.23891201678448357	0.43410412239850193	ZC3H3
ENSG00000014216	11	65180566	65212006	31441	+	2151.1210547264614	0.1827552496122921	0.12181078576908698	0.11137468490800591	0.25633604577688984	CAPN1
ENSG00000014257	3	132317369	132368298	50930	+	0.0972206	0.018577475224446974	0.3704852908299739	0.805488	NA	ACPP
ENSG00000014641	2	63588609	63607197	18589	+	4317.910871857398	-0.0521121	0.11740335678133784	0.6307462767990137	0.7938085767808657	MDH1
ENSG00000014824	4	41990502	42090461	99960	+	4029.9732905254914	-0.0543117	0.0905705	0.5346751085667056	0.7229686826516211	SLC30A9
ENSG00000014914	1	149928651	149936879	8229	-	195.18726568210994	-0.422001	0.3522150970969525	0.0665872	0.17458783501350292	MTMR11
ENSG00000014919	10	99711844	99732100	20257	-	1501.9558160133938	-0.221094	0.0696359	0.00120235	0.00667835	COX15
ENSG00000015133	14	91271323	91417844	146522	-	32.6462	1.3076708033549316	1.5661606421355865	0.0061528	0.0262187	CCDC88C
ENSG00000015153	12	42157104	42238349	81246	-	452.38629607752114	-0.0926255	0.1296169912411017	0.4436918630014628	0.6466301583864182	YAF2
ENSG00000015171	10	134465	254637	120173	+	2932.8319531376223	-0.19746	0.1594990246180091	0.16037964400108118	0.3322186473733198	ZMYND11
ENSG00000015285	X	48676596	48691427	14832	+	2.17804	0.12049661225030231	0.3876423710246016	0.14351981168379452	0.30728470994360135	WAS
ENSG00000015413	16	89613308	89638456	25149	+	3.413371494341454	-0.0362656	0.3513340775719128	0.752753	0.8721480869038719	DPEP1
ENSG00000015475	22	17734138	17774770	40633	-	225.68069768507243	0.10900496617372976	0.17126967773251736	0.47445149792245433	0.6744531045848983	BID
ENSG00000015479	5	139293648	139331677	38030	+	16656.23217899668	0.0630681	0.11391421264299316	0.5664221776167612	0.7468435843254511	MATR3
ENSG00000015520	7	44512535	44541315	28781	-	2.4086002445961534	-0.0333695	0.3619780584781502	0.6934451390879541	0.836435	NPC1L1
ENSG00000015532	17	50346092	50363138	17047	+	1035.705172385547	-0.958432	0.3556415330149358	6.906119660309577e-4	0.00414777	XYLT2
ENSG00000015568	2	109792758	109857705	64948	+	20.097820739656598	0.15962463364219376	0.3982021079490947	0.17652138103836526	0.355644	RGPD5
ENSG00000015592	8	27235323	27258420	23098	-	0.3636130268699018	-0.00884993	0.3694206133917785	0.6899588253281475	NA	STMN4
ENSG00000015676	7	44379119	44490658	111540	-	1212.9165620976344	0.27417904611445415	0.066447	2.636978062388284e-5	2.357254422621129e-4	NUDCD3
ENSG00000016082	5	51383448	51394730	11283	+	137.53440715653207	-0.173343	0.18197124115896973	0.2737905303118505	0.47346389305373765	ISL1
ENSG00000016391	3	53812335	53846419	34085	-	0.20443552109974047	0.022199248673166947	0.37090442339280744	0.641968	NA	CHDH
ENSG00000016402	6	136999971	137045180	45210	-	0.6998229241527486	0.034286163651157164	0.3720877759942212	0.36212422022639745	NA	IL20RA
ENSG00000016490	1	86468368	86500289	31922	+	0.0785947	0.0166397	0.37033293114610244	0.9083399036614284	NA	CLCA1
ENSG00000016602	1	86547078	86580754	33677	+	0	NA	NA	NA	NA	CLCA4
ENSG00000016864	3	52694488	52706032	11545	-	950.1906875683226	-0.547363	0.0995925	1.2643472892814144e-8	2.1243135140782228e-7	GLT8D1
ENSG00000017260	3	130850595	131016712	166118	+	1944.16	-0.0200422	0.100939	0.8337751974096476	0.9162360962916772	ATP2C1
ENSG00000017427	12	102395874	102481744	85871	-	3.080793828894168	-0.0623171	0.376295	0.18240522681288915	0.36382107616278925	IGF1
ENSG00000017483	X	48458537	48470260	11724	-	1.491249537824504	0.072536	0.3721647647831818	0.3263347297622868	NA	SLC38A5
ENSG00000017797	18	9475009	9538114	63106	+	7413.781875424604	-0.421436	0.056297	3.281417070208987e-14	1.1492062380082556e-12	RALBP1
ENSG00000018189	4	70704204	70808619	104416	+	680.4675823768345	-0.0654739	0.1220030110489557	0.5684418232177114	0.74812	RUFY3
ENSG00000018236	12	40692439	41072415	379977	+	8.901603579526235	0.21862916670366073	0.4538689544733351	0.027128993313535795	0.0872138	CNTN1
ENSG00000018280	2	218382029	218396894	14866	+	2.416327949042762	-0.0283197	0.3613563052135301	0.7347436060181918	0.8603015649978807	SLC11A1
ENSG00000018408	3	149517235	149736714	219480	-	6911.865483356108	-0.272927	0.0509737	6.220524153559302e-8	9.432809822360779e-7	WWTR1
ENSG00000018510	2	177392768	177559299	166532	+	2662.864909944861	0.31482804321010815	0.0621984	2.665818788835284e-7	3.630719528901927e-6	AGPS
ENSG00000018607	2	132309309	132318736	9428	+	0.8290226838673109	0.032877273372559544	0.37011894222813063	0.47966692344885614	NA	ZNF806
ENSG00000018610	X	119538149	119565408	27260	-	940.0863205529017	0.2317189803531945	0.10107415169167437	0.016866232697624876	0.0594026	CXorf56
ENSG00000018625	1	160115759	160143591	27833	+	3.5385728852920124	0.1761128248386437	0.4261912905592536	0.0383089	0.11413191806928485	ATP1A2
ENSG00000018699	2	32628032	32821051	193020	+	899.8648390747076	-0.146749	0.1184076342444206	0.18938132190193935	0.37286320131094897	TTC27
ENSG00000018869	19	56375846	56393545	17700	-	26.636684499416916	0.5238002884114539	0.5791039254202757	0.043613767167425425	0.1260801773751909	ZNF582
ENSG00000019102	11	124747474	124752255	4782	-	0	NA	NA	NA	NA	VSIG2
ENSG00000019144	11	118606440	118658031	51592	+	2812.1015520570236	-0.992084	0.0832581	1.3179279624091357e-33	1.9563371038330105e-31	PHLDB1
ENSG00000019169	2	118942166	118994660	52495	+	0.309922	0.023653581908604122	0.3711118630344321	0.5526727461183918	NA	MARCO
ENSG00000019186	20	54153446	54173986	20541	-	12.814360473234004	2.111731268058614	0.7803065239140349	2.6217133828255595e-4	0.00179972	CYP24A1
ENSG00000019485	11	45095806	45235110	139305	+	247.7516735348544	-0.0602854	0.13944286766353217	0.6396141397915243	0.8000739684442878	PRDM11
ENSG00000019505	11	45240302	45286341	46040	-	82.06313063564959	1.5652784603056258	0.5263508148124272	1.575924675764483e-4	0.00115692	SYT13
ENSG00000019549	8	48917598	48921740	4143	-	8.765404016249478	4.640704884504372	1.490210492189469	1.7140708159055188e-4	0.0012459	SNAI2
ENSG00000019582	5	150400041	150412929	12889	-	4.396822964248041	0.21053933476996492	0.43418566336679926	0.1029056561108857	0.2418320284494017	CD74
ENSG00000019991	7	81699010	81770438	71429	-	2.7475396634822125	-0.13363	0.3964917399407663	0.0807883	0.20200207683065804	HGF
ENSG00000019995	10	124942123	124988189	46067	+	1169.6805476034885	0.37776458503948407	0.16514418363245018	0.0110053	0.042060222178758724	ZRANB1
ENSG00000020129	1	35557473	35567274	9802	+	1022.8254739552648	-0.233784	0.0945434	0.010157787157203179	0.0394226	NCDN
ENSG00000020181	8	37784191	37844896	60706	+	100.68041793222422	0.0889615	0.29631757546561527	0.6272322929391309	0.7911222103469525	ADGRA2
ENSG00000020219	7	152445477	152447150	1674	+	0	NA	NA	NA	NA	CCT8L1P
ENSG00000020256	20	52051663	52204308	152646	-	577.956	-0.329289	0.17008983092758428	0.029508929891521502	0.0933805	ZFP64
ENSG00000020426	14	60734742	60969965	235224	+	649.4944631096965	0.3682016305985698	0.12759551199079672	0.00208416	0.010661318104017428	MNAT1
ENSG00000020577	14	54567097	54793315	226219	+	1131.8869213348673	-0.0787879	0.22298976484768873	0.652651	0.8097624409002587	SAMD4A
ENSG00000020633	1	24899511	24965121	65611	-	138.1411467329884	2.748345881503942	0.38103060372395253	2.957438718895526e-14	1.0402469232984697e-12	RUNX3
ENSG00000020922	11	94415578	94493908	78331	-	1267.2117905988978	0.2816767169599799	0.0881453	9.745015881901854e-4	0.00561518	MRE11
ENSG00000021300	11	73646178	73662819	16642	+	54.144343248680464	-1.01935	0.4571156726726975	0.00196444	0.010135425066345467	PLEKHB1
ENSG00000021355	6	2832332	2841959	9628	-	304.2188438175332	-0.50771	0.15144945222956016	2.679359567895243e-4	0.00183307	SERPINB1
ENSG00000021461	7	99828013	99866102	38090	+	0	NA	NA	NA	NA	CYP3A43
ENSG00000021488	19	32830509	32869767	39259	-	0.3819307817184785	0.00651983	0.36920384667428147	0.8693439733761346	NA	SLC7A9
ENSG00000021574	2	32063547	32157637	94091	+	1516.1238708822964	-0.0455185	0.0818522	0.5665025531783845	0.7468435843254511	SPAST
ENSG00000021645	14	78170373	79868290	1697918	+	214.45139261781142	-1.02164	0.16404098983202411	5.5455055441851446e-11	1.345221584781344e-9	NRXN3
ENSG00000021762	11	3087107	3166739	79633	-	267.0498180479579	0.0160504	0.2048621301522328	0.9276537862263142	0.9630695066500972	OSBPL5
ENSG00000021776	15	34851782	34969742	117961	-	1162.8932073740186	-0.0553446	0.1417232988222753	0.6707471999557213	0.8207619904497978	AQR
ENSG00000021826	2	210477682	210679107	201426	+	49.38923383539879	-0.474401	0.507468	0.0527991	0.14585783643986447	CPS1
ENSG00000021852	1	56929207	56966140	36934	-	0	NA	NA	NA	NA	C8B
ENSG00000022267	X	136146702	136211359	64658	+	702.7294452650494	1.6465436656912373	0.18086163090007054	6.741848388001348e-21	4.244478868399292e-19	FHL1
ENSG00000022277	20	56468585	56519449	50865	+	2903.4640440443295	0.017985139661040983	0.0613202	0.767316	0.8807730783286724	RTF2
ENSG00000022355	5	161847063	161899981	52919	+	2.1902001026809663	0.1408949782089427	0.40762557250002107	0.019355556216228666	0.0663924	GABRA1
ENSG00000022556	19	54953130	55001142	48013	+	98.6274	0.023134198449110563	0.3713776885040794	7.814424228494874e-7	9.755970988969681e-6	NLRP2
ENSG00000022567	8	141207166	141308305	101140	-	0	NA	NA	NA	NA	SLC45A4
ENSG00000022840	12	120533480	120577588	44109	+	3098.6469276549437	0.0087079	0.072599	0.9048256643009386	0.9533478820386929	RNF10
ENSG00000022976	14	102317377	102342702	25326	+	120.0239700817797	0.019141486439405855	0.24901470745710735	0.919792	0.960066	ZNF839
ENSG00000023041	10	112424428	112446917	22490	-	1158.0391163203622	0.16738214431318954	0.0712809	0.016536005405668953	0.058519809156544984	ZDHHC6
ENSG00000023171	11	123358428	123627774	269347	+	6.916971912893495	0.18115761220930238	0.40825886500377045	0.15313591135528512	0.3214747345670552	GRAMD1B
ENSG00000023191	11	494512	507300	12789	-	63.02332282637061	-0.000450909	0.36706324924379397	0.975852	0.9877897712589262	RNH1
ENSG00000023228	2	206114817	206159509	44693	-	4316.220291239184	-0.178265	0.0716471	0.010902298985339209	0.041781	NDUFS1
ENSG00000023287	8	52622458	52745843	123386	-	2218.387994817316	0.18444495687792165	0.12797123941712746	0.1282045323879907	0.28346459430244864	RB1CC1
ENSG00000023318	9	99979185	100099000	119816	-	1032.7922354628083	-0.0945459	0.0747197	0.19082816039125416	0.37479678015848544	ERP44
ENSG00000023330	3	52198086	52214327	16242	+	1029.501914214074	0.14005517086021563	0.11712305397839898	0.20702194990447176	0.3956082614213243	ALAS1
ENSG00000023445	11	102317450	102339403	21954	+	1688.2048411868836	-0.434133	0.1397453228608753	7.928194921737394e-4	0.0046954	BIRC3
ENSG00000023516	13	42272152	42323261	51110	+	2074.2558933153828	-0.396007	0.0883076	3.749344550363226e-6	4.0714358942870466e-5	AKAP11
ENSG00000023572	1	193090866	193106114	15249	-	686.9770094959026	-0.0653383	0.0967749	0.48327600648047947	0.6816478007697919	GLRX2
ENSG00000023608	14	61762420	61796428	34009	+	1252.2193305259598	1.3876469788326167	0.12882488395224487	4.453083582146176e-28	4.803392823941675e-26	SNAPC1
ENSG00000023697	12	15911302	16037381	126080	+	1255.0366997683902	-0.287534	0.0850255	5.526943709690025e-4	0.00341973	DERA
ENSG00000023734	12	15882387	15903478	21092	+	5069.334304007592	0.17312477625877307	0.0632622	0.005643	0.024415698095898185	STRAP
ENSG00000023839	10	99782640	99852594	69955	+	1695.9291131969505	-1.47951	0.11822478942393487	4.548808286701472e-37	7.999969356394546e-35	ABCC2
ENSG00000023892	6	35297818	35321771	23954	+	4.452475240522437	0.4037517356299812	0.6695367457377445	0.031081	0.0973651	DEF6
ENSG00000023902	1	150149183	150164720	15538	+	119.10830361614599	0.49134182312560337	0.3352848717008829	0.0359899	0.10882389320424408	PLEKHO1
ENSG00000023909	1	93885199	93909456	24258	-	2806.2867707767255	-0.00754927	0.10108926131575732	0.9378295708845782	0.9678139567221999	GCLM
ENSG00000024048	6	42564062	42693504	129443	+	1371.6323941303924	-0.0551837	0.0791372	0.47561847339315116	0.6754508847127976	UBR2
ENSG00000024422	19	47713422	47743134	29713	+	7404.446414653408	-0.332491	0.10626078812347942	0.00108304	0.00613789	EHD2
ENSG00000024526	1	68474152	68497221	23070	-	4472.973393531966	0.0326511	0.0630328	0.5997987471036643	0.7716876374154968	DEPDC1
ENSG00000024862	6	138773509	138793319	19811	+	119.19597973461582	0.3916294476818617	0.20476083654274888	0.0246991	0.0808701	CCDC28A
ENSG00000025039	6	89364636	89412270	47635	-	5.276485034872444	4.008099856408237	1.343944073062986	1.7028628989881488e-4	0.00123942	RRAGD
ENSG00000025156	6	122399546	122433119	33574	+	622.8794264914239	0.12870892216481375	0.14112512106673222	0.32400441497006655	0.530302	HSF2
ENSG00000025293	20	35771974	35950370	178397	+	2599.944366223128	0.085904	0.0994541	0.36751504375463406	0.5747528907742102	PHF20
ENSG00000025423	12	56752161	56787790	35630	+	29.35639381180327	0.027040346793690946	0.33873414943641844	0.847614	0.9242165923163238	HSD17B6
ENSG00000025434	11	47248300	47269033	20734	+	82.37188602318204	-0.230236	0.2661458354789009	0.23787156270597795	0.4331264781209457	NR1H3
ENSG00000025708	22	50525752	50530032	4281	-	14.261762881989526	0.15760857325015845	0.39640498781759315	0.1797423629094839	0.3602142150510714	TYMP
ENSG00000025770	22	50508224	50524780	16557	+	1072.0947229284855	0.2337931315045622	0.0898451	0.0071686	0.0296365	NCAPH2
ENSG00000025772	20	44942130	44960397	18268	-	1435.6892987299636	0.0648348	0.0735101	0.3693308090908483	0.5759780714303543	TOMM34
ENSG00000025796	6	107867756	107958208	90453	-	3474.295428251691	-0.151776	0.0661185	0.0193127	0.0662787	SEC63
ENSG00000025800	1	32108056	32176563	68508	+	3844.336240367074	-0.0546894	0.079888	0.48143797016100626	0.6804985024202919	KPNA6
ENSG00000026025	10	17228241	17237593	9353	+	58115.994170809274	-0.0217146	0.0641536	0.701099	0.8404820113898291	VIM
ENSG00000026036	20	63659300	63698684	39385	+	67.90900575040645	-0.0145959	0.25893359363167273	0.9361461838800427	0.9669227740299452	RTEL1-TNFRSF6B
ENSG00000026103	10	88990531	89017059	26529	+	149.13250190527944	-0.3468	0.2927718956803961	0.098087	0.23373320009703552	FAS
ENSG00000026297	6	166929504	166957191	27688	-	80.75995551706613	-0.656444	0.2630190242279601	0.00238833	0.011967560521730002	RNASET2
ENSG00000026508	11	35138870	35232402	93533	+	12896.032835149075	-0.212138	0.0710672	0.00231545	0.011663742763061395	CD44
ENSG00000026559	20	51003656	51023107	19452	-	5.772034263889441	0.22448368582862369	0.4719468673298617	0.00386579	0.0178455	KCNG1
ENSG00000026652	6	161129967	161274061	144095	-	299.7923428200181	0.8013774698917185	0.2838000861610724	6.731849382648819e-4	0.00405817	AGPAT4
ENSG00000026751	1	160739057	160754821	15765	+	1.2794613331118991	0.027910564001078705	0.3717852285230701	0.2737665063642394	NA	SLAMF7
ENSG00000026950	6	26402237	26415208	12972	+	750.9135009051452	-0.176141	0.0977022	0.0607447	0.1624543333522237	BTN3A1
ENSG00000027001	13	23730189	23889400	159212	-	447.3389160275785	-0.263977	0.0963241	0.00444737	0.020100130598812136	MIPEP
ENSG00000027075	14	61187559	61550976	363418	+	30.187774510013963	0.7102183424397026	0.35736303650866785	0.0069878	0.0290425	PRKCH
ENSG00000027644	1	156840063	156859117	19055	-	0	NA	NA	NA	NA	INSRR
ENSG00000027697	6	137197484	137219449	21966	-	737.7760757747122	0.26865323740790614	0.0786105	4.580505285439591e-4	0.00291083	IFNGR1
ENSG00000027847	5	177600132	177610330	10199	+	440.5451308057748	-0.106773	0.11813713399785954	0.3390802372635031	0.5465004720513478	B4GALT7
ENSG00000027869	1	156806243	156816862	10620	-	0.33171842307368415	0.00701012	0.3691674591788203	0.8450086994760255	NA	SH2D2A
ENSG00000028116	2	57907629	58159920	252292	+	866.7976668089383	-0.0670582	0.076376	0.3692501420939027	0.5759632988604402	VRK2
ENSG00000028137	1	12166991	12209228	42238	+	51.49652005258293	1.3956863287728067	0.6565880218259872	0.00155149	0.00830129	TNFRSF1B
ENSG00000028203	12	95217746	95302799	85054	+	3053.059626404811	-0.435318	0.1222286681539118	1.799237559174238e-4	0.00129616	VEZT
ENSG00000028277	19	42086110	42196585	110476	-	99.37757780511622	-0.0370696	0.2806864608386839	0.8371096613957507	0.9177689606574906	POU2F2
ENSG00000028310	5	850291	892801	42511	-	796.5158057228297	-0.0617854	0.1233329967138215	0.6003947984431312	0.7721354363896873	BRD9
ENSG00000028528	15	64094123	64146090	51968	+	1198.6013795697793	-0.198914	0.0835769	0.014366440351929546	0.052377	SNX1
ENSG00000028839	6	133952170	133990432	38263	+	836.1104094400117	0.1220353765255021	0.10033403578222615	0.2066452679656568	0.3951275862775798	TBPL1
ENSG00000029153	12	27332854	27425289	92436	+	1587.4162392391374	-0.166322	0.090159	0.0567428	0.1542505498015876	ARNTL2
ENSG00000029363	6	136256627	136289851	33225	-	7379.001605668803	0.2359875277062088	0.10454215706921258	0.018957651760882224	0.0652766	BCLAF1
ENSG00000029364	14	69398015	69462390	64376	+	1300.404289997581	-0.0177767	0.11354038995101683	0.8592849191491209	0.9288067822128283	SLC39A9
ENSG00000029534	8	41653220	41896762	243543	-	76.90840797681899	-0.562337	0.5068788846316923	0.0359284	0.10871924843776867	ANK1
ENSG00000029559	4	87799554	87812435	12882	+	0.0917166	-0.00196233	0.3703336289592037	0.9178911912619122	NA	IBSP
ENSG00000029639	6	155256134	155314493	58360	-	265.90115518013573	-0.0605623	0.12738223638003854	0.6104916185094047	0.7798539547767699	TFB1M
ENSG00000029725	17	5282265	5386340	104076	+	3444.4953803207804	-0.0785215	0.0692256	0.24777229628947514	0.44351761853785904	RABEP1
ENSG00000029993	X	150980509	150990771	10263	+	1348.5689469853594	0.23968566633353555	0.0796547	0.00198283	0.0102107	HMGB3
ENSG00000030066	11	47778087	47848555	70469	-	2128.026433533087	0.00703004	0.086605	0.9356998430115495	0.9667086048098379	NUP160
ENSG00000030110	6	33572547	33580293	7747	-	623.9102379049822	0.8503223089182915	0.0895094	4.071893859703469e-22	2.8155231901710315e-20	BAK1
ENSG00000030304	9	110668771	110801620	132850	+	0.5499384454281329	0.00766184	0.36922650493781534	0.9524271704809004	NA	MUSK
ENSG00000030419	2	212999691	213152427	152737	-	194.0441429573573	0.2540578983741569	0.20326821510168339	0.13909916227765298	0.30100634554666644	IKZF2
ENSG00000030582	17	44345246	44353106	7861	+	2278.3466048527794	-0.325784	0.12189338893837813	0.00449142	0.020259608185969162	GRN
ENSG00000031003	5	137937960	138051961	114002	-	1226.6677366281979	0.5910541112003425	0.0675726	6.959432441908936e-19	3.6798567617675355e-17	FAM13B
ENSG00000031081	3	119294373	119420714	126342	+	335.34455620500097	0.21881198609777802	0.26940421631714684	0.265891	0.46439020288319255	ARHGAP31
ENSG00000031691	6	49463370	49493107	29738	+	631.2852555748505	0.33242698417770905	0.21666128782704927	0.0632283	0.16776558740372943	CENPQ
ENSG00000031698	1	109213918	109238182	24265	+	2215.438396762674	0.228398	0.11865132499947088	0.038829641002408134	0.11508767016284369	SARS
ENSG00000031823	19	5916139	5978142	62004	-	1040.729641850415	-0.163229	0.10802921212540356	0.11156683546561155	0.25664077166231397	RANBP3
ENSG00000032219	14	58298385	58373887	75503	+	378.38352023960357	-0.086084	0.17271292878182906	0.5698823498580625	0.7491760314697095	ARID4A
ENSG00000032389	2	3188925	3377882	188958	-	749.2324226352893	-0.0990639	0.16397735877771796	0.49866533889450737	0.6946539116068127	EIPR1
ENSG00000032444	19	7534004	7561764	27761	+	1494.0306748623404	-0.738309	0.12874771526643952	1.8525974567365802e-9	3.518195639671111e-8	PNPLA6
ENSG00000032742	13	20567069	20691437	124369	+	600.3678603885123	-0.0714228	0.0996289	0.4558337779602088	0.6576148179957104	IFT88
ENSG00000033011	16	5033923	5087379	53457	+	820.1638503044506	0.0729655	0.0788268	0.34398464567412995	0.5516027321117366	ALG1
ENSG00000033030	12	122471600	122501073	29474	-	730.239	-0.102677	0.14581912003510625	0.441835	0.6451217183209141	ZCCHC8
ENSG00000033050	7	151211484	151227205	15722	-	1320.1189566231872	0.0065276	0.0899353	0.9401838488279542	0.969114	ABCF2
ENSG00000033100	7	151232489	151238827	6339	+	527.9287334512554	-0.0685737	0.1485881713105167	0.6130174821395025	0.78124	CHPF2
ENSG00000033122	1	69568261	70151945	583685	+	7.013139035793916	0.0695315	0.35066565020826423	0.5972728852883453	0.7700119867531076	LRRC7
ENSG00000033170	14	65410592	65744121	333530	+	634.6578417039465	0.13535501765709013	0.15900306505531056	0.34369575439938804	0.5512487416913262	FUT8
ENSG00000033178	4	67612652	67701155	88504	-	2513.490256597904	-0.177526	0.0926932	0.048187658302878494	0.1361404420011479	UBA6
ENSG00000033327	11	78215293	78418348	203056	-	338.13002847855694	-0.601805	0.35792611043516376	0.016542755569292543	0.0585309	GAB2
ENSG00000033627	17	42458844	42522611	63768	+	1114.0293627279104	-0.0200544	0.13457998369038643	0.8697001613277231	0.9351241766535459	ATP6V0A1
ENSG00000033800	15	68054179	68198603	144425	+	691.8	0.00821437	0.0901089	0.9260195740995713	0.9621754886290177	PIAS1
ENSG00000033867	3	27372721	27484420	111700	-	4999.959495945611	-0.421639	0.084872	3.2257829447111906e-7	4.3099230425621025e-6	SLC4A7
ENSG00000034053	15	28884483	29118315	233833	+	1.832183726872102	-0.0193746	0.3671695027738287	0.6914569469997793	0.834729	APBA2
ENSG00000034152	17	21284672	21315240	30569	+	4131.223414836998	-0.121849	0.0982848	0.19675045657637857	0.3823012354276216	MAP2K3
ENSG00000034239	8	48710789	48735311	24523	-	1.830718135301274	0.0625358	0.3777066853782144	0.0688245	0.17906090551214074	EFCAB1
ENSG00000034510	2	84905656	84906671	1016	+	28219.321603239998	-0.145303	0.0851694	0.0782503	0.19704691556229018	TMSB10
ENSG00000034533	3	131013875	131027649	13775	-	151.27427858555922	0.0272227	0.23146432930813032	0.8811672444885108	0.941324	ASTE1
ENSG00000034677	8	100257060	100336218	79159	-	665.618	0.5417679102845898	0.16683843116174887	3.6091594469420173e-4	0.00237383	RNF19A
ENSG00000034693	6	143450805	143490616	39812	+	610.7267587940406	0.11259105967408037	0.14940939533119663	0.4099953881332754	0.6158304288893794	PEX3
ENSG00000034713	16	75566375	75577881	11507	+	1559.8253484102545	-0.000912427	0.0889084	0.9886006923671923	0.9949234015365409	GABARAPL2
ENSG00000034971	1	171635417	171652688	17272	-	0	NA	NA	NA	NA	MYOC
ENSG00000035115	2	217730	266398	48669	-	35.0824	-0.259983	0.2933156255222133	0.2015	0.38882249397454133	SH3YL1
ENSG00000035141	2	70295975	70302090	6116	-	1689.0778486825538	0.0556824	0.061976990569868835	0.36266719073311127	0.569815	FAM136A
ENSG00000035403	10	73995193	74121363	126171	+	20398.64303957038	0.0453478	0.0603993	0.4475494868199741	0.650031	VCL
ENSG00000035499	5	60596912	60700190	103279	-	1342.3413305084196	0.0654387	0.093868	0.484242	0.6824352824598935	DEPDC1B
ENSG00000035664	15	63907036	64072033	164998	-	0.9726481119047113	0.00965926	0.36552622485890157	0.8734562627549138	NA	DAPK2
ENSG00000035681	8	58583508	58659853	76346	-	704.5658273952841	-0.337803	0.19894599383937123	0.046424917657655176	0.13222234953368434	NSMAF
ENSG00000035687	1	244408494	244451909	43416	-	1912.2889497949548	-0.149355	0.0974943	0.11048901738750404	0.25493367953372204	ADSS
ENSG00000035720	4	67558727	67607337	48611	+	0	NA	NA	NA	NA	STAP1
ENSG00000035862	17	78852977	78925387	72411	-	4673.25	-0.15784	0.09471	0.0852635	0.21036976212768627	TIMP2
ENSG00000035928	4	39287456	39366375	78920	-	3833.9893215225934	-0.070171	0.1524783716474612	0.6152252321422167	0.7829435469609144	RFC1
ENSG00000036054	3	100260992	100325251	64260	+	688.278	0.0785952	0.19110905240578774	0.6343091371463307	0.7965502979994232	TBC1D23
ENSG00000036257	2	224470150	224585397	115248	-	3040.3740805957327	0.0828872	0.0752901	0.26176042971738633	0.45948875237009124	CUL3
ENSG00000036448	8	2045046	2165552	120507	+	9.52032	-0.0333453	0.34711034368914323	0.7878545005317256	0.8912158221484319	MYOM2
ENSG00000036473	X	38352586	38421446	68861	+	0.0486103	0.014539682748251908	0.3701842583046278	0.9083399036614285	NA	OTC
ENSG00000036530	14	99684304	99727301	42998	+	2.7661143517183624	-0.0199024	0.36019240920074547	0.8147283374480598	0.9051915470651383	CYP46A1
ENSG00000036549	1	77562416	77683419	121004	-	1754.3955756092548	0.0893476	0.10757532321692627	0.38586194043757577	0.5926194775775963	AC118549.1
ENSG00000036565	8	20144855	20183206	38352	-	0	NA	NA	NA	NA	SLC18A1
ENSG00000036672	11	119355215	119381711	26497	-	71.42728092191815	2.568747977344123	0.3234021946450055	1.1467749840046833e-16	5.02840629842704e-15	USP2
ENSG00000036828	3	122183683	122291629	107947	+	0.4443708594444152	0.018421207170090777	0.3705773399015474	0.6733992074663968	NA	CASR
ENSG00000037042	17	42659284	42667006	7723	+	392.38766846843987	-0.0710767	0.12778224339592198	0.5532878175144864	0.7378386950782486	TUBG2
ENSG00000037241	5	172958729	172969771	11043	+	1359.9472077124472	0.6593599241528383	0.19212135496522414	1.3183103493202183e-4	9.925668428106623e-4	RPL26L1
ENSG00000037280	5	180601506	180649624	48119	-	9.06089	0.16512045550894394	0.40780117849275554	0.12058852560227315	0.2711775322091424	FLT4
ENSG00000037474	5	6599239	6633291	34053	-	3249.7582002088457	0.054507838772091324	0.096537	0.5584292326761318	0.7420967987484373	NSUN2
ENSG00000037637	1	16246840	16352480	105641	-	638.4522976521088	-0.187243	0.11196524617170847	0.0787758	0.1980718465241757	FBXO42
ENSG00000037749	5	154038906	154220478	181573	+	954.748	0.5044211282747739	0.11968156746001148	9.09038513175313e-6	9.079162434059609e-5	MFAP3
ENSG00000037757	19	13764522	13774282	9761	+	448.97912235790136	-0.271774	0.130197	0.025034439887062096	0.0816977	MRI1
ENSG00000037897	12	57768471	57772119	3649	-	431.94869348322794	-0.299516	0.13622320592873438	0.0177252	0.061875584176119255	METTL1
ENSG00000037965	12	54008985	54012769	3785	+	676.4047901963506	-0.608049	0.0975408	1.284632921688889e-10	2.965101379875353e-9	HOXC8
ENSG00000038002	4	177430774	177442437	11664	-	637.005	-0.352254	0.13737497342892477	0.00537999	0.023444200849827113	AGA
ENSG00000038210	4	25160663	25279204	118542	+	2350.8936977208537	0.0306466	0.0922619	0.7338979576710045	0.8600325164856126	PI4K2B
ENSG00000038219	4	13568738	13627725	58988	-	2704.8154625934476	0.0834364	0.2745003350735699	0.6623298622274942	0.8169237671374948	BOD1L1
ENSG00000038274	5	163503114	163519354	16241	+	1825.878135436614	-0.207696	0.0777283	0.00617227	0.0262809	MAT2B
ENSG00000038295	4	165873237	166104457	231221	+	22.52925695783685	0.0240726	0.34123827486864655	0.8597563498812875	0.9289848364773418	TLL1
ENSG00000038358	16	67873052	67884499	11448	+	1536.7830227773902	0.0723802	0.13212523626082623	0.5589247639774568	0.7421750251255849	EDC4
ENSG00000038382	5	14143342	14532128	388787	+	7475.119926946777	0.1511044355077037	0.12237133789229558	0.18883891557715002	0.37220290583972315	TRIO
ENSG00000038427	5	83471618	83582303	110686	+	148.3838041937336	5.60507	0.48287276782028626	2.725308225126921e-32	3.614384187094556e-30	VCAN
ENSG00000038532	16	10944564	11182186	237623	+	1005.6854792489871	-0.78512	0.1749242693093069	1.195552746612224e-6	1.443585331357148e-5	CLEC16A
ENSG00000038945	8	16107878	16567490	459613	-	38.30464132369125	-1.96158	0.4609143348524565	1.2298511228368844e-6	1.4794788972119546e-5	MSR1
ENSG00000039068	16	68737292	68835541	98250	+	27.79873458505109	0.046292596346269574	0.35310155372718327	0.6824473799289275	0.8287326325649752	CDH1
ENSG00000039123	5	55307989	55425579	117591	+	3221.8587928063334	0.0798648	0.10154623659704182	0.41372469873912066	0.6193048039225619	MTREX
ENSG00000039139	5	13690331	13944543	254213	-	234.2866965048355	-0.833814	0.1950740811547026	2.9026855618022433e-6	3.227866143639883e-5	DNAH5
ENSG00000039319	5	80408013	80483379	75367	+	2930.883882166703	-0.0494025	0.11166757404840287	0.6411476793458217	0.8008841743173842	ZFYVE16
ENSG00000039523	16	67518418	67546788	28371	+	1327.3751613335928	0.36265462287751304	0.13168160661697145	0.00320433	0.015253330680342653	RIPOR1
ENSG00000039537	5	41142234	41261438	119205	-	0	NA	NA	NA	NA	C6
ENSG00000039560	5	34656328	34832612	176285	+	2740.1070027731075	0.14611283701560723	0.1169711087745139	0.18825591842858605	0.37146106831396614	RAI14
ENSG00000039600	5	157625679	157671480	45802	-	0.59336	0.030742970778682457	0.3716276672428652	0.4526383370600012	NA	SOX30
ENSG00000039650	19	49859882	49878351	18470	-	598.9720132266433	-0.486099	0.5410984306447179	0.048020336437988684	0.1357388266189128	PNKP
ENSG00000039987	19	12751702	12758458	6757	+	0.16922197613534515	-0.00207593	0.3703286088451022	0.9178896389957705	NA	BEST2
ENSG00000040199	16	71637835	71724701	86867	-	1000.5050481158788	-0.0344652	0.1385965230984543	0.785824	0.8901237359105443	PHLPP2
ENSG00000040275	5	169583636	169604778	21143	+	4916.935250214649	0.5683193835683671	0.0924931	2.8202023832821955e-10	6.019970178901897e-9	SPDL1
ENSG00000040341	8	73420369	73747708	327340	-	754.3075088806114	-0.236359	0.11592279296449944	0.031227042956867297	0.0976862	STAU2
ENSG00000040487	1	19312326	19329300	16975	+	474.9344706246256	-0.0246409	0.0968585	0.7901209756151505	0.8918508832348571	PQLC2
ENSG00000040531	17	3636468	3661542	25075	+	542.7610645149974	-0.136824	0.16946439577795344	0.36261732111636646	0.5697920030749548	CTNS
ENSG00000040608	22	20241415	20283246	41832	-	34.84727177173853	0.18514921179657082	0.3429002969220637	0.31646283718328344	0.5222201637557905	RTN4R
ENSG00000040633	17	7235029	7239722	4694	-	1156.9655281340208	0.0951492	0.0876585	0.2626150952998002	0.46030898515337093	PHF23
ENSG00000040731	5	24487100	24644978	157879	-	0.5920294929448616	-0.0307832	0.37177007782656146	0.4150611917430379	NA	CDH10
ENSG00000040933	2	98444854	98594390	149537	+	431.0903922140771	0.0230226	0.14813654217895209	0.8666441502366464	0.9330784103559314	INPP4A
ENSG00000041353	18	54717860	54895516	177657	+	30.583115898268996	2.129249620723408	0.4249936254453139	3.3292986744197167e-8	5.276009064849266e-7	RAB27B
ENSG00000041357	15	78540405	78552417	12013	+	5707.194272221528	0.10271979073050648	0.13995851242851054	0.43064427078563494	0.6343612801631076	PSMA4
ENSG00000041515	13	108596152	109208005	611854	+	127.15141346885872	-0.541576	0.201743	0.00208349	0.010661258460605899	MYO16
ENSG00000041802	3	194640791	194672463	31673	-	811.1560485420327	0.13100737849915495	0.10753272923203293	0.20356733484225847	0.39167210696528376	LSG1
ENSG00000041880	3	51942345	51948867	6523	+	241.06186091961695	-0.218261	0.21438422396268902	0.2149719083654042	0.4044471485293302	PARP3
ENSG00000041982	9	115019575	115118257	98683	-	6693.299804261318	-1.22982	0.13759290528336804	3.6302969993997683e-20	2.143730125922929e-18	TNC
ENSG00000041988	1	6624866	6635586	10721	+	323.672	-0.0331043	0.19325671146621065	0.8400611748776508	0.9198206543628875	THAP3
ENSG00000042062	20	50586108	50691527	105420	-	1.6664106316999836	-0.0731866	0.37032492369103454	0.3826236837587804	NA	RIPOR3
ENSG00000042088	14	89954939	90044768	89830	+	408.0746166135928	-0.142545	0.15981064764492778	0.3206095781630107	0.526584	TDP1
ENSG00000042286	10	70098223	70132934	34712	-	557.858	-0.306623	0.14697361400992107	0.0226422	0.075412	AIFM2
ENSG00000042304	2	227610090	227648606	38517	-	0	NA	NA	NA	NA	C2orf83
ENSG00000042317	14	88384924	88470350	85427	+	99.71274408092712	0.16970082143290094	0.17560351702170765	0.2734227125808981	0.4729505547956951	AL049834.1
ENSG00000042429	11	93784227	93814963	30737	+	849.9111915301766	-0.0160198	0.0992323	0.8626028509110331	0.9307091309509545	MED17
ENSG00000042445	2	85341955	85354531	12577	-	963.6059652218077	-0.0152267	0.22428988158604424	0.9234187246471547	0.9611549566885336	RETSAT
ENSG00000042493	2	85394753	85418432	23680	-	427.28408476577147	-0.540223	0.1455118809413931	6.342213434266621e-5	5.174836780959855e-4	CAPG
ENSG00000042753	19	46838136	46850992	12857	-	1983.2783623863725	-0.00733092	0.10584805354104526	0.9404862584645605	0.9693017174314662	AP2S1
ENSG00000042781	1	215622891	216423448	800558	-	0.8056999458898545	-0.00501932	0.36821806386232586	0.8839612883692362	NA	USH2A
ENSG00000042813	7	49850421	50121329	270909	-	0	NA	NA	NA	NA	ZPBP
ENSG00000042832	8	132866958	133134903	267946	+	0.5962285984080798	0.025606278960709217	0.3714169064582502	0.4202454976076113	NA	TG
ENSG00000042980	8	24294040	24359018	64979	+	1.5147651065039518	-0.0139091	0.36653194460047483	0.795212	NA	ADAM28
ENSG00000043039	11	129375940	129452279	76340	+	0.4391101018868208	0.013410779860765012	0.37014327158635235	0.9070476026691008	NA	BARX2
ENSG00000043093	3	182938074	182985953	47880	-	1677.451744638841	0.1834187628762077	0.11544526952129922	0.0936409	0.22546280189150802	DCUN1D1
ENSG00000043143	5	134524312	134583230	58919	+	988.3378622646666	0.21696871780681484	0.12614265817853623	0.0689904	0.17934852086534178	JADE2
ENSG00000043355	13	99981784	99986765	4982	+	391.58014425609764	0.16918963433114678	0.2462314968779532	0.368693	0.5755684148049602	ZIC2
ENSG00000043462	5	170246233	170297818	51586	-	0.5061992696331507	0.025574693700872782	0.3714068495326423	0.4395636548572478	NA	LCP2
ENSG00000043514	1	39838110	39883511	45402	-	564.9823449651424	0.0960239	0.10943710406403542	0.35918486348235973	0.5665442670252077	TRIT1
ENSG00000043591	10	114044056	114046908	2853	+	68.6838	-0.005323	0.1973203085705736	0.9736296658341731	0.9867414965986171	ADRB1
ENSG00000044012	1	42153410	42155820	2411	+	0	NA	NA	NA	NA	GUCA2B
ENSG00000044090	6	43037617	43053945	16329	-	1513.5875049312729	-0.723906	0.1973695130486917	4.512412686706942e-5	3.828570386519052e-4	CUL7
ENSG00000044115	5	138610967	138935034	324068	+	13957.276986896211	-0.372442	0.0892288	1.498683033836196e-5	1.4322912869149234e-4	CTNNA1
ENSG00000044446	X	18892300	18984598	92299	-	540.5514359473405	-0.462565	0.2359282500005219	0.016741022973879194	0.059013	PHKA2
ENSG00000044459	9	17134982	17503923	368942	+	645.9316146968121	-0.32664	0.0946217	3.430990709088477e-4	0.00226956	CNTLN
ENSG00000044524	3	89107621	89482134	374514	+	137.6982213147629	-2.07448	0.19353794972963345	6.254286613916104e-28	6.528668220204037e-26	EPHA3
ENSG00000044574	9	125234853	125241343	6491	-	14411.13267846454	-0.274016	0.0664408	2.5402444918401693e-5	2.2859374793088953e-4	HSPA5
ENSG00000046604	18	31498177	31549008	50832	+	276.0341682304563	1.0274841248535096	0.14205094086868728	6.026802133432604e-14	2.0400346970489443e-12	DSG2
ENSG00000046647	X	14008279	14029893	21615	-	199.98477332022347	-0.245231	0.1517909241611581	0.0759255	0.1929742578858346	GEMIN8
ENSG00000046651	X	13734745	13769357	34613	+	518.1553651595858	0.1454119503596007	0.14454831284867606	0.2743141474641851	0.4740870440045412	OFD1
ENSG00000046653	X	13770939	13938638	167700	-	0.17271341373260263	0.020779481695591875	0.3707339637182407	0.7450658798074352	NA	GPM6B
ENSG00000046774	X	142202342	142205290	2949	-	3725.9094203145582	0.26370592742079424	0.0481502	3.229983483721783e-8	5.133706558606921e-7	MAGEC2
ENSG00000046889	8	67952046	68237032	284987	+	2.0096372871522963	0.11975565884093532	0.39678400348372506	0.0379481	0.11343073049085363	PREX2
ENSG00000047056	10	1049538	1132384	82847	+	314.0028518894048	0.00708435	0.24184368425466818	0.9728979582152312	0.9864122367577721	WDR37
ENSG00000047188	5	113513694	113595285	81592	+	1245.2993189386964	-0.781157	0.1661029682366243	4.325230345722509e-7	5.612047072477161e-6	YTHDC2
ENSG00000047230	X	16587999	16712936	124938	-	442.12015348610504	-0.126146	0.17494556261185945	0.4118604030885882	0.6170850376862077	CTPS2
ENSG00000047249	8	53715543	53843558	128016	-	592.0506982265249	0.0888354	0.0995413	0.35470138600474493	0.5627089347540714	ATP6V1H
ENSG00000047315	4	56977722	57031158	53437	+	5457.567585739146	0.025781724804160015	0.10755005358805142	0.8052283397447579	0.9001666915896236	POLR2B
ENSG00000047346	15	52581317	52709817	128501	-	137.38437214922297	0.0948801	0.23174063701398195	0.6023765776362535	0.7731598465932557	FAM214A
ENSG00000047365	4	35948221	36244514	296294	-	138.70312644510395	0.36667017405798125	0.5678513674118174	NA	NA	ARAP2
ENSG00000047410	1	186311652	186375693	64042	-	5421.8060895342105	-0.271979	0.0943848	0.00278951	0.013606945371196073	TPR
ENSG00000047457	3	149162410	149221829	59420	-	2.1166634229965875	0.019528310640189245	0.36385628659347086	0.7710929343795455	0.8826518343304597	CP
ENSG00000047578	16	27550133	27780369	230237	+	639.8582874092106	0.11990715732865355	0.1907877287507078	0.46695959949279064	0.6686200283002968	KIAA0556
ENSG00000047579	6	15522801	15663058	140258	-	284.77398950726257	0.0528681	0.14158370236939272	0.6847465430342771	0.8304668278418187	DTNBP1
ENSG00000047597	X	37685791	37732130	46340	+	26.608475442853873	0.8685111437172893	0.4425366447544899	0.00511745	0.0225368	XK
ENSG00000047617	12	5531869	5946232	414364	-	7.266177793628529	0.15991679355258892	0.41103035093647144	0.077003	0.19486518660014399	ANO2
ENSG00000047621	12	4487735	4538508	50774	-	1197.2985416214726	0.11837032164317228	0.12496600422833382	0.32104255933107934	0.5269292564391219	C12orf4
ENSG00000047634	X	17737449	17754988	17540	+	343.8380662280442	0.0772535	0.1409511136717557	0.5555200409260802	0.7399131510741489	SCML1
ENSG00000047644	X	10015562	10144478	128917	+	652.4000669947458	0.37028249857735984	0.13465929041359048	0.00313546	0.014969549323873652	WWC3
ENSG00000047648	X	11117651	11665920	548270	-	1.579477643914396	0.058999	0.37478646145148314	0.31682841351776486	NA	ARHGAP6
ENSG00000047662	4	17629306	17781512	152207	-	2.3370807459684158	0.0751353	0.3661626069953472	0.45320006764075926	0.6552387717297368	FAM184B
ENSG00000047849	3	47850690	48089272	238583	-	7394.969170830445	-0.402947	0.0855398	1.2232179289980297e-6	1.4736906992694058e-5	MAP4
ENSG00000047932	6	117560269	117602542	42274	-	1405.41	0.165584	0.0733531	0.0212	0.0715052	GOPC
ENSG00000047936	6	117288300	117425855	137556	-	1.8035154799765192	0.0626065	0.37692339834788685	0.13062048456442163	NA	ROS1
ENSG00000048028	11	113797874	113875570	77697	-	1339.243303923852	-0.197554	0.0948985	0.030833249882410277	0.0967763	USP28
ENSG00000048052	7	18086949	19002416	915468	+	264.41232094936015	-0.620008	0.15668731381534773	1.9478145953088915e-5	1.7998652285607005e-4	HDAC9
ENSG00000048140	5	176647387	176659054	11668	+	1116.625143053808	0.037744772162223515	0.0969617	0.6874964950589937	0.8317602767176816	TSPAN17
ENSG00000048162	5	176383938	176388975	5038	-	817.7291063573167	0.2506903047356447	0.090345	0.00412868	0.018833383360500857	NOP16
ENSG00000048342	4	15469865	15601557	131693	+	751.181	-0.27083	0.10470544097815007	0.00680088	0.028426293430107618	CC2D2A
ENSG00000048392	8	102204502	102239118	34617	-	1087.9238557348328	-0.353009	0.4484407495692095	0.10112563704737582	0.23879346284683897	RRM2B
ENSG00000048405	7	127346790	127431924	85135	-	517.9085180767975	0.0406018	0.12493466486993392	0.7306229816324892	0.8581836546507206	ZNF800
ENSG00000048462	16	11965210	11968068	2859	+	1.0032900101238449	0.013557306353772572	0.36305394055548684	0.8597156921928494	NA	TNFRSF17
ENSG00000048471	16	11976734	12574287	597554	+	453.38710453123105	-0.0782781	0.24766622325378398	0.6703166907234667	0.8207417854926685	SNX29
ENSG00000048540	12	16548372	16610594	62223	-	48.841075649179345	-1.60544	0.32496	5.694495036355652e-8	8.708594488490969e-7	LMO3
ENSG00000048544	6	42206807	42217861	11055	-	1786.332181585726	0.2347294152140013	0.0635501	1.7425952327086163e-4	0.00126209	MRPS10
ENSG00000048545	6	42155406	42180049	24644	+	0	NA	NA	NA	NA	GUCA1A
ENSG00000048649	11	77659996	77821017	161022	-	1887.956213403163	0.045460944743225554	0.10948922961742555	0.6669736479379809	0.8190682714633116	RSF1
ENSG00000048707	1	12230030	12512047	282018	+	1258.3268855975741	0.0146444	0.23491662355755163	0.9376708001139082	0.9678139567221999	VPS13D
ENSG00000048740	10	10798397	11336675	538279	+	17.64186085783692	-0.860934	0.5793818445111238	0.010080244856537994	0.039168674778766746	CELF2
ENSG00000048828	9	93451685	93566112	114428	+	2654.4892471297244	-0.305506	0.0877784	3.2185887810251427e-4	0.00214661	FAM120A
ENSG00000048991	2	135531455	135725270	193816	+	1158.288335772164	-0.249992	0.16689816823412565	0.0925663	0.2235599571386906	R3HDM1
ENSG00000049089	1	40300489	40317813	17325	-	2.3122583172961177	0.00995502	0.36275016403280674	0.8964181957304187	0.9489592750544111	COL9A2
ENSG00000049130	12	88492793	88580851	88059	-	503.2224236359493	-1.4031	0.11673089980887194	2.968217624165049e-34	4.488388893363598e-32	KITLG
ENSG00000049167	5	60873831	60945073	71243	-	373.9452166616248	0.18521921474329148	0.13821335844888244	0.1473986721440026	0.31326816173518485	ERCC8
ENSG00000049192	5	65148738	65481920	333183	-	75.99311671373103	0.2601523498591061	0.3555705417142049	0.20478913002187374	0.392966	ADAMTS6
ENSG00000049239	1	9234775	9271337	36563	+	1070.9029481256355	-1.05144	0.12334977824023276	1.869933976192664e-18	9.425399294329378e-17	H6PD
ENSG00000049245	1	7771296	7781432	10137	+	3413.274569557676	-0.0417953	0.046996018613291224	0.3696551192549045	0.5763727309958905	VAMP3
ENSG00000049246	1	7784320	7845177	60858	+	669.8740355527153	-0.514507	0.1237781454156669	1.1042191807371874e-5	1.0854353793637723e-4	PER3
ENSG00000049247	1	7843083	7853512	10430	-	30.9198	0.0389405	0.27432844929511147	0.8351128073124007	0.9162812229978877	UTS2
ENSG00000049249	1	7915894	7943165	27272	-	52.19702047171504	1.3848653389759558	0.3040659845507689	4.141718728001406e-7	5.399920146580399e-6	TNFRSF9
ENSG00000049283	17	50532682	50543750	11069	+	0.18943842032971028	-0.0020867	0.37032801680240235	0.9178895717780479	NA	EPN3
ENSG00000049323	2	32946953	33399509	452557	+	231.38542803268885	-0.738382	0.32612862753853306	0.00338195	0.015948673528447834	LTBP1
ENSG00000049449	11	32090904	32105755	14852	+	5654.071240658494	-0.165725	0.0740308	0.022127165781224322	0.0740317	RCN1
ENSG00000049540	7	74027789	74069907	42119	+	1.5796863032266053	0.031204799165548646	0.36508257433376756	0.6726547747169955	NA	ELN
ENSG00000049541	7	74231499	74254458	22960	-	1325.4205837415122	0.0773494	0.0965437	0.40088465580890925	0.6071053660602912	RFC2
ENSG00000049618	6	156776020	157210779	434760	+	2164.6556863291858	0.0451423	0.12915486760763922	0.7112770147647807	0.846335	ARID1B
ENSG00000049656	5	1317752	1345099	27348	-	8326.724045111958	0.8886365039414793	0.0701179	1.4974753407859715e-37	2.7223765184176425e-35	CLPTM1L
ENSG00000049759	18	58044226	58401540	357315	+	2623.8643630024567	-0.0645716	0.1532781822934655	0.6394762014524062	0.8000251248356864	NEDD4L
ENSG00000049768	X	49250436	49270477	20042	-	5.504013150574092	-0.03404	0.34763934977728644	0.7814552153848044	0.8887541347628868	FOXP3
ENSG00000049769	X	49269843	49301461	31619	+	126.53128314279381	-0.143623	0.23187984281686452	0.42953238286301654	0.6335930438024542	PPP1R3F
ENSG00000049860	5	74640023	74722647	82625	+	3464.7859686115826	-0.345754	0.0631939	2.6236398769869568e-8	4.236576168627641e-7	HEXB
ENSG00000049883	5	72320367	72368395	48029	+	341.3614972862788	0.042287540993313916	0.17249732454272762	0.781594	0.8887541347628868	PTCD2
ENSG00000050030	X	74732856	74925485	192630	-	2.3641918417859973	0.0487766	0.37191409975324435	0.364482	0.5715288364942815	NEXMIF
ENSG00000050130	14	59484443	59505410	20968	+	1558.052195909627	0.18427218827314215	0.13364981120042893	0.13879750479612418	0.30059478350974295	JKAMP
ENSG00000050165	11	11963106	12009769	46664	-	2091.0253594729497	0.10027399367543276	0.1268084626564627	0.4005058382323592	0.6069821465854213	DKK3
ENSG00000050327	7	144355288	144380632	25345	+	264.72743444114366	-0.0449672	0.152923	0.7422349524396659	0.8652901167572443	ARHGEF5
ENSG00000050344	7	26152198	26187137	34940	+	818.9395724582808	0.3925519134068242	0.1254581602089022	8.739568659801475e-4	0.0051197	NFE2L3
ENSG00000050393	6	13786557	13814568	28012	-	1676.835693553012	-0.110956	0.0885147	0.19584857257746835	0.38128142272932714	MCUR1
ENSG00000050405	12	50175788	50283546	107759	-	3153.035620199186	1.7381083127263255	0.18562619376618353	5.517338032081141e-22	3.766689002492526e-20	LIMA1
ENSG00000050426	12	51047962	51060424	12463	+	529.161	-0.101868	0.12523666640508477	0.38633830068655134	0.5928376842566584	LETMD1
ENSG00000050438	12	51391317	51515763	124447	+	319.9137359659104	0.0940552	0.23366445420737572	0.601747	0.7728424399700513	SLC4A8
ENSG00000050555	9	131009174	131094473	85300	+	0.21679223698144443	0.0181933	0.3704891193531052	0.7680462683525098	NA	LAMC3
ENSG00000050628	1	70852353	71047808	195456	-	1.9220715743724088	0.1706852367699784	0.42462980319012283	0.026936353459640756	0.0866979	PTGER3
ENSG00000050730	4	121131408	121227466	96059	-	0.7828584725998002	-0.00391445	0.3678160686931467	0.8029543609981029	NA	TNIP3
ENSG00000050748	5	180233143	180292099	58957	-	1427.1913489794308	0.1778526519923076	0.086127	0.0332771	0.10276054630591984	MAPK9
ENSG00000050767	5	178237618	178590393	352776	-	0	NA	NA	NA	NA	COL23A1
ENSG00000050820	16	75228181	75268053	39873	-	3356.7801310276504	-0.147988	0.0694451	0.0295505	0.0934937	BCAR1
ENSG00000051009	11	6211335	6234711	23377	-	386.0243710549057	0.042110343746690045	0.1820456010198867	0.7960858408977283	0.8949760018601207	FAM160A2
ENSG00000051108	16	56932142	56944864	12723	+	849.6347978536037	0.14439158110821562	0.13340906169593483	0.24643581518330762	0.442005	HERPUD1
ENSG00000051128	19	18929201	18941261	12061	-	379.74220014497365	0.10080339678881264	0.14913212012979057	0.46221650563262884	0.663708	HOMER3
ENSG00000051180	15	40694774	40732340	37567	+	420.1403992027686	-0.024941	0.1402300031587867	0.8476318332047831	0.9242165923163238	RAD51
ENSG00000051341	3	121431427	121546641	115215	-	671.6412735738143	0.194365	0.17493842697326734	0.20790745206898678	0.396645	POLQ
ENSG00000051382	3	138652699	138834938	182240	-	1337.7892146094239	-0.192374	0.11447999888631596	0.0761077	0.19331590597847872	PIK3CB
ENSG00000051523	16	88643289	88651054	7766	-	1.347567447578091	-0.0415005	0.3669952556955999	0.5554857967028095	NA	CYBA
ENSG00000051596	5	175917873	176034680	116808	-	608.3243021047757	0.6164440341854266	0.10600007765485477	1.659274967224334e-9	3.188488001150799e-8	THOC3
ENSG00000051620	6	138403531	138422197	18667	+	933.3859424941124	0.5342577979710198	0.10049197098010833	3.551641730003726e-8	5.59547840228435e-7	HEBP2
ENSG00000051825	12	123152320	123244014	91695	-	1467.1213073178014	-0.131201	0.13476474157235957	0.2934533074454941	0.4966605140657002	MPHOSPH9
ENSG00000052126	12	19129752	19376400	246649	+	700.7480518253052	-0.295321	0.15774499354895063	0.0379822	0.11343784020890413	PLEKHA5
ENSG00000052344	16	31131433	31135727	4295	-	13.359332909073919	1.1393858268118926	0.7827638516767044	0.00750827	0.0307944	PRSS8
ENSG00000052723	1	114769479	114780685	11207	-	1543.889547847097	0.1744899539568157	0.0954628	0.058029379863550674	0.15690430584763534	SIKE1
ENSG00000052749	10	97356358	97426076	69719	-	1513.3406114273678	-0.164193	0.11909004722744385	0.1451879635003734	0.3097834151731962	RRP12
ENSG00000052795	4	158769026	158908050	139025	+	1274.277842550792	-0.117953	0.10850881681256837	0.25701944113680003	0.45448694913259163	FNIP2
ENSG00000052802	4	165327667	165343164	15498	+	2396.2257412634735	-0.309956	0.10260908893015847	0.00160211	0.00853263	MSMO1
ENSG00000052841	11	43358920	43494933	136014	+	1377.491092005701	-0.11444	0.0853467	0.1673389477494387	0.3425536658129957	TTC17
ENSG00000052850	11	44260440	44310139	49700	-	1.80522	0.0837365	0.379974	0.1712799604703786	NA	ALX4
ENSG00000053108	5	133196455	133612541	416087	-	3.7516887176012244	-0.111312	0.38472216934028364	0.1735377252617109	0.3515953411888909	FSTL4
ENSG00000053254	14	89124871	89619149	494279	-	203.07459221956015	2.071865399794365	0.32608173669485646	1.3162393938917738e-11	3.4460766008363916e-10	FOXN3
ENSG00000053328	6	110245928	110358272	112345	-	0	NA	NA	NA	NA	METTL24
ENSG00000053371	1	19303965	19312146	8182	-	1172.3512539937658	-0.395618	0.11985300400632883	4.765318727168993e-4	0.00301183	AKR7A2
ENSG00000053372	1	19251805	19260128	8324	+	2616.5926340053957	0.31551633976231525	0.11211080933380996	0.0029119	0.014097716403532046	MRTO4
ENSG00000053438	20	37521206	37523690	2485	+	0	NA	NA	NA	NA	NNAT
ENSG00000053501	19	17215346	17219829	4484	+	118.3906174188503	-0.380613	0.19540022774331034	0.023751238127353608	0.0784596	USE1
ENSG00000053524	3	183178043	183428778	250736	-	0.5602566449175642	0.00377688	0.36913634975210174	0.8694763893596751	NA	MCF2L2
ENSG00000053702	12	2825348	2835544	10197	-	0	NA	NA	NA	NA	NRIP2
ENSG00000053747	18	23689443	23956222	266780	+	1173.3510121460147	-1.34682	0.14959051674151985	1.7518738298781994e-20	1.069634662921859e-18	LAMA3
ENSG00000053770	14	57268924	57298742	29819	+	594.5833236169801	0.4213622176600182	0.1325745461054592	6.717541394895613e-4	0.00405257	AP5M1
ENSG00000053900	4	25377213	25418498	41286	+	981.0836026784882	-0.0138051	0.0760375	0.8432598999679202	0.9217951704311222	ANAPC4
ENSG00000053918	11	2444684	2849110	404427	+	0.18486542842207565	0.018030405107296334	0.37048761413389153	0.8394647935135044	NA	KCNQ1
ENSG00000054116	1	36136570	36156053	19484	-	1383.5215979205802	0.38755428998868335	0.20949341690291204	0.0289092	0.0917338	TRAPPC3
ENSG00000054118	1	36224432	36305357	80926	+	4947.93	-0.274669	0.0954831	0.00282116	0.013748926326025254	THRAP3
ENSG00000054148	9	136848724	136851027	2304	+	583.6119287073653	-0.376682	0.11757966512016856	7.101467333538954e-4	0.0042509	PHPT1
ENSG00000054179	9	137048107	137054061	5955	-	0.0797199	-0.00193602	0.3703342143046272	0.9178911912619122	NA	ENTPD2
ENSG00000054219	2	159803355	159904756	101402	-	1.0917251240356298	0.0320656	0.37210266577727197	0.2967410875895016	NA	LY75
ENSG00000054267	1	235131634	235328219	196586	-	1261.5016086649046	0.0743314	0.0937337	0.40955782862713463	0.6157326878769888	ARID4B
ENSG00000054277	1	241590102	241677376	87275	-	127.61160367453182	0.2735768039012042	0.2725827283299753	0.17253120335143565	0.3499891566359202	OPN3
ENSG00000054282	1	243256034	243500091	244058	+	107.88864174448236	-0.0976322	0.2357497357925705	0.5924402689984656	0.7664358183357364	SDCCAG8
ENSG00000054356	2	219289623	219309648	20026	-	6.4927597384968605	0.20236939669318757	0.44796636851801175	0.00684847	0.028603	PTPRN
ENSG00000054523	1	10210805	10381603	170799	+	3725.475955223954	-0.0348605	0.10487796401061987	0.7208846672872729	0.8521105349877077	KIF1B
ENSG00000054598	6	1609915	1613897	3983	+	110.635	1.2632963053512447	0.20781624186312878	1.0993583597898344e-10	2.5593695340143197e-9	FOXC1
ENSG00000054611	22	46762617	47175699	413083	+	455.6737709395815	0.1100633372378159	0.098571	0.2461600226033589	0.4417875765583067	TBC1D22A
ENSG00000054654	14	63852983	64226433	373451	+	1683.4149302756116	-0.392723	0.23004359849296713	0.0368904	0.110843	SYNE2
ENSG00000054690	14	67533301	67589612	56312	+	101.05854200399945	0.075401	0.32329436878062384	0.6555454663642888	0.8120292180197667	PLEKHH1
ENSG00000054793	20	51596514	51768634	172121	-	122.34515094269011	0.631632	0.18431163251502175	1.4575974773915727e-4	0.00107738	ATP9A
ENSG00000054796	20	57329759	57343994	14236	+	0	NA	NA	NA	NA	SPO11
ENSG00000054803	20	55997440	56005472	8033	-	0	NA	NA	NA	NA	CBLN4
ENSG00000054938	11	74696429	74731385	34957	-	0	NA	NA	NA	NA	CHRDL2
ENSG00000054965	11	73400487	73598189	197703	-	1385.1813666750195	-0.107744	0.10940419730414336	0.3010270322254239	0.5050656103374666	FAM168A
ENSG00000054967	11	73376399	73397474	21076	+	276.9269760003744	0.5927156019719569	0.25657086315414107	0.00482339	0.021523	RELT
ENSG00000054983	14	87837820	87993665	155846	-	564.4617614836825	-0.340579	0.0994082	3.605707440425963e-4	0.00237383	GALC
ENSG00000055044	2	202265736	202303661	37926	+	3771.837302153958	0.18061931184739638	0.0905526	0.040088053809280294	0.1178460593448683	NOP58
ENSG00000055070	1	16352575	16398145	45571	+	4733.210372766022	-0.12982	0.0649855	0.0505651	0.14103495855752274	SZRD1
ENSG00000055118	7	150944961	150978315	33355	-	0.886503	0.037879744297385276	0.37251950791834326	0.34823324958468677	NA	KCNH2
ENSG00000055130	7	148697914	148801110	103197	+	1422.405941527583	0.0519026	0.0889633	0.5484792886888166	0.7337849256643834	CUL1
ENSG00000055147	5	153990148	154038936	48789	-	855.21	0.00673253	0.17087424422130246	0.9674477542860118	0.9830625299470999	FAM114A2
ENSG00000055163	5	157266079	157395595	129517	+	444.3676169814534	1.2931280209051565	0.41365960482840014	1.2025539734381206e-4	9.134893563487696e-4	CYFIP2
ENSG00000055208	6	149218641	149411613	192973	+	3448.8165805393473	-0.0874839	0.11214301299933847	0.41190692178486493	0.6170975920813996	TAB2
ENSG00000055211	6	149566294	149591748	25455	+	1377.6515479365753	-0.352119	0.057747855410456704	5.774528638629438e-10	1.1856836722465014e-8	GINM1
ENSG00000055332	2	37099210	37157065	57856	-	3026.0447400228572	-0.210536	0.0866592	0.010156820864301723	0.0394226	EIF2AK2
ENSG00000055483	17	78787381	78841441	54061	-	892.9080141334447	0.2949216782750151	0.21630983647265425	0.0983088	0.23402631832201015	AC022966.1
ENSG00000055609	7	152134922	152436005	301084	-	1076.403891271306	-0.5608	0.16699331384556884	2.3142676726831723e-4	0.00161539	KMT2C
ENSG00000055732	1	85018082	85048500	30419	-	31.293928762719023	1.571377302622594	0.45574629442578923	3.573329885859646e-5	3.088487048782536e-4	MCOLN3
ENSG00000055813	2	56183990	56386172	202183	+	4.6520010415260105	0.590516	1.5672370767009354	0.012121367230577908	0.0454727	CCDC85A
ENSG00000055917	2	20248691	20352234	103544	-	3367.5112742544547	-0.0731778	0.0847703	0.3731977576652573	0.580163	PUM2
ENSG00000055950	10	100969458	100987515	18058	-	1186.9064841930497	-0.227997	0.0829086	0.00466315	0.020911801468484592	MRPL43
ENSG00000055955	3	52812975	52830739	17765	-	3.7446137935716237	-0.0692406	0.3682	0.4312322601290775	0.6350539700453695	ITIH4
ENSG00000055957	3	52777595	52792068	14474	+	0	NA	NA	NA	NA	ITIH1
ENSG00000056050	4	169729470	169757944	28475	-	1064.8151798277293	0.00974586	0.10279131150594184	0.9233861746503436	0.9611549566885336	HPF1
ENSG00000056097	5	32354350	32444740	90391	-	4502.2389646113825	0.2935226105216283	0.0767212	8.971905989608406e-5	7.033209249605814e-4	ZFR
ENSG00000056277	X	130202707	130268899	66193	-	267.93998545948665	-0.439871	0.1455183848321286	0.00106458	0.00605446	ZNF280C
ENSG00000056291	4	72031804	72148067	116264	+	790.851	-0.544656	0.0929782	1.620359661367825e-9	3.117410145176148e-8	NPFFR2
ENSG00000056487	22	44881162	45010005	128844	-	3.5909355496917286	0.14801409345722424	0.41174487827357203	0.0202195	0.0687871	PHF21B
ENSG00000056558	9	120902393	120929173	26781	-	63.58756957405783	-0.121788	0.22187866519208996	0.4927978139960886	0.6898646396109581	TRAF1
ENSG00000056586	9	122844556	122905359	60804	-	1895.1010030154728	0.033208832732609356	0.1370530457985467	0.7989019618933593	0.8966588334790895	RC3H2
ENSG00000056736	3	53846568	53865794	19227	+	0.15633667091303624	0.020761065045206015	0.3707247316794035	0.711856	NA	IL17RB
ENSG00000056972	6	111555381	111606906	51526	-	217.8248225915245	-0.655597	0.3537171877675428	0.010248981047229745	0.0397004	TRAF3IP2
ENSG00000056998	X	2828822	2882820	53999	+	27.559984119814104	0.1682489848804035	0.3646503685135373	0.3090223261749256	0.5144013618837753	GYG2
ENSG00000057019	3	98795941	98901695	105755	-	23993.854174926295	-0.726257	0.0857485	5.463285411462838e-18	2.6308320820675216e-16	DCBLD2
ENSG00000057149	18	63655197	63661893	6697	-	0	NA	NA	NA	NA	SERPINB3
ENSG00000057252	1	179293714	179358680	64967	+	2689.552337582231	-0.0630505	0.0764816	0.39875772395478104	0.60513	SOAT1
ENSG00000057294	12	32790745	32896840	106096	-	1555.4261496096872	0.19810773299183443	0.12255398571188388	0.0854998	0.210754	PKP2
ENSG00000057468	1	75796882	75913242	116361	+	0.4999446279242115	-0.0196529	0.3699698430634543	0.6021082717864931	NA	MSH4
ENSG00000057593	13	113105788	113120681	14894	+	0.27306104352432964	0.016885929864151696	0.37036662085070143	0.8077462909668776	NA	F7
ENSG00000057608	10	5765223	5842132	76910	-	9623.575737678528	-0.145472	0.0586129	0.011864090724601204	0.0447253	GDI2
ENSG00000057657	6	105993463	106109939	116477	+	14.504746965779582	-0.175436	0.39366846410492645	0.20865837959574274	0.39742113971266835	PRDM1
ENSG00000057663	6	106045423	106325791	280369	-	1565.4934152591622	0.2982927152407678	0.1217833829444525	0.0093199	0.0367347	ATG5
ENSG00000057704	12	94567122	94650557	83436	-	117.88089448550153	-0.424925	0.356844	0.0663665	0.17409360147540426	TMCC3
ENSG00000057757	1	23778418	23788232	9815	+	714.6064316081241	0.14588000507660828	0.0822712	0.0688102	0.17905257787299045	PITHD1
ENSG00000057935	2	42494569	42756947	262379	+	923.9114187273211	-0.307424	0.12770095863726322	0.010068339474652863	0.039150620692113274	MTA3
ENSG00000058056	3	179653040	179789401	136362	+	905.1575824234565	-0.198951	0.13568383141675278	0.11323860631933497	0.25948175191146294	USP13
ENSG00000058063	3	182793503	182921629	128127	+	1827.6598554910386	-0.0428614	0.0787436	0.5719034634344742	0.7511484729580155	ATP11B
ENSG00000058085	1	183186238	183244900	58663	+	116.59310702801848	1.0115011366376576	0.18476618023767322	5.324506278205244e-9	9.405077683554676e-8	LAMC2
ENSG00000058091	7	90466424	91210590	744167	+	801.4909148907433	-0.365514	0.16114639607735937	0.011876209305667549	0.0447501	CDK14
ENSG00000058262	3	128051641	128071683	20043	+	4950.958097479215	0.2115965604657819	0.0659839	0.00124802	0.00688477	SEC61A1
ENSG00000058272	12	79773563	79935460	161898	-	2993.6721012332982	-0.183948	0.19715836992077532	0.27024011506265094	0.46951138687927946	PPP1R12A
ENSG00000058335	15	78959947	79090773	130827	-	16.274660797963637	1.0512360517529533	1.182608439216525	0.010769723128836492	0.0413709	RASGRF1
ENSG00000058404	7	44217150	44334577	117428	-	1.4931847730661323	0.0370393	0.3722054189999746	0.400453	NA	CAMK2B
ENSG00000058453	1	16740273	16972964	232692	+	168.72984581857497	0.022984678974879384	0.2160536282588143	0.8986912457100941	0.9498219580370579	CROCC
ENSG00000058600	16	22297375	22335101	37727	+	894.5754550514661	-0.0095195	0.17278097725805908	0.9480842724707643	0.9733018406706837	POLR3E
ENSG00000058668	1	203626561	203744081	117521	+	2795.486695144538	-0.390104	0.10548928715000254	1.1080524339904125e-4	8.452752655334687e-4	ATP2B4
ENSG00000058673	1	203795654	203854999	59346	+	3526.009379037651	0.11572071726606593	0.0852525	0.1629546920457007	0.33638771590959904	ZC3H11A
ENSG00000058729	5	97160867	97183247	22381	-	1235.640604312446	0.5657259615410822	0.145527	3.020544030363234e-5	2.661895556169778e-4	RIOK2
ENSG00000058799	1	53851719	53889798	38080	-	437.2069853355518	0.021721859934261994	0.10954809524127002	0.8363923728188718	0.9173555173677702	YIPF1
ENSG00000058804	1	53765478	53838463	72986	-	3428.3694491499105	-0.0358202	0.0760808	0.6288631651796455	0.7924459511375906	NDC1
ENSG00000058866	3	186105668	186362234	256567	-	14.487099266014438	6.041710483677499	2.2504790550860125	1.8096011339321962e-4	0.00130188	DGKG
ENSG00000059122	16	2911937	2951208	39272	+	876.9344961989599	-0.0183459	0.0835899	0.8265419936759099	0.9119493468836151	FLYWCH1
ENSG00000059145	16	1363205	1414751	51547	-	516.4441238997541	0.038596918342072344	0.26274850077718975	0.8386786296343026	0.9188484428649276	UNKL
ENSG00000059377	7	139777051	140020325	243275	+	22.3071	-0.0645292	0.3355672200475758	0.6689363557744467	0.8203133117575907	TBXAS1
ENSG00000059378	7	140023744	140063721	39978	-	473.901	0.12147814530153163	0.1173013271562005	0.27450816260908856	0.47427	PARP12
ENSG00000059573	10	95605941	95656711	50771	-	1835.6827093678537	-0.0441401	0.0892863	0.6332859517237683	0.7956770788835413	ALDH18A1
ENSG00000059588	1	234391313	234479179	87867	-	473.3963863681686	0.0224742	0.14967804002081356	0.8715397567454435	0.9363177686040598	TARBP1
ENSG00000059691	4	151670504	151761007	90504	-	976.4733912601106	-0.0823174	0.099026	0.3877897329207996	0.5942828072228205	GATB
ENSG00000059728	2	69897688	69942945	45258	+	69.83375548442795	0.485581	0.49046979493040677	0.053572	0.14758973494754624	MXD1
ENSG00000059758	12	96278261	96400480	122220	-	863.5148560239236	0.15229726891908107	0.0868021	0.0707058	0.18266326567391267	CDK17
ENSG00000059769	9	111631334	111654351	23018	+	293.38418827662025	0.36332544058484484	0.15059910781906283	0.0083098	0.0334136	DNAJC25
ENSG00000059804	12	7919230	7936187	16958	-	572.1795996819218	-0.287307	0.16656880346294833	0.0517276	0.14351	SLC2A3
ENSG00000059915	10	102402617	102421539	18923	-	4.178610698593805	-0.00236959	0.3586505269475585	0.975856	0.9877897712589262	PSD
ENSG00000060069	18	79679801	79756623	76823	+	596.4409865044979	0.43989493891637976	0.14349522518001018	9.306867982610807e-4	0.00540313	CTDP1
ENSG00000060138	12	10699089	10723323	24235	-	3026.070587400549	-0.219216	0.13904463443810575	0.087757	0.21474705346893164	YBX3
ENSG00000060140	12	10618923	10674318	55396	-	115.38622809890005	-0.255331	0.2799983154761965	0.20295740124154735	0.39084155583054464	STYK1
ENSG00000060237	12	752579	911452	158874	+	7266.631904239737	-0.128555	0.16663145115114017	0.38152247817381196	0.5881320214226636	WNK1
ENSG00000060303	6	50857255	50857662	408	-	0.6529297379123744	0.00942844	0.36745101363344407	0.8889678764851632	NA	RPS17P5
ENSG00000060339	10	68721012	68792377	71366	+	1861.043791203301	0.046817405354401244	0.1024133913781071	0.635271	0.7971679666769423	CCAR1
ENSG00000060491	20	62804835	62814000	9166	+	1027.9661547251105	0.013940828830307273	0.1213002784161371	0.9119940073607649	0.9571293402800269	OGFR
ENSG00000060558	19	3136193	3163769	27577	+	0.8209843954032813	0.036062929265821976	0.37068784948033445	0.42825308663124984	NA	GNA15
ENSG00000060566	19	4153631	4173054	19424	+	1.1904047219426546	0.0452815	0.3680635413845271	0.5252058272741811	NA	CREB3L3
ENSG00000060642	1	26787472	26798398	10927	+	325.77420572561346	-0.34729	0.23628258348591283	0.0671576	0.1756955479130833	PIGV
ENSG00000060656	1	29236516	29326813	90298	+	30.05537658608831	-0.0108012	0.32603538631820367	0.9396552517396302	0.9688304567102458	PTPRU
ENSG00000060688	1	31259568	31296788	37221	-	1488.7165897671023	0.16146011751036715	0.11371681288035897	0.1350705754533981	0.2948120748463484	SNRNP40
ENSG00000060709	12	130396137	130716281	320145	-	0.49972616819616666	0.024030875390250485	0.3712308573301572	0.459486	NA	RIMBP2
ENSG00000060718	1	102876467	103108872	232406	-	7911.342263221845	-2.60474	0.15062416884906163	3.1084571012554683e-68	1.6224140612359185e-65	COL11A1
ENSG00000060749	11	32892820	32993316	100497	+	2803.078555635731	0.0469094	0.1205989529570185	0.6821459691978775	0.8286749592027673	QSER1
ENSG00000060762	6	166364919	166383013	18095	-	263.24723610370546	0.43706305932120393	0.12592744668199915	2.2511989115307245e-4	0.00157818	MPC1
ENSG00000060971	3	38103129	38137242	34114	-	470.58408766503027	-0.0024916	0.14945287125770057	0.9889611106574737	0.9949234015365409	ACAA1
ENSG00000060982	12	24810024	24949101	139078	-	5173.051228622547	-0.538477	0.0955852	6.048002674427981e-9	1.062504704367478e-7	BCAT1
ENSG00000061273	12	47782722	47833132	50411	-	1160.9602832153748	0.4240298286892888	0.1934475004320934	0.011738357001762885	0.0443337	HDAC7
ENSG00000061337	8	20246165	20303963	57799	-	4.32368	2.429557322043965	3.305183722101571	0.00726654	0.029954809437382216	LZTS1
ENSG00000061455	5	123089241	123194266	105026	+	2.8222032834312887	-0.0187715	0.3629789200554453	0.808686	0.9021496353303908	PRDM6
ENSG00000061492	5	138083892	138092365	8474	+	0	NA	NA	NA	NA	WNT8A
ENSG00000061656	20	35615892	35621049	5158	+	94.44214259009716	-0.728002	0.23450306783559516	3.229519859111478e-4	0.00215175	SPAG4
ENSG00000061676	2	182909115	183038858	129744	-	10727.276242597536	-0.0370242	0.056675528744968666	0.5092913681986418	0.702321	NCKAP1
ENSG00000061794	12	27710822	27756295	45474	+	1497.9704326234084	0.37811262684552066	0.0757648	3.141381363033081e-7	4.214556422377716e-6	MRPS35
ENSG00000061918	4	155758992	155807774	48783	+	10.928761591294522	0.6107916668096254	0.6144743836889169	0.032826752422793426	0.10167244529111746	GUCY1B1
ENSG00000061936	12	131711081	131799737	88657	+	1027.4421677848054	-0.415727	0.19386773000465535	0.013279267128624202	0.049043264583688566	SFSWAP
ENSG00000061938	3	195863365	195909009	45645	-	420.88504324300976	-0.497453	0.16897354706886766	0.00110777	0.00624735	TNK2
ENSG00000061987	12	62466817	62600476	133660	+	1166.771027136481	-0.265131	0.0829259	0.00100918	0.00579643	MON2
ENSG00000062038	16	68636189	68722616	86428	+	4.744859868083036	0.21249975639889732	0.46571228138547255	0.001191	0.0066244	CDH3
ENSG00000062096	X	3041471	3112726	71256	+	0	NA	NA	NA	NA	ARSF
ENSG00000062194	5	57173948	57264679	90732	+	2670.2130176828064	0.3299138046176609	0.0697325	1.443878112918612e-6	1.7077447271215747e-5	GPBP1
ENSG00000062282	11	75759512	75801535	42024	+	109.83573560314039	1.4217796148876092	0.2951836788947504	1.0687294760206594e-7	1.5550398311163911e-6	DGAT2
ENSG00000062370	19	44326555	44367217	40663	-	146.16898722434846	-0.013642	0.22122183208765495	0.936215	0.9669323138425624	ZNF112
ENSG00000062485	12	56271699	56300391	28693	-	4876.034813902356	-0.0967451	0.0736706	0.17960843728201317	0.3600625096299062	CS
ENSG00000062524	15	41503637	41513887	10251	-	0.7341661645832427	-0.0127035	0.3697124677126682	0.7034623839194187	NA	LTK
ENSG00000062582	7	43866558	43869893	3336	-	897.1320283173317	0.36633166681833473	0.12513619963745182	0.00190382	0.00986354	MRPS24
ENSG00000062598	20	46366050	46432985	66936	-	1370.0809982491246	-0.0438648	0.11078460703498852	0.6739773200676931	0.8229157513320742	ELMO2
ENSG00000062650	10	86435256	86521792	86537	-	2602.92	0.0845045	0.0682197	0.20786980546719874	0.39661951090321645	WAPL
ENSG00000062716	17	59707192	59842255	135064	+	4305.224078424121	0.16126013488191052	0.0831511	0.047009336577175306	0.13360461370432047	VMP1
ENSG00000062725	17	60443158	60526242	83085	-	2203.500433686433	0.0811854	0.0687999	0.22727676818716802	0.42012317025801194	APPBP2
ENSG00000062822	19	50384204	50418018	33815	+	1678.3585797832711	-0.133476	0.12202274824045557	0.24382819388645074	0.4388951476909618	POLD1
ENSG00000063015	17	28954901	29006440	51540	-	0	NA	NA	NA	NA	SEZ6
ENSG00000063046	12	53006158	53042209	36052	+	14555.992408641518	-0.381919	0.0594337	7.020303791181178e-11	1.6753468339426467e-9	EIF4B
ENSG00000063127	19	49289638	49325225	35588	-	12.794532989707939	0.074646	0.3417047971805393	0.6126672734389986	0.7810798165504501	SLC6A16
ENSG00000063169	19	47608196	47703277	95082	+	411.508	0.2915354265538895	0.23527913846712573	0.11932465993392836	0.2693461213352345	BICRA
ENSG00000063176	19	48619291	48630717	11427	+	445.6006668514089	-0.179718	0.21628299953560864	0.30817700902137246	0.5132054349491361	SPHK2
ENSG00000063177	19	48615328	48619184	3857	-	7122.629970609782	-0.00832416	0.044484067184100466	0.8403452531409757	0.9200007904241193	RPL18
ENSG00000063180	19	48637946	48646187	8242	-	118.6529332445114	0.0782149	0.3001673520348977	0.6663111099777497	0.8189072358101017	CA11
ENSG00000063241	19	55452985	55462343	9359	-	791.0305609118094	-0.0401816	0.10255108664944794	0.6846006552030328	0.8304668278418187	ISOC2
ENSG00000063244	19	55654146	55674715	20570	+	7521.268584119644	-0.303041	0.058127308185863306	1.2336415637804304e-7	1.7742507112859877e-6	U2AF2
ENSG00000063245	19	55675226	55709858	34633	+	3774.7756467313006	-0.11596	0.0976643	0.2187844698850191	0.4094774693741595	EPN1
ENSG00000063322	19	39391303	39400637	9335	+	1525.349794875446	-0.244463	0.0981747	0.00956445	0.037524	MED29
ENSG00000063438	5	321759	435110	113352	+	58.956964665230565	0.6756891283932273	0.9539801389133568	0.020852	0.0705089	AHRR
ENSG00000063515	22	19148576	19150283	1708	-	0	NA	NA	NA	NA	GSC2
ENSG00000063587	X	153334147	153360110	25964	+	226.48219676935807	0.9497843243779983	0.1434738421338449	4.713875506640147e-12	1.30154446582658e-10	ZNF275
ENSG00000063601	X	150692971	150765108	72138	+	1213.77	-0.199624	0.0950579	0.029874165390450725	0.0942912	MTMR1
ENSG00000063660	2	240435663	240468076	32414	+	1148.265149368011	0.6577440319748159	0.10202731128227795	2.8096284643582924e-11	7.059544244873754e-10	GPC1
ENSG00000063761	14	77800109	77935014	134906	+	83.53538966284715	-0.316962	0.25083045940368676	0.10415123893140242	0.24415633814982485	ADCK1
ENSG00000063854	16	1795620	1827157	31538	-	518.5687794860366	0.1352372633798031	0.0874287	0.11278836703180906	0.2587065180854367	HAGH
ENSG00000063978	4	2462220	2625320	163101	+	2753.1812458277436	0.019951066548656478	0.0847813	0.8108283044765193	0.9027713769421798	RNF4
ENSG00000064012	2	201233443	201287711	54269	+	2129.746097165568	-0.561336	0.16918037602512262	2.527186410281507e-4	0.0017437	CASP8
ENSG00000064042	4	41359607	41700044	340438	+	1702.5736319652372	0.2568191612973458	0.1331692678865868	0.0383765	0.11424695513886937	LIMCH1
ENSG00000064102	12	26905181	26938326	33146	-	1885.3419724624146	0.017230782691193654	0.0999514	0.8573443098477678	0.9285418164002321	INTS13
ENSG00000064115	12	26971579	27014434	42856	-	2128.2121832329603	-0.278916	0.061043025749228014	3.4413574875069342e-6	3.7749941795160814e-5	TM7SF3
ENSG00000064195	17	49990005	49995224	5220	-	1.8596487224886225	0.022778	0.3671482511655635	0.5695273811266197	0.7489396152981719	DLX3
ENSG00000064199	11	124673798	124697518	23721	+	578.1366176232682	-0.0281514	0.17533877996551647	0.8546327694827263	0.927514	SPA17
ENSG00000064201	11	2301997	2318200	16204	+	0.29254771606834157	-0.020342	0.37094348875024175	0.555876	NA	TSPAN32
ENSG00000064205	20	44714844	44728509	13666	+	230.11337759243006	-0.918414	0.1755752427465113	2.3018069134420943e-8	3.746804412423852e-7	CCN5
ENSG00000064218	9	976655	991732	15078	+	0	NA	NA	NA	NA	DMRT3
ENSG00000064225	3	98732236	98821201	88966	+	28.028105215113285	0.879143	0.651642	0.011554474392915372	0.0437416	ST3GAL6
ENSG00000064270	16	84368527	84464187	95661	+	0.8603724523308646	-0.0404759	0.3704717646289509	0.4097685121016699	NA	ATP2C2
ENSG00000064300	17	49495293	49515008	19716	+	6.061196372362951	0.37479766448821755	0.6391810353373025	0.022820858763466657	0.0758975	NGFR
ENSG00000064309	11	125955796	126063335	107540	-	133.99824358760262	0.9559206438575013	0.19423040111646137	1.0912205470552237e-7	1.5849145827067791e-6	CDON
ENSG00000064313	8	119730774	119832841	102068	-	990.3014805653856	0.0520834	0.14600365171373852	0.6996148451127651	0.8401193553454459	TAF2
ENSG00000064393	7	139561570	139777998	216429	-	3327.885829532284	-0.402806	0.10590580034066548	7.308733130625554e-5	5.86874948156434e-4	HIPK2
ENSG00000064419	7	128954180	129055173	100994	-	1849.0412336470772	-0.113136	0.0774774	0.1329290248153301	0.29127730518852124	TNPO3
ENSG00000064489	19	19145569	19192158	46590	-	25.155690207346638	0.11194868758057142	0.3608519396664237	0.41639261829115926	0.6218905289963317	BORCS8-MEF2B
ENSG00000064490	19	19192229	19201869	9641	+	324.0355686027578	-0.230347	0.22948333048570255	0.20841794347265027	0.39700992764156834	RFXANK
ENSG00000064545	19	19119169	19138513	19345	-	247.62690770980012	-0.132088	0.20407608643794214	0.4380013312546461	0.6419258641032766	TMEM161A
ENSG00000064547	19	19623655	19628930	5276	-	17.729966689239287	0.0899439	0.33620865842042996	0.5728771842589035	0.7519390639497898	LPAR2
ENSG00000064601	20	45890144	45898820	8677	+	3677.66	-0.591933	0.12023753818774861	2.3678976363845437e-7	3.2662049238450055e-6	CTSA
ENSG00000064607	19	18990888	19034023	43136	-	1778.5204731827819	0.2194644042429927	0.12113336593516727	0.054523882295357866	0.14952481619303226	SUGP2
ENSG00000064651	5	128083766	128189677	105912	+	1192.1528936016537	0.0961041	0.17361763675825048	0.5340317936294554	0.7225214834789354	SLC12A2
ENSG00000064652	5	122843439	123029354	185916	+	801.9435549193718	0.0435311	0.0849657	0.5979372757116408	0.7705180886440226	SNX24
ENSG00000064655	20	46894624	47188844	294221	+	0.0972206	0.018577475224467146	0.37048529082997517	0.8054882091021701	NA	EYA2
ENSG00000064666	19	1026586	1039068	12483	+	6362.75	0.3935692755937083	0.0780289	2.926479493032813e-7	3.952457278570193e-6	CNN2
ENSG00000064687	19	1040101	1065572	25472	+	221.32907557732813	-1.20668	0.32046491389692494	1.3134732130011047e-5	1.2695338462579377e-4	ABCA7
ENSG00000064692	5	122311354	122464219	152866	+	0.7411772513847531	0.0447678	0.37289527129697186	0.4040444515377683	NA	SNCAIP
ENSG00000064703	1	111755245	111768000	12756	+	933.2271906092129	0.5387055414857482	0.0936972	3.03112947554169e-9	5.5668189460005154e-8	DDX20
ENSG00000064726	15	83016422	83067354	50933	-	2150.271762152311	-0.174811	0.10432094157574312	0.0821087	0.20452614068918323	BTBD1
ENSG00000064763	12	29149103	29340980	191878	+	25.465813503066645	-0.354368	0.3635222574993982	0.10988148355118679	0.25391065464984325	FAR2
ENSG00000064787	20	53936777	54070594	133818	-	5.742062303440982	0.18917288414401998	0.411265	0.15140646454004908	0.3186467997213832	BCAS1
ENSG00000064835	3	87259404	87276587	17184	-	0	NA	NA	NA	NA	POU1F1
ENSG00000064886	1	111200771	111243440	42670	+	10.001214154727512	0.026739081124666185	0.340213	0.8470722578446566	0.9239957616076683	CHI3L2
ENSG00000064932	19	1107637	1174268	66632	-	518.3199141357635	-0.847935	0.6796450585548174	0.012692364790515607	0.047253212680750695	SBNO2
ENSG00000064933	2	189784085	189877629	93545	+	1108.9069548250807	-0.268294	0.11800343217982319	0.0159783	0.0568821	PMS1
ENSG00000064961	19	3572777	3579088	6312	+	1404.1450854248596	-0.154907	0.087524	0.066917	0.17519681786305663	HMG20B
ENSG00000064989	2	187341964	187448460	106497	-	13.11184947899663	-0.339893	0.5120608504539044	0.0741089	0.1894583397015134	CALCRL
ENSG00000064995	6	34877462	34888089	10628	-	773.3251924372981	0.4229856147846467	0.11094910894766462	6.38901711671986e-5	5.210398031679805e-4	TAF11
ENSG00000064999	6	34889255	35091406	202152	+	702.8285536292052	0.0784832	0.10911956543328306	0.4524200954662912	0.6544619709114521	ANKS1A
ENSG00000065000	19	2100988	2164468	63481	-	3756.868628403143	-0.218024	0.13417671690931168	0.0790594	0.19864211313716915	AP3D1
ENSG00000065029	6	35258909	35295985	37077	+	398.6972960621174	-0.463097	0.15656667561111182	0.00119251	0.00662826	ZNF76
ENSG00000065054	16	2025356	2039026	13671	+	1233.4819599523432	-0.558608	0.0888361	9.078859964051908e-11	2.128926872729853e-9	SLC9A3R2
ENSG00000065057	16	2039815	2047866	8052	-	507.97368429857687	-0.252063	0.1278318562311679	0.034266864506705304	0.1050668690010407	NTHL1
ENSG00000065060	6	34792015	34883138	91124	+	1205.0719738764437	-0.466904	0.0766452	4.693609080915271e-10	9.748728488987044e-9	UHRF1BP1
ENSG00000065135	1	109548615	109618324	69710	+	5263.849631200109	0.32728802403975255	0.059087153266854396	1.5785047200394132e-8	2.6330109660038875e-7	GNAI3
ENSG00000065150	13	97953658	98024297	70640	+	8098.999476930104	-0.212347	0.0731752	0.00289718	0.0140457	IPO5
ENSG00000065154	10	124397303	124418976	21674	-	2825.1582236049594	0.33124268353406805	0.0804604	2.4800952235278377e-5	2.2378332587553998e-4	OAT
ENSG00000065183	1	117929720	117966543	36824	+	2021.9875357028452	-0.0133093	0.059602904217584476	0.8164124985831597	0.9064886000917626	WDR3
ENSG00000065243	1	88684222	88836255	152034	+	3590.349611488169	-0.169325	0.0788681	0.027522852108358763	0.0881996	PKN2
ENSG00000065268	19	984271	998438	14168	+	816.0472200388161	0.049945699742004024	0.12811151560654332	0.6751090150215753	0.8237470655031917	WDR18
ENSG00000065308	6	52497408	52577060	79653	-	7848.509774815357	-0.239554	0.0839335	0.00326579	0.0154912	TRAM2
ENSG00000065320	17	9021510	9244000	222491	+	2.8848542147506837	4.513659534804108	3.2587823853514872	0.00216536	0.011017480085735531	NTN1
ENSG00000065325	17	9822206	9892099	69894	+	9.482959165985209	3.6079828035995787	2.2674145571109654	0.00198981	0.010230400155832698	GLP2R
ENSG00000065328	10	13161554	13211104	49551	+	1667.6360498985675	0.36156341217310994	0.11503628726891241	9.273827017507771e-4	0.00538781	MCM10
ENSG00000065357	12	55927319	55954027	26709	+	299.8005259429113	0.21401995099796553	0.26107672826820355	0.27122712698009355	0.4705336428679799	DGKA
ENSG00000065361	12	56076799	56103505	26707	+	604.5263989175394	-0.134326	0.3509898100823235	0.40450823825864063	0.6109917191023904	ERBB3
ENSG00000065371	3	123968521	123992178	23658	-	0.0785947	0.016639651928650433	0.37033293114610233	0.9083399036614284	NA	ROPN1
ENSG00000065413	2	196967017	197311173	344157	-	194.7382361119982	0.3445851548611584	0.40991547471149165	0.11703033538024138	0.26527750440631903	ANKRD44
ENSG00000065427	16	75627474	75648643	21170	-	5409.116392884068	-0.024088	0.066941344133690725	0.713983	0.8480879440245854	KARS
ENSG00000065457	16	75596981	75623300	26320	-	995.722	-0.0650258	0.0902575	0.45665309063292137	0.658407	ADAT1
ENSG00000065485	3	123067025	123225227	158203	+	332.72690708896636	-0.517144	0.20251031674906272	0.00326762	0.015491505700014218	PDIA5
ENSG00000065491	6	37257772	37332970	75199	+	539.5915128367988	-0.254418	0.0969251	0.00635846	0.026917821345190756	TBC1D22B
ENSG00000065518	3	120596328	120602507	6180	+	1134.6510507256546	-0.108341	0.0953619	0.2388056752675111	0.43404581283176025	NDUFB4
ENSG00000065526	1	15847707	15940456	92750	+	2122.9711933135945	-0.106653	0.19425070789992668	0.5172780201856592	0.7085640337456794	SPEN
ENSG00000065534	3	123610049	123884331	274283	-	2886.03	-0.841319	0.4205640700672746	0.00475233	0.021270443224974126	MYLK
ENSG00000065548	2	186486253	186509361	23109	+	4419.016956554719	0.2726460906429218	0.13788197178921013	0.032981825777489274	0.1020550661846962	ZC3H15
ENSG00000065559	17	12020829	12143830	123002	+	965.305	0.1262291940434078	0.1301688356168854	0.3007197349283511	0.504997	MAP2K4
ENSG00000065600	1	212363931	212414901	50971	-	458.29247277502014	0.11413924708061929	0.11655917933529422	0.3018988773387558	0.5058220809092958	TMEM206
ENSG00000065609	6	83552880	83709691	156812	-	288.1141545395824	-2.70203	0.1848972383905455	1.0012577785797842e-49	3.375073095296022e-47	SNAP91
ENSG00000065613	10	103967140	104029233	62094	+	4401.252531915462	0.044873117242054436	0.0571423	0.4352237918409242	0.639071	SLK
ENSG00000065615	6	83859656	83967423	107768	+	1514.8634807066755	0.0162514	0.14243998379571055	0.9020263676222873	0.9515587412590286	CYB5R4
ENSG00000065618	10	104031286	104085880	54595	-	137.59868631429163	2.810675150119486	0.43992301249027754	5.521128829538142e-12	1.51153746974496e-10	COL17A1
ENSG00000065621	10	104268873	104304950	36078	+	11.809845285852582	-0.284324	0.41672917080350663	0.1481037516977895	0.3142383821645058	GSTO2
ENSG00000065665	10	12129637	12169961	40325	+	495.82770022504764	-0.125483	0.1196816688115722	0.2663556043469914	0.4650014758668883	SEC61A2
ENSG00000065675	10	6427143	6580301	153159	-	2.437459020222116	-0.125326	0.3835356263032457	0.24542916673153364	0.44098081534872996	PRKCQ
ENSG00000065717	19	2997639	3047635	49997	-	5.123327089657754	0.1910341939036535	0.4444212163697975	0.0068797	0.028681653852410588	TLE2
ENSG00000065802	2	238426742	238452250	25509	+	592.3300813518414	-0.0595908	0.0979478	0.5272647295694208	0.7161806014467117	ASB1
ENSG00000065809	10	14518557	14774897	256341	-	270.51913473850226	3.4016771774325805	0.241057	7.416941021576534e-47	2.181929195074697e-44	FAM107B
ENSG00000065833	6	83210402	83431051	220650	-	1021.9465156115701	-0.589206	0.079669	3.897674539545628e-14	1.3562230978461992e-12	ME1
ENSG00000065882	4	37891084	38139175	248092	+	2549.956046458678	-0.161456	0.0886614	0.060063121922099005	0.1611109603281767	TBC1D1
ENSG00000065883	7	39950121	40099580	149460	+	1224.998087698236	0.16843784211630894	0.17796371972353758	0.28254378929751134	0.48366044338063197	CDK13
ENSG00000065911	2	74198610	74217565	18956	+	1663.039717020626	0.15348781027804714	0.10586220124187368	0.13248515456235302	0.2905013959640699	MTHFD2
ENSG00000065923	X	46599251	46759118	159868	-	255.74601065794775	0.040567782594072226	0.26616542830246315	0.8296467557110583	0.9140463371513634	SLC9A7
ENSG00000065970	12	8032716	8055517	22802	+	727.0482850000552	0.40041541718900797	0.16966541474291866	0.00843688	0.033814384867147766	FOXJ2
ENSG00000065978	1	42682418	42703805	21388	+	26005.43250470833	-0.00293419	0.061145219467332215	0.9687790545087109	0.984045	YBX1
ENSG00000065989	19	10416773	10469630	52858	+	137.70464171087318	2.7028016591434754	0.3089236725874915	1.0515699368281562e-19	5.949091460797052e-18	PDE4A
ENSG00000066027	1	212285410	212361853	76444	+	1769.0243546996207	0.017063227741813097	0.0697848	0.800028	0.8974250524753616	PPP2R5A
ENSG00000066032	2	79185231	80648861	1463631	+	2.342338543782954	0.013110391449207427	0.3627172673055407	0.8597826572325592	0.9289848364773418	CTNNA2
ENSG00000066044	19	7958573	8005659	47087	-	2391.1877136685944	0.0794731	0.0676953	0.23262582010094818	0.42683357724119936	ELAVL1
ENSG00000066056	1	43300982	43323108	22127	+	3.9983848716694954	0.13913513819175893	0.39626540929830273	0.13813594271536125	0.2998040983413206	TIE1
ENSG00000066084	12	50504985	50748657	243673	+	1353.2866237187168	0.4017591741756409	0.0928242	7.55141005379707e-6	7.689226851506394e-5	DIP2B
ENSG00000066117	12	50084972	50100712	15741	+	1962.8852966725754	0.042648	0.0956218	0.6451422398137264	0.8036339548992296	SMARCD1
ENSG00000066135	1	43650149	43705518	55370	+	1025.6096572240194	-0.0658586	0.1051951064471655	0.5141251350058065	0.7060384216935961	KDM4A
ENSG00000066136	1	40691648	40771603	79956	+	1338.338901074663	-0.424708	0.13208125262764542	5.816849550083624e-4	0.00358267	NFYC
ENSG00000066185	1	42430329	42456253	25925	-	9.077588799152986	-0.286284	0.4338351366306693	0.13502848405966236	0.2947599665522581	ZMYND12
ENSG00000066230	5	470458	524332	53875	-	232.57464990904438	-0.112854	0.14890041776255813	0.40583910895599173	0.6125560923583124	SLC9A3
ENSG00000066248	2	232878701	233013256	134556	-	23.65844024671164	-0.1806	0.37997050144970423	0.2571587156556784	0.45448694913259163	NGEF
ENSG00000066279	1	197084127	197146694	62568	-	4877.072295637922	0.11868510805031778	0.10890569756230196	0.2521541375258073	0.4486807373988301	ASPM
ENSG00000066294	1	160541095	160579516	38422	-	0	NA	NA	NA	NA	CD84
ENSG00000066322	1	43363398	43368074	4677	-	2239.7111063824964	0.0456005	0.0893756	0.5972583893800638	0.7700119867531076	ELOVL1
ENSG00000066336	11	47354860	47378576	23717	-	0.0785947	0.016639651928652306	0.37033293114610305	0.9083399036614284	NA	SPI1
ENSG00000066379	6	30058899	30064909	6011	+	3.2816147078906517	-0.0235774	0.371548	0.12794187535997978	0.28310989378069923	ZNRD1
ENSG00000066382	11	30384493	30586872	202380	-	0.0797199	-0.00193602	0.37033421430462704	0.9178911912619122	NA	MPPED2
ENSG00000066405	3	137998735	138033655	34921	+	0.0781683	0.016578501771560675	0.3703285376290642	0.9083399036614284	NA	CLDN18
ENSG00000066422	3	101648889	101677495	28607	-	789.672	-0.000225075	0.0790864	0.9960101344991257	0.9981075174158214	ZBTB11
ENSG00000066427	14	92044496	92106621	62126	-	482.4037954699909	0.00431847	0.12415108727394457	0.9727541323912919	0.9864122367577721	ATXN3
ENSG00000066455	14	92794305	92839947	45643	+	697.9742778287626	0.0634928	0.1608894666459087	0.6623601096030587	0.8169237671374948	GOLGA5
ENSG00000066468	10	121478334	121598458	120125	-	1.895707730034687	0.072358	0.3755091491597768	0.2507729259665232	0.44700957829000165	FGFR2
ENSG00000066557	1	70144805	70205579	60775	-	1459.935926661353	0.39460143211655757	0.11106649290870697	2.006536170420076e-4	0.00142456	LRRC40
ENSG00000066583	5	129094749	129114028	19280	+	1112.7144119895977	-0.109795	0.0743577	0.13149265423491419	0.288834	ISOC1
ENSG00000066629	14	99737693	99942060	204368	+	1153.8668809637677	-0.784127	0.11702879871297174	3.573716946506446e-12	9.969437964564534e-11	EML1
ENSG00000066651	6	125986479	126203817	217339	+	301.24398658490765	0.29484920766943873	0.14945384319498603	0.0318678	0.0992915	TRMT11
ENSG00000066654	16	20702816	20742084	39269	-	1918.723623730111	0.12503592307200598	0.0838184	0.12561379103395792	0.2792951956753386	THUMPD1
ENSG00000066697	9	100427156	100451711	24556	+	1872.008087233321	0.15697080872173114	0.0687153	0.0199206	0.0679847	MSANTD3
ENSG00000066735	14	104138723	104180894	42172	+	2.5266532775167545	0.12176652245936898	0.3980833322592712	0.028111352364416742	0.0896984	KIF26A
ENSG00000066739	14	96279195	96363341	84147	-	710.0188880482598	-0.176717	0.1132962871596313	0.10024939261986138	0.23745208206548923	ATG2B
ENSG00000066777	8	67173511	67343781	170271	-	1574.0509225983376	0.20702208405953568	0.14895522985440401	0.12812318849041932	0.28344063477354464	ARFGEF1
ENSG00000066813	16	20536226	20576427	40202	-	0.2664446337232826	0.010176244250649424	0.3699712885199844	0.9941094260708689	NA	ACSM2B
ENSG00000066827	8	134477788	134713049	235262	-	223.05689759080204	-1.27891	0.39230972199290415	7.749789843424003e-5	6.179970412350929e-4	ZFAT
ENSG00000066855	8	65644734	65771261	126528	+	853.3644029548823	-0.0667821	0.2052182815654298	0.6939247497406978	0.836766	MTFR1
ENSG00000066923	7	100177563	100221488	43926	+	5.5811590984568715	0.15057794347566145	0.4007415898858501	0.13144267008392643	0.28881482944220177	STAG3
ENSG00000066926	18	57544389	57586702	42314	-	1003.9216792342362	-0.12283	0.10223757123226587	0.21110803699716246	0.40001499456775835	FECH
ENSG00000066933	15	71822291	72118577	296287	-	822.9019103928631	-0.0772067	0.15801032682027427	0.58762	0.7626291644352631	MYO9A
ENSG00000067048	Y	12904108	12920478	16371	+	0.0863583	-0.0165997	0.370472	0.7479807583155228	NA	DDX3Y
ENSG00000067057	10	3066333	3137718	71386	+	10784.952663989754	-0.0247695	0.090776	0.7769374090957866	0.8866070239387017	PFKP
ENSG00000067064	10	1039152	1049170	10019	-	3192.5022905440364	-0.111329	0.13442592874910167	0.3690484741958417	0.5757597447197684	IDI1
ENSG00000067066	2	230415942	230545606	129665	+	1254.3966083821442	-0.433001	0.0830791	8.456050673642509e-8	1.2529333110491573e-6	SP100
ENSG00000067082	10	3775996	3785281	9286	-	3879.7884258079634	0.20786439619153615	0.0858676	0.012723897822298843	0.0473379	KLF6
ENSG00000067113	5	55424854	55534969	110116	-	360.12600542466566	-0.314697	0.10857093314828548	0.00236274	0.011868730360884719	PLPP1
ENSG00000067141	15	73051710	73305205	253496	+	349.873	1.549066569499927	0.2054110281414164	3.608070464993751e-15	1.3736136499670328e-13	NEO1
ENSG00000067167	8	70573218	70608416	35199	-	4444.316722549723	0.0745571	0.067717	0.26022392874781947	0.45770444256329157	TRAM1
ENSG00000067177	X	72578814	72714319	135506	-	325.62101425235943	0.0486933	0.12344971064951081	0.6760783541742021	0.8244494657574121	PHKA1
ENSG00000067182	12	6328757	6342114	13358	-	2064.874942950231	-0.597897	0.11656182142658529	7.754088121500269e-8	1.1616772759803181e-6	TNFRSF1A
ENSG00000067191	17	39173453	39197703	24251	-	116.14804120716292	0.5317141720518855	0.49302692872695475	0.0420918	0.12251225670933415	CACNB1
ENSG00000067208	1	92508696	92792404	283709	-	830.7166096958111	-0.0342641	0.1292026890737564	0.7755875275472893	0.8858595128171255	EVI5
ENSG00000067221	15	73978926	73994622	15697	-	140.85306036173162	0.00763872	0.21080085381218602	0.9662934010112454	0.9826300816015304	STOML1
ENSG00000067225	15	72199029	72231822	32794	-	29178.522520900562	-0.0839599	0.058782673708662594	0.14722687255299152	0.3129852579040078	PKM
ENSG00000067248	5	55256055	55307694	51640	-	2258.4447416065414	0.10323514134141192	0.0704228	0.1363393492268672	0.297009	DHX29
ENSG00000067334	1	93866284	93879918	13635	-	3351.7382416840223	0.41852719790351656	0.0785638	4.9054709615211956e-8	7.566303160859194e-7	DNTTIP2
ENSG00000067365	16	8621683	8649654	27972	+	326.7532380206438	0.014987056974779827	0.14296139087849008	0.9121779830052266	0.9572530645038315	METTL22
ENSG00000067369	15	43403061	43510728	107668	-	1846.0181572708789	-0.270702	0.16557822517989915	0.0671835	0.1756955479130833	TP53BP1
ENSG00000067445	X	54920462	54931431	10970	+	115.65583285779384	1.507067273494942	0.3585423464324788	1.7896356984025603e-6	2.0834705121545466e-5	TRO
ENSG00000067533	1	218285293	218337983	52691	+	1225.56	0.2868358995588107	0.1473595668119364	0.033595079053750504	0.10353683411232059	RRP15
ENSG00000067560	3	49359145	49412998	53854	-	8844.938175336727	-0.193468	0.054099540984583895	2.614828035146535e-4	0.00179575	RHOA
ENSG00000067596	17	43483865	43610338	126474	+	1183.3317929676787	-0.0629859	0.12806178708200364	0.5981875920664184	0.7707178881696646	DHX8
ENSG00000067601	7	67287541	67302419	14879	-	46.738343794252906	-0.235929	0.254296	0.22143001338653337	0.41261518099667277	PMS2P4
ENSG00000067606	1	2050411	2185395	134985	+	532.1133945131659	0.033211	0.16943439246983633	0.826249	0.9118421159043535	PRKCZ
ENSG00000067646	Y	2935281	2982506	47226	+	0	NA	NA	NA	NA	ZFY
ENSG00000067704	1	220094132	220148041	53910	+	4599.755390984347	-0.23575	0.0652774	2.4449937690534745e-4	0.0016964	IARS2
ENSG00000067715	12	78863993	79452008	588016	+	313.64528325859595	-0.854578	0.15449362686026388	4.9109335379637474e-9	8.760165712715795e-8	SYT1
ENSG00000067798	12	77324641	78213010	888370	+	281.9552051294143	-0.179251	0.24224082787850146	0.33642137185555165	0.5435145079004319	NAV3
ENSG00000067829	X	153785766	153794523	8758	-	726.2627948567623	-0.368874	0.13267258683172656	0.00285025	0.013865632361025507	IDH3G
ENSG00000067836	16	4796968	4802950	5983	-	528.9832545286284	-0.52267	0.15639943338168663	2.614637964415506e-4	0.00179575	ROGDI
ENSG00000067840	X	153802166	153830565	28400	-	10.048858127610645	2.48135	1.1967066832838262	9.101849243754387e-4	0.00530695	PDZD4
ENSG00000067842	X	153517676	153582939	65264	+	0.609412	0.0177439	0.37008486319808176	0.8865092019475915	NA	ATP2B3
ENSG00000067900	18	20946906	21111813	164908	-	5404.766399733177	0.0748425	0.085723	0.37002345351043026	0.5767247353625625	ROCK1
ENSG00000067955	16	67028984	67101058	72075	+	2040.5471337268445	0.10061202827774006	0.10204320395221657	0.3010093122093691	0.5050656103374666	CBFB
ENSG00000067992	X	24465221	24550466	85246	+	282.95450402191494	1.1045514335103506	0.14193823472582104	8.155066640880804e-16	3.3489588388185637e-14	PDK3
ENSG00000068001	3	50317790	50322782	4993	-	683.8610656910272	0.3878752802281654	0.12619777842762797	0.00105663	0.0060198	HYAL2
ENSG00000068024	2	239048168	239401654	353487	-	282.4937149174871	0.0829212	0.27011926683911325	0.6612557292565174	0.8163591535375785	HDAC4
ENSG00000068028	3	50329782	50340980	11199	-	492.30520288981324	1.1353723227668933	0.10332789323673094	5.053883799663331e-29	5.718310481017671e-27	RASSF1
ENSG00000068078	4	1793293	1808872	15580	+	89.18205216717593	0.7379553624122968	0.32483282408744035	0.00324722	0.015439333579654218	FGFR3
ENSG00000068079	17	43006725	43014456	7732	+	878.1279768280489	-0.674078	0.17401399206897064	2.2765789220285766e-5	2.0728782756568583e-4	IFI35
ENSG00000068097	17	60043194	60078931	35738	-	754.4763538332609	-0.159831	0.11634805139458468	0.1482046837790259	0.3143617964793706	HEATR6
ENSG00000068120	17	42561467	42566277	4811	+	1671.9241408261732	0.0736456	0.10943382231420253	0.48272108667590424	0.6813003473845194	COASY
ENSG00000068137	17	42667914	42676994	9081	-	410.7614607350734	-0.275024	0.2537436580648705	0.1550842128349682	0.3243617584888554	PLEKHH3
ENSG00000068305	15	99565417	99716466	151050	+	530.2976532095495	-0.00902309	0.16793819327995152	0.9510409067120337	0.9750248302243509	MEF2A
ENSG00000068308	X	48922028	48958386	36359	-	1026.2380481490118	0.0697523	0.12854287629410233	0.5725920895901384	0.7516868161921655	OTUD5
ENSG00000068323	X	49028726	49043410	14685	-	2317.611449195782	-0.0312452	0.0879438	0.7137008653503357	0.8479727621331754	TFE3
ENSG00000068354	X	48539714	48562609	22896	+	379.8815376049899	0.2695323120482413	0.1677614842681599	0.0713169	0.183978	TBC1D25
ENSG00000068366	X	109624244	109733403	109160	-	4518.053302800726	0.00394395	0.0754789	0.9619365088894627	0.9804795712379681	ACSL4
ENSG00000068383	10	132537787	132783480	245694	+	674.8216790366045	0.7866459650881639	0.11283503936933846	5.656315715016479e-13	1.7042679379695833e-11	INPP5A
ENSG00000068394	X	49113407	49123735	10329	-	830.246	0.1719132349830208	0.0739382	0.017765399405550164	0.061975886671367324	GPKOW
ENSG00000068400	X	48973720	49002264	28545	-	993.6461258208718	-0.281572	0.1535190545432315	0.042507481138207216	0.12345558155020513	GRIPAP1
ENSG00000068438	X	48476021	48486364	10344	+	1097.806822595994	0.0808796	0.077774	0.2883396464151701	0.4907779801175523	FTSJ1
ENSG00000068489	17	59155499	59204705	49207	+	2577.408985968809	-0.0310287	0.10231941924262006	0.748275	0.8686389137711095	PRR11
ENSG00000068615	2	86213993	86338083	124091	-	1.2399727418333943	0.0547539	0.37352038458865255	0.2674179191018625	NA	REEP1
ENSG00000068650	13	112690329	112887168	196840	+	1342.9492758369133	0.5933639839280651	0.21720367254425468	0.00157246	0.00839405	ATP11A
ENSG00000068654	2	86020216	86106155	85940	-	2902.709302046557	0.47614429663444685	0.19907365305693614	0.00594154	0.0254863	POLR1A
ENSG00000068697	2	20032650	20051628	18979	-	4254.555537714677	-0.0275873	0.066158	0.6684857780023872	0.8199190978230428	LAPTM4A
ENSG00000068724	2	46916157	47076137	159981	+	492.52364452998404	-0.350829	0.19327274678817416	0.0348364	0.1063094352667311	TTC7A
[truncated: 34,025 more rows]

## Sheet: hlf_sndx_v_dmso
rowname	seqnames	start	end	width	strand	baseMean	log2FoldChange	lfcSE	pvalue	padj	gene_name
[truncated: 35,073 more rows]

[truncated: 1 more sheets: plc_ko_v_wt]
