# Supplementary material for: Menin-MLL1 complex cooperates with NF-Y to promote hepatocellular carcinoma survival
Source: Cell Rep. Author manuscript; Available in PMC 2026 Jan 23. (PMC12829923; doi:10.1016/j.celrep.2025.116619)
Supplement: 7 [file NIHMS2132738-supplement-7.xlsx]

## Sheet: Supplemental-Table5_atac_all
seqnames	start	end	width	strand	baseMean	log2FoldChange	lfcSE	pvalue	padj
chr1	10034	10619	586	*	107.28667346990493	0.0774526	0.13928404373924758	0.40505498894718944	0.7445453335514858
chr1	16096	16308	213	*	24.583162089159032	-0.177163	0.26793130346285393	0.0586735	0.2947621157985867
chr1	180745	180996	252	*	49.988067704669945	-0.176137	0.2104992930197797	0.1034516424757631	0.3978755834726494
chr1	181296	181675	380	*	31.588778366813152	-0.326253	0.4403839133726158	0.024323306745290246	0.17891420107547656
chr1	267927	268249	323	*	108.67553896593512	0.11304782822288173	0.14621448296299067	0.24851631859541307	0.606785
chr1	586092	586262	171	*	99.48675364002987	0.0586238	0.1320542463762954	0.5244994792218346	0.8194830868780569
chr1	729217	729701	485	*	19.366297930060014	-0.0281376	0.1669313402444424	0.6710845949927429	0.8904065085103057
chr1	778376	779195	820	*	949.8725357679083	-0.0895907	0.0654774	0.13942088173983624	0.4611065302156203
chr1	779719	780060	342	*	85.55596182542588	-0.377125	0.2133397278613737	0.00863289	0.0952437
chr1	826719	827862	1144	*	390.7934688673785	4.1616430591575243e-4	0.0943157	0.9967058722690162	0.9991511315149514
chr1	869673	870184	512	*	173.918	0.11429594111002082	0.12180005555076283	0.22330745605908417	0.5787130424858429
chr1	875265	875685	421	*	18.01418746761425	0.0535073	0.1797069489169734	0.3412643332052326	0.6949079618850406
chr1	876529	877190	662	*	29.488317758866973	0.0135238	0.15875515158764547	0.8587585649205819	0.9598899044837322
chr1	890609	890949	341	*	12.285858554911922	0.00225059	0.16964651390304047	0.9691846153162159	0.9922724644118155
chr1	904404	904870	467	*	344.3346517832488	-0.0815536	0.092942	0.3057980659648847	0.6647343198520447
chr1	906762	907099	338	*	64.7688	-0.0486443	0.14861054570477633	0.5835143407909096	0.8495608048981694
chr1	911028	911487	460	*	53.818744611204195	0.28899721403513245	0.2714775110431721	0.0333956	0.21453733234221606
chr1	912047	912361	315	*	50.06102244646196	-0.0682531	0.15948755514928067	0.4359515574351935	0.7656197895709892
chr1	912728	913331	604	*	173.6199350607983	-0.0420243	0.11730228263128159	0.6386774294321986	0.8758269858620549
chr1	921023	921449	427	*	151.39582052196818	0.0450808	0.11948261856603642	0.6184755780560511	0.8663683786892746
chr1	923615	924262	648	*	124.47040459405538	0.1610537001952061	0.14959625428192702	0.12032537347200828	0.4294288796857723
chr1	938139	938764	626	*	280.09569300660837	0.22010855333589457	0.11448078701472841	0.018734	0.1527388212422605
chr1	940217	941037	821	*	160.8240255656879	0.470333	0.16041011440386901	3.447344931356919e-4	0.010535852186878157
chr1	941549	942010	462	*	124.60959514427829	0.4428010288465372	0.17475353288559564	0.00116287	0.0253109
chr1	943183	943435	253	*	68.77480807936679	0.27630760679115207	0.2406276176539115	0.0364468	0.2252820389199731
chr1	944375	944741	367	*	62.24434480147451	0.14542171108173557	0.18584191810291661	0.15519829892460107	0.4865538438117191
chr1	951455	951778	324	*	35.4523	-0.0221184	0.15647306321763102	0.7757372626419603	0.9321027197838789
chr1	959018	959620	603	*	425.6106858278376	-0.149123	0.0901142	0.0572902	0.29084997779581223
chr1	960460	960779	320	*	139.0693564228304	-0.351901	0.1624697647872792	0.00454613	0.0634989
chr1	965859	967297	1439	*	465.7233224995144	-0.0121479	0.0858659	0.8713832534508387	0.9642074088590702
chr1	975922	976750	829	*	241.69981544314783	0.14943656857666668	0.11145296569659784	0.0981537	0.38709836898897837
chr1	983898	984547	650	*	94.61553038015991	-0.0573155	0.13480552229428253	0.5366641581990048	0.8259915580254967
chr1	999864	1000967	1104	*	994.5670899062552	0.10344240328910202	0.0683836	0.10164398164074862	0.39433277278003265
chr1	1001731	1002096	366	*	291.31081534467756	0.0819283	0.10234568952423553	0.33124044705543704	0.6865087889832505
chr1	1013197	1014576	1380	*	385.89412542134426	-0.103897	0.10054784305585791	0.2176384350350535	0.5720754487993752
chr1	1019213	1019936	724	*	812.2021971470359	-0.203147	0.0749934	0.00294537	0.0476881
chr1	1021179	1021441	263	*	93.07960457706736	-0.17103	0.16930662137715385	0.11189503520692336	0.4138752852986324
chr1	1024701	1025187	487	*	134.35393010057106	0.1516095837343173	0.14063954106941476	0.1349243460298517	0.4543490818333635
chr1	1032859	1033351	493	*	59.007901804424385	0.18375911825709826	0.20564383741082165	0.0963812	0.3835125901443777
chr1	1040699	1041087	389	*	76.11799920543304	-0.0384876	0.143093	0.6658103031775515	0.8881832958127743
chr1	1058892	1059938	1047	*	338.3435073892083	-0.0348287	0.0927964	0.6594293105476796	0.8853113589927551
chr1	1063768	1064517	750	*	272.3713538542289	0.023389244887207845	0.0987047	0.7778790539829495	0.93288
chr1	1069132	1069585	454	*	89.20020138491361	0.0774858	0.14337296323846327	0.4113280467183963	0.7487773085663213
chr1	1079422	1080635	1214	*	1207.344041828496	0.1073261690748222	0.0712506	0.0986075	0.38777703180764467
chr1	1091556	1092002	447	*	68.40433895987952	-0.0993204	0.16112627990983452	0.294369	0.6542886720014982
chr1	1115848	1116875	1028	*	1222.9982736474085	-0.116077	0.0633125	0.049106609135607375	0.26819892029806874
chr1	1121837	1122563	727	*	154.01199223216062	0.1305268590855318	0.13151358468698673	0.18097631167379438	0.5246874209825892
chr1	1123297	1123432	136	*	20.189274375143707	0.0100111	0.16534291377068522	0.8766748285365167	0.9658867594181202
chr1	1135417	1135810	394	*	25.58710787073751	0.0660388	0.17386802281354996	0.38371431972380105	0.7287544145616502
chr1	1136454	1136644	191	*	15.624339649595822	-0.00559193	0.1679869776654259	0.9244880254768754	0.9803518222963922
chr1	1157426	1157741	316	*	24.74880402314995	-0.0240924	0.16493750209464125	0.7273607660390097	0.91384
chr1	1164671	1165681	1011	*	174.03954335830568	0.027200632476415746	0.11671168361620843	0.758711	0.9252722027447563
chr1	1198890	1199717	828	*	52.56750170694057	0.0296252	0.1481495357414697	0.729243	0.9147936391373918
chr1	1201453	1201804	352	*	60.103750617497305	0.0526161	0.1550736339930651	0.5445606654473105	0.8305145400050382
chr1	1208070	1208550	481	*	60.63738287716059	0.31879341276514606	0.25817448330332643	0.0239598	0.17753786813574005
chr1	1231512	1232520	1009	*	893.5421936401231	-0.166564	0.0743728	0.0137681	0.12695570471010148
chr1	1243995	1244571	577	*	56.22790833638393	0.00604889	0.14616992262971507	0.9441704862671219	0.9855600997898912
chr1	1247133	1247439	307	*	35.89490413497184	-0.021642	0.15603257320091826	0.7833742365388185	0.9347920860447042
chr1	1248323	1248515	193	*	36.98025442698136	-0.0907187	0.17463832825809536	0.2962633266852105	0.6561361558295411
chr1	1264810	1265709	900	*	451.77856743677523	0.0710442	0.0833334	0.33662228519563997	0.6913780645162344
chr1	1273467	1274477	1011	*	483.5705475878974	-0.278727	0.0925281	7.122292463122351e-4	0.018015968972125013
chr1	1282186	1282412	227	*	37.732178708387664	0.079176	0.169723	0.3508168114408143	0.7023266772213158
chr1	1283762	1284085	324	*	39.878727328758195	-0.0439497	0.1569479215670626	0.5945370229378257	0.8544062357851533
chr1	1290228	1290573	346	*	167.1201484236564	0.0579119	0.12007864849753742	0.5230185182593348	0.8187637733766593
chr1	1291272	1292303	1032	*	164.90040884476474	0.0975903	0.12446525927101833	0.2867159986052923	0.6464573493308842
chr1	1300043	1300443	401	*	66.43802251703285	-0.0387137	0.14456042369977798	0.6620143806430749	0.8865385513753631
chr1	1304574	1305863	1290	*	512.5803144960589	-0.0531451	0.0807446	0.46081199243565474	0.7828229313759096
chr1	1307811	1308810	1000	*	946.3290898102679	-0.104461	0.0701613	0.1034975627099933	0.3979158889638085
chr1	1318330	1318600	271	*	119.21770904279414	-0.0768891	0.12962081290635985	0.408409	0.746552
chr1	1324290	1325247	958	*	477.7589184039849	-0.103138	0.0855374	0.16959767497227066	0.5081648853798777
chr1	1330672	1331609	938	*	90.76193067742842	0.061341604643460494	0.13627050903208718	0.5061142943752466	0.8092342088317657
chr1	1333316	1334182	867	*	90.21551822071378	0.017124256346150186	0.13074660265709545	0.8495527735848984	0.957105
chr1	1337788	1337989	202	*	118.77147082136845	-0.0586073	0.13233534344002834	0.5267676157237451	0.8207561606078199
chr1	1344710	1345733	1024	*	633.2129170161526	-0.0809126	0.0753317	0.23624025236970594	0.59328
chr1	1347706	1348288	583	*	193.01837145427106	-0.171387	0.13461614972479685	0.0860608	0.36201863015245933
chr1	1349219	1349990	772	*	477.7519851487759	-0.295975	0.10001916394186489	7.256966303479103e-4	0.018255432532067854
chr1	1351783	1352462	680	*	116.31707458224957	0.10919859610566815	0.14026333590295434	0.25956384067072635	0.6186170224196715
chr1	1359820	1360931	1112	*	469.4731873549992	0.0316479	0.0824523	0.6673800317215817	0.8886574466951976
chr1	1362073	1362285	213	*	209.27354762413142	-0.13119	0.12355446840851099	0.1634478837144619	0.4988498679768415
chr1	1371836	1372507	672	*	268.8591249878576	-0.0162475	0.098	0.8419319927054354	0.9545063504830993
chr1	1375030	1375777	748	*	1753.9767299917592	-0.0989652	0.055548096933851945	0.059713497581629305	0.2977705533851459
chr1	1399125	1399865	741	*	959.1349560061075	-0.103748	0.0659458	0.0889574	0.3684844034322659
chr1	1402086	1402313	228	*	80.33607951467918	0.1441377299516526	0.16787437618737888	0.1624077193696153	0.49709577946244343
chr1	1407051	1408008	958	*	466.34188852618865	-0.136856	0.0866434	0.0715419	0.3274630238591329
chr1	1425750	1426306	557	*	53.69680950681408	0.015733924423438992	0.1476088072468883	0.8510728635277447	0.9575489755823517
chr1	1430279	1430788	510	*	111.95754607778963	-0.0357114	0.12701770339561444	0.6917890357372849	0.8997694156528424
chr1	1431626	1432307	682	*	102.77503417196525	0.0804522	0.13949097447655437	0.3888192286568416	0.7330412024522717
chr1	1433279	1433618	340	*	57.43976317421295	0.18362584237215207	0.2066447921192846	0.0956706	0.3824947346921172
chr1	1435416	1435850	435	*	224.59406947316492	0.0568736	0.10772384572981883	0.5106784920380365	0.8118050586240961
chr1	1438058	1438540	483	*	137.59424182578033	-0.0564254	0.1249618437402283	0.5331584386560457	0.8242442205330045
chr1	1440797	1441333	537	*	150.52646139913824	-0.0315453	0.11552005989555691	0.721434	0.9116636204108968
chr1	1461847	1462947	1101	*	47.915458926382364	0.0471209	0.15364434518138662	0.582046	0.8488734882857227
chr1	1471421	1471997	577	*	582.4427369133166	-0.11498	0.0836179	0.12039207827767173	0.42957139349430096
chr1	1504701	1505738	1038	*	227.54353059377996	-0.0465979	0.10761602549358537	0.5875134315333832	0.8513066083490695
chr1	1511045	1512385	1341	*	895.5550938462153	-0.0434352	0.0681947	0.489002	0.7997425593730952
chr1	1533358	1533883	526	*	21.390920200719876	-0.0355356	0.16740637176393594	0.6040108824559832	0.8589649632167825
chr1	1533896	1534260	365	*	16.537555349589184	0.014858813722253473	0.16671244335606883	0.8164915994453108	0.9465355374364174
chr1	1543424	1543775	352	*	58.605024387299586	-0.0527125	0.15027981465264761	0.5488149134194003	0.8325547243911195
chr1	1550736	1551410	675	*	98.34332646740728	-0.0234902	0.13048103400709263	0.7927455746160299	0.9384133046564394
chr1	1554946	1555170	225	*	24.403418489930857	-0.00433665	0.16075643824217128	0.950389	0.987579
chr1	1573957	1575369	1413	*	678.504	-0.13418	0.0768613	0.053604	0.2810580271080452
chr1	1591583	1591901	319	*	23.344968482116826	0.049948381870184785	0.16974902525091637	0.491229	0.8011773866783475
chr1	1594576	1594995	420	*	59.36321841753373	0.017258524472086065	0.14425403399991021	0.8421563613936855	0.9545302833313531
chr1	1597555	1597932	378	*	65.91212999570855	0.0229932	0.14407089780840016	0.7902405040820926	0.9374544818859085
chr1	1615124	1616283	1160	*	1106.6112526829234	-0.16854	0.0710552	0.00973817	0.10287535200006125
chr1	1625192	1625331	140	*	24.20760517172164	-0.133958	0.21783074922313947	0.12102790865153652	0.4307863272744509
chr1	1628400	1629064	665	*	33.64177983948264	0.13660433378266518	0.2062263362946532	0.14554429157666532	0.47128231456651803
chr1	1636403	1637494	1092	*	22.011129264702742	-0.00552023	0.16345176157117355	0.9332103232115432	0.9825893389246604
chr1	1658756	1659435	680	*	603.3640972918133	0.0738019	0.0750805	0.2794626268109004	0.6399941314342391
chr1	1665251	1666073	823	*	33.68865444407991	-0.00713361	0.15657566138977155	0.9241651995015705	0.9803518222963922
chr1	1678447	1679186	740	*	60.97895475475677	-0.0612034	0.1523994043174888	0.48877275365108885	0.7995969360240786
chr1	1686068	1687047	980	*	168.65395614222382	-0.00797796	0.12240989033458774	0.9279173139983716	0.9811295314549544
chr1	1692342	1693412	1071	*	527.77	-0.027224	0.0839899	0.7147199995673177	0.908744
chr1	1724091	1724747	657	*	815.0856114893088	-0.0398892	0.0685812	0.5277562247139027	0.8213107117706764
chr1	1741015	1741364	350	*	28.694345721980376	-0.129522	0.2126124133909357	0.12588628036264782	0.43935607949508654
chr1	1745627	1746702	1076	*	592.059	-0.00829657	0.0828383	0.901976	0.9734373606986693
chr1	1764340	1764681	342	*	16.554308128490085	-0.0544907	0.1791515349634825	0.35070534622885424	0.7022349546953562
chr1	1777672	1779253	1582	*	419.63185838688446	-0.245779	0.10398326397412547	0.00584513	0.0742566
chr1	1783028	1783210	183	*	29.50323354390674	-0.0793607	0.17761923711327826	0.31973246282302864	0.6767368975529242
chr1	1789114	1789401	288	*	35.45272396380965	0.0864554	0.17343750716670053	0.3151245955550547	0.6726239926098191
chr1	1796422	1796968	547	*	25.58164252149859	-0.0163691	0.16082451592051591	0.8212068699240253	0.9479251823282546
chr1	1826351	1827675	1325	*	123.9461429096264	-0.200018	0.16649808792655463	0.0694562	0.3226907980204691
chr1	1858580	1858919	340	*	48.21789218998404	-0.0302352	0.15147129808528387	0.7141276644531018	0.9085804799915724
chr1	1873863	1874103	241	*	35.37547226968087	0.0764715	0.17949558111595712	0.3034594318951058	0.6627873988832009
chr1	1876604	1876769	166	*	11.62396835983399	0.00370279	0.17002003965949622	0.9475028202988098	0.9866196597826311
chr1	1889912	1890591	680	*	103.5729757237867	-0.0504771	0.1309578516674288	0.5810638349722915	0.8483923267504471
chr1	1890812	1891964	1153	*	623.5376663098211	-0.131894	0.0822379	0.0712019	0.3268644877158124
chr1	1899200	1899625	426	*	40.49007485477062	0.0661317	0.1640005509074248	0.42983448435652244	0.7614495309094051
chr1	1906258	1906663	406	*	322.7652091516445	-0.0757317	0.1026511269547483	0.3692262014466978	0.7170162045472045
chr1	1908489	1909578	1090	*	717.9943178441576	-0.315917	0.0871826	6.760853678449673e-5	0.00303438
chr1	1919075	1919850	776	*	652.3017463137797	0.2742906304515988	0.0796579	1.670743920280973e-4	0.00613207
chr1	1925717	1926058	342	*	35.48903438926329	0.053904269050382356	0.16545716011529132	0.4862929643230164	0.7980075336368784
chr1	1937590	1937888	299	*	25.561087729688666	0.749545	0.44982240545496205	0.00336919	0.0523088
chr1	1943864	1944549	686	*	174.58310378856385	0.0986453	0.1175219072552676	0.27967206178186177	0.6401274624203014
chr1	1954766	1955191	426	*	47.2168	0.0869575	0.16592908843543097	0.3362715004013843	0.6910114114525746
chr1	1959746	1960434	689	*	154.59880968795068	0.5407561478063398	0.1598708843132246	7.002703834134862e-5	0.0031157
chr1	1968147	1968500	354	*	26.64812307639162	0.015582191629650013	0.16080411283846505	0.8294840714384644	0.9505220806724326
chr1	1977368	1977946	579	*	30.154211464186282	0.0683201	0.17298092246137203	0.3766463877804373	0.7231487455229244
chr1	1984511	1984858	348	*	12.377379005859492	0.0577349	0.1822490142768861	0.3052457513838249	0.6642222520298534
chr1	2009255	2009697	443	*	20.13491126722071	0.098194	0.19543396421264006	0.1893431200460547	0.5364340174481961
chr1	2014928	2015673	746	*	44.84062576026376	0.9904102095645015	0.2978614273633778	4.909503472275439e-5	0.00234679
chr1	2032199	2032484	286	*	25.518979696977247	-0.0180118	0.1635571870406537	0.7901967137295642	0.9374266063334539
chr1	2044783	2045254	472	*	126.04756316545817	0.00709625	0.1235302271220763	0.9377624308885262	0.9837671434151981
chr1	2046565	2046722	158	*	112.81403678541712	0.0055871	0.1293919111426694	0.9517765081527442	0.9880572400833854
chr1	2049462	2050742	1281	*	1019.5762213866633	-0.111861	0.0736968	0.0929046	0.377305
chr1	2061172	2061924	753	*	34.42612908792094	0.0204881	0.1578005608224092	0.7908462852766547	0.937761
chr1	2091719	2091876	158	*	37.193181256666264	0.025086774089327565	0.15585468403834454	0.7505960128965754	0.9224351175198545
chr1	2108480	2108982	503	*	132.90637350483678	-0.0522548	0.12475391384313317	0.5639341542760162	0.839955
chr1	2126361	2126748	388	*	20.36171733948845	-0.0386365	0.1694680663723515	0.5636895522490777	0.8398507761265256
chr1	2132306	2132892	587	*	64.01017163645186	-0.0972207	0.1626556300215168	0.2962634911630119	0.6561361558295411
chr1	2133015	2133682	668	*	102.48257366630112	-0.136506	0.15397218812912666	0.17984640561495877	0.5231603962821482
chr1	2139688	2140445	758	*	262.42475782960287	-0.00853493	0.10022461444370014	0.917696	0.9786598186920767
chr1	2163344	2163493	150	*	16.120929527830537	0.0346555	0.16996409089814457	0.5938706834558617	0.8540478402070308
chr1	2174192	2174768	577	*	111.34113359061307	-0.0523358	0.16301255319812574	0.5155915123081138	0.8145278143949594
chr1	2189375	2190049	675	*	305.516	-0.15616	0.10863877675265439	0.0790426	0.3460145030835249
chr1	2194572	2195622	1051	*	734.8573951898198	-0.144427	0.0768553	0.0372111	0.2279940302000826
chr1	2199250	2199577	328	*	156.70391383286022	-0.200867	0.1622503539071129	0.0684794	0.32005939125245975
chr1	2204663	2204896	234	*	86.14761030034258	-0.031383	0.1341846273824912	0.7257338812710497	0.9133554674664386
chr1	2205194	2205557	364	*	347.20468974687424	-0.33224	0.12070879190832957	0.001077	0.0240064
chr1	2208233	2208822	590	*	453.53560047847776	-0.178847	0.0944909	0.027966257697975887	0.19439197563901833
chr1	2212344	2213348	1005	*	461.10483255510087	-0.0942075	0.0867576	0.2134831761847202	0.5665629980721543
chr1	2227459	2228111	653	*	1168.4645541957595	-0.193937	0.0672707	0.00189519	0.0353844
chr1	2229126	2229620	495	*	112.89	-0.117174	0.14313828919416097	0.23178069607254273	0.5884275043274113
chr1	2231819	2232128	310	*	93.21188962431468	-0.116061	0.14959084154761232	0.23726753459910024	0.5945800771374646
chr1	2237782	2238018	237	*	28.169668809812595	-0.00908749	0.15904501662919973	0.9005478607955626	0.9730198232079769
chr1	2246168	2246512	345	*	15.620339714988685	0.0974609	0.2000724786159502	0.15934865532673956	0.49254011420280436
chr1	2255446	2256472	1027	*	237.86918063513082	0.0333749	0.10704424127586586	0.6979746388372549	0.9025310962995409
chr1	2278977	2279596	620	*	44.690892084942355	-0.0197243	0.15285356078216164	0.8058450411933008	0.9429407584500603
chr1	2289811	2291142	1332	*	147.6569770880515	0.0859844	0.12417954029084817	0.35588387132820615	0.7065702085959353
chr1	2311295	2312004	710	*	140.37322136831722	-0.103824	0.12930402533944718	0.2751610214895564	0.635832
chr1	2314245	2314686	442	*	107.67939720961466	0.021087902472182122	0.126976	0.815609	0.9460948604217422
chr1	2314868	2315063	196	*	65.22083954740388	-0.141533	0.17928030095164185	0.16583185730567432	0.502591
chr1	2368387	2368587	201	*	19.810543492839813	-0.0240577	0.16780101868559297	0.7056764252246879	0.9052604420329654
chr1	2372800	2373051	252	*	30.432196303156697	0.0393419	0.16618078727098734	0.5836880155962254	0.849621
chr1	2373947	2374362	416	*	31.632557266838223	-0.0624758	0.1688066375343654	0.4318625120632723	0.7628593742907025
chr1	2381708	2382238	531	*	204.826	-0.138871	0.11766299307044836	0.13313181014290812	0.4509910940323562
chr1	2382567	2382988	422	*	96.38845627894015	-0.0386251	0.1352560476962358	0.6662887570692353	0.888265
chr1	2391079	2392063	985	*	1082.0096771625063	-0.119423	0.0675682	0.0549038	0.28441919731353993
chr1	2406527	2407128	602	*	57.94496036760537	-0.0124445	0.14489496392735343	0.8828406529390398	0.9675555842343161
chr1	2412054	2413319	1266	*	1033.8438503278226	-0.196339	0.0762373	0.0046022	0.063998
chr1	2414071	2414621	551	*	148.90218103053212	0.00123902	0.1193360574076905	0.9898378588920187	0.9974635527648876
chr1	2430159	2430534	376	*	46.606426060051156	0.1398660499730202	0.19315602892134429	0.1572468101521134	0.48923716745803314
chr1	2435379	2435801	423	*	21.174189575026183	0.0648025	0.17860027979301785	0.33971991138374047	0.6938176330948297
chr1	2448141	2448380	240	*	34.25794469318989	0.0439252	0.15978592391832683	0.586092	0.8507338183035374
chr1	2451786	2452954	1169	*	197.36073560563557	0.0724384	0.11431941820323113	0.4162257928503319	0.7524923359938384
chr1	2459799	2460265	467	*	45.842085708621475	0.028910742337507088	0.15058085719124534	0.7321829036920644	0.9157164046993819
chr1	2467325	2467464	140	*	30.989097021694583	0.33494245600758804	0.436837	0.021309205138347474	0.16502763155609762
chr1	2468953	2469494	542	*	39.05249474316886	0.024489751190216298	0.15377558962777182	0.7614745640116322	0.9264940820985269
chr1	2476955	2477237	283	*	23.81169144180289	-0.0479901	0.16851814031391926	0.5097700061425564	0.8113746601481441
chr1	2482633	2483324	692	*	36.56724933311245	0.054489472321350554	0.16476652437189843	0.48704482262058846	0.7984643961508467
chr1	2493199	2493795	597	*	33.141570025763635	0.13035285593210716	0.2109988971426438	0.1294610679754527	0.445167
chr1	2525950	2526762	813	*	881.988	-0.175351	0.14813212924731842	0.0906065	0.37249768141972156
chr1	2534791	2535248	458	*	57.18455054241859	0.1449721636948497	0.19604924868690232	0.15244730904397225	0.48192233907453114
chr1	2539388	2539597	210	*	27.335642391095405	0.1545817666402691	0.22834262196284957	0.10155507214123624	0.3941943532823544
chr1	2545967	2546315	349	*	86.34978641483966	0.0750624	0.14443511411025642	0.4239305693883084	0.7575099388299587
chr1	2547941	2548446	506	*	92.58483030850944	0.0231167	0.13127598735688617	0.7975721370458919	0.9401739608118755
chr1	2554835	2555310	476	*	50.586420165493216	0.0627789	0.16144882959985796	0.45317434404771145	0.7774442482282559
chr1	2556151	2556826	676	*	54.22398125978925	0.10707010848582389	0.17138314098000096	0.25930025836866427	0.6183422549208512
chr1	2562043	2562340	298	*	33.94065048255119	0.1483041775789552	0.23242722036576413	0.086101	0.36210419769438934
chr1	2578167	2578684	518	*	24.356076791099177	0.061698019889623215	0.1733934327011339	0.4054639262540176	0.7447183669802846
chr1	2586290	2586991	702	*	1071.0694097798514	-0.187445	0.0727337	0.00485233	0.0661951
chr1	2592833	2593313	481	*	28.745847236098008	0.29698697521840806	0.39251609017939854	0.0279673	0.19439197563901833
chr1	2604648	2605005	358	*	17.203007834036384	0.0241386	0.16887332883538278	0.7014976063888567	0.9038249482818832
chr1	2611040	2611540	501	*	107.47554995537664	0.9003061621518132	0.18324207125416703	5.414385513306613e-8	8.353338265249054e-6
chr1	2624869	2625071	203	*	23.716951876755637	0.18331742580271174	0.27346519349198717	0.0565371	0.2889263898744202
chr1	2642467	2643775	1309	*	346.6992358913826	-0.0416797	0.0930777	0.6002787073945586	0.8571310587186745
chr1	2786570	2787231	662	*	38.214585649370726	0.9758930789000575	0.31570001926878594	1.0320940864135569e-4	0.00421377
chr1	2787353	2787707	355	*	41.407794409698965	0.6085147332575008	0.3463658491688775	0.00368184	0.055647005395051595
chr1	2801536	2802035	500	*	88.74997221340301	1.1487107723272536	0.21520282080956576	4.8762821031847784e-9	1.0205316399036996e-6
chr1	2807518	2808202	685	*	28.387867407503492	0.6051982991477699	0.45590371127676366	0.00652363	0.079974
chr1	2821899	2822411	513	*	95.00556880790411	0.9452065526066361	0.2119591025384388	3.9253702157381065e-7	4.4368929085222784e-5
chr1	2840518	2840767	250	*	14.876940740930145	0.8189701886710034	0.6675792416294637	0.00598622	0.0753726
chr1	2861643	2862089	447	*	20.72554134443182	0.0825286	0.18624154666788298	0.2606551749341444	0.6200887076171748
chr1	2875621	2876214	594	*	70.68711758177946	0.6674626804232638	0.24158576660576983	3.814592509230129e-4	0.011390652464519037
chr1	2914635	2914968	334	*	24.657641578403634	1.1113831180662683	0.4103853298656749	2.803427837631018e-4	0.0090415
chr1	2922001	2922323	323	*	41.63430582054727	0.11565142028096541	0.19145249600773914	0.1934889779714804	0.5415879920419954
chr1	2926506	2926858	353	*	18.687172654817836	0.13373353356041673	0.22609952499063918	0.0991234	0.3889701640452194
chr1	2946347	2946574	228	*	17.977393309229402	0.10728438741675289	0.2058184759210197	0.14337521914195278	0.46747281755406067
chr1	2950041	2950148	108	*	19.774352233450802	0.0599346	0.17571363918463678	0.38863113002252675	0.7328444463282995
chr1	3012583	3012881	299	*	28.764805829915005	0.0823397	0.1795317753249778	0.30130870093781925	0.6610117699089213
chr1	3024148	3024287	140	*	26.113892072870424	0.0541076	0.16953526832467503	0.4653798532804213	0.7849361199614464
chr1	3066030	3066727	698	*	88.73407819133527	0.49208842311348744	0.22385685706510094	0.002109	0.038135828665279745
chr1	3069688	3070330	643	*	68.61207635013922	1.257241585190976	0.2390039075036588	7.06629945815837e-9	1.391165061628557e-6
chr1	3083194	3083384	191	*	19.665783727056024	0.14016866876404277	0.2329254057899431	0.0841291	0.35794363947886804
chr1	3163410	3163689	280	*	13.133833065918449	0.1466697676796573	0.2521661383772702	0.0500132	0.271074
chr1	3170595	3171033	439	*	21.163963395617134	0.2648494205268042	0.41613836296403317	0.025979923485055473	0.1863508718984257
chr1	3172557	3172867	311	*	18.16835528278889	0.17409846375457844	0.27461556023949485	0.0517706	0.2762570031126741
chr1	3186564	3187023	460	*	21.563430614297374	0.5610236301926685	0.5583184353536974	0.00952826	0.10149948947830134
chr1	3192906	3193258	353	*	37.2047	1.4567570807199381	0.3307543417882051	5.503973697227325e-7	5.925182217302881e-5
chr1	3270919	3271183	265	*	22.749018336033494	0.0739986	0.1799464541725047	0.3185061940797083	0.6755685809574495
chr1	3283919	3284236	318	*	37.323215859270796	0.1441214361412267	0.21121073133831506	0.1327784958367274	0.4506381282508103
chr1	3297763	3298443	681	*	18.198052321242827	0.10163123976114698	0.201336	0.15874592798621612	0.49158357509385586
chr1	3312913	3313605	693	*	389.01434511844997	0.0753683	0.0882818	0.3265772925944303	0.6824063661145562
chr1	3319875	3320320	446	*	71.41558583594802	0.24548845232040353	0.21133464884260492	0.047676832963629234	0.2636053518401993
chr1	3349653	3350108	456	*	43.235513335769355	0.37634788153697074	0.3199095245199842	0.017627	0.147576
chr1	3350913	3351285	373	*	32.37668582281557	0.17263848314589061	0.2355820562733916	0.0897362	0.37023151742230576
chr1	3356486	3356775	290	*	16.197654741670934	-0.00492594	0.1668081478730186	0.9346906728385238	0.9830157843257523
chr1	3377657	3378173	517	*	24.508040167057406	-0.0266988	0.1657106630848108	0.6884245583638132	0.8984023446610129
chr1	3378382	3379011	630	*	28.681307324865692	0.11882120019757024	0.2039682609560588	0.1534866930062901	0.4837650859885269
chr1	3389073	3389402	330	*	13.71423713861975	0.0607445	0.180972	0.32850484943836045	0.6840452078654266
chr1	3391670	3392047	378	*	11.897772802524878	0.037935864734025444	0.17702121719013336	0.4607203128189653	0.7827483078643065
chr1	3403297	3403847	551	*	53.6002	0.1059357895642171	0.1691483536377798	0.2648386612565211	0.6243791844250514
chr1	3410181	3410633	453	*	110.88422713610791	0.3622008713553622	0.18590983045894585	0.00651378	0.0798737
chr1	3424478	3425215	738	*	104.42004488321103	0.0750247	0.13803292953581492	0.4187273364339842	0.7539796532671079
chr1	3431343	3431849	507	*	82.37377838690492	-0.00939064	0.13424712659426433	0.9150427263534572	0.9779774694298762
chr1	3432460	3432844	385	*	43.20925560922264	0.5432215716822087	0.3547762792050159	0.00595007	0.0751041
chr1	3442345	3442651	307	*	12.013916448633866	0.0937818	0.2021902015139304	0.13537801895048682	0.45493497844115877
chr1	3453068	3453708	641	*	190.1293958459655	0.1171988983264234	0.11921464091196562	0.20391465374477874	0.5544663855840859
chr1	3454299	3454748	450	*	101.33962361962747	0.17647314530487895	0.16646234216588526	0.10414330415663942	0.399123
chr1	3460573	3461113	541	*	71.43019046844577	0.14321348735619055	0.17132150036452126	0.1649220327223569	0.5011762214239799
chr1	3471255	3472293	1039	*	206.31384373659077	0.13272785285459426	0.1177670489390249	0.14865613485907916	0.4761669149743163
chr1	3477330	3477928	599	*	88.06498828997346	0.034188569104000074	0.13284768530022875	0.7057704249993944	0.9053086471395391
chr1	3482439	3482782	344	*	73.43938905889563	0.00444076	0.13956981590797407	0.9603785675781427	0.989934
chr1	3483806	3484281	476	*	85.71719894752803	0.00226742	0.13245224268093347	0.980688	0.9950112234673973
chr1	3491150	3492016	867	*	211.07542225225535	-0.100726	0.11859092330057099	0.2734992009001029	0.6340488257287136
chr1	3502003	3502486	484	*	93.26998727586809	0.2540979224520709	0.18966344767155577	0.0364954	0.2255100429163389
chr1	3504169	3504842	674	*	140.50577535584785	-0.0216954	0.12128400937987761	0.806823	0.9433398996790949
chr1	3530972	3531659	688	*	227.2699011152206	0.0892008	0.11159969624352557	0.3162111196415268	0.6738525035197765
chr1	3533404	3533747	344	*	65.89029158170392	0.014379299053090235	0.13993353941732123	0.8705958690974311	0.9638695901916344
chr1	3542829	3544045	1217	*	809.8483460095309	-0.106819	0.0695561	0.0944369	0.3803989149657471
chr1	3548078	3548731	654	*	303.91605591977583	0.00434172	0.0931582	0.957215	0.9893047450148067
chr1	3553468	3553813	346	*	49.0022	0.023815256220480144	0.1515603696904806	0.7741498505787083	0.9316414967106925
chr1	3565175	3565670	496	*	78.67449960109397	-0.00543979	0.13777207575996275	0.9495949226230628	0.9874322524448044
chr1	3573363	3573829	467	*	43.200413873534785	0.0636057	0.16149647636851414	0.4555295874771097	0.7790362730003523
chr1	3588487	3588723	237	*	32.0245	0.041561647182690474	0.16295608267610912	0.5919706511387043	0.8531046588582635
chr1	3611632	3611891	260	*	94.72681480803146	0.11858654549964152	0.16626858707535633	0.22963868531018528	0.5858706633338986
chr1	3613521	3613664	144	*	32.45050529062078	0.9249149063206283	0.3801216952648107	6.27902427662101e-4	0.01648
chr1	3615268	3615580	313	*	70.33045474767498	-0.0246999	0.14098564897986773	0.7791783502800605	0.9334056484791791
chr1	3618926	3619448	523	*	101.55928478873882	-0.0337525	0.1291566944879701	0.7084553633992574	0.9062651982488229
chr1	3621092	3621384	293	*	61.888271322398815	5.05075762996678e-4	0.14307957621045814	0.9963644713387632	0.999052
chr1	3624305	3625065	761	*	677.504	-0.0671417	0.0739243	0.31843743544810305	0.6754597863850381
chr1	3649855	3650272	418	*	346.9004038672878	-0.16296	0.10330875097732915	0.058016122348212344	0.292959
chr1	3695527	3696079	553	*	165.05468968217102	0.16759597967503537	0.13571670937625638	0.0949261	0.38120521307053384
chr1	3724369	3724826	458	*	73.22276775511787	-0.0198897	0.14130396578173265	0.8194089460181488	0.9473696125860708
chr1	3727213	3727726	514	*	128.21621383259625	0.12145897516606806	0.13763379182787414	0.20974481327542885	0.5616629000261136
chr1	3747108	3747553	446	*	159.16047861787047	0.0238076	0.11752996257359863	0.7888806082712237	0.9367531519214419
chr1	3772461	3772709	249	*	85.67751141923972	-0.11303	0.1623335779669089	0.24886830558029846	0.6071949325950171
chr1	3775861	3776226	366	*	39.374146205025426	-0.00492223	0.1529179342768107	0.9501264329945219	0.9875625698779741
chr1	3785539	3785686	148	*	32.964691193718615	6.90295799397824e-4	0.1581404162216017	0.994	0.9985815882154219
chr1	3796020	3796890	871	*	650.4959908794496	-0.0726526	0.13062689138766098	0.4309635216725383	0.7621383811847778
chr1	3801525	3801900	376	*	80.38237425873382	0.0504771	0.13883494876412053	0.57681	0.8459905227979536
chr1	3811261	3811680	420	*	30.80929266450491	0.052593314095551895	0.16731130229816732	0.4898901265398474	0.8003712926770618
chr1	3827624	3828316	693	*	41.85326966700824	-0.0555383	0.15856530333257213	0.5080800139707586	0.8104122600066342
chr1	3856915	3857741	827	*	624.8072822384399	0.0338815	0.0756655	0.6240485375199292	0.8687785856603005
chr1	3869832	3870214	383	*	27.90047048241831	0.0580067	0.16919328624393035	0.4529952285650953	0.7774332863318962
chr1	3899678	3901542	1865	*	2245.48	-0.168326	0.059221069723108706	0.00246011	0.042538
chr1	3907332	3907586	255	*	44.67821360435791	0.0357604	0.15405413434250606	0.6652423151058642	0.887964
chr1	3910735	3911336	602	*	137.0782577038249	0.11151199125121791	0.1334253422452996	0.23996407704353215	0.5978089171035655
chr1	3921977	3922572	596	*	34.01045547229083	0.8678403813625594	0.3871605107057255	0.00102805	0.023306091460410804
chr1	3928617	3929033	417	*	21.461056018194046	0.0827286	0.18447842162672845	0.2678890605190805	0.6279567303895234
chr1	3939565	3939879	315	*	23.795840549189432	0.250723	0.368115	0.0337286	0.21571008420499785
chr1	3940474	3940706	233	*	15.420829419161098	0.1499058115913921	0.25540932925725995	0.0460058	0.25819197054476534
chr1	3948433	3948713	281	*	21.528149462657186	1.1034411342095347	0.44694863696836074	6.061241898425484e-4	0.016061707096155238
chr1	3956604	3957009	406	*	23.180934176818063	0.823136	0.506184	0.00310656	0.0494626
chr1	3975670	3976318	649	*	39.825124606075356	0.19105713613993972	0.23506338768577312	0.0811811	0.3511710932661656
chr1	3992009	3992489	481	*	41.708167389637254	0.060373876911417775	0.16125589953813754	0.47188570624299503	0.7888058901534827
chr1	4018834	4019115	282	*	16.695899408643644	0.2391588215266203	0.4038307974248875	0.023409	0.17505112232389994
chr1	4048151	4048520	370	*	15.562289759576991	0.20330899597828575	0.3378759666680203	0.0266556	0.18902222880969916
chr1	4060899	4061257	359	*	33.139047959397395	0.6476543639269973	0.37461496312610104	0.00395266	0.0581975
chr1	4127374	4128330	957	*	34.92115497408769	0.8891243458083352	0.3390949990416286	4.066813197725218e-4	0.011969311322476445
chr1	4150271	4150638	368	*	20.912246812423444	0.18636748322659144	0.2848021696502946	0.0504743	0.2724382521171051
chr1	4173273	4173624	352	*	21.453303294412258	0.26772436459803933	0.4295577287932226	0.024638119635956482	0.18027942657696788
chr1	4228015	4228353	339	*	37.60782468928038	3.2297061656937625	0.3761955072581022	9.465053709215602e-19	1.1682181867178144e-15
chr1	4305417	4305973	557	*	44.828994413395606	0.5849422223029157	0.34697033620103235	0.00430662	0.0612864
chr1	4317329	4317457	129	*	21.308512373407616	0.0742035	0.1801095366221662	0.3123881176384733	0.6702955972292667
chr1	4362554	4363012	459	*	18.606929219301996	0.24315867447995634	0.40319697211755995	0.0246557	0.18036683218903304
chr1	4375898	4376168	271	*	40.204142964448415	0.5190876634834269	0.37908891417686913	0.00814081	0.0918481
chr1	4380570	4380849	280	*	29.759267645667716	1.0178647902797922	0.38771418239400346	3.468161354318599e-4	0.010572620701127482
chr1	4411908	4412301	394	*	46.93636680400937	0.9533251023050271	0.29307134892523995	5.568856582633897e-5	0.00259153
chr1	4425760	4426418	659	*	94.92442474879235	1.6795551591486757	0.20224600252456668	4.7143708918211425e-18	5.403061906268014e-15
chr1	4482063	4482671	609	*	37.878950552585806	1.216492971874204	0.3161223408449061	6.437789390557793e-6	4.504160046645271e-4
chr1	4494669	4494950	282	*	33.7698	-0.030455	0.15964575718236967	0.6872889205851496	0.8980526915883579
chr1	4555461	4556094	634	*	41.29638405719516	0.0389552	0.15511005975767708	0.6390561856092172	0.875978
chr1	4563782	4563988	207	*	19.595333216392753	0.0610425	0.1805645840535574	0.3218978912124184	0.6785203872377558
chr1	4585186	4585641	456	*	46.108869175173574	0.089944	0.1670554743720017	0.3207372595000837	0.6776385642982595
chr1	4594440	4594777	338	*	21.99315299060596	0.18475014043891544	0.27894939292572546	0.0532276	0.2800607628830089
chr1	4603417	4603863	447	*	22.366204347392706	0.5017593258489481	0.5950228086196617	0.011790451456869614	0.11551786609040246
chr1	4627455	4627883	429	*	41.1263	-0.0240978	0.15493537172564045	0.7638908307323999	0.9271724115314355
chr1	4636361	4637049	689	*	57.45232005480601	-0.0456906	0.14828	0.6001504451915703	0.8570741634877718
chr1	4637689	4638928	1240	*	106.24349224893808	-0.179107	0.17520619236253268	0.097264	0.38518268973992703
chr1	4641859	4642018	160	*	24.50288458221075	-1.1867	0.4390449999465332	3.0104134928802856e-4	0.00953027
chr1	4645097	4645353	257	*	26.911255753809968	-0.0220738	0.1639883249093613	0.7458789424270915	0.9209813798488096
chr1	4650509	4650866	358	*	181.88993348021245	0.0490786	0.11166308536665662	0.576856	0.8459905227979536
chr1	4652624	4653244	621	*	296.35281316978853	-0.135726	0.10350015074676552	0.11365453709441573	0.4175400091820834
chr1	4654277	4654915	639	*	191.1238408064145	-0.597259	0.14446133646228093	3.240141121695081e-6	2.577947321708323e-4
chr1	4656332	4656741	410	*	202.62396073504334	0.16783026607340668	0.13358818108118223	0.0906065	0.37249768141972156
chr1	4666259	4667373	1115	*	365.73128010709337	-0.160976	0.10376873229274156	0.0627056	0.30533238143137365
chr1	4673193	4673350	158	*	32.32034809619399	-0.107037	0.18815945063739759	0.21648414345191827	0.5706168765636145
chr1	4678532	4678790	259	*	42.27943401590749	-0.159222	0.21056517719521456	0.1198799527225537	0.4285064021294682
chr1	4683947	4684514	568	*	98.44706356981081	-0.0538285	0.13756782708178547	0.5576476485927943	0.8369816234873058
chr1	4690770	4691674	905	*	131.74256149460288	-0.276427	0.16440513683424138	0.0195309	0.15665014384140952
chr1	4691823	4692506	684	*	68.91989263688617	-0.0507063	0.14616486302434945	0.5665714276248399	0.8412608159372799
chr1	4700620	4701112	493	*	101.89268924316514	-0.259044	0.19992040209011352	0.0384203	0.2321578660026005
chr1	4702690	4703381	692	*	224.2606479910269	-0.015843	0.11286498246311016	0.8546224464905163	0.9586193226214851
chr1	4710934	4712188	1255	*	95.15067406278322	-0.371151	0.20707814401307892	0.00847391	0.0942132
chr1	4720879	4721244	366	*	75.454	-0.0777226	0.15152365636116574	0.39597269731772233	0.7380006881069122
chr1	4723213	4723590	378	*	64.7636	-0.128791	0.17052916441416305	0.1964025860998269	0.545016
chr1	4726621	4727466	846	*	102.91361556689316	-0.056663	0.1335142595592093	0.5358433246205394	0.8255636895391599
chr1	4741931	4742296	366	*	78.50640853717557	-0.0345793	0.13863194626671435	0.6979375412758941	0.9025123915186449
chr1	4745421	4745927	507	*	77.18766370735578	-0.14616	0.176119	0.15976923160168283	0.4932760780374886
chr1	4755285	4756002	718	*	175.999	-0.175162	0.13419083711963267	0.0817978	0.35282738184419876
chr1	4762183	4762651	469	*	41.7967	-0.0594345	0.16129981283037492	0.4761672669580704	0.7916194473530495
chr1	4763201	4763482	282	*	26.1607	-0.13536	0.21814149421201112	0.11607895373734935	0.4216676837690876
chr1	4768561	4768990	430	*	107.75655978246249	-0.0432674	0.12837180516252358	0.6325883141152895	0.8728416784411087
chr1	4769448	4769717	270	*	35.361	-0.0278342	0.15623858114531664	0.7244101052998729	0.9127712246280226
chr1	4777985	4778493	509	*	74.74931668870579	0.022020781728954712	0.13865038658210016	0.8036342772884033	0.9420946867704975
chr1	4794062	4794687	626	*	46.95393987638363	-0.186067	0.22329340356793026	0.0906585	0.37259675195677566
chr1	4825985	4826682	698	*	75.17391732513003	-0.273142	0.21583090068621077	0.033821	0.21602873175141546
chr1	4854534	4854656	123	*	13.790422784551684	-0.0178329	0.17017411907776317	0.7535477236732971	0.9236775007465007
chr1	4963354	4963567	214	*	11.95391744869224	0.7193761579443941	0.9682253193716851	0.00805273	0.0912953
chr1	5481948	5482252	305	*	24.13653918210809	1.917136505788481	0.4156782402067338	2.352276744640527e-7	2.877459142100231e-5
chr1	5509533	5510238	706	*	38.45468379941202	0.027739183625637705	0.1586691031818216	0.7203860946945011	0.9113231245101093
chr1	5514525	5514840	316	*	33.17178328579238	0.5556353568814405	0.3810344715172677	0.00701261	0.0837398
chr1	5719164	5719555	392	*	24.073908834804932	0.0875222	0.1894990507357836	0.21989231249627356	0.5749545836749709
chr1	5745752	5746265	514	*	131.17223348169324	0.36898762518450823	0.17401710275874288	0.00461495	0.0640921
chr1	5768012	5768296	285	*	27.63785432917242	0.30820445762339244	0.40550315430194916	0.026760807252643928	0.18940521063220728
chr1	5830863	5831031	169	*	18.974867333578516	1.6036538469780854	0.47466679314478727	3.015627179713163e-5	0.00160308
chr1	5847002	5847659	658	*	29.286671341446347	0.7746933877093303	0.45208427961589853	0.00286693	0.046941000511695544
chr1	5856561	5856735	175	*	11.508853657260094	1.0590642650894375	0.7138602572469943	0.00401044	0.0586583
chr1	5858955	5859167	213	*	29.22287742311513	0.4114676165030298	0.4421059248188875	0.015951409492533344	0.13920033930889028
chr1	5860333	5860691	359	*	57.13841216295232	0.20773322791106535	0.2237230091264221	0.0731014	0.33159604793916575
chr1	5881665	5882170	506	*	14.548235031320443	1.051856419828653	0.6147615307981804	0.00269519	0.0450857
chr1	5888723	5888904	182	*	35.700734971219596	0.612853	0.39241419482750417	0.00504553	0.067888
chr1	5893636	5893955	320	*	56.264092193373074	0.5755611118481632	0.3014840344858938	0.00293374	0.0475573
chr1	5908210	5908997	788	*	59.189058277106575	0.39639670673536354	0.2679942385805978	0.011530596302062426	0.1140016708560566
chr1	5915877	5916293	417	*	35.06331618272655	0.0405716	0.15822482935555965	0.6162244744681091	0.8652688851131218
chr1	5917773	5917990	218	*	16.978322015915193	1.5660486091992858	0.4874754224234134	6.290457112548696e-5	0.00286195
chr1	5921862	5922122	261	*	26.803059055772742	0.1072840826766348	0.19635109331496983	0.18249209938735136	0.5268425623893197
chr1	5926742	5927434	693	*	26.220412751591866	0.12200326123071026	0.20384785415036952	0.15554159772564474	0.48690073338900774
chr1	5944182	5944672	491	*	18.665242885734003	1.056798606648585	0.5534744509037448	0.00161074	0.031744698447286876
chr1	5947049	5947231	183	*	19.5615	0.0769125	0.18421978175723697	0.28326779864424567	0.643323
chr1	5961595	5961955	361	*	22.292018838606808	0.3319924891469462	0.5670957935293226	0.0192613	0.15525012280930064
chr1	5973873	5974047	175	*	33.67329754186685	0.0676982	0.16819855474978604	0.40750268214135094	0.7459804997653267
chr1	5975108	5975641	534	*	121.16065015926323	0.1503848981811925	0.1452842658778028	0.13797998088355623	0.4590100875631678
chr1	5980433	5980918	486	*	80.83966505921751	0.5256351355419892	0.22429895230680283	0.00153442	0.030634690842789518
chr1	5992242	5992828	587	*	60.99695247894172	1.2329543787239796	0.24572719739732637	3.164998030546636e-8	5.199616474381488e-6
chr1	6003113	6003417	305	*	22.8906	0.7360681849925941	0.465749	0.00417679	0.060186204756423806
chr1	6006915	6007373	459	*	26.18938388672043	0.11625294752021041	0.20305540359300428	0.15624489916379805	0.48799227048729577
chr1	6012871	6013499	629	*	30.320135380760174	0.24409682973914393	0.31556168749777114	0.042878754798263904	0.24762617963245134
chr1	6033972	6034861	890	*	146.7357472792267	0.8199784201671588	0.15559264330082817	9.265682892209338e-9	1.7490520739527162e-6
chr1	6037322	6037667	346	*	55.89904117094305	0.9215356687698442	0.26556026822823253	2.6316512854303726e-5	0.00143137
chr1	6041377	6041828	452	*	48.30934708624012	0.39411038551078387	0.3178745473750025	0.016362649750348103	0.14115211610450398
chr1	6052636	6053358	723	*	43.29768796696905	0.0167779	0.15676553815956767	0.8314609353417539	0.9510103125521645
chr1	6058694	6058983	290	*	13.196982684532085	0.0780519	0.19337517472749624	0.17002283221515443	0.5087262806584346
chr1	6059715	6060150	436	*	22.85855599162222	0.1300123936410092	0.22703999394313992	0.0848814	0.3595395666685317
chr1	6080658	6080998	341	*	84.63108610029443	0.19937814656930047	0.18113489177369219	0.0773386	0.34187995871078397
chr1	6082414	6082721	308	*	54.169972404938164	-0.00441659	0.14584109558140357	0.9577269466672113	0.9894246266401124
chr1	6099790	6100156	367	*	54.98988177148225	0.1893835200584403	0.2169220982936866	0.0893844	0.3694530085565633
chr1	6105658	6106013	356	*	42.26408140358454	0.14821605710163782	0.20840487993579207	0.1339110757033318	0.4523048427983644
chr1	6108815	6109449	635	*	155.12592784655752	0.0946409	0.13140850772146936	0.3171767612846935	0.6744146857417579
chr1	6127681	6128073	393	*	120.37419026529457	0.49663528326254186	0.19677594431847228	9.9968970685345e-4	0.0228819
chr1	6141697	6141904	208	*	46.48251828196939	0.5956314574226972	0.2969615480662665	0.00260767	0.0441666
chr1	6148547	6148912	366	*	55.05873805045135	0.0907504	0.1650975389388192	0.3212248951332407	0.6781792135220253
chr1	6157188	6158298	1111	*	114.15225180262809	0.6725419557480835	0.18198199462338283	1.5448133186516823e-5	9.335889704953931e-4
chr1	6162827	6163206	380	*	71.60071337853402	0.17586939776032579	0.1892473066027851	0.10527720736549416	0.40150307135774227
chr1	6171354	6171981	628	*	81.37960060042049	0.0893197	0.14848004522391542	0.3466481102327188	0.6990030288650035
chr1	6183081	6183391	311	*	21.227230020491632	0.0887877	0.18946845031427653	0.2349323699795682	0.5919489239356032
chr1	6183628	6184156	529	*	49.64059303340435	-0.0172884	0.14748254923955725	0.8373048409329106	0.9530744096084305
chr1	6185758	6186036	279	*	40.36746766547938	-0.101296	0.17914446867439143	0.2539306045097773	0.6131004245168602
chr1	6199163	6200076	914	*	872.0551971787894	-0.141056	0.0718454	0.0319525	0.2095501073958584
chr1	6204931	6206471	1541	*	588.539	-0.0167352	0.0757739	0.8073741533324622	0.943472
chr1	6224745	6225060	316	*	21.282412356310516	0.025701570083521065	0.16480953194945824	0.7117722823856516	0.9075688606281895
chr1	6235699	6236334	636	*	446.0210113095213	-0.237139	0.0937634	0.00387694	0.057518340171713166
chr1	6238719	6239107	389	*	117.38949932121358	0.0887434	0.1342231164760952	0.34759300932419546	0.6998384922633732
chr1	6245106	6246193	1088	*	249.40883896083255	0.0357031	0.10060341637548752	0.6700209489499126	0.8897753961097377
chr1	6246609	6247068	460	*	132.58551233745794	0.044606223652235974	0.12326296629764051	0.622447	0.86808
chr1	6259792	6260362	571	*	160.58456530506783	0.30989573580834423	0.15969281216562875	0.00922468	0.0993477
chr1	6260496	6260686	191	*	36.810667627862244	0.23729081144259997	0.284694	0.048386132571982626	0.26574012281071346
chr1	6261030	6261358	329	*	52.15782040450292	0.13034922458178433	0.18047574007113254	0.18723699395121904	0.533599
chr1	6272947	6273261	315	*	25.687574889973334	0.00286334	0.16108344768087926	0.9688535678894861	0.9921656632268051
chr1	6280762	6281213	452	*	61.03814790228806	-0.0156389	0.14377633184854124	0.8550031289695222	0.9587964654128199
chr1	6300854	6301042	189	*	17.690197086902845	-0.0475503	0.17340630657781508	0.4599989150680875	0.7820395845183367
chr1	6343370	6343895	526	*	98.78490503435785	-0.0924656	0.14228193364236155	0.3312549896666791	0.6865087889832505
chr1	6348023	6348341	319	*	59.807916273566015	-0.148115	0.18766599786123578	0.14893484736682674	0.4766587812475346
chr1	6358831	6359980	1150	*	157.3590837034103	-0.280961	0.15450610430846695	0.0145339	0.13123154431854026
chr1	6363141	6363509	369	*	141.1647667729576	-0.0918982	0.12711540600382698	0.3242333352476962	0.6804228508787079
chr1	6378173	6378675	503	*	77.65436329405213	-0.307663	0.21727689095733388	0.021814250317416007	0.1675239065338191
chr1	6382470	6382633	164	*	26.98687477815687	0.0406247	0.16629805089923383	0.5765100146341089	0.8458742893108223
chr1	6385431	6386160	730	*	90.28767899074272	-0.502175	0.21538335859499178	0.00161939	0.031868492758398405
chr1	6392857	6394177	1321	*	897.6083129266206	-0.161916	0.0697722	0.011668034202481407	0.11480921102893372
chr1	6404762	6405052	291	*	99.01450997752538	-0.0762481	0.1370516112729311	0.41345835730003927	0.7503543935685728
chr1	6406176	6406351	176	*	30.983935265196642	0.11030864427352352	0.19671856407683833	0.18533607448369874	0.5308329246397362
chr1	6414238	6414754	517	*	97.2358	0.21710868318745627	0.18619429881543292	0.0603211	0.29957051612219127
chr1	6423380	6423992	613	*	101.36915488180159	0.2592503952714783	0.22116054098028107	0.0381434	0.23122648238950994
chr1	6437066	6437312	247	*	42.79598323486906	0.0777083	0.1678426170044901	0.37018535615151416	0.7179024701273603
chr1	6438002	6438615	614	*	121.19058949889039	0.1019291632787972	0.13362391462086445	0.28637831932493585	0.64612
chr1	6440304	6441045	742	*	132.6610405448395	0.3077730243170621	0.16484301043995497	0.011148339101243375	0.11153088991123361
chr1	6445069	6445532	464	*	95.31263837010066	0.018336830206117836	0.137914	0.8393107146689123	0.9536200919731223
chr1	6448735	6449601	867	*	87.30357398924278	0.10674125940018366	0.1553738076287709	0.2720166017533213	0.6324062466467192
chr1	6456699	6457210	512	*	30.428940651323895	0.0680541	0.17120936677560314	0.3941416912884457	0.7367824623388229
chr1	6462414	6462646	233	*	12.954604029380773	-0.018407	0.17102895671138693	0.7375835540195976	0.9179383232752709
chr1	6464490	6464804	315	*	23.231617020563476	0.057193	0.1725679268095904	0.42372067802512736	0.7574083758385983
chr1	6475411	6476118	708	*	137.40420142501594	-0.0121853	0.12256467918665181	0.8905104203160636	0.9697715957634475
chr1	6486446	6486890	445	*	167.9962539980545	0.0402454	0.11848334357159679	0.6555192660730541	0.8836109670137076
chr1	6489952	6492027	2076	*	577.285	-0.00102292	0.0775536	0.9865271177384369	0.9967407717098558
chr1	6497274	6497835	562	*	117.66628598276415	-0.0584634	0.12832644883842761	0.5267094794395434	0.8207382133165692
chr1	6515638	6516459	822	*	167.18907718910847	0.1746884582090424	0.1391599389141702	0.0860174	0.36190426433249917
chr1	6523544	6523917	374	*	80.79884168571047	0.00647382	0.13429337536739003	0.9432537418151025	0.9852246103976952
chr1	6544935	6545097	163	*	7.347258900055136	-0.0456527	0.18093253000908185	0.3381965383057456	0.6924266132929721
chr1	6554001	6554884	884	*	419.74909772759065	-0.0630774	0.0870253	0.40601155063277794	0.7450580156435214
chr1	6579539	6580399	861	*	753.0863541339925	-0.167563	0.075647	0.014579003658988262	0.13135566319648656
chr1	6601172	6601551	380	*	97.69112954866165	-0.0277217	0.1296183951958915	0.7585359912306787	0.9252183593723134
chr1	6602240	6604169	1930	*	1028.445889064713	-0.214313	0.0656649	4.6249516032627813e-4	0.013149604965164787
chr1	6604262	6604440	179	*	78.67324293280761	-0.1797	0.18373790742063584	0.1006321935585026	0.392066
chr1	6612750	6614014	1265	*	1401.8336901794285	-0.16576	0.0634891	0.00524633	0.0695276
chr1	6624559	6625693	1135	*	725.2198077426697	-0.125842	0.0752407	0.0644039	0.30990269660423025
chr1	6634529	6635080	552	*	84.6347	2.21709234133415e-4	0.13521990600195793	0.9995518873241329	0.9998042890880013
chr1	6636143	6636529	387	*	32.54067926866095	0.047754154051075366	0.16183986111518425	0.5492929357226551	0.8327844566836601
chr1	6646353	6646958	606	*	24.863514561455304	0.054384474309494994	0.17047091065334968	0.45791391935637626	0.7803495515504364
chr1	6686230	6686730	501	*	60.597919603289796	-0.00952895	0.14421280853595472	0.910508	0.9764613008146922
chr1	6701362	6702232	871	*	547.4644552508557	-0.10706	0.0819285	0.14015167208196821	0.4623551634640144
chr1	6719949	6720308	360	*	90.91704512967495	-0.0270921	0.13474290610891623	0.7590962855894113	0.9254399172687986
chr1	6724196	6724359	164	*	29.073504865233108	0.040102377445399164	0.16190981025634782	0.6051452841949719	0.8597166154670355
chr1	6724592	6725199	608	*	153.00116853148106	0.0806592	0.12609902483045454	0.38587449617367864	0.730603
chr1	6727556	6727787	232	*	51.61584884684764	0.0176278	0.14790603625885412	0.8359778261238701	0.9527972472182881
chr1	6743484	6744158	675	*	54.92615169771416	-0.142941	0.1921104740612058	0.15599632240130973	0.48767403649607044
chr1	6753734	6753961	228	*	10.615100848890773	-0.0193119	0.17257830183868422	0.7074752643476439	0.9059099871586164
chr1	6757859	6758525	667	*	32.128571517036946	-0.00204743	0.15690619734153086	0.9773871922090891	0.9942451767037579
chr1	6770657	6771217	561	*	39.701806462369085	-0.210169	0.25968952218796365	0.0616598	0.3030847290811446
chr1	6784298	6785534	1237	*	2090.77	-0.164435	0.0573397	0.002414	0.041994690996145334
chr1	6802059	6802895	837	*	30.904184168719862	0.0344005	0.1607853859130724	0.6511631602699619	0.8814963854420668
chr1	6859414	6860266	853	*	50.14891145407544	-0.00467929	0.14604963648406089	0.9549717108115365	0.9886956138819464
chr1	6867821	6868287	467	*	25.375789182335023	-0.194492	0.2809215064033314	0.0549371	0.28450051231493007
chr1	6889980	6890342	363	*	64.71996910212629	-0.164032	0.19103136430052267	0.12208373591867953	0.4326890492904897
chr1	6925547	6926150	604	*	19.397267105394345	0.0688867	0.17900801665968116	0.33554209875545654	0.6902639725904217
chr1	6962390	6963483	1094	*	365.8720966901206	0.4534459307716586	0.10363315116028544	1.6087586172983412e-6	1.4470262666275277e-4
chr1	6987862	6988337	476	*	37.36156653321578	0.0596789	0.1661995634184893	0.45252102554475937	0.777329
chr1	6991373	6991521	149	*	10.896808091683345	0.0512095	0.17940493734337484	0.36977576149952757	0.7174961021406613
chr1	6998291	6998660	370	*	70.37441391118979	0.19678216601422288	0.1992063422909071	0.0834514	0.3562943205525124
chr1	7042688	7043157	470	*	31.860301532616397	0.0758353	0.17225776723672032	0.35256033117443836	0.7036661271378534
chr1	7044344	7044775	432	*	26.1996	-0.0247184	0.16207026641689865	0.732498	0.9158225595922197
chr1	7050811	7051678	868	*	22.923058923511856	0.00750649	0.16411926647095695	0.9126471557031612	0.9773985387021017
chr1	7060079	7060342	264	*	21.07857630004866	-0.0182628	0.165749	0.7761424525589096	0.9322754161089333
chr1	7062583	7063030	448	*	25.540806702790892	0.13287514014137336	0.21569325796818453	0.12278817915308568	0.43390745495161004
chr1	7069969	7070866	898	*	77.17448656700932	-0.0420956	0.13963257460581763	0.6405408562117716	0.8766544616409048
chr1	7084373	7084692	320	*	19.598917503191213	0.10992944536973046	0.20709436588373295	0.13186814022098797	0.449113
chr1	7104405	7104778	374	*	16.861065851929226	-0.016294	0.16662361377782475	0.7953770456280518	0.939378
chr1	7111869	7112172	304	*	74.4513	0.015578500859050255	0.13761874334245128	0.8608537610893796	0.9606642280556341
chr1	7117436	7118158	723	*	234.8764290786746	0.4194524793839417	0.13113538043359851	1.7516987795415008e-4	0.00634931
chr1	7127429	7128297	869	*	79.30717008915514	-0.0283647	0.14098684794681784	0.7452313498899983	0.9207541157824962
chr1	7151476	7151817	342	*	39.890357704202685	-0.161932	0.21577017632905868	0.11430479414292953	0.4184279568399547
chr1	7176934	7178005	1072	*	122.26282912371579	0.0131826	0.12221809778534667	0.8835264050077505	0.9676403287262776
chr1	7186802	7187106	305	*	20.667307755742534	0.022345139653842917	0.16541887769258615	0.7389567592077477	0.9185360100717029
chr1	7192363	7192844	482	*	28.236717058754472	0.0463478	0.16509202699740524	0.542294	0.8295155772224623
chr1	7199100	7199697	598	*	37.871477533971834	-0.0966879	0.1786571498686937	0.2706227888081308	0.630735
chr1	7207831	7208324	494	*	134.13145134437303	-0.168962	0.15463010852940184	0.10692527560428543	0.4045976674848291
chr1	7218350	7218671	322	*	25.583565180185374	-0.0366997	0.16558027484583443	0.608497	0.8614663443452532
chr1	7223608	7223793	186	*	20.04913991056946	0.0153519	0.1645584539318937	0.8186086927287786	0.9470668940873691
chr1	7224719	7225030	312	*	40.83711083324715	0.0386258	0.1605316017189196	0.6183572903159319	0.8663301272794162
chr1	7245923	7246201	279	*	18.8282	-0.00986004	0.16664349291507877	0.8751076601187096	0.965295
chr1	7250240	7250462	223	*	23.098126745285636	0.044372	0.16843799976380242	0.5296056856267201	0.8224255548725398
chr1	7265778	7266347	570	*	123.04374625173978	0.285471	0.1694650228329862	0.018003155057265494	0.14937358790985145
chr1	7281905	7282055	151	*	17.205018583843188	-0.0219172	0.16906990268413633	0.7185495348961757	0.9106420569494987
chr1	7287157	7287298	142	*	30.67993622294429	-0.0157644	0.1575782091793681	0.8359085910096129	0.9527972472182881
chr1	7291389	7291926	538	*	34.006887921468625	-0.0496903	0.16419879122150177	0.526381	0.8205318898204782
chr1	7299307	7299964	658	*	588.3620719034034	-0.219095	0.0859267	0.00414978	0.0599586
chr1	7300983	7301260	278	*	261.4324323606721	-0.0818525	0.1035622100823829	0.33507398174770026	0.6898642618342549
chr1	7302977	7303226	250	*	158.0659604504332	-0.052295	0.11664940606797826	0.558535	0.8375105566692335
chr1	7313071	7313471	401	*	28.740839359156798	0.0836903	0.1788448833862488	0.29675162992677673	0.6567337800207058
chr1	7335268	7335760	493	*	32.581501896079494	0.0881883	0.17854809226428894	0.2882300701640254	0.6481406401186791
chr1	7356044	7356320	277	*	21.14118530533251	-0.04402	0.1702579845863982	0.5129081224212719	0.8131
chr1	7388633	7389354	722	*	30.58595890449276	0.00634391	0.15835780836065486	0.9325201569051288	0.9824029260848974
chr1	7393830	7394052	223	*	15.82337769691943	0.0861824	0.1951014166605282	0.18535884886779758	0.5308329246397362
chr1	7401819	7402433	615	*	559.6690974450335	-0.0446334	0.085014	0.5507016566720868	0.8335156933226184
chr1	7410707	7410905	199	*	16.41735256374906	0.0159349	0.1682287735515724	0.792758	0.9384133046564394
chr1	7419378	7419905	528	*	22.699607678499184	0.1899184323590681	0.291114	0.0492204	0.2685958250853527
chr1	7433735	7434310	576	*	36.55884838218965	0.016311449422227755	0.15500010970722133	0.8373504620278117	0.9530747496414507
chr1	7454054	7454502	449	*	82.4644	-0.0440139	0.1389332269853824	0.6240144961555054	0.8687707883220099
chr1	7460875	7461044	170	*	27.58691846745473	0.016285515772309855	0.1618120606800774	0.8181750512039383	0.9468188061822572
chr1	7469337	7469665	329	*	72.51935278332175	0.0793999	0.1493281773541251	0.3945780768265023	0.7371131483684702
chr1	7470774	7471683	910	*	321.8944970059983	0.0845082	0.0956859	0.29830926085170445	0.6580275729617646
chr1	7474959	7475080	122	*	45.51718300588155	-0.00257295	0.1495370167964359	0.9741134566334912	0.9934038292534958
chr1	7478996	7479171	176	*	40.89271047980064	0.14630211172715435	0.20704037077894066	0.13213717062482905	0.44953627652918643
chr1	7516390	7516598	209	*	48.81658991680604	-0.0514471	0.15369759009313363	0.551956	0.834014
chr1	7519315	7520034	720	*	46.73470001463843	0.026168726715735387	0.15166752287597213	0.7521749291121295	0.9230417858363831
chr1	7526455	7526989	535	*	15.734021310644444	-0.00979437	0.1682810432629027	0.8666830041430004	0.9626007150810686
chr1	7538132	7538339	208	*	42.00698482646372	0.00523116	0.15006728115002918	0.9503152192612057	0.9875625698779741
chr1	7539514	7540010	497	*	54.61750962733222	0.0361629	0.1484	0.674823	0.892217
chr1	7549274	7550175	902	*	224.10935316684566	0.1944525999152363	0.1209503035919065	0.042727386272279386	0.24703670673344597
chr1	7553225	7553930	706	*	99.56806403543474	-0.0188585	0.12920583823593934	0.8326846891318982	0.9515280984179492
chr1	7561281	7561923	643	*	124.71586290443679	0.0380617	0.12406476153188775	0.6748171924934439	0.892217
chr1	7577224	7577539	316	*	58.12009265144688	0.0154766	0.1473015286791537	0.8544881924030265	0.9585350062435974
chr1	7581823	7582021	199	*	19.062065620239487	-0.102282	0.20146951736468105	0.1532531479609614	0.48335191348937606
chr1	7594354	7594737	384	*	12.344056109026123	0.0552653	0.18014400475930573	0.34263638935247875	0.6961372371530122
chr1	7606269	7606444	176	*	13.392103016048514	-0.00328107	0.16937646872543696	0.9520012821604598	0.9881307526050351
chr1	7641753	7641920	168	*	33.187899290676675	-0.190188	0.25678982035105696	0.0700489	0.3239350966535567
chr1	7647084	7647727	644	*	77.00032639563662	-0.0857141	0.1491486187063745	0.3623798619157563	0.7115953103759591
chr1	7667449	7668101	653	*	173.2667237357594	-0.0213729	0.11394852154748698	0.8072557572991745	0.9434592994419665
chr1	7669368	7669904	537	*	117.04936973011314	0.3179043091636768	0.18858728467969646	0.013521823335195053	0.12560396124108095
chr1	7680230	7680738	509	*	44.138627768392155	0.39383767002507397	0.3251887675651773	0.016440938108586472	0.14152231336299428
chr1	7702430	7702659	230	*	15.56542741722051	0.055511	0.1768509689689045	0.39490954827582053	0.7372514077854014
chr1	7704488	7704867	380	*	31.395472676565223	-0.0310523	0.16070305631470524	0.6778151584278896	0.8936937536568884
chr1	7705704	7706005	302	*	14.700011707555603	0.0904708	0.19664779514008515	0.17038207214141915	0.5090891516799058
chr1	7752418	7753102	685	*	31.059559401539374	0.0704964	0.1725599291811027	0.38020223183100943	0.7261667140536223
chr1	7755500	7755931	432	*	54.04898289848039	-0.00206488	0.145925	0.9794536607649121	0.9946851578430418
chr1	7770809	7771967	1159	*	414.3382927781397	-0.172055	0.0980194	0.03888	0.23380729460766478
chr1	7783463	7783650	188	*	168.11133501384313	-0.654263	0.16468224796192396	5.63726901332383e-6	4.0319875570705684e-4
chr1	7783802	7784561	760	*	1324.1533312753827	-0.175931	0.0722246	0.0076886	0.0886348
chr1	7808355	7808488	134	*	17.67791131533267	-0.0250631	0.16784886614105093	0.6962350869729945	0.9017460666614096
chr1	7810453	7810690	238	*	33.55535749889952	-0.108575	0.18832707592228323	0.2167236098170993	0.5708670917498746
chr1	7885489	7885814	326	*	54.38997002282948	-0.0465336	0.15421312719150576	0.5820840195049745	0.8489015682285056
chr1	7893688	7894084	397	*	11.654222651199989	-0.142792	0.2535818870162349	0.0362379	0.22465464207898864
chr1	7902668	7903064	397	*	108.22920510606569	-0.00437583	0.1304143531483817	0.9602182958040762	0.989934
chr1	7913059	7913543	485	*	35.27398738482259	-0.0170468	0.15936238793484778	0.8144946634534251	0.945687
chr1	7920539	7920848	310	*	16.351685592673554	0.0176132	0.16761829417217447	0.7775184015345201	0.932683
chr1	7940783	7941300	518	*	22.67985297349531	0.0684229	0.17665741905715493	0.35676275122235124	0.7072323105045171
chr1	7942210	7942696	487	*	49.31175107565108	0.028754582418914768	0.1483543953653699	0.7376887087795478	0.9180081653923275
chr1	7953818	7954588	771	*	612.0783170584862	-0.236176	0.0835904	0.00163659	0.0321477
chr1	7961175	7962138	964	*	1466.7285908780702	-0.0805071	0.0630567	0.17116405530815393	0.5102318974318564
chr1	7975176	7975591	416	*	261.9360557714681	-0.122025	0.10889023836461131	0.16629739856732065	0.5032413433965525
chr1	7982189	7982659	471	*	69.34120572141194	-0.0899264	0.1573210634622716	0.33513124020062046	0.6898642618342549
chr1	8004677	8005580	904	*	219.8237721343649	-0.0183192	0.1092407832248247	0.8313275684636491	0.950999
chr1	8010111	8010441	331	*	24.285902114788577	0.0716417	0.1791506187744319	0.3314260501199439	0.6866828208564967
chr1	8015079	8015444	366	*	66.10352818319535	-0.0679496	0.1486777570210201	0.4512544194454402	0.7765013141951991
chr1	8016617	8016894	278	*	36.34945579725526	-0.00943072	0.15425084139744483	0.9039532341782293	0.97413
chr1	8020106	8020305	200	*	44.584496548631975	0.0605467	0.15796344959942743	0.4835148925620619	0.7961997610237976
chr1	8025830	8027767	1938	*	833.1570378835975	-0.0683106	0.0713609	0.2950605651182376	0.6550362266093774
chr1	8040504	8040993	490	*	173.7416766660142	-0.0374528	0.12474755464385456	0.679682	0.8946201613259848
chr1	8047809	8048441	633	*	58.351654037504204	-0.276087	0.2498054622542855	0.0367806	0.2266037081116547
chr1	8051150	8051397	248	*	23.87597108502522	0.11829052030398367	0.20680979847835881	0.14530567020545562	0.4708919732477849
chr1	8061226	8062404	1179	*	151.28807744316015	-0.0417611	0.11743742675971926	0.6401455387580623	0.8764657618377423
chr1	8077157	8077622	466	*	140.59260569297015	0.1652006205237513	0.1422611779376595	0.10650297375543916	0.4038103180815991
chr1	8078217	8078725	509	*	99.30670175176633	0.2971683897018762	0.19107744988653647	0.019715797790324698	0.1575414648964433
chr1	8083694	8084311	618	*	23.56654991647627	-0.137089	0.2268022829657577	0.1010998731236752	0.39312488429959347
chr1	8089559	8090753	1195	*	102.94503470507951	-0.196184	0.1756324755934141	0.077761	0.3430226174749538
chr1	8096173	8096925	753	*	143.84625796337428	-0.131582	0.1427688614994579	0.18886343523651455	0.5358554157248381
chr1	8097227	8097838	612	*	361.2677624132836	-0.0419456	0.0948817	0.6018463814450452	0.8578087169225052
chr1	8107216	8107396	181	*	8.99443	-0.0189636	0.17336226206089286	0.6978014186557816	0.9024777885887487
chr1	8117953	8118449	497	*	104.82874259840708	0.2918362640559534	0.1872645225662475	0.0205833	0.1615763226597468
chr1	8120906	8121924	1019	*	197.39838915596496	0.00811205	0.11350749105122147	0.9270448064122362	0.9810022581518534
chr1	8122136	8122940	805	*	104.86464688991828	-0.00747282	0.12954193045027193	0.9329261249546843	0.9824966322845602
chr1	8133189	8134398	1210	*	88.40757216906395	-0.0646711	0.13843237954149093	0.4843799755013975	0.7967325094365042
chr1	8137799	8138335	537	*	50.5575	0.11194867692793066	0.17615728186891483	0.23372346647868444	0.5905719643404049
chr1	8153492	8153780	289	*	23.65481511997576	0.017408851980170257	0.16337353500110036	0.8015621199553216	0.9415484865109103
chr1	8154737	8155040	304	*	23.57603320023608	0.11552884473214872	0.20671540715593473	0.1480596934412253	0.47519185048940527
chr1	8155636	8155941	306	*	15.365242023638373	0.0771658	0.18711658122296868	0.2479774152431333	0.6062535885225849
chr1	8165699	8166304	606	*	86.73462893617707	-0.0186719	0.13257756352481506	0.8344915414345547	0.9520986225468928
chr1	8169387	8170341	955	*	122.843	-0.0158207	0.12253229962867351	0.8590185465294824	0.9598899044837322
chr1	8174493	8174619	127	*	28.846721453966644	-0.0587315	0.16865739733112753	0.44334285680477953	0.7708875474309979
chr1	8182048	8183041	994	*	76.17148108223239	0.1916997956379193	0.193899	0.0898752	0.37062945805961645
chr1	8197560	8198194	635	*	152.47303150598935	0.0915063	0.12325846697318554	0.320062	0.6771283880198065
chr1	8202194	8202749	556	*	199.5214942214419	0.00866495	0.11297729290721006	0.921702	0.979494
chr1	8211718	8212452	735	*	133.3521723443489	0.20776252460493977	0.15897591915254308	0.0588924	0.29543169224626326
chr1	8226821	8227048	228	*	15.367794128713147	0.023592584647764096	0.16890580377693956	0.7015354305673541	0.9038283702683522
chr1	8238105	8239310	1206	*	100.03445857416052	0.031082772558271597	0.1339290344859095	0.7312582080661348	0.9154492002540262
chr1	8239779	8239933	155	*	36.704242336943906	0.12113076226145487	0.2005694499817655	0.15962078976817437	0.493033
chr1	8259109	8259928	820	*	16.744015702629152	0.0617068	0.17917366231095094	0.3536023610555322	0.70467
chr1	8276315	8276880	566	*	21.796117402666653	-0.0514426	0.1722776119526232	0.45126534007395236	0.7765025658514955
chr1	8281945	8282162	218	*	13.119151465284274	0.015102753150962989	0.16959235601832892	0.7949541552181231	0.9391693436702818
chr1	8297410	8297547	138	*	15.885420850377903	0.024508038243434956	0.16940496612539202	0.6889043228702615	0.8986407878143794
chr1	8302063	8302623	561	*	15.64629886692827	-0.0455369	0.1736469499128698	0.4757082448409017	0.7914428162419141
chr1	8314231	8314767	537	*	155.9549663155454	0.0477234	0.11892004714825258	0.5956405432324832	0.8549328453704828
chr1	8315746	8316227	482	*	69.37360083379264	-0.0430583	0.14501356487702627	0.6258490104461188	0.8696159604537909
chr1	8317958	8318190	233	*	60.75162445636328	-0.114551	0.1677333499661606	0.2390866450967477	0.5968579422628905
chr1	8343074	8344083	1010	*	272.71619762212026	-0.0225323	0.0978353	0.7832659790669253	0.9347440637881036
chr1	8348904	8349378	475	*	94.13081252011767	0.00381639	0.13143905040784662	0.9682429026656791	0.9919888113080856
chr1	8351647	8352114	468	*	68.2697	-0.204899	0.20556509773271447	0.074858	0.3358735980370545
chr1	8373598	8373844	247	*	19.85527765475981	-0.0455319	0.17119972117926982	0.4967019049605259	0.8040826160260772
chr1	8374864	8375100	237	*	68.0639	-0.176645	0.19643360946309144	0.10816552256258932	0.40679752412778486
chr1	8396640	8397732	1093	*	209.23402345019497	-0.00982818	0.10556965689589076	0.9075640071390674	0.9752344285651966
chr1	8408969	8409599	631	*	45.570378983647004	-0.148991	0.20270892633013704	0.13520963438562317	0.45475106897715895
chr1	8412267	8412535	269	*	19.4572	-0.100641	0.19890910649293173	0.16752617173464432	0.5048333827610086
chr1	8423289	8424921	1633	*	268.37602169340767	-0.156866	0.10875717182839807	0.0781991	0.34411966121769455
chr1	8430971	8431374	404	*	25.32232198949827	0.0456342	0.16883099163248458	0.5165	0.8151555007140735
chr1	8443584	8444145	562	*	51.667106115032965	0.00697255	0.14593949793641423	0.9354264515332993	0.9832012662362927
chr1	8456426	8456885	460	*	26.71359779047171	0.010464847195479157	0.15999347892622165	0.8871460253072336	0.9687333121871159
chr1	8480805	8481400	596	*	159.95855959626448	-0.700667	0.17689786325519974	4.261632054274752e-6	3.2203420682659704e-4
chr1	8481810	8481954	145	*	24.55969134381306	-0.148507	0.23646605050514027	0.0886499	0.3677198672898326
chr1	8482985	8483405	421	*	55.217801304016845	0.0572726	0.15261191140708577	0.5141354726803311	0.8138647307608027
chr1	8525649	8526271	623	*	86.65926208156799	-0.38772	0.2213632256443298	0.00813931	0.0918481
chr1	8561159	8561500	342	*	49.060504931067975	0.00730662	0.152294	0.927992	0.9811504443383003
chr1	8563031	8563800	770	*	46.925319933343104	-0.0284359	0.15524416085564932	0.7185249791600695	0.9106420569494987
chr1	8598172	8598638	467	*	57.67874959562658	-0.0328275	0.14572278268247157	0.7041041215138628	0.9046721219045152
chr1	8616827	8617298	472	*	36.21620225846405	0.00966237	0.15684312205428888	0.9012743532512644	0.9732504408333443
chr1	8626245	8626990	746	*	233.09826393321674	0.5483556492164278	0.12846140303090708	1.9589344163449947e-6	1.688348927448066e-4
chr1	8660261	8660798	538	*	85.64044897645063	-0.0286175	0.13402848258112282	0.7498772242834253	0.9222413414006971
chr1	8661154	8662000	847	*	69.4119	-0.0493452	0.14748888421306547	0.5782787391734132	0.8467249237645016
chr1	8664089	8664452	364	*	29.10416359879834	-1.01361	0.4321761951246957	7.121407510856832e-4	0.018015968972125013
chr1	8668306	8668481	176	*	27.459436227091167	0.0152153	0.159353	0.8398412736319325	0.9538303153325386
chr1	8670380	8671558	1179	*	106.28330861632944	-0.0749806	0.1345794616669526	0.4200624192134103	0.7548649565617594
chr1	8679453	8679613	161	*	8.997785310330663	-0.0502526	0.18134897568916267	0.3295071141935804	0.6851251461206059
chr1	8702917	8703735	819	*	565.095	-0.0924256	0.0790962	0.19174433148379363	0.539418
chr1	8707045	8707187	143	*	51.5897	0.018806035817825334	0.14999725108106615	0.8247924272805376	0.949107
chr1	8712185	8713037	853	*	117.554	-0.0628491	0.13221117790056064	0.49621236341836117	0.803696
chr1	8719001	8719305	305	*	17.493035283311286	-0.12211	0.21851069539805576	0.10702020004301843	0.4047352953465363
chr1	8726430	8727104	675	*	38.196592731678905	0.0382181	0.1590334789767919	0.6279028933585202	0.8705777430922594
chr1	8764112	8764223	112	*	13.497239200363376	-0.00644576	0.16835975118522112	0.9098914500731053	0.9761177373236815
chr1	8804603	8804824	222	*	18.07643311424463	0.00653679	0.16556725608773665	0.920511	0.9790892396041821
chr1	8817502	8818221	720	*	731.1667257776686	-0.167199	0.0820251	0.022462758292190573	0.1705451264627349
chr1	8826054	8826468	415	*	29.282571139569974	0.0376249	0.1622296178150303	0.6194543821509872	0.8667386366256169
chr1	8831275	8831628	354	*	23.143134117748644	0.016193448857977022	0.16382890939811523	0.8132084399532343	0.9452151464846524
chr1	8848754	8849502	749	*	245.03661212207385	-0.0983448	0.10990500206930182	0.26272994526305404	0.6221523434493916
chr1	8856845	8857401	557	*	45.92940043674454	0.0331591	0.15204929278126492	0.6913943698287524	0.8996878484256027
chr1	8858110	8858609	500	*	55.20340936502617	0.1765402803104702	0.21101561651184614	0.10024255160469939	0.39144669727401205
chr1	8859333	8859935	603	*	133.26035587466737	-0.0142437	0.1213113211918598	0.8729072033891703	0.9646674715548137
chr1	8862563	8862938	376	*	117.99755783182701	0.1010978359149981	0.1368862707131585	0.29174015007415666	0.6515256085436135
chr1	8869162	8869697	536	*	88.00496173107055	0.023472398375313397	0.13469458963330994	0.7925569025636627	0.9384025424905181
chr1	8873599	8873907	309	*	307.19795339093514	-0.112114	0.10518403819190285	0.19474248615536296	0.5432132876523874
chr1	8877956	8879515	1560	*	1564.686042135539	-0.0883094	0.0573365	0.10304497799760041	0.39717534659183656
chr1	8880167	8880582	416	*	198.31756600864713	-0.109549	0.12232934234889059	0.236692	0.5938168696182733
chr1	8889473	8889816	344	*	71.40408149387113	-0.137007	0.1778089598075244	0.17223444230323162	0.5120809757558497
chr1	8890007	8890929	923	*	273.8631663388634	-0.144226	0.10964254616553208	0.10565449684563448	0.4022577843996356
chr1	8899953	8900282	330	*	67.74946328217156	0.052596969884636115	0.14536167788640597	0.5603471271465467	0.8384131403674924
chr1	8902815	8903131	317	*	81.18111569389589	-0.223493	0.1997401265043334	0.0600917	0.29884750858218717
chr1	8903573	8904509	937	*	257.90014222181213	0.0678196	0.10192045592223345	0.42110374626695396	0.7557627528577462
chr1	8910312	8910644	333	*	64.70988773605949	8.038522697864925e-5	0.14171853321474104	0.9997267272254108	0.9998721314472457
chr1	8917821	8918522	702	*	103.64795270017004	0.045189322811309184	0.12983372500199666	0.6198051614008216	0.8668825937531744
chr1	8962786	8963320	535	*	104.22326871125509	-0.150388	0.17343786437831146	0.14357806997126327	0.46781367435397875
chr1	8973891	8974929	1039	*	274.4777304925635	-0.119714	0.1055383420989729	0.1666092655253647	0.5036152030328231
chr1	8986042	8986797	756	*	242.7427741568428	-0.202066	0.11744280068863172	0.0324256	0.21143636774400315
chr1	8987973	8988427	455	*	91.96806581249203	-0.0332855	0.13552477195190657	0.7087643094301439	0.9064917742739582
chr1	9004876	9005549	674	*	133.97078740197276	0.0418539	0.12234614671657869	0.6421422788803994	0.8773164366156638
chr1	9010057	9010415	359	*	60.32351407476288	0.10821080779850632	0.16737764854140552	0.2586559829193557	0.617801
chr1	9058189	9058749	561	*	24.315927398059177	-0.016449	0.16249023431323462	0.8154431649257954	0.9460779984529792
chr1	9067148	9067675	528	*	78.19112351843992	0.027758278211305762	0.13843936678728735	0.7574739612863461	0.9248495525623294
chr1	9101467	9101970	504	*	78.79058570400909	-0.215236	0.19786370018197194	0.0641864	0.3091343184688583
chr1	9110027	9110292	266	*	31.370265587251783	-0.0678138	0.17243262005716356	0.38844889710330827	0.7327159387715125
chr1	9110680	9111217	538	*	82.40929612391236	-0.0160718	0.13456223429434347	0.8556134834778977	0.95887
chr1	9128604	9129908	1305	*	858.3420150258269	-0.217065	0.0746947	0.00146482	0.029682911419022694
chr1	9142254	9142658	405	*	85.97886934242754	0.0689773	0.14236284515091824	0.4577663898903346	0.7802281769936512
chr1	9145140	9145521	382	*	24.678254296033458	-0.00612355	0.1620591089409217	0.9290547080328369	0.981451
chr1	9163619	9164339	721	*	86.33431220515163	0.10602841388835518	0.15245448363915232	0.27244419276219556	0.6329259242553745
chr1	9180311	9180540	230	*	26.126982756235254	0.18836555645962796	0.2812355632604038	0.0509514	0.2740573737684212
chr1	9181201	9181742	542	*	62.83983029797571	0.2813812765272328	0.2589135338375517	0.0337435	0.2157625736720226
chr1	9196369	9197055	687	*	67.60877143925586	-0.0239678	0.1397542583467296	0.7851229699284951	0.9354526415592346
chr1	9234244	9235365	1122	*	747.6795395515226	-0.140859	0.0870782	0.0636157	0.30755509030068234
chr1	9249493	9250464	972	*	58.171655714327315	-0.0801538	0.15618275198415363	0.38084330744651723	0.7267282323677163
chr1	9261655	9261800	146	*	10.680851547557419	-0.0107027	0.17067990010014686	0.8400010649573608	0.9538756720723034
chr1	9266941	9267547	607	*	143.83756268333244	-0.0561379	0.12145266689487018	0.5337761492960633	0.8245561475085655
chr1	9275178	9276099	922	*	247.9185705134023	-0.106743	0.11502479392167497	0.23620368924502744	0.59328
chr1	9280434	9280938	505	*	255.89689291940968	-0.0374796	0.11264334669660213	0.670529	0.8900737051057293
chr1	9281633	9282265	633	*	86.52857846896362	-0.0176598	0.13309031902442164	0.8422518307200398	0.9545745499364156
chr1	9290256	9290429	174	*	34.27318821396787	0.0967731	0.1823584992699379	0.2524785171271196	0.6113576971262371
chr1	9291972	9293097	1126	*	239.33840375108454	-0.00586877	0.10277741261045083	0.9435668009208743	0.9852884763729748
chr1	9294308	9294751	444	*	68.1324	0.017996586190145766	0.140231	0.8389908011428479	0.9535077556562245
chr1	9294950	9295274	325	*	62.65675405187119	-0.134802	0.17654877372362132	0.18349740710376033	0.5284161071845327
chr1	9300225	9300533	309	*	37.11964688293162	0.2278978502823339	0.2825602552248364	0.0508214	0.2736548063454801
chr1	9302796	9303456	661	*	180.05483688418312	0.11125369022488578	0.1194802891708048	0.22765251636079456	0.5838140257653264
chr1	9317590	9318284	695	*	70.75269956381509	-0.0596544	0.15034580524944838	0.5073286525755749	0.8100282161591533
chr1	9388670	9389106	437	*	49.3906	0.11435360928097424	0.18129320939273835	0.2182335218876659	0.572803
chr1	9399773	9401125	1353	*	104.19834862893866	0.00765091	0.12998969783494582	0.9335326293371704	0.9827249861551897
chr1	9410735	9411172	438	*	44.966528184801014	-0.00587219	0.15050090540970254	0.941555	0.984733
chr1	9413031	9414088	1058	*	183.43583458729287	-0.00324546	0.11421996122414081	0.9696385233137754	0.9923889211500715
chr1	9428648	9429331	684	*	787.1952158789832	-0.0920572	0.0715267	0.15835315322287574	0.4910080009636521
chr1	9438543	9439344	802	*	104.6118100800868	0.0352624	0.1312328484952395	0.6953606473157214	0.9012649757222099
chr1	9441299	9441986	688	*	99.41307255852041	0.0655744	0.1342870551688552	0.4793995230323012	0.7936898567790103
chr1	9448261	9448605	345	*	21.54296694808116	0.108515	0.1999874546465586	0.17197278164108784	0.5115241815908412
chr1	9455760	9456235	476	*	100.5751233360584	-0.0783376	0.13681716906085342	0.40460664009419156	0.7442894344661859
chr1	9473093	9473565	473	*	128.41802267965105	0.0920031	0.12935433029150667	0.3286058615183913	0.6841775782863566
chr1	9491003	9491360	358	*	122.40805345891577	0.077825	0.13282012561869028	0.40661771397386376	0.7454445545666839
chr1	9495020	9495744	725	*	182.885	-0.0529392	0.111873	0.5474990214589779	0.8319644899276645
chr1	9522515	9522744	230	*	10.488097061759479	-0.0360946	0.17538337206231824	0.49957048286760486	0.8057591133250769
chr1	9529300	9529477	178	*	13.690981695249578	0.0487215	0.1760011149244814	0.42937486833340777	0.7613235276431033
chr1	9539087	9540363	1277	*	1177.953482267584	-0.108481	0.072811	0.10076367885836493	0.3924199080652771
chr1	9546748	9547114	367	*	23.87904372083717	-0.0532804	0.169636	0.46877393445846516	0.7867890153688744
chr1	9561525	9561753	229	*	35.94198875780435	-0.034208	0.15776217040839824	0.6644438443531944	0.8875806469393704
chr1	9573660	9573945	286	*	15.71523708825887	-0.0637951	0.18448635722040205	0.26655009220510206	0.6263797322109902
chr1	9588368	9589078	711	*	703.5414407408348	-0.0896206	0.0785413	0.20267609094053896	0.552823
chr1	9615254	9616015	762	*	113.62370853870001	0.00296781	0.12477575888132265	0.9743603118890545	0.9935006964377183
chr1	9626843	9627494	652	*	342.47529589176173	-0.0445103	0.10357078540469086	0.5962638072941295	0.8553173452537235
chr1	9651707	9652418	712	*	95.55676437681875	0.2952107407713089	0.2060630294636252	0.024318303969651386	0.17889107063974238
chr1	9659459	9659746	288	*	17.146356075778222	0.0949308	0.1986766237185975	0.15984042392971837	0.4933948137789508
chr1	9671301	9671961	661	*	43.60042124668255	0.1509739248276645	0.2053703731601801	0.1331461315672415	0.4510084526269275
chr1	9676483	9677246	764	*	44.10996459914448	0.0353734	0.15562632055943557	0.6646906995828366	0.8876477188843118
chr1	9687159	9688131	973	*	445.4966660155802	-0.132061	0.087788	0.0853825	0.36069200453320016
chr1	9689045	9689730	686	*	487.799	-0.152142	0.0894256	0.051256260765412696	0.2749633054801653
chr1	9700179	9700895	717	*	196.002	-0.0961228	0.1145287902269327	0.28504212307991283	0.6448732223586184
chr1	9702251	9702488	238	*	88.5863	-0.0693691	0.1399900232616015	0.45297802347620053	0.7774212818803092
chr1	9718950	9719826	877	*	363.7390925169968	-0.207664	0.10584807481078916	0.019463266038381756	0.15628893859213028
chr1	9724869	9725338	470	*	179.15888099781276	0.11576454774232108	0.1261936973277965	0.2212379927763841	0.576555
chr1	9753156	9753544	389	*	17.610972180581545	-0.0956064	0.19842076802137076	0.162798	0.49768793071418777
chr1	9766728	9767249	522	*	155.29886521221454	0.013530560853062557	0.11637698082504307	0.883596	0.9676403287262776
chr1	9768212	9768493	282	*	129.8797676028553	-0.325702	0.1843108023171244	0.0121346	0.11775126951500656
chr1	9775390	9775922	533	*	32.33056289509435	-0.155773	0.22392522242173682	0.10772923117566159	0.40597632956945373
chr1	9784464	9784820	357	*	36.57732717489617	-0.091808	0.17634109419264862	0.28657047017682163	0.6463223448443156
chr1	9792275	9793065	791	*	89.67170642597294	-0.410666	0.21104664058989137	0.00531117	0.0699852
chr1	9823651	9824432	782	*	471.4100359924675	-0.206662	0.094661	0.011603599151654466	0.11444422640394704
chr1	9825140	9825975	836	*	326.25061176295657	-0.0204281	0.092643	0.795575	0.9394418359973907
chr1	9835835	9836642	808	*	20.538055151689093	-0.0108375	0.16611340037058747	0.8635805942960582	0.9615720002589477
chr1	9852485	9852871	387	*	12.791772062696158	0.0519718	0.1788393428599697	0.37568829674664683	0.7224772605051429
chr1	9861382	9861685	304	*	16.27441746668768	-0.0519893	0.17579530862978343	0.4195099421080764	0.7544815265872075
chr1	9867427	9867962	536	*	108.32284836512446	0.00410682	0.1361889120231215	0.9641380801484568	0.9910048993748007
chr1	9874792	9875472	681	*	125.92099849701148	-0.0104536	0.1256975374409432	0.9061173567699653	0.9747010967250448
chr1	9881847	9882176	330	*	15.432516444494036	-0.0592878	0.17933393484604956	0.3529637524415365	0.7041672789207327
chr1	9886205	9886423	219	*	46.054269784479374	0.030914271127275524	0.152433	0.7101308682350739	0.9069085175881781
chr1	9890149	9890977	829	*	270.7861014215202	0.022470346888811842	0.10398365665908614	0.7927823852611358	0.9384133046564394
chr1	9893127	9893470	344	*	31.57306621543916	-0.0697092	0.17042705405572212	0.38421370522069087	0.7291849863048758
chr1	9899033	9899268	236	*	16.17793224259203	-0.002117	0.16642929846201754	0.9715915062950047	0.9929099178647022
chr1	9910027	9911202	1176	*	1812.641691589246	-0.178982	0.0687951	0.00478623	0.0656562
chr1	9942473	9943572	1100	*	833.6428400516052	-0.102099	0.0700131	0.1106569810070501	0.41164912899897876
chr1	9950237	9950774	538	*	178.3950178901554	-0.331073	0.14312930308710323	0.00354631	0.054260410366441546
chr1	9958635	9959623	989	*	131.28500505438473	0.0538306	0.12588781846516484	0.5553807408847168	0.8356568465335147
chr1	9961247	9961437	191	*	30.123561857604727	0.2372995364960186	0.33232841463272345	0.036888412388769366	0.2269336282880194
chr1	10032442	10033784	1343	*	1699.8498301960576	-0.211555	0.0628516	3.27408898815619e-4	0.010148094687018177
chr1	10045995	10046627	633	*	21.254068242227962	-0.211021	0.324678	0.0381114	0.23116334297082672
chr1	10055651	10056039	389	*	36.272675768086756	-0.138675	0.20465321919239543	0.14468718986450788	0.4698655253152024
chr1	10065323	10065661	339	*	14.550378600715945	-0.0139132	0.16911600277041344	0.8111650874947257	0.9445507056244223
chr1	10074009	10074676	668	*	40.337749779959175	-0.0777154	0.16852160377780637	0.3654820122912397	0.7142978580256577
chr1	10108211	10108629	419	*	23.663585557017843	0.17305175418476754	0.2660194350321121	0.0570821	0.29037878576986986
chr1	10152687	10153380	694	*	38.70076537623038	0.0637046	0.16471679011168489	0.43766412136436567	0.7670123849148239
chr1	10195730	10196068	339	*	23.551011346507593	0.0475791	0.1693278728337108	0.5042630108070748	0.8083150378077244
chr1	10209808	10210810	1003	*	1487.9407669592902	-0.143308	0.0666568	0.0200683	0.15939243708327938
chr1	10211476	10211641	166	*	48.764065332578596	-0.123516	0.18265252930828754	0.20021309697387535	0.5497323329750714
chr1	10252500	10252851	352	*	16.881165722279704	-0.0292756	0.1690846662208206	0.6412892858653354	0.8769848226628018
chr1	10253603	10254146	544	*	42.24724264494943	-0.0880034	0.17231082548101176	0.30876061640659147	0.6673258043256847
chr1	10259610	10259842	233	*	9.298489754003558	0.0507751	0.1824905377841394	0.28411376725935616	0.6440746105876439
chr1	10288186	10288492	307	*	19.125713390559735	-0.0994902	0.20110940678316636	0.14839508036206017	0.4757366079701693
chr1	10338035	10338320	286	*	68.31125627455046	-0.0516905	0.15162309457778358	0.5475504665464676	0.8320051162470831
chr1	10377317	10377835	519	*	79.9436	-0.0651995	0.14208249715782434	0.47880176560710885	0.7934643550300721
chr1	10398414	10399533	1120	*	1037.5558725482076	-0.14404	0.0707778	0.0264298	0.18805801790362786
chr1	10415217	10415691	475	*	11.48734246944762	0.0339708	0.17482734955993856	0.5203366168549811	0.8172964818564304
chr1	10428149	10428304	156	*	100.14928491289209	-0.165299	0.16072394110923346	0.11704999847836771	0.42323081327740614
chr1	10430142	10431240	1099	*	662.9273122316517	-0.116643	0.081107	0.10600008246157311	0.40283964703371644
chr1	10459132	10459511	380	*	29.899534194062365	0.026954162109711997	0.1610459442679884	0.7150329829422359	0.9088464675780884
chr1	10472064	10472800	737	*	619.8860483985819	-0.218092	0.0808935	0.00275439	0.0457323
chr1	10474762	10475438	677	*	524.7538981882769	-0.279604	0.0915941	5.887443575940116e-4	0.015710041442262155
chr1	10494371	10495415	1045	*	120.94671528722816	-0.104269	0.1394727966817232	0.28241970672689065	0.6425188483387959
chr1	10507357	10507730	374	*	158.22110710559093	-0.0845853	0.13514844623206618	0.36358107709186754	0.7127184107982159
chr1	10510531	10511158	628	*	161.79302042816937	-0.21683	0.149799	0.046410495166411034	0.25953031004278976
chr1	10514519	10514654	136	*	50.72388230282926	-0.214019	0.23963729544191165	0.0660433	0.3143371393492931
chr1	10518858	10519294	437	*	24.70518813807374	0.00120339	0.16091142720893217	0.9878540651355106	0.9970240977542325
chr1	10528055	10528947	893	*	348.87931201665606	-0.209615	0.1013196826876446	0.015093784042982544	0.13448754923775205
chr1	10530389	10530746	358	*	157.25335378090824	-0.12719	0.13940189053860585	0.1969931732639471	0.5456920798961901
chr1	10555803	10556635	833	*	30.99168347375316	-0.0288212	0.15982280124460943	0.7042563761085636	0.9047509678025559
chr1	10562082	10562397	316	*	34.137052565360165	-0.181434	0.24407073062263382	0.0812317	0.3513142176243334
chr1	10575625	10576018	394	*	67.87504715895987	-0.109724	0.16126092947364581	0.25653525841746877	0.6155759188212396
chr1	10586229	10586432	204	*	18.84116721798003	-0.00492766	0.16486984052267578	0.9380685843440599	0.9838393455352296
chr1	10597828	10598629	802	*	98.8754	-0.40361	0.21456269978465736	0.0058991	0.0746467
chr1	10599134	10599877	744	*	154.43644301547187	-0.189498	0.14268445513410724	0.0680933	0.31925561565783606
chr1	10630042	10630201	160	*	21.910200691253753	0.0161045	0.16283	0.8194025068415143	0.9473696125860708
chr1	10634770	10635277	508	*	32.29909184420734	-0.0186138	0.15751302259141298	0.8069396422795735	0.9433845349787706
chr1	10646305	10646798	494	*	98.7124	0.00770281	0.1380944264292852	0.9305420969746643	0.9817570107163931
chr1	10651487	10652035	549	*	64.93950049126873	0.2331153890499905	0.22027343542166974	0.0556201	0.2863731720024637
chr1	10679641	10679980	340	*	62.39635938922457	0.013061057298987398	0.14294652158992974	0.8812999562251757	0.9670993740539598
chr1	10692473	10692636	164	*	74.59885019640265	-0.0509061	0.14179181621735332	0.5719920576577813	0.8438608430311825
chr1	10693786	10694183	398	*	62.78543135692263	-0.261547	0.2374192025159516	0.0413708	0.2425138574744626
chr1	10694293	10695267	975	*	384.7010602188958	-0.2078	0.10325518811057044	0.0170382	0.14456978416557847
chr1	10731027	10731332	306	*	51.13418894554167	0.2933132384298449	0.2889893130816362	0.030913127126426094	0.20553643004381472
chr1	10755890	10756502	613	*	57.704531469109995	-0.0250488	0.14583971055868905	0.7712630794925773	0.9302679653932785
chr1	10768630	10768905	276	*	50.159188061284134	0.058022815079282856	0.15342711039959012	0.51071	0.8118050586240961
chr1	10788529	10789033	505	*	100.66813569341902	-0.108677	0.14845553428158967	0.26688471658016155	0.6268024334582892
chr1	10793743	10794589	847	*	110.38615183901491	0.22368137573134414	0.1836327662772566	0.0575874	0.29169700558877065
chr1	10796196	10796946	751	*	285.4563687671441	-0.0178099	0.10171539649494188	0.8314786843906748	0.9510103125521645
chr1	10822522	10822785	264	*	21.93867701685511	0.014810486437172834	0.16497978903125646	0.8220677571817923	0.948279
chr1	10824901	10825236	336	*	31.49853707138894	0.4331494205237818	0.42619524061419173	0.0144406	0.13067102555590096
chr1	10831033	10831441	409	*	33.381445371411566	0.0911677	0.1796674470631064	0.27882970480530056	0.6392752748861777
chr1	10833737	10834047	311	*	29.314158862538637	-0.00107304	0.1614127149929804	0.9864017336804569	0.9967397148877051
chr1	10835965	10836249	285	*	44.867767859728744	0.13733385307446133	0.1919769748242994	0.1645163739713892	0.5005580050756806
chr1	10867158	10867574	417	*	144.2019680756359	-0.107595	0.1274267915826829	0.2542575373335708	0.6133588995257525
chr1	10873273	10873531	259	*	97.51928985407919	0.11689020258600803	0.14898284301023404	0.23635809031896446	0.5933868292268257
chr1	10897805	10899151	1347	*	65.36324944245632	0.056059473596214375	0.1515619168452049	0.5248842679392196	0.8196210856559107
chr1	10909901	10910343	443	*	57.722186489102896	-0.0220258	0.145358	0.7983750189435974	0.9405115579821448
chr1	10941961	10942405	445	*	61.284286493728985	0.0249124	0.1429012093186356	0.7772909290325761	0.9326263498198566
chr1	10960937	10961505	569	*	136.9051956528449	0.10274737474601685	0.1369700548013667	0.28176574745685684	0.6418501318777877
chr1	10973475	10973827	353	*	35.27817031681755	0.2325064503916484	0.2850850237048477	0.050579	0.2727434154167579
chr1	10975652	10976220	569	*	43.50094096287256	0.072496	0.16244040561806022	0.40617240400392673	0.7451525174529695
chr1	10990031	10990209	179	*	13.886363566667432	0.00848864	0.16898403517253685	0.8837589246018347	0.9676748006149485
chr1	11012218	11013359	1142	*	827.8013793755364	-0.202813	0.0735705	0.0026038	0.0441311
chr1	11030795	11031210	416	*	25.855553323719246	-0.00553757	0.16144705685967045	0.9357363679833441	0.9833236780494107
chr1	11032061	11032439	379	*	22.302899140120232	0.019148056719458934	0.164095	0.7818392700712627	0.9344097878674915
chr1	11037519	11038077	559	*	111.15178110961818	0.0234157	0.12530322291272294	0.7950604360490375	0.9392152421335319
chr1	11044860	11045950	1091	*	56.40664550193166	0.095044	0.16524450614455238	0.30405544174618754	0.6633995959913412
chr1	11052693	11054435	1743	*	93.11913590284611	-0.0292912	0.1328902073708205	0.7426716368822467	0.919692
chr1	11059615	11060557	943	*	901.8863463822963	-0.234232	0.0794294	0.00118976	0.0257565
chr1	11064059	11064166	108	*	72.76461942202403	-0.0743912	0.14906913667281493	0.41914519875386547	0.7542369084934448
chr1	11099246	11100333	1088	*	440.61420450645335	0.028873088957896538	0.0835647	0.6956761197656918	0.901437
chr1	11132933	11133170	238	*	10.316532709234723	-0.025943	0.1733285132821607	0.6216127991563348	0.8676838258866956
chr1	11241600	11242273	674	*	62.23640634200792	-0.0563485	0.1489331369649526	0.5254385075666397	0.8200429267799809
chr1	11248250	11248471	222	*	19.717450497974237	-0.0475764	0.17186047047234237	0.48072384477023355	0.7945842534831941
chr1	11262330	11262954	625	*	1323.3191430622494	-0.101817	0.0635609	0.0859251	0.36178068194913277
chr1	11272708	11273811	1104	*	823.6405539524262	-0.265859	0.0773958	1.8029447087691288e-4	0.00649244
chr1	11319091	11319313	223	*	70.26299030990391	0.3084469741472296	0.2706781443051193	0.026124722553912485	0.18678278146087873
chr1	11320162	11320559	398	*	46.40101965476845	0.0702217	0.16368427119578982	0.40700240134804266	0.7458146038955753
chr1	11337548	11337936	389	*	72.82931550758876	0.11271755734137334	0.15982760384798125	0.24771264559155623	0.6059976246880986
chr1	11355987	11356185	199	*	17.36285984422735	0.021546485039830685	0.16801523769939672	0.7328598279312819	0.9160316886831852
chr1	11364133	11364524	392	*	34.71801425028729	0.010133866262698788	0.15586124043324676	0.8969378960207236	0.971831
chr1	11365869	11366147	279	*	22.165000042766795	0.054649	0.17548196432854485	0.4064525468824888	0.745368
chr1	11374415	11375046	632	*	30.282004186214937	0.025894012392886526	0.1596626578889187	0.7340306615197951	0.916489
chr1	11397606	11397834	229	*	14.872184784083517	0.0839135	0.19383258193132413	0.18076203036425603	0.524259
chr1	11398573	11398796	224	*	26.38111928444549	0.13941521214606303	0.2185853216804376	0.11950076262472362	0.4278946060724491
chr1	11407716	11407967	252	*	17.871440346068233	0.8836594446860486	0.5362125874544947	0.00316865	0.050103
chr1	11413570	11413736	167	*	19.075344303785037	0.11348223424504468	0.2100502367743324	0.1239706176648349	0.43618761306736864
chr1	11414991	11415459	469	*	32.470701343945706	0.15822082872312676	0.22385912692461604	0.10866250091885216	0.4077427356547714
chr1	11478675	11479474	800	*	362.1765696386587	0.17017924760921496	0.10132252543726793	0.0457993	0.2576116513344113
chr1	11522507	11523065	559	*	36.81810726239572	0.32858895529386867	0.3544982334387591	0.024448297772311476	0.17934460057215645
chr1	11535750	11536127	378	*	43.90968294621251	0.0879185	0.16911117791599292	0.3266001438881255	0.6824063661145562
chr1	11550538	11550936	399	*	23.597145881845236	0.17120299874345937	0.2537985505852745	0.0735771	0.33267928047550954
chr1	11564305	11564503	199	*	12.663549933256604	0.024314179950047764	0.17124212594856836	0.6744490469664353	0.8921339241365659
chr1	11572174	11572602	429	*	28.68808599858687	0.14243188416386926	0.21704674807966046	0.12054236848226474	0.42983207195452855
chr1	11580008	11580297	290	*	15.230291797624082	0.2459534384764745	0.46270328529062654	0.016305019328266758	0.14091933887705982
chr1	11590500	11590827	328	*	25.897144246943515	0.19534551328829847	0.29029120448710855	0.0487195	0.26687180328495225
chr1	11594262	11594543	282	*	28.741542323615505	0.1417610804200797	0.21944960645690167	0.1173214031200859	0.4237238833275515
chr1	11615162	11615517	356	*	19.48996828253063	0.125828	0.22035711847603218	0.104204	0.3992780012947616
chr1	11617397	11617661	265	*	17.694399594074238	0.00485444	0.16718083171266024	0.9372670664777845	0.9836444972103883
chr1	11635913	11636244	332	*	19.070859662911285	0.13205144689132467	0.22390260455879094	0.10087390560650983	0.39261094670080077
chr1	11642367	11642845	479	*	75.90999609126018	-0.0908446	0.15389619610664262	0.3365028401582165	0.6912524025374059
chr1	11645781	11646276	496	*	104.72796751245407	0.29101006381226213	0.1836623442678509	0.020377776512242145	0.16076283886012155
chr1	11650528	11650880	353	*	45.92696931805901	-0.0299306	0.15234387278379996	0.7169137555859523	0.9098191318057098
chr1	11653345	11653475	131	*	20.16582590906008	0.0831538	0.18551358370701226	0.25953	0.6186170224196715
chr1	11663956	11664411	456	*	110.42519891766761	0.0616798	0.13858342762525994	0.500071	0.8059845325096443
chr1	11680554	11681872	1319	*	590.2446736239762	-0.128373	0.0809657	0.0753298	0.33708638118078116
chr1	11693074	11694050	977	*	49.10016157943982	0.0987816	0.1705035319237275	0.2838041569687013	0.6438787101988199
chr1	11707231	11707900	670	*	45.386612356523656	0.12652540678622645	0.1901027896621523	0.18382981055654896	0.5287604949429602
chr1	11711115	11711407	293	*	87.64801316949217	0.24173984113906966	0.1940889327491415	0.0454497	0.2564614960455886
chr1	11719398	11720090	693	*	63.350415092874144	0.0818341	0.1553672934081151	0.37361702443277905	0.720906
chr1	11735750	11736659	910	*	556.2379231256543	-0.193686	0.0964331	0.019148	0.15480389394174238
chr1	11749076	11749590	515	*	119.41068159427816	-0.00935357	0.13002318973064816	0.9160869393762295	0.9781174990720024
chr1	11768842	11769112	271	*	23.893411672459187	0.049341001622015816	0.16912835529815087	0.4946829659472349	0.8028291173477542
chr1	11772544	11772748	205	*	19.06378665591756	-0.0437476	0.1716400860259873	0.5094369129711602	0.8111407149603321
chr1	11785045	11785605	561	*	129.03923480334734	0.12437021615393955	0.1368877692351623	0.20404133227900967	0.5545934000890446
chr1	11787302	11788316	1015	*	67.21891578101655	0.0453027	0.14332901217197955	0.6132951461521534	0.8637506146529048
chr1	11805444	11806491	1048	*	1638.5972339696261	-0.161328	0.0642128	0.00693079	0.0830983
chr1	11821444	11821989	546	*	18.03604394935722	0.5768348274437375	0.7677033116687337	0.00944251	0.10091470432361113
chr1	11838210	11838958	749	*	147.84254885918807	-0.0170008	0.11694298257147272	0.8469300662847781	0.956104
chr1	11845766	11846056	291	*	10.699859547532593	0.00774595	0.17061246823734463	0.887619	0.9688582827336801
chr1	11858837	11859837	1001	*	72.49102091927504	0.3680230209169668	0.26627050683831655	0.0143553	0.13031579175078867
chr1	11865465	11865892	428	*	62.32175389127931	0.0429072	0.14601976342333706	0.6267509726146759	0.870112
chr1	11875169	11875491	323	*	26.74272208200467	0.1038506699462429	0.19665297709131155	0.18251344665325744	0.52685
chr1	11883016	11883460	445	*	57.06871376134084	0.3311839282660374	0.27613951540498316	0.022489171372462063	0.1706459112193735
chr1	11893878	11894331	454	*	96.60790488625557	0.10394232578329665	0.15237908331833977	0.27812111977008375	0.638525
chr1	11907788	11909965	2178	*	1983.8278675640076	0.0321852	0.0532198	0.5240969140991244	0.8192263881088637
chr1	11918736	11919327	592	*	63.34970929900886	0.12144453686755761	0.18463941114723173	0.19551701843652347	0.5442204861589458
chr1	11925950	11926816	867	*	348.34042067077957	-0.113092	0.0975547	0.17000644179979155	0.5087130931881103
chr1	11934296	11935132	837	*	543.8725795287965	-0.166313	0.0884601	0.031677	0.20859865836959735
chr1	11949186	11949398	213	*	49.52260680408227	0.053193966756506394	0.15332291731759415	0.5428504828059826	0.829812
chr1	11967028	11967505	478	*	133.5748597385772	-0.0164426	0.11906089368281508	0.8530391862864992	0.9581042027655723
chr1	11979782	11980738	957	*	1268.8376226298597	-0.0785422	0.0623866	0.17802638857873604	0.520366
chr1	11985942	11986124	183	*	22.813957302693044	-0.10169	0.1967340697105474	0.18916126413932827	0.5363515465483837
chr1	12001680	12002570	891	*	56.863312132243344	-0.0228901	0.14602338300615939	0.7897852572852692	0.9372955683445531
chr1	12018997	12019862	866	*	1090.1406808791735	-0.1611	0.0778614	0.021780932351508672	0.1674283087202245
chr1	12030995	12031632	638	*	107.77073772735088	-0.0994617	0.1421342543566242	0.2997764673480965	0.6596068906833497
chr1	12051969	12052485	517	*	149.01090582930328	-0.119431	0.12836120645719784	0.21055422166311488	0.5626270092680236
chr1	12053373	12053549	177	*	37.78652109392583	0.032561	0.15853050159349197	0.6735266526676305	0.8916244422693531
chr1	12079443	12079866	424	*	64.69046538997766	0.19261764013380678	0.20400250213409704	0.0865924	0.3633341675261828
chr1	12095860	12096261	402	*	38.53537403795738	0.0995484	0.18092302315030953	0.2562142461066748	0.6152963901151389
chr1	12106914	12107212	299	*	51.103174138221746	0.0803283	0.16610930636586027	0.3574252196423193	0.7078288383803863
chr1	12113928	12114098	171	*	24.94743011794315	0.0119511	0.16452119767019635	0.8554940751780651	0.9588623552275126
chr1	12118542	12119015	474	*	63.277011473437994	0.0896479	0.15692591047690158	0.33762886765935285	0.692087
chr1	12124903	12125256	354	*	50.83390364201849	0.011759034610153624	0.1539864055616267	0.8819474614053932	0.9673688510534192
chr1	12132187	12132400	214	*	7.5238245717608425	-0.00711249	0.1730345154635655	0.8777308494665572	0.9659564355155265
chr1	12143436	12144079	644	*	111.08659583372685	0.0475413	0.13151912688767148	0.6043047984563699	0.8591453481827244
chr1	12153147	12153773	627	*	76.92145053803745	-0.0914446	0.14913648223949716	0.3332801934085786	0.6883407046542234
chr1	12161697	12162435	739	*	67.11314625259303	0.4408789424368708	0.24379967680646186	0.00598716	0.0753747
chr1	12166744	12167295	552	*	90.24482202257951	0.21293408409233186	0.2039316161498709	0.0673194	0.31751739262997525
chr1	12178172	12178443	272	*	23.246529872140563	0.024425944771888728	0.1634094373731573	0.7300854067293623	0.9150706968613176
chr1	12179138	12179337	200	*	16.678313544745436	0.11904480136507782	0.21753615294525147	0.1012762266369338	0.39355629347558946
chr1	12184231	12184559	329	*	25.288096544935243	0.16247301826865246	0.24991157930129435	0.0763791	0.33947877940716825
chr1	12208598	12209329	732	*	136.43820206843876	-0.0521486	0.12400706332318749	0.5631317676748816	0.8397147846537822
chr1	12229630	12230407	778	*	460.64522385414074	-0.0164642	0.0807434	0.8187917711494926	0.9471307355914355
chr1	12230820	12231323	504	*	60.808382320248235	-0.00414356	0.14337061329950418	0.9604323087805556	0.989934
chr1	12244206	12244410	205	*	30.09796371996277	-0.0555599	0.16942798464459036	0.4577219254171712	0.7802215727987422
chr1	12272162	12272360	199	*	41.41487780174999	-0.109465	0.18587502117643392	0.21463266393166183	0.5681980466801225
chr1	12275330	12275607	278	*	31.31981353470153	-0.0165165	0.1592946258919802	0.8234222305127079	0.9486170098908706
chr1	12276396	12276658	263	*	40.41536421850165	-0.0245438	0.15646703913483875	0.7510318088239447	0.9226214932279536
chr1	12314280	12314588	309	*	13.9711	-0.0616471	0.18102277030512512	0.3266923323481102	0.6824710860056618
chr1	12407542	12407672	131	*	17.656796866989346	0.00165514	0.16571459126907184	0.9804035688912617	0.994911
chr1	12433536	12434608	1073	*	71.16060481128466	-0.0478857	0.14522836155163324	0.606264	0.8602171920985708
chr1	12447247	12447633	387	*	16.61968439059062	-0.0832727	0.19045124970535898	0.2212235597572568	0.576555
chr1	12447941	12448169	229	*	17.838087590570805	-0.00231888	0.1686833130589892	0.9654728997591078	0.9913859189183696
chr1	12454134	12455132	999	*	98.7119	0.0990811	0.14912337944175297	0.30115371634892285	0.6609373213036792
chr1	12457041	12457342	302	*	21.022673490909483	0.011757611771016328	0.16678927132954177	0.8493810357428809	0.95704
chr1	12478076	12478723	648	*	49.52342694881558	-0.0431237	0.1507577533770686	0.6153662937495754	0.8648204207988873
chr1	12480796	12481305	510	*	87.32342224511169	0.0718629	0.14310332120423158	0.4397367732910244	0.7683408071396788
chr1	12486130	12487024	895	*	210.5719911184583	-0.0218328	0.1078217981906272	0.7993072890195716	0.9407219161750533
chr1	12539857	12540713	857	*	101.6162069516663	0.30345090873577407	0.19072921012919825	0.017891485852273598	0.14876759669064013
chr1	12541401	12541818	418	*	23.877009057657773	-0.0535842	0.17013216741267617	0.46385006491431147	0.7842169048935134
chr1	12549563	12550572	1010	*	208.5552984816461	-0.00202218	0.1058759919310392	0.9803009862478433	0.9948825242153293
chr1	12552954	12553632	679	*	83.27308986411852	-0.0691758	0.14264646495430064	0.46941950433646984	0.7871594124865213
chr1	12554046	12554224	179	*	88.95576999795908	-0.0390092	0.1377355296840711	0.663302	0.8870708070978995
chr1	12556480	12556876	397	*	88.05988259932178	0.0866261	0.14916671264462578	0.35583565660341243	0.7065303595752717
chr1	12572606	12572883	278	*	26.047360806961667	0.014787571639229913	0.16013151641906898	0.842624	0.9546877706340416
chr1	12573736	12574631	896	*	109.4092451043854	0.040972963669768124	0.13398099805665425	0.6476932966005375	0.8799759854825528
chr1	12587992	12588901	910	*	98.75227773130403	0.0828756	0.13866393424378937	0.37993022912348123	0.7259006665274566
chr1	12595918	12596898	981	*	415.37853055969094	-0.0547983	0.0849597	0.4639723487596521	0.7842169048935134
chr1	12601350	12601865	516	*	83.04539004877051	-0.0362656	0.13863810655570857	0.6852368218747522	0.8970829043584571
chr1	12601997	12602311	315	*	39.214892481961584	-0.104779	0.1861693642896964	0.2298243611723216	0.5861017546725396
chr1	12604237	12604728	492	*	147.3186811672005	0.2512469804387545	0.15997899656732995	0.027400007245480595	0.1921633348531844
chr1	12609403	12609986	584	*	31.836180189227807	-0.014911	0.15664435751171407	0.846535	0.9560055013484196
chr1	12616162	12616375	214	*	65.24500886564007	-0.0129558	0.13992959742449834	0.881638	0.9672941891927048
chr1	12618008	12618641	634	*	212.71938513466006	-0.185819	0.13742646501655914	0.0661526	0.31460644979196895
chr1	12618946	12620146	1201	*	481.19945256007793	-0.0619082	0.0807494	0.3900403065056284	0.7340781195151455
chr1	12631065	12631328	264	*	13.629944692615355	-0.0513021	0.1777907613074251	0.393856	0.7365845537260117
chr1	12636295	12637253	959	*	453.96633356021874	-0.188117	0.0898435	0.0167154	0.14301537421735866
chr1	12643106	12643429	324	*	35.113628442585295	0.028093794279380233	0.16321526784752144	0.6970140280715241	0.9022513512675967
chr1	12653994	12654274	281	*	24.4153	-0.0359937	0.16568469198993369	0.6128549831449921	0.8635981510612206
chr1	12658691	12659433	743	*	166.42512736680683	-0.14528	0.13353376981292608	0.13781541537540679	0.45872833794710166
chr1	12693454	12693742	289	*	25.797242234920716	0.10685924813155182	0.1956061187360538	0.1878476581875384	0.5344297386366187
chr1	12719069	12719243	175	*	19.385812962984705	0.0910486	0.19213954930463983	0.20680138336652648	0.5579689170422082
chr1	12739605	12739832	228	*	13.782217256946712	0.10072351205127134	0.2089002839475684	0.10494586352421349	0.40071563190971154
chr1	12760338	12760896	559	*	79.49680690290143	0.0374695	0.14114328182200303	0.6720166634698697	0.8908924139537562
chr1	12781489	12781765	277	*	24.445013722315895	-0.0750933	0.18139963871720668	0.30741575192968346	0.6659291178169874
chr1	12783890	12784181	292	*	23.682105614806833	0.054988964751603905	0.1758624330199186	0.39423935865041076	0.7368242534776489
chr1	12810483	12811671	1189	*	45.077400111459525	0.35334678282595605	0.35963666457587384	0.0208239	0.16274157770869677
chr1	12822478	12822802	325	*	21.04156665875805	0.15149808357999958	0.24140789952627048	0.0770008	0.34104512683446275
chr1	12851678	12852322	645	*	84.43245426953749	1.0745264787416777	0.20992983561321274	2.0645485630891344e-8	3.5876562223313006e-6
chr1	12921888	12922019	132	*	11.997269163000386	0.0725437	0.18859666193626565	0.22839763576431446	0.5846654487175076
chr1	13228363	13229038	676	*	40.89163369539494	1.0435480430016217	0.31236755911148223	3.8821522168850585e-5	0.00194757
chr1	13356870	13357058	189	*	36.07851589059976	-0.0514291	0.16258387269597496	0.5195365803469789	0.8169128495505832
chr1	13368651	13368834	184	*	17.40175703274567	0.2854295415681767	0.5016683058224974	0.020846598248907614	0.16283432026222872
chr1	13422581	13422806	226	*	41.99838179278606	0.051404206165828324	0.16038247397966465	0.5265050675208114	0.8205894517319112
chr1	13469441	13469942	502	*	30.222166057785603	0.14847459516085446	0.22073259039123755	0.11380842594687936	0.41770686139275726
chr1	13517185	13517476	292	*	26.90158430213748	0.2474275791103112	0.34673891678423413	0.0358842	0.22332426524463825
chr1	13528183	13528782	600	*	15.484347939464826	0.7655678777006822	0.6657699954580669	0.0063472	0.0785211
chr1	13543872	13544390	519	*	68.0774	0.2378610253029398	0.22442561615054993	0.051658634877858434	0.2759759014267221
chr1	13665583	13666131	549	*	44.181791743727395	0.11335894012515235	0.1818521646078113	0.22556036958878137	0.5813621148398214
chr1	13699424	13699794	371	*	15.633211167711508	0.16547039446917355	0.2698194020831566	0.0470538	0.261699
chr1	13712743	13713095	353	*	7.616026831472474	0.11688874706173777	0.23056187234303924	0.029045592035713226	0.19862711466553545
chr1	13725791	13726231	441	*	41.82714106703938	-0.0748735	0.16454775694250484	0.3893450753735166	0.7335036684500623
chr1	13748809	13750033	1225	*	766.109	-0.188408	0.0768111	0.0066465	0.0809137
chr1	13807329	13807474	146	*	33.070107444535495	0.060132	0.16595691492397155	0.45387485219473284	0.7779593685744466
chr1	13811232	13811534	303	*	48.35013495476557	-0.00369296	0.14941391640656823	0.9629852222830649	0.9906025220454314
chr1	13813574	13814070	497	*	55.44646434743784	0.0394777	0.1490185907889021	0.6467570436803007	0.8796378051070932
chr1	13828780	13829350	571	*	49.52500628086642	0.1862556208685374	0.21707380897020082	0.0923477	0.37617030448343924
chr1	13960340	13960852	513	*	48.91266689773465	0.0734431	0.1619351065474171	0.40154486677075096	0.7421375473790242
chr1	13965868	13966209	342	*	32.598115932496555	0.0790028	0.17292682532154516	0.34162566236351233	0.6951195750366533
chr1	14149550	14149701	152	*	17.437442684325855	0.11469473506770476	0.21118831491629628	0.12337594038505621	0.43501044377416304
chr1	14346115	14346611	497	*	35.462554954457175	0.031039186693471003	0.16394127518759288	0.6655461173067871	0.8880374528314465
chr1	14419309	14420250	942	*	80.15895553623002	-0.0971991	0.15526666926603774	0.30607262570085825	0.6650475880290684
chr1	14435195	14435674	480	*	37.388415196973384	0.016037142074080905	0.1547906015295727	0.8405057138148585	0.9539082960900047
chr1	14486384	14487192	809	*	82.6705	-0.0104554	0.13641036254624433	0.9057970113324656	0.9746598872006643
chr1	14505189	14505408	220	*	22.290660086987927	-0.0821719	0.1925248148717624	0.1772901449380754	0.5194360106956094
chr1	14522920	14523456	537	*	21.69163485692856	0.0297319	0.16538975185964375	0.6721147011588684	0.8909276717250777
chr1	14538452	14538646	195	*	21.64528443305605	-0.051901	0.17218289854562474	0.4593795252066408	0.7815938757430416
chr1	14571973	14572273	301	*	19.84492457436773	0.00365079	0.16588278003315585	0.9561549699818365	0.9889935063673138
chr1	14731818	14732327	510	*	79.89400800186245	0.4628136171808118	0.23183658558140754	0.00376048	0.0564565
chr1	14742271	14742969	699	*	59.5371	0.7071805481988932	0.26445355367736084	4.089908117100178e-4	0.012018911609931356
chr1	14779173	14779589	417	*	24.411680263287415	0.060365619881308646	0.17121915700632928	0.4225433815820389	0.7567280654863544
chr1	14894874	14895142	269	*	29.549995563732512	0.1558712598807257	0.2308624897418972	0.0972577	0.38518268973992703
chr1	14897210	14897375	166	*	26.12815937672865	0.48257740769234414	0.48278487642796597	0.012563498856083087	0.12024064006103738
chr1	14915320	14915849	530	*	47.24575785434713	-0.0252865	0.15084969793908956	0.7615862652660145	0.9265597288439843
chr1	14924566	14924863	298	*	25.737675498591788	0.033251443535163135	0.16540465746443034	0.6348316150393509	0.8738883284126088
chr1	14939852	14940191	340	*	28.966848607334875	0.41928724630218517	0.47494008321212433	0.015875096901501105	0.13877339996407997
chr1	14970247	14970462	216	*	54.648338527332925	0.6738685042529838	0.2936717980301854	0.00109323	0.024233501784518396
chr1	14983242	14983536	295	*	9.480006013607435	0.039558	0.17684800506380427	0.4548114366108824	0.7785927296516089
chr1	15027583	15027816	234	*	62.72283881870115	0.19317070496896765	0.21264872706082033	0.0842149	0.35811319102767414
chr1	15038066	15038615	550	*	61.87140855474507	0.0561994	0.1514652217111006	0.5216031925608797	0.8180038764982853
chr1	15046487	15047041	555	*	68.0273	-0.0906097	0.1549737559948885	0.3372925912825624	0.6919020839707731
chr1	15075584	15076354	771	*	24.611693942214494	0.10528241341566218	0.1938316031789352	0.19830530380614392	0.5474136172823306
chr1	15090289	15090770	482	*	35.051260233168044	0.7227626352557978	0.3729027060517042	0.00213203	0.0384295
chr1	15100009	15100784	776	*	69.21947152677045	8.789631221530371e-4	0.1378089397523684	0.9930122986382817	0.9983130423539002
chr1	15110654	15111088	435	*	38.772901582871555	0.4421198333960801	0.346032	0.011869607135170915	0.11610554985346193
chr1	15112227	15112623	397	*	35.35188727752298	0.19695906066676502	0.2630321264215769	0.0668173	0.3162522914202548
chr1	15128480	15128925	446	*	125.48589439126589	-0.0604116	0.13203723886384008	0.5147860198774639	0.8142506377448375
chr1	15139817	15140081	265	*	9.642508579965634	0.00751672	0.17288951865692373	0.8732783741920277	0.9647802628972557
chr1	15152387	15154317	1931	*	732.0767123789258	-0.0843761	0.0760099	0.21843261841597944	0.5730210531234605
chr1	15154660	15154969	310	*	87.25283868423928	-0.37726	0.21178815665203976	0.00844747	0.094024
chr1	15158688	15159123	436	*	67.66465941569078	-0.110476	0.16352652538963997	0.2530867144998954	0.6120273050823005
chr1	15168533	15169003	471	*	85.77408724764842	-0.197537	0.19685953396867042	0.0797041	0.3476436339159117
chr1	15171471	15171974	504	*	71.44076092078149	-0.342122	0.25135657829491975	0.019333884191936605	0.1555484176033703
chr1	15178801	15179567	767	*	167.37824072103285	-0.113047	0.12471095656277562	0.23053249005490495	0.586977
chr1	15186655	15187129	475	*	42.703610912888365	-0.0948211	0.171844	0.29232330972814297	0.6521355459711279
chr1	15188282	15188508	227	*	29.47440404362149	-0.0814121	0.17874050099085537	0.3079089773242367	0.6664946475761112
chr1	15188760	15189008	249	*	39.27645284410193	0.0809027	0.16868674434457911	0.3456795975640514	0.6983172524101317
chr1	15189437	15190015	579	*	41.668146741575335	0.055679612498653296	0.1627647814921657	0.48845856787664965	0.79941
chr1	15200176	15201043	868	*	177.82540389295852	-0.246108	0.1434078185684686	0.022788497530963268	0.17206650322608066
chr1	15201858	15202233	376	*	84.83478105361353	-0.0286443	0.13748563053310844	0.7471186914208293	0.9214235908112763
chr1	15218597	15218934	338	*	23.753412455897877	-0.0233356	0.1643251747030302	0.734805	0.9166584541882894
chr1	15221083	15221488	406	*	23.939213924225527	0.0641748	0.17473846953039104	0.37758704595702136	0.7240883331605993
chr1	15236368	15236652	285	*	32.713074664672675	0.0339571	0.15915435883161003	0.6639443798677728	0.8874326605670796
chr1	15247086	15247507	422	*	34.496884621750276	0.1465480106220862	0.21177924174453058	0.12752850655851877	0.4420109754786564
chr1	15272418	15272977	560	*	133.13922362192852	-0.0526621	0.12771133991179542	0.5665717936593565	0.8412608159372799
chr1	15279660	15279855	196	*	36.19336336539483	0.14196395417234925	0.21032530490317952	0.13627787594631188	0.45630242749121425
chr1	15283628	15283803	176	*	39.46404032049822	-0.00397354	0.1520944124454883	0.959672	0.9898171601144655
chr1	15289207	15289614	408	*	21.881107273108498	0.0965463	0.19336370856044768	0.20040257058578553	0.5499063151672834
chr1	15304701	15305157	457	*	57.48362344828807	0.010050373340757483	0.14391947329475288	0.9080269314116315	0.975545
chr1	15323038	15324201	1164	*	144.47630912774994	0.014390845788153315	0.11656324764403612	0.8717028519348688	0.9642585884795974
chr1	15337545	15338399	855	*	89.0646	0.0173344	0.13182912697481716	0.8474032079346592	0.9562269559373429
chr1	15340379	15340803	425	*	123.30276408104132	0.15712992097464182	0.14605766485614496	0.12366793432085096	0.4356570442404363
chr1	15352341	15352885	545	*	148.336	0.041228164431947364	0.12145197628296467	0.6462530269665046	0.8794314573163946
chr1	15364814	15365035	222	*	37.453243544135546	0.0428605	0.16072836128726797	0.5926083397250179	0.8532648959598457
chr1	15409292	15410216	925	*	523.441	-0.185257	0.0923327	0.021142382451108516	0.16421749698724322
chr1	15415949	15416672	724	*	130.0011352191518	-0.412274	0.1765429959928274	0.00225163	0.040001187759168735
chr1	15417416	15417938	523	*	81.0378	-0.268647	0.22903078886124806	0.0354024	0.2216734239782643
chr1	15426609	15427214	606	*	96.01141195887809	0.022301	0.13600589770296082	0.8020162341497403	0.941695
chr1	15430962	15431932	971	*	124.52374671983182	0.0903802	0.13614919275153117	0.3403913706989004	0.6942022592639304
chr1	15432750	15433207	458	*	60.0778	0.18135065657471627	0.19863216159028013	0.0990249	0.38877796230687456
chr1	15465770	15465958	189	*	19.749565950367515	0.049947037401674464	0.1741576947076169	0.4417404344365896	0.7695803872806748
chr1	15485639	15485991	353	*	19.750908592245466	0.044214875791166335	0.1711049618521194	0.5139326879337032	0.8138035396494159
chr1	15501512	15501824	313	*	68.62309437930254	-0.0119247	0.1416931297780282	0.8901569346932032	0.9696643228763331
chr1	15524121	15525418	1298	*	2265.1117728394042	-0.287421	0.0703387	1.2226388841927372e-5	7.72474850990831e-4
chr1	15526427	15527184	758	*	1215.0080378971859	-0.0740904	0.0673873	0.23513	0.5921324656698859
chr1	15584480	15584927	448	*	16.99305488282033	0.150589	0.24893542074954012	0.061094785260548984	0.30170074746439146
chr1	15595192	15595391	200	*	33.71776914437383	-0.0199129	0.15562649920661237	0.7992778838030671	0.9407
chr1	15603137	15603934	798	*	490.2917658578607	-0.157096	0.10552751644830717	0.0703902	0.3248486396634294
chr1	15616837	15618149	1313	*	775.6927190066309	-0.111838	0.0719214	0.0884074	0.3671595148815766
chr1	15678636	15679016	381	*	156.4675603582072	0.30818777326702945	0.15602740253930708	0.00896376	0.0976078
chr1	15679749	15680481	733	*	128.14553306182196	-0.0416235	0.12390190648643475	0.6451263022658779	0.8789688729416524
chr1	15684134	15684442	309	*	86.7846	-0.157209	0.17760781474435164	0.13518990568159808	0.4547342840444268
chr1	15684875	15685243	369	*	50.12563123107034	-0.107551	0.17750075506772667	0.24014347806703978	0.5980354435693267
chr1	15702977	15703994	1018	*	97.53741970062744	-0.209945	0.19267265558011995	0.0713463	0.32720985469543057
chr1	15739677	15739993	317	*	38.135752097766144	-0.0151943	0.1762091430217338	0.6825589442333302	0.8958001854802529
chr1	15741331	15741833	503	*	196.8899765532183	-0.063975	0.11130458804182931	0.4662189999998256	0.785409
chr1	15749318	15749951	634	*	55.70464858128008	0.16889342047137593	0.20134241395672703	0.11350000642301367	0.4171474046861857
chr1	15759004	15759628	625	*	59.01493592656165	0.0502205	0.1506897475244585	0.566243	0.8411518309503649
chr1	15760460	15761227	768	*	135.88951408407354	0.1822852894888239	0.15761996199159664	0.0891836	0.3690752607354834
chr1	15762602	15763003	402	*	68.47051873163869	0.16221193462492478	0.1829171143077638	0.12659932501842955	0.44054912702026267
chr1	15788088	15788968	881	*	177.60380801806429	0.052313135840188305	0.11416079704492423	0.5559072643808454	0.8359535808998495
chr1	15792062	15792476	415	*	155.52622316294952	-0.0683229	0.12534798771717162	0.4537931961651832	0.7779215645486685
chr1	15795031	15795647	617	*	331.94495265479526	-0.017881	0.0905514	0.8184970954284513	0.9470450253942155
chr1	15797766	15797884	119	*	94.96080658518127	-0.312201	0.20434060326271525	0.018744914023158882	0.15276319460962742
chr1	15799048	15799349	302	*	525.0727448061093	-0.210394	0.0932079	0.00972999	0.10281157366337312
chr1	15800036	15800835	800	*	650.4008900129808	-0.0555693	0.0747211	0.4131621822139225	0.7501421326930547
chr1	15800973	15801354	382	*	120.22278779994367	-0.205903	0.1681732748477365	0.0638281	0.3080822275917574
chr1	15809070	15809476	407	*	19.15075183240993	0.0756359	0.18269433480286498	0.28872275864288666	0.6485819651229546
chr1	15815434	15815928	495	*	72.22150766242954	-0.0220057	0.13965628104094993	0.8027483095991049	0.9418078531342327
chr1	15833181	15833535	355	*	143.05046391454164	-0.158288	0.13838058376467458	0.11502769852844542	0.41975075434548276
chr1	15834347	15836370	2024	*	1262.1539488853714	-0.138724	0.0621365	0.0169115	0.1440017062647767
chr1	15847240	15848039	800	*	810.9867124690352	-0.148272	0.0703423	0.021706292702412925	0.16705464103877166
chr1	15849300	15850223	924	*	329.47309662982974	-0.236542	0.10423307262119291	0.00770602	0.0887622
chr1	15876393	15876709	317	*	19.652865036276946	0.00486028	0.1637371004684966	0.9435867958818588	0.9852884763729748
chr1	15885786	15885950	165	*	13.275812913300186	-0.0740778	0.19043568166699484	0.1949473440098572	0.5435341578171141
chr1	15886164	15886742	579	*	184.46393708619684	-0.279725	0.15044531440024542	0.0131537	0.12360220033330839
chr1	15893332	15893590	259	*	21.440457458908604	-0.224012	0.34148098463960014	0.034915	0.21995929715331486
chr1	15916535	15916794	260	*	12.366613127828213	0.00347338	0.1688890039347732	0.953607	0.9885366915014733
chr1	15924617	15925297	681	*	43.498288413501044	-0.0361869	0.1531082411875212	0.664829	0.8877084393338646
chr1	15937550	15938132	583	*	93.73284975193316	-0.0456298	0.13711887226708602	0.616801	0.8655607257602626
chr1	15949155	15949363	209	*	39.12177358591383	0.028099407942404793	0.15555832766135322	0.7273689021490928	0.91384
chr1	15949535	15950016	482	*	97.88278899510381	-0.128581	0.1529956553035748	0.19824746194268578	0.5473481146199863
chr1	15952327	15953075	749	*	168.65463377420318	-0.0625147	0.11540652550007637	0.48285083772529885	0.7957912299852056
chr1	15958856	15959119	264	*	11.5608	0.00461845	0.1705442735122339	0.933512	0.9827249861551897
chr1	15966136	15966663	528	*	26.158787310127046	-0.0929425	0.1901449293082869	0.2150944168955262	0.5687896118482998
chr1	15975384	15976358	975	*	419.37261705770584	-0.234529	0.0967405	0.00532544	0.0700713
chr1	15994341	15994967	627	*	143.02919183791204	-0.0191405	0.12628597502865874	0.8292050003925746	0.950429
chr1	16007009	16007372	364	*	38.169376904038685	0.034094036749396234	0.1597127148829834	0.6586151837413771	0.8848402893311815
chr1	16008923	16009470	548	*	115.00379265513601	0.1775778249109026	0.1696945569114343	0.0991844	0.38905531450115627
chr1	16017604	16018012	409	*	27.116028909605422	0.0425471	0.16432926778260729	0.5751179911361333	0.845358
chr1	16028406	16028780	375	*	77.7585	0.21727310217426343	0.2240213374288141	0.0625452	0.3050142420736263
chr1	16032786	16033231	446	*	419.3769941044992	0.021941	0.0935548	0.7839447824277959	0.9349282511905547
chr1	16046794	16047380	587	*	67.22057424618006	-0.022691	0.1408114264677397	0.7953147552313831	0.9393417593041403
chr1	16048563	16049005	443	*	74.58357286072238	0.17251037376524767	0.18293701439066343	0.11079310675653307	0.41194821491418954
chr1	16055965	16056509	545	*	246.1750671033226	0.013372573481231564	0.10739983391151534	0.8767235053649907	0.9658867594181202
chr1	16067198	16067585	388	*	32.09905709110624	0.0782747	0.1749549640913956	0.3299369406601707	0.6854702309498496
chr1	16073578	16073911	334	*	79.59120154834285	-0.298619	0.21828785972932202	0.0254753	0.18415637408235316
chr1	16075959	16076479	521	*	165.42077190319733	-0.0479309	0.11673733937455438	0.5940032307568194	0.8541236371575177
chr1	16076945	16077123	179	*	42.48981826155274	-0.0545736	0.15999900967502312	0.5110370954823357	0.8119696101795346
chr1	16078808	16079362	555	*	232.33741363359908	-0.114402	0.1140075032882847	0.20263221736879183	0.5527858392657397
chr1	16082262	16082817	556	*	115.0759917571754	0.0181022	0.12532714416414065	0.8411365417684303	0.9541413045894079
chr1	16088690	16089512	823	*	105.95153629431749	0.0348566	0.1293087678651084	0.7014324995953292	0.9038214888023537
chr1	16111566	16112188	623	*	36.78154231153331	0.15434691344465862	0.2137768555327075	0.12053340891347654	0.4298207878471423
chr1	16120314	16120801	488	*	74.29675916255502	-0.0209612	0.1371219493490082	0.8125989077308744	0.9451408946854156
chr1	16122089	16123230	1142	*	129.31080933621283	-0.0253833	0.12127826916280218	0.7763638920139792	0.9323913638460066
chr1	16133156	16133401	246	*	36.88562413678837	0.00206173	0.1577832737406229	0.9815916567951501	0.9952481347164391
chr1	16138858	16140306	1449	*	274.809	0.012779116799814489	0.0982525	0.8772292081702747	0.965911
chr1	16145094	16147539	2446	*	1336.1462041231935	-0.0284071	0.060039534589311806	0.6120340004611453	0.8632251806631202
chr1	16154630	16155323	694	*	173.44513752732522	-0.0686888	0.11570848791072826	0.44170084435068013	0.7695803872806748
chr1	16155577	16156416	840	*	519.0049249637102	-0.154429	0.083485	0.0370725	0.22746320263219066
chr1	16164210	16164680	471	*	157.05637515903845	0.0342485	0.11970354380928458	0.702911	0.904294
chr1	16165513	16165923	411	*	56.90271665807981	0.0999354	0.1665073313956576	0.28508131784833973	0.6448953871330073
chr1	16167952	16168104	153	*	73.56281281905852	-0.0458267	0.14252491541830498	0.6075986446461986	0.8610083413016518
chr1	16173297	16173833	537	*	239.53597619606978	-0.0992642	0.10724120975958384	0.2539231674520626	0.6130978444466674
chr1	16175636	16176596	961	*	274.47620750539323	-0.0782953	0.10337518087345737	0.35622160233320443	0.7067974006228344
chr1	16181653	16182596	944	*	612.4888936223834	-0.0806176	0.0803436	0.2617858440233458	0.6212392817647476
chr1	16187670	16188202	533	*	160.68333569915475	-0.034898	0.11689998970571641	0.6938151709519482	0.9006402466743204
chr1	16206295	16207285	991	*	1015.1206215370592	-0.157221	0.0804597	0.028762257999311248	0.19754958220069302
chr1	16216280	16216449	170	*	99.35497769155207	0.057491698765392465	0.13994220599801796	0.5287555380596045	0.8218951731656753
chr1	16217149	16217831	683	*	519.9895120953421	-0.098867	0.097759	0.2313998909577785	0.5880283419431022
chr1	16236122	16237423	1302	*	507.10918073979883	-0.194934	0.089311	0.013086109600245113	0.12327402685236384
chr1	16244273	16244843	571	*	98.31444327433697	0.00265675	0.12741627521864973	0.977286	0.9942451767037579
chr1	16254602	16254971	370	*	38.16578603605739	0.0735224	0.1670332017076652	0.3884190172124161	0.7327027962389833
chr1	16260726	16261323	598	*	100.92161251255065	0.3698241391807556	0.19123022314197302	0.00671643	0.0814827
chr1	16289834	16290367	534	*	10.270616408310907	-0.0436765	0.17905304665941935	0.39276196081361126	0.7357949043162165
chr1	16324476	16324805	330	*	29.19286440890317	-0.242566	0.32239724548563964	0.0420014	0.24464632727449032
chr1	16348945	16349113	169	*	53.44601978910736	0.0333769	0.14730580505869023	0.6988082397927406	0.9028863933256422
chr1	16352004	16352912	909	*	574.657	-0.125866	0.0815836	0.0833706	0.3560383508801585
chr1	16366949	16368016	1068	*	1232.4653785672938	-0.161114	0.061867567458253114	0.00543818	0.0709787
chr1	16372648	16373171	524	*	73.36738473651026	-0.111638	0.1599209571394239	0.2536907648162684	0.6127518595922268
chr1	16375355	16376155	801	*	84.90213194058254	0.0954489	0.15231007667420562	0.32132212475080774	0.6782285084824603
chr1	16386114	16387011	898	*	105.77822370298259	-0.161544	0.1574270186118154	0.12292126393059204	0.4340576790898523
chr1	16396537	16396860	324	*	19.907563025770326	-0.0104539	0.16906895380682227	0.8488643665257772	0.9568758071027481
chr1	16430505	16430951	447	*	52.95724122730964	0.0355355	0.148205	0.6825485110452031	0.8958001854802529
chr1	16440208	16441137	930	*	618.3078807720684	-0.0735348	0.0778437	0.29288044183446676	0.6528872485211692
chr1	16475034	16475197	164	*	56.13541492910473	-0.0509742	0.15168782240434436	0.5564469865204682	0.8363732683733333
chr1	16498703	16499829	1127	*	577.3557841186504	-0.10925	0.0828146	0.13491993353582007	0.4543490818333635
chr1	16527653	16527977	325	*	21.900002835281246	0.0459053	0.16968065926066875	0.5125478332162863	0.8128499528462355
chr1	16534425	16535603	1179	*	485.26080048578063	0.0566249	0.0837655	0.4457740057714703	0.7726278485863131
chr1	16545209	16545624	416	*	25.30470963268385	-0.0512604	0.16906574001335892	0.483189	0.795917
chr1	16545732	16546104	373	*	190.87952923128782	0.032406	0.11094449827041024	0.7113650085636721	0.9074430658870964
chr1	16547695	16547820	126	*	17.15459120700933	-0.0155591	0.1674732918056971	0.7999409903690025	0.9410040308431916
chr1	16591896	16592129	234	*	26.12856032357149	-0.0491564	0.167673	0.5038879597501877	0.8081868246024078
chr1	16620874	16621482	609	*	669.718	-0.0739784	0.074452	0.2753779566472731	0.6359972954704354
chr1	16625015	16625174	160	*	199.61098166627374	-0.249507	0.14901088958324957	0.0234015	0.1750223700588807
chr1	16630265	16630605	341	*	28.337330380136013	0.016118951420813724	0.1611481810065981	0.8255986309336869	0.9493556451941951
chr1	16644104	16645168	1065	*	470.8508305054785	-0.0857923	0.0840993	0.24671462197795005	0.6049020107672051
chr1	16656723	16656988	266	*	17.82885526676977	0.0940905	0.19694141265579515	0.17797238965747225	0.5202872650303517
chr1	16676758	16676921	164	*	28.067626209277538	-0.00136335	0.1606214069159973	0.9834936933316875	0.9958551195962692
chr1	16677818	16678430	613	*	288.0056506065632	-0.0756968	0.0990278	0.3618357525015828	0.7112198063139721
chr1	16684877	16685184	308	*	19.742497149970692	-0.0100383	0.1657025277500754	0.8754669095850337	0.9653609986239827
chr1	16687315	16687807	493	*	21.937708398857193	0.0589424	0.174962	0.393655	0.7365845537260117
chr1	16702954	16703154	201	*	7.346096980527577	0.037889598937204914	0.17821049931993418	0.42691183070678285	0.7594682483993668
chr1	16707278	16708000	723	*	104.12339000677358	0.1540326645034329	0.16671419357732586	0.14332251032598545	0.4673893632191642
chr1	16709613	16710032	420	*	84.458	0.036406707217230536	0.14461175385884661	0.6734407261562128	0.8916244422693531
chr1	16712234	16712342	109	*	36.249187622724854	-0.0731857	0.1693635143310283	0.3758667850354393	0.7224895590198701
chr1	16717454	16717994	541	*	58.81477790976804	0.17490535280350142	0.22302662347934935	0.0929213	0.37733792447298786
chr1	16718728	16719257	530	*	30.728921306364583	0.00389257	0.15851994846217934	0.958852	0.9896290238763802
chr1	16748802	16749030	229	*	12.334256346710017	0.0438215	0.17669610807983366	0.4351826698370698	0.7652001024252443
chr1	16755513	16755851	339	*	52.69388862384617	-0.0365542	0.15391560310402705	0.6567919684417938	0.8840655087411013
chr1	16764246	16765909	1664	*	322.34539658148435	6.261459430706971e-4	0.0938964	0.9944474452065574	0.9986704479692428
chr1	16766716	16767215	500	*	75.58572824659345	0.0708372	0.14711314556155755	0.44227554974962147	0.7700129142148493
chr1	16770255	16770744	490	*	156.81546702839475	-0.160497	0.14019367038257255	0.11207177852681666	0.41423873879118356
chr1	16860134	16860430	297	*	41.174445791877325	0.0384783	0.15461618848835484	0.6449422047738551	0.878833
chr1	16861827	16862179	353	*	145.632	0.0467227	0.11932472551573965	0.6047811181898122	0.8595484819039623
chr1	16862248	16862742	495	*	18.381564216116104	-0.122547	0.21834637767940746	0.10630717978803308	0.40338569647919803
chr1	16872306	16873297	992	*	1034.527824803059	-0.0612937	0.0673237	0.3244353578514773	0.680503
chr1	16873463	16873737	275	*	74.31934195935008	0.0369401	0.14221157823077538	0.6779516603256988	0.8937356086178726
chr1	16880026	16880257	232	*	21.98953269691313	0.019601011088200625	0.16439831246445186	0.7766516670601462	0.9324566021019808
chr1	16888849	16889998	1150	*	913.6639913488248	-0.13447	0.0683605	0.032769066120684844	0.2126243279246633
chr1	16895975	16897621	1647	*	1310.9115505042405	0.14085891615828897	0.0703537	0.029267674537936123	0.1994357513761076
chr1	16903879	16904289	411	*	147.599	0.0253329	0.13143680616664047	0.7763272653574722	0.9323913638460066
chr1	16904585	16906006	1422	*	1901.8164739504027	-0.0513228	0.0555332	0.33104043958290463	0.6863269981497967
chr1	16913676	16914561	886	*	1539.91	-0.104807	0.0606452	0.0648849	0.31117529781866976
chr1	16921460	16921974	515	*	65.32917884223622	-0.0119046	0.1408433051220305	0.8911392724125915	0.9698685589695902
chr1	16924908	16925216	309	*	54.78035595629426	-0.166234	0.2019840041491021	0.11817011843939906	0.4252366266317567
chr1	16939402	16940127	726	*	84.64367771411942	-0.0575052	0.14483043629623082	0.5414603851846085	0.8289385712114572
chr1	16947634	16947893	260	*	107.25780688373213	-0.0547823	0.134122	0.5514223358519307	0.8337937377458254
chr1	16951598	16951989	392	*	127.72097696114064	0.0561572	0.12905301966647337	0.5384956810313808	0.8271841427020848
chr1	16960717	16961198	482	*	128.0837677049765	-0.0598241	0.12832616411769238	0.5155066940646691	0.8144866116141783
chr1	16963379	16963899	521	*	106.5727889716376	-0.0333883	0.13682224135650214	0.7149880921506531	0.9088464675780884
chr1	16971969	16972202	234	*	22.136496898012474	0.00318489	0.16222677267793426	0.9662345946485335	0.9914607867370984
chr1	16981100	16981713	614	*	26.660672561997472	0.1418016001538889	0.22045473397614743	0.11329653795348643	0.41674961811554684
chr1	16984717	16985107	391	*	34.78546589902404	-0.0704075	0.1694917425314346	0.3859626655315278	0.7306293410137691
chr1	16987049	16987270	222	*	31.73139562800372	-0.0833053	0.19806	0.13886360904922368	0.4604411684301797
chr1	17003644	17004332	689	*	80.53940598200964	-0.0954639	0.15659011633075715	0.3085580964751347	0.6670528273097479
chr1	17004937	17005219	283	*	43.09082461614119	-0.134933	0.2009158306614064	0.1573966712642725	0.4894768530310682
chr1	17011486	17012293	808	*	439.5454738806371	-0.0974164	0.0898619	0.2119964391135531	0.5645625321413195
chr1	17012758	17013414	657	*	111.26454707006337	-0.0478796	0.12983116184024096	0.6030061689574779	0.8584833233247917
chr1	17046178	17046542	365	*	26.905593933564475	-0.155788	0.23351197364230117	0.0961505	0.3832821822944963
chr1	17053804	17054517	714	*	980.494	-0.171598	0.0713845	0.00852142	0.0945449
chr1	17059576	17060128	553	*	192.93880559501105	-0.130337	0.12646073204791294	0.1732581632187798	0.5138076157852063
chr1	17063522	17063941	420	*	76.06750591821763	0.2646269437296195	0.21832792705061266	0.037632478792603494	0.22945825358431382
chr1	17075516	17076005	490	*	49.26720572279066	-0.0197082	0.15237088261687756	0.8088571579952109	0.943954
chr1	17090937	17091542	606	*	81.4533	0.13329147756810858	0.1616009947207097	0.18935113168197176	0.5364340174481961
chr1	17119277	17119889	613	*	173.9920840971023	-0.107283	0.12609628593113625	0.2554592641662058	0.6145989876956381
chr1	17120040	17120492	453	*	62.827872930998616	0.0753306	0.1542494284827544	0.4104403800143856	0.7482768212772207
chr1	17125791	17126272	482	*	281.7380779599524	-0.0665785	0.10044562881460328	0.4264370797125473	0.7591881069098829
chr1	17128101	17128217	117	*	36.85449146386306	-0.0835038	0.17299398248289016	0.3261682745060884	0.6819386256129877
chr1	17128378	17129115	738	*	467.90033509694194	0.010757730055401832	0.0863141	0.8831091686895335	0.9675961567523557
chr1	17140024	17140484	461	*	54.52693704431542	0.0429239	0.14958482326035485	0.6218424838486444	0.867833
chr1	17161394	17161668	275	*	26.223556405101935	-0.027845	0.1622493150740221	0.702692	0.9042673391925798
chr1	17167935	17168789	855	*	268.5559523442584	-0.0692671	0.0994816	0.40447150707600926	0.7441671892253419
chr1	17169485	17169678	194	*	37.671376147684114	-0.0434743	0.15775295909276307	0.5939704827274579	0.8541042241232047
chr1	17176507	17176972	466	*	24.215304691640668	0.0915612	0.18722071793601885	0.24114212149636224	0.5989883938017981
chr1	17177439	17177989	551	*	47.83886947265032	-0.199539	0.23512935770713903	0.0780887	0.3438854018168524
chr1	17189913	17190667	755	*	306.9155437363475	-0.0275208	0.0987059	0.7369516437567434	0.9176484426637536
chr1	17191358	17191630	273	*	45.56196833767852	0.00286988	0.15163479679513597	0.9726122925382413	0.9929890937673301
chr1	17198777	17199337	561	*	61.25092999184999	0.2247117697865279	0.2158227205797715	0.060992	0.30151782085019824
chr1	17200575	17201121	547	*	40.761327184724614	-0.0847499	0.17556215830909505	0.31311068441819234	0.6709127705368987
chr1	17207581	17208476	896	*	217.20334508934585	0.11469902696456317	0.11733774675900292	0.2072923513957819	0.5585418474802979
chr1	17215553	17215900	348	*	44.26402997064822	-0.086183	0.17399517878202567	0.31686113000932487	0.6741632303555454
chr1	17226481	17226731	251	*	42.415361072306126	0.10337351908042813	0.17913887510848386	0.24789348238309836	0.6061523993223922
chr1	17233160	17234100	941	*	435.4040086973154	-0.029831	0.0856734	0.6917665498791357	0.8997694156528424
chr1	17236883	17237574	692	*	438.20624051545906	0.0485872	0.0833891	0.5099904357701956	0.8114839970042448
chr1	17239466	17239867	402	*	329.5974239165627	0.00724388	0.0955794	0.9291071356089816	0.981451
chr1	17248916	17249242	327	*	100.27683011090224	0.0113607	0.12740187336530465	0.90024	0.9729843178347082
chr1	17250553	17251064	512	*	99.0037	-0.122511	0.15574761426155212	0.22212799438361117	0.5774869275331437
chr1	17251657	17252235	579	*	92.45556420113608	-0.0270831	0.131971	0.763441	0.9269004816134905
chr1	17265202	17265670	469	*	33.68938979326527	0.020058641924050137	0.15624760282509165	0.7982242814888828	0.9404590545118312
chr1	17274122	17274618	497	*	147.651	0.14412394340313794	0.1460870000081826	0.1524933933332113	0.4819662334071433
chr1	17287294	17287854	561	*	78.36112155732582	0.0789953	0.14732880493819495	0.39919143514436783	0.740245
chr1	17289661	17290057	397	*	24.63925613262751	-0.0790727	0.17994547865407465	0.3031301244728208	0.6625491579967064
chr1	17304132	17304546	415	*	17.39251845289493	0.15492932523971623	0.2582588407245142	0.048381	0.2657348932090032
chr1	17335870	17336518	649	*	74.8689	0.0588055	0.14658870008175523	0.5136347521483308	0.8136529581240345
chr1	17348280	17348592	313	*	17.912753621780027	0.030131962678344077	0.16793353515624154	0.6490214407550159	0.8804076782689714
chr1	17358988	17359224	237	*	26.225057469444195	-0.0598779	0.1703559681007616	0.4276518851608689	0.7599831148617269
chr1	17369540	17369908	369	*	56.63934624102883	0.0526731	0.1590345783602713	0.5212025436844758	0.8177745592890082
chr1	17370742	17370875	134	*	46.22600712972051	0.0272539	0.15310742448131034	0.73804	0.9181813709796995
chr1	17405899	17406619	721	*	204.24256085341707	0.02977	0.11113630317046641	0.7327797934639516	0.9159740650613933
chr1	17419797	17420292	496	*	91.7013	0.0201532	0.13428652878344516	0.8217903418996181	0.9481994517942219
chr1	17432292	17432614	323	*	15.075930427654452	-0.0066473	0.16871660194629867	0.9056256569284631	0.9746437582837949
chr1	17437529	17438765	1237	*	352.2830061011879	-0.280608	0.11500529801293274	0.00360846	0.0549564
chr1	17439631	17440083	453	*	259.91769021358846	-0.0400259	0.0978566	0.6258949651161135	0.8696159604537909
chr1	17452142	17452606	465	*	51.579886469987095	0.0352507	0.14931507103226638	0.6813038004909742	0.8953165421334437
chr1	17460278	17460893	616	*	26.377627783151297	0.039162176876893384	0.16543624512498006	0.5892342008694137	0.8520279460196576
chr1	17477265	17477917	653	*	65.94096444768341	0.0210638	0.14336228398019263	0.8092970517509867	0.9441100899088959
chr1	17485253	17485773	521	*	54.47792891804621	0.039328916877290176	0.14985273983767836	0.6477495633287398	0.8799759854825528
chr1	17487891	17488221	331	*	48.06235667547452	0.4246287444927034	0.37895219442985717	0.0134744	0.12540576765288108
chr1	17494224	17494715	492	*	154.10253725972635	0.048199281144979914	0.11803204091483972	0.5910883644753704	0.8528821048412636
chr1	17502245	17502736	492	*	97.99894558463131	-0.0348814	0.1302372118756208	0.714088	0.9085804799915724
chr1	17507985	17508378	394	*	48.50394200755484	0.022177231262995607	0.14864398561969866	0.793088	0.9385073756539623
chr1	17516212	17516779	568	*	44.360091231099396	-0.103194	0.18273244047286083	0.23341132578233814	0.590226
chr1	17531785	17532295	511	*	18.18230495335786	-0.0147984	0.16623565957913555	0.8141912922647115	0.9455798334158299
chr1	17539599	17541357	1759	*	148.99400956694018	0.3007209090075607	0.154831	0.0097895	0.10317984754087409
chr1	17551109	17551524	416	*	22.687584670166352	0.0601961	0.17390144522290446	0.40892582937597405	0.7468309244371294
chr1	17551683	17552303	621	*	34.999309976517345	0.0575377	0.16401007873906456	0.47800291702892267	0.7928301488657392
chr1	17553933	17554526	594	*	50.38856180283946	0.0328307	0.1494359147138575	0.7017097866328612	0.9038990621518597
chr1	17559440	17560016	577	*	32.224058295416164	0.1464529250659672	0.21868552953444506	0.11556031210623016	0.42073620780496496
chr1	17561260	17561950	691	*	32.42330561577201	-0.0208758	0.15859469826404565	0.7826358771920277	0.9345437950553102
chr1	17569253	17570181	929	*	127.77929088172188	0.1772649310187314	0.14878623082958917	0.0921841	0.37572935759869464
chr1	17572775	17572926	152	*	30.303656183711592	-0.0298248	0.16047274419930008	0.6906985391360007	0.89947
chr1	17574554	17574826	273	*	57.45517090623263	-0.0225043	0.14540751380848244	0.7920786849005267	0.9382130896458808
chr1	17580011	17580677	667	*	31.956742511103613	0.13781284224130702	0.2091042305102946	0.13702643966830055	0.4574858698226885
chr1	17586106	17586975	870	*	129.56597809835847	-0.020047	0.1266912562761671	0.822578	0.9484040739164179
chr1	17587438	17588727	1290	*	217.72931935626588	0.13591130871797533	0.12136960602991675	0.14615957047543496	0.47230558570222203
chr1	17606789	17607258	470	*	64.63125476832407	-0.0130102	0.14397001825017153	0.877776	0.9659564355155265
chr1	17612044	17612313	270	*	44.99125253727227	0.25623358865338164	0.27357638913905025	0.046021814607348076	0.25823567728821534
chr1	17624646	17625364	719	*	42.84517105418667	-0.166746	0.21736825211825284	0.10896120310998363	0.40843953820170936
chr1	17632587	17633214	628	*	50.88340326030781	-0.00220641	0.1459486547495025	0.9782187417847314	0.9944814484370376
chr1	17633562	17634080	519	*	90.84441384001283	0.11145676404895856	0.15845770392178468	0.2482373213759802	0.6064572696083589
chr1	17646822	17647294	473	*	28.70693225865754	0.00602367	0.15883080744918615	0.935867	0.9833236780494107
chr1	17653538	17654213	676	*	92.3484	-0.0835822	0.14296638124356228	0.37287453897678885	0.720144
chr1	17661507	17662002	496	*	71.1838	-0.0774967	0.14974867237142425	0.40297613035801416	0.7430448321425311
chr1	17664481	17664646	166	*	32.203917596447546	0.010758993516504401	0.15921516881213332	0.8840203719106516	0.9677560980010876
chr1	17688529	17689417	889	*	24.406296447627984	0.0346788	0.16579163739646596	0.6250574207397483	0.869319
chr1	17696398	17697147	750	*	138.8729896356737	-0.0889661	0.1270249535707406	0.34289757516140174	0.6962112741145233
chr1	17723777	17724127	351	*	33.186404714138625	0.0770422	0.171342	0.3570682124812188	0.7075293585217539
chr1	17726304	17726600	297	*	22.719925680232038	0.0356567	0.16695117395397888	0.6083892480359296	0.8613700188957975
chr1	17732426	17732767	342	*	20.8086	0.0771836	0.18651673087379264	0.24437967272480593	0.6023883087364067
chr1	17745030	17745582	553	*	46.241757539384004	0.13032647187069765	0.19172259876311204	0.17286126817295916	0.5132155414876628
chr1	17759193	17759421	229	*	20.97631370439793	0.0235802	0.165637	0.7237306237141954	0.912517
chr1	17768485	17769344	860	*	116.40862526743027	0.11858531184357207	0.1424392711194197	0.22563067630680506	0.5813798212690662
chr1	17802028	17802559	532	*	16.174413259458287	0.13748943292700053	0.23422984785272422	0.0797971	0.3478758262289287
chr1	17825439	17826535	1097	*	87.00075249184741	0.36854931826698745	0.22482935991239633	0.0105042	0.10774777480083716
chr1	17832498	17832729	232	*	12.888816839406656	0.0341995	0.17225090967501602	0.5671806056781267	0.8416278891563612
chr1	17844546	17844805	260	*	31.50230917417333	0.0297032	0.1603196411092101	0.6964757684990386	0.9018334975476595
chr1	17849360	17849654	295	*	37.38853992985449	0.0208835	0.1571091803262373	0.7868900785274735	0.9359170814115044
chr1	17858015	17858491	477	*	56.81425939938967	0.29081163588502923	0.2539830020784622	0.0317169	0.20878093809594492
chr1	17861781	17862377	597	*	93.67323282683508	0.8514443000114869	0.20782022569685943	2.532248195263569e-6	2.1056097357346432e-4
chr1	17866413	17866805	393	*	54.437436298276054	-0.112858	0.17299637334467347	0.23627359346567073	0.5933403358862058
chr1	17874122	17875129	1008	*	148.42965489801458	-0.0276184	0.1185843841610617	0.7568781470205841	0.924793
chr1	17875639	17875772	134	*	30.48800139923914	-0.0139908	0.15812406561528985	0.8509095594596728	0.9574610816503368
chr1	17875942	17876249	308	*	84.97728187043695	0.0539317	0.1444793023018275	0.5475308748048229	0.832
chr1	17909560	17910086	527	*	55.185997489933364	0.4996889450230197	0.2731791793422199	0.00457191	0.0636965
chr1	17919807	17920309	503	*	79.1606	0.00514528	0.13636592137641493	0.9553796417286862	0.9888537144180432
chr1	17922956	17923081	126	*	22.18152996481797	-0.058197	0.17530104323912937	0.3901252753486718	0.7341078785500647
chr1	17943005	17943346	342	*	26.856300383194206	0.0575645	0.16922566816326806	0.45123035577869003	0.7765013141951991
chr1	17944720	17945075	356	*	20.775119429108816	0.0939877	0.19199355315723596	0.2157987022337038	0.5697755708063436
chr1	17950821	17951007	187	*	20.061933455782956	0.11872405611338087	0.21191283245173917	0.12541750288376594	0.43857858409455247
chr1	17984474	17984945	472	*	21.345900814125848	0.0985323	0.19301102665211034	0.20572207155937025	0.5567757316660238
chr1	17992053	17992276	224	*	19.2889	0.0998139	0.19969534709666173	0.17135822765942213	0.5104690390506615
chr1	17998990	17999370	381	*	36.015129352438066	0.00719334	0.15421644408729138	0.9282113670307439	0.9811824267504353
chr1	18010510	18010691	182	*	15.799004683686238	0.12884653345029642	0.22698046101773567	0.0836951	0.356908
chr1	18041792	18041967	176	*	22.456245859763243	-0.0138882	0.16382155361931114	0.8369310159154167	0.9530535706291959
chr1	18092103	18092432	330	*	33.09750118538758	0.6910345992662363	0.37569231108891943	0.00287117	0.046974611916766766
chr1	18100575	18100907	333	*	26.51644177803687	0.060406867399844764	0.17141948633186732	0.41815763676962786	0.7537454113586383
chr1	18104783	18105057	275	*	14.793441700782344	0.0156502	0.168099	0.7967166003142521	0.9398194565417758
chr1	18109039	18109352	314	*	12.892349912281821	0.144399	0.25090150149569174	0.0490803	0.2681617889883808
chr1	18139307	18139459	153	*	25.928825622564286	0.13745993323032987	0.2175104483584623	0.1226470804136445	0.4336316823424279
chr1	18148974	18149452	479	*	69.99390038670425	0.3939425349706117	0.2566235850401816	0.010571851328560037	0.1081460736639893
chr1	18182882	18183070	189	*	9.708080441168729	0.037758897264430734	0.17622365879185575	0.47783429447115433	0.7926629222396714
chr1	18217512	18217767	256	*	32.06933774659474	0.12003157323828535	0.20170825354158275	0.15812608980881826	0.49049351694756876
chr1	18234781	18235211	431	*	75.3758	0.335039	0.22203151582927133	0.0163854	0.1412720258429058
chr1	18246576	18246886	311	*	23.816459951033547	0.00136409	0.16181309143272454	0.9857353368839203	0.9965631569141707
chr1	18299677	18300193	517	*	31.43611294862833	0.1076999516681832	0.1900599568832847	0.2094722624152743	0.5613390167009289
chr1	18322399	18322728	330	*	41.36722125332543	0.18177131616901823	0.22853739905135734	0.0893464	0.3693894022826665
chr1	18324238	18324628	391	*	22.041824167707144	0.19307248712856306	0.29649715475963084	0.0483075	0.2656114577197407
chr1	18339241	18339660	420	*	9.948193800479121	0.11195347017911163	0.22246376942715076	0.050135263511292195	0.27143020770979703
chr1	18374003	18374279	277	*	22.298039448440594	0.034914646643415724	0.165777	0.6209821464256338	0.8674242025371461
chr1	18399085	18399422	338	*	20.36358321743546	0.0439483	0.16977263200032203	0.521437	0.8178969429673022
chr1	18452540	18452843	304	*	61.81288896142798	0.2669140313895656	0.24463126691010859	0.0395439	0.23608889575258699
chr1	18480431	18481269	839	*	364.5443593504316	0.072946	0.0917472	0.35588479049183686	0.7065702085959353
chr1	18486200	18486569	370	*	57.58104618460179	0.00558014	0.14407551643797767	0.9498762230380964	0.9874687802960993
chr1	18556344	18556628	285	*	29.740920142247884	-0.0473357	0.16761095941933873	0.5170505538408285	0.8154144298273471
chr1	18560750	18560979	230	*	41.96201139986462	0.14643823460218086	0.20424693766817523	0.14002623566363923	0.4621345811989788
chr1	18575576	18575872	297	*	35.50149810385592	0.23341470431135672	0.29414860478291016	0.050032466375943566	0.2711481406484161
chr1	18579428	18579583	156	*	28.74855326903556	0.0526551	0.16601190897830687	0.4969743900276645	0.804144
chr1	18581382	18581685	304	*	60.57356815932122	0.00904606	0.14312505053136454	0.9179746887518693	0.9787028457209351
chr1	18584790	18585170	381	*	35.808488380079154	0.047604	0.16093585127319096	0.5512371421565976	0.8336827422738795
chr1	18592475	18592636	162	*	15.725129046365664	-0.0100832	0.16675900580384204	0.8702882172311746	0.9637600589074747
chr1	18597310	18597872	563	*	81.38269926323102	0.12814000121629512	0.1679602844424256	0.19614822371475368	0.5447235229112979
chr1	18602788	18603709	922	*	69.62485524222434	0.1527755294880506	0.17753832453705445	0.1430904833616392	0.46702820462802985
chr1	18618502	18618847	346	*	30.938750592766638	0.7987853551847547	0.37462826205210187	0.00144465	0.029403274528668765
chr1	18643235	18644057	823	*	40.456171767473556	0.3498952821702125	0.35353741944924577	0.023201989739272802	0.17396251979669253
chr1	18649705	18650165	461	*	13.388326137716538	0.053746754854571324	0.17856987315905187	0.3785808510005978	0.7250600637023393
chr1	18674093	18674293	201	*	15.719462635126256	0.0676644	0.18229483532531113	0.30273	0.6622159017137973
chr1	18681347	18681647	301	*	51.10270046670695	0.10382887477411691	0.17361860275252583	0.2652935709803917	0.6249592121049795
chr1	18702928	18703647	720	*	105.6199454164677	1.2293881549403018	0.19789607024331093	2.3067737419036434e-11	8.104942149883418e-9
chr1	18727943	18728235	293	*	20.00945404343448	0.12807726141929673	0.21769563517820767	0.11777080361001199	0.4244501734927922
chr1	18794537	18794974	438	*	42.87868042136793	0.097033	0.18048065228741045	0.2531542721468292	0.6120702931801545
chr1	18805865	18806740	876	*	146.85827469539242	0.5122489274743712	0.15803401229772512	1.1136674808667147e-4	0.00446725
chr1	18820653	18821236	584	*	135.09223657225175	0.0313661	0.12634500064381102	0.726595	0.9136468568639954
chr1	18828386	18828535	150	*	14.158184255376307	0.041135991687041684	0.17344864717908665	0.5002979314114753	0.8061276704588557
chr1	18836712	18837025	314	*	51.17760188461445	0.4196590669323401	0.30605915844314086	0.0125019	0.11980601679932573
chr1	18854605	18855248	644	*	35.66619670905876	0.065646	0.17277410351374092	0.38840385522945353	0.7327027962389833
chr1	18875154	18875699	546	*	112.37205930610433	-0.0361707	0.12728297921357465	0.6881036252050601	0.898272
chr1	18884079	18884578	500	*	105.21833236081275	-0.107341	0.14518908282230364	0.27200589297421485	0.632397
chr1	18902276	18903216	941	*	903.2190749073037	-0.156197	0.0721641	0.017728143579798922	0.14799740813135814
chr1	18907048	18907400	353	*	102.75533760188681	-0.15218	0.16446364765860624	0.14595042646399112	0.4720099941586566
chr1	18912996	18913679	684	*	261.3359946070233	-0.11682	0.10620235977878312	0.17971465393906053	0.5230300023993257
chr1	18922235	18922838	604	*	106.93396614160015	-0.0999065	0.14247482903537706	0.2972775053685814	0.6572432672816073
chr1	18926342	18927108	767	*	254.82742777301002	-0.151637	0.11233823656417662	0.0947763	0.38096922593799465
chr1	18937326	18937564	239	*	37.5657	0.00864819	0.1532093248751583	0.9153470427096276	0.9779932690000052
chr1	18938296	18939121	826	*	119.18908516917567	0.0498777	0.12654782390684122	0.5846593549275528	0.8500412679303846
chr1	18949112	18950562	1451	*	219.27663431617702	-0.247538	0.13485	0.018009000765566423	0.14939633887995218
chr1	18950693	18950929	237	*	97.02585913748888	-0.630803	0.19758012827257723	1.0440511036113481e-4	0.0042428
chr1	18956288	18957234	947	*	827.2225252526196	-0.126666	0.0804794	0.0763676	0.33947395784438944
chr1	18965506	18966319	814	*	172.9553786655598	0.17391239168598682	0.13529540463161627	0.0831669	0.35588042079514753
chr1	18972140	18972913	774	*	41.45957637371983	-0.148052	0.20749205006669438	0.13272862895797083	0.45063166858919235
chr1	18975824	18976068	245	*	24.883942806450722	0.0518626	0.17267642469332983	0.44297592131090846	0.770562
chr1	18977533	18977765	233	*	42.56342888299646	-0.0216488	0.15411376955359116	0.7889714939280691	0.9368264081299154
chr1	19009693	19011464	1772	*	744.709	0.12618862990904986	0.076954	0.0689365	0.3211818996490303
chr1	19012389	19012559	171	*	119.17171011115948	-0.104838	0.193847	0.20147544505695322	0.5513899016709197
chr1	19027991	19028466	476	*	24.7731	0.19001630957217308	0.2755600621394777	0.0597205	0.2977705533851459
chr1	19033907	19034446	540	*	42.603801028830084	0.0603576	0.16118293815746104	0.4780427101026385	0.7928545670167487
chr1	19045353	19045761	409	*	22.259233366245326	0.1120654408770103	0.20283087789109328	0.15864597071887773	0.4915156395685226
chr1	19052389	19053038	650	*	81.20353953199569	0.0859388	0.1457682367907252	0.3651747849244721	0.7140541438734178
chr1	19053522	19054082	561	*	29.026608543404773	0.052126809617910864	0.1719806232792754	0.46204895218264924	0.7834107696628756
chr1	19057399	19057836	438	*	37.45702182521029	0.10310150229657866	0.18358312100547194	0.23408124715094852	0.5910906732585434
chr1	19067098	19067657	560	*	29.753905977421905	-0.10308	0.19344174485766735	0.20812421880101456	0.5595601924174939
chr1	19080699	19081029	331	*	20.80064621653412	-0.0816019	0.18460398479352563	0.26895113396244613	0.6290243919070082
chr1	19096146	19096611	466	*	41.35516298106107	-0.136044	0.1992152594602063	0.15308159793940312	0.4830007379137479
chr1	19113577	19114134	558	*	59.22034469848782	0.0367384	0.14555404657534474	0.6754725450786117	0.8924756215436627
chr1	19153279	19153608	330	*	27.167375314332087	-0.044829	0.16776289180525236	0.5271962927414815	0.8210476959467055
chr1	19179649	19179895	247	*	28.913399812404514	-0.151588	0.23286780531795853	0.096276	0.38344065397475957
chr1	19209649	19210726	1078	*	781.3247915400773	-0.171883	0.0754669	0.012168083082995083	0.11793350714618138
chr1	19232408	19232792	385	*	24.318326572384837	0.0186585	0.16321172094031178	0.7907104412657933	0.93766533499746485
chr1	19241196	19241753	558	*	104.78513877994712	-0.00436798	0.13019735276901026	0.9588405393381476	0.9896290238763802
chr1	19251309	19252136	828	*	513.742	-0.0970046	0.0812687	0.17976	0.523066
chr1	19260189	19261174	986	*	49.90251808545105	0.10185170132402145	0.17187967935700518	0.2699378333792975	0.6298702108017439
chr1	19311565	19312790	1226	*	859.1359048386547	-0.233031	0.0719778	4.5030523098808816e-4	0.012929118667597446
chr1	19317620	19318035	416	*	20.492369339364394	-0.0441431	0.17041273993335174	0.519436	0.8168442471726963
chr1	19326532	19326699	168	*	21.553214589683353	-0.0148129	0.16335609006090293	0.8294014367286796	0.9505179005202933
chr1	19333848	19334288	441	*	44.39612283940538	0.0450296	0.15877002711661833	0.5761192745386381	0.845757
chr1	19336660	19337037	378	*	49.92339461713264	0.0945297	0.1687527718868408	0.29965353665647565	0.659489
chr1	19341530	19341922	393	*	105.44861018958498	-0.0332289	0.13074598053357706	0.7107126466017379	0.9070997866963153
chr1	19344442	19344972	531	*	115.21399857037574	-0.127929	0.14494583483037074	0.19768499010634752	0.5463435632579716
chr1	19374286	19374846	561	*	52.6688	-0.00743801	0.15043804445798853	0.9272658764631645	0.9810909906866176
chr1	19384187	19384437	251	*	39.14235810993539	-0.0792906	0.16934440574358695	0.35244866116688456	0.7035926393445463
chr1	19391293	19391951	659	*	34.402583649475986	0.0445253	0.1605640687393169	0.5774235564441241	0.8463058378961699
chr1	19398369	19398912	544	*	55.90874122688784	-0.220508	0.22869625133254778	0.0637289	0.30783982362420126
chr1	19405164	19405470	307	*	26.912068579324718	-0.060887	0.17241494908399344	0.40834079461516404	0.746552
chr1	19410530	19410687	158	*	21.735314354175756	-0.064463	0.1802650649579842	0.32304	0.6795264714826774
chr1	19429858	19430554	697	*	40.208985089525704	0.00762007	0.15686951866894297	0.9206582189084074	0.9790892396041821
chr1	19433795	19433930	136	*	17.411290350143375	-0.102972	0.20287173584088264	0.1477326016265335	0.4745435666397779
chr1	19436227	19436350	124	*	32.6389	0.0093072	0.16066195410254716	0.8980709836166548	0.9721940792722333
chr1	19439922	19440062	141	*	69.04874148573344	-0.125535	0.16913897385318472	0.2063958893690131	0.5574553547706279
chr1	19440498	19441486	989	*	409.06636688609956	-0.0860233	0.0871842	0.2584522542741147	0.6175591206558277
chr1	19445832	19446237	406	*	158.45810144292057	0.0837021	0.12022200430557829	0.3619341798072239	0.7112816366467445
chr1	19448521	19449427	907	*	243.00444923053703	-0.0148308	0.10146250037840902	0.8587348938193968	0.9598899044837322
chr1	19450863	19451258	396	*	119.06690934617983	-0.131085	0.14612344659871157	0.18891878716587995	0.5358913028548968
chr1	19452390	19452634	245	*	40.018098450988894	-0.213824	0.25914664382675984	0.0612699	0.302116
chr1	19468379	19468859	481	*	93.80451717146583	-0.0598936	0.13887501300894017	0.5140039385745332	0.8138346652039891
chr1	19469499	19470012	514	*	73.28286366439727	-0.167844	0.18600765821405976	0.11626663877021204	0.4219832452798146
chr1	19484938	19486191	1254	*	966.6004017551487	-0.193062	0.072925	0.00377337	0.056596572829860976
chr1	19487807	19488000	194	*	91.03120969893509	-0.0182143	0.13146695424627516	0.8385175273319037	0.9533388548557997
chr1	19508806	19509288	483	*	29.564001982961646	0.0465592	0.16619849867324543	0.5318141947668001	0.8237459872314227
chr1	19559575	19560091	517	*	28.26099848125151	0.012816523580318519	0.15917056833169005	0.8645028629043363	0.96186
chr1	19582214	19582637	424	*	50.479600304312875	0.0493961	0.15241191508769592	0.5675984040069705	0.8417949911464505
chr1	19596412	19597594	1183	*	663.4185064323206	-0.0803798	0.077529	0.24995934632029773	0.6086563190409091
chr1	19636204	19636346	143	*	21.87964913013716	0.020649924049780236	0.16480811520349176	0.7593530686306172	0.9255548864185135
chr1	19640426	19641025	600	*	86.89689719582756	0.5600345657910525	0.22831149400774287	9.269600982206501e-4	0.021709524613477048
chr1	19643158	19643407	250	*	79.33377532479756	-0.112253	0.15606963226042558	0.25137183323230944	0.6101944100923415
chr1	19643973	19644543	571	*	93.0514	0.016269998376099472	0.13338980263054215	0.8582533627505449	0.9597572833610596
chr1	19651002	19651584	583	*	144.05976205307715	-0.115748	0.1324826187493988	0.228389	0.5846654487175076
chr1	19653631	19654052	422	*	129.82367315962162	0.13656760470229812	0.13906336513879158	0.1666944632517338	0.5037037411119417
chr1	19659709	19660164	456	*	364.94530247509636	-0.0892211	0.0922875	0.2657414043407316	0.6254141382018915
chr1	19665822	19666394	573	*	55.10749685803931	0.14762092650152958	0.1934644533067348	0.1473408307619739	0.47391163403447895
chr1	19676559	19676815	257	*	19.974086558003464	0.0886494	0.19427159656057888	0.1811161141481646	0.5248240503614349
chr1	19682374	19682683	310	*	21.366971087703874	-0.0119397	0.16413779916037832	0.8576090581533401	0.959543
chr1	19704437	19705005	569	*	120.97894985685019	0.010768166679347602	0.12419376863598479	0.9051313162018602	0.9745639608690176
chr1	19715603	19716033	431	*	323.16457248348365	-0.0269127	0.0920159	0.7328911536692087	0.9160316886831852
chr1	19735941	19736141	201	*	21.981093693545613	-0.116871	0.20805891564438067	0.13826169245633083	0.45950879947745454
chr1	19737342	19737766	425	*	35.176026027138995	0.12793830462253303	0.2071509385147631	0.14167789909324616	0.46484469441775955
chr1	19746822	19747081	260	*	11.995506862239838	-0.0142922	0.1707030913195216	0.7911468305741255	0.9378568007049003
chr1	19762277	19762617	341	*	72.61069975880211	-0.130508	0.17450214901142494	0.19266772599120477	0.5405033117099063
chr1	19765389	19766114	726	*	154.51550391324173	0.12704170080640922	0.13238698415516298	0.19143654081035735	0.5390245158186047
chr1	19768346	19768665	320	*	30.808410732226175	-0.0432542	0.1640495645468767	0.5661271956362044	0.8411264777315426
chr1	19775412	19775680	269	*	20.76935578709591	-0.030539	0.1659686419350465	0.6581467787011004	0.8845923491375333
chr1	19785821	19785954	134	*	10.934976692243605	-0.0214881	0.1725470346124108	0.6754279899176686	0.8924756215436627
chr1	19799575	19800590	1016	*	190.5622825380489	-0.25818	0.13903015169806937	0.0163582	0.1411505323122715
chr1	19811160	19811673	514	*	94.59882572935747	0.00176416	0.13270076197310704	0.9866293177644024	0.9967446599797233
chr1	19824700	19825579	880	*	51.21615022610511	0.1608011144808263	0.19884557122347823	0.12567936215251388	0.43892576186758814
chr1	19866845	19867075	231	*	15.99687795201566	0.10229909850610201	0.20231954353660847	0.1554915721845038	0.4868391162278641
chr1	19869939	19870280	342	*	23.374100075259975	0.0697417	0.18129887393368388	0.30011824457887676	0.659771
chr1	19872177	19872506	330	*	23.298516365060806	0.025900971042179255	0.16437440263176467	0.7095002744521359	0.9067969370325402
chr1	19882149	19882955	807	*	572.16	-0.0869157	0.0777438	0.21374615585436213	0.5669841614155704
chr1	19918077	19918445	369	*	53.8516	0.0563695	0.15257854956985636	0.5203443511085069	0.8172964818564304
chr1	19949005	19949313	309	*	24.040059439048555	0.5286734749658528	0.542183	0.011217057589277046	0.11196865660047417
chr1	19957930	19958083	154	*	20.08179891099798	0.0552295	0.17612304229580514	0.39961302655308056	0.7406130653439527
chr1	19974758	19975173	416	*	64.86479271269381	0.4594106050771413	0.2624824078256489	0.00574065	0.0734331
chr1	20089319	20089792	474	*	62.51230682724675	1.0669434164344758	0.24065924255343354	5.432782199868023e-7	5.870026657278277e-5
chr1	20100791	20101369	579	*	84.61628035245272	0.10073233848433204	0.14991211245443548	0.29466860528180233	0.654527
chr1	20124487	20125020	534	*	32.42983301192745	0.48957261402361807	0.43542555569834196	0.011155251658031724	0.1115884489162897
chr1	20152074	20152771	698	*	187.893	0.16881450369846263	0.12644250100404847	0.0828052	0.3552005810832088
chr1	20165496	20165821	326	*	33.70884620762502	0.0968394	0.18043137193597247	0.2635760286109527	0.62303
chr1	20184525	20184880	356	*	17.671972081569375	0.5480906679542014	0.801344	0.010584125925855857	0.10821414475446783
chr1	20195214	20195541	328	*	43.16482636743565	0.23381861513589544	0.2584470495190456	0.0539968	0.28201179282154676
chr1	20212947	20213377	431	*	50.856243683703575	0.0789171	0.16342779182735273	0.3735746861074263	0.720906
chr1	20216748	20216893	146	*	30.667590327641697	0.0412215	0.1627693119296943	0.5866497426562656	0.8510395720963224
chr1	20233428	20233641	214	*	20.255674957595506	0.0365515	0.1672506049793775	0.5975958946372588	0.8558909295809136
chr1	20243154	20243395	242	*	12.920908813867023	0.25367714213841747	0.4975343363036082	0.0141744	0.12923450884352178
chr1	20255647	20256078	432	*	24.427426560200214	1.527115598683668	0.4242670995768795	1.2910447363014463e-5	8.086543123518317e-4
chr1	20301566	20302008	443	*	15.34538442979578	0.15325803588351375	0.2579028866331772	0.052005	0.2767419185732723
chr1	20343761	20343914	154	*	28.13850046477888	0.0654107	0.17149549914037765	0.40321926830150595	0.7432331114640196
chr1	20361778	20362329	552	*	49.31778299412736	0.1318064655544449	0.1857202642514396	0.1778911731544332	0.5201288079557322
chr1	20366981	20367665	685	*	105.64351069922111	0.14624384050567665	0.15905106412135642	0.15957529793497868	0.4929369294287324
chr1	20376836	20377273	438	*	77.74244316131295	0.0549654	0.14419585595557363	0.5427427092871537	0.829788
chr1	20411103	20411874	772	*	222.94954129029023	-0.0248093	0.10512880186915687	0.7702095364669238	0.9299112974086116
chr1	20426805	20427385	581	*	50.040815448205606	0.013198582841763316	0.15080562137156198	0.8736863196106082	0.9649389863186313
chr1	20430416	20430854	439	*	47.26239370499599	0.15707611118759662	0.21049004108732042	0.11699037301518056	0.42311056766010924
chr1	20440749	20441080	332	*	149.178	0.043997572287827635	0.12040367308074329	0.626154	0.8697852810119008
chr1	20469420	20469722	303	*	37.79817833771643	-0.0441849	0.15775250584547099	0.589984	0.852358
chr1	20476314	20476788	475	*	65.62723469437675	0.39383777645162366	0.260602	0.011751862405788934	0.11528057322882683
chr1	20480347	20480748	402	*	124.25468483574679	0.0377824	0.12207131945616545	0.6759130556156061	0.8926891108808409
chr1	20485416	20486034	619	*	91.3959	0.014839824348686836	0.1323820264621136	0.8693272402604794	0.9635897070277286
chr1	20486087	20486462	376	*	79.45287077933048	0.2033049521840393	0.19047922022600033	0.0736201	0.332778
chr1	20486515	20486907	393	*	42.21338750570635	0.23160112569078586	0.2742515439447444	0.0510878	0.2744266434769426
chr1	20493764	20494382	619	*	104.70550988624882	0.1319009212927114	0.1574061276794188	0.18435194018004378	0.5295534254621822
chr1	20496132	20496476	345	*	20.07494026660715	0.13921144062261961	0.23328745428719072	0.0844406	0.35862589342366413
chr1	20507689	20508435	747	*	462.937	-0.11508	0.0875132	0.13256121166397017	0.4504213817765673
chr1	20522344	20522791	448	*	79.82001181010936	-0.0530681	0.14403433019175638	0.5518142673065147	0.8339822227922398
chr1	20552330	20553132	803	*	58.76320025711383	0.7769192735282686	0.25637359254045633	1.5002408316329042e-4	0.00563079
chr1	20575156	20575943	788	*	109.14354172746553	0.2424461616056566	0.1824697421452809	0.040334706145071945	0.23894298783411613
chr1	20587297	20587556	260	*	28.030937039121675	0.0893804	0.18233163241287348	0.26896858567701437	0.6290243919070082
chr1	20590455	20590848	394	*	29.029477441945993	0.23191912394706932	0.31833641406502483	0.0423093	0.2456818525742759
chr1	20601192	20601545	354	*	32.21168358775473	0.00334954	0.1583570849133699	0.9657560176158491	0.9914115106177677
chr1	20604230	20604698	469	*	66.048	0.2903866759361395	0.2617454515362326	0.030677211897052376	0.20465150485351877
chr1	20613475	20614463	989	*	208.36041116252235	0.00177146	0.10419667072412284	0.9840550741911807	0.9959408766932231
chr1	20633283	20634249	967	*	243.44787181981775	-0.0665678	0.1075751137625768	0.44101702862654063	0.7692166693019903
chr1	20639915	20640575	661	*	52.64439805011974	-0.0295347	0.14730561771788275	0.7310588981252825	0.9153532619306499
chr1	20654359	20654745	387	*	24.043119543240966	-0.0557714	0.17423371833072077	0.4085609419972724	0.7466535685633255
chr1	20661189	20662096	908	*	1156.419760211797	-0.0929585	0.0629237	0.1136121621597219	0.417448
chr1	20666894	20667103	210	*	46.1121	-0.0181737	0.15112029638105604	0.8251968887913171	0.9491466221321417
chr1	20696346	20697277	932	*	597.6563077525752	-0.101255	0.0805019	0.1571254602832681	0.4891934175743547
chr1	20702271	20702836	566	*	58.33069137685032	-0.0111116	0.14745134427758322	0.8943516240214557	0.9711047068288092
chr1	20711873	20712295	423	*	23.88586103054677	0.012285086853374686	0.16225390300872766	0.8621493975373579	0.9609106540871786
chr1	20725050	20725466	417	*	45.28574938820207	-0.108295	0.17598907007852685	0.24548095607613973	0.6034769504113673
chr1	20732121	20733698	1578	*	768.6333918591296	-0.028313	0.0681571	0.6610554716919111	0.8860736994451913
chr1	20786222	20787840	1619	*	1191.2381050833014	-0.0857402	0.0610015	0.13384147526256862	0.4522658008073971
chr1	20813737	20814271	535	*	21.93796340779358	-0.0153258	0.16569697566835223	0.8089528657223262	0.9440053713494938
chr1	20847329	20848649	1321	*	233.96668057971777	0.11687272773121513	0.11371100958667223	0.19471222513061193	0.5431684639914375
chr1	20871380	20871803	424	*	21.702464069200133	-0.0209465	0.16494196446518722	0.7549828769355778	0.9242374403360207
chr1	20903562	20903749	188	*	11.799773572441035	0.033636090563699456	0.1743603350701384	0.542135	0.829378
chr1	20982027	20982357	331	*	28.984660206820095	-0.00165369	0.1581311861671697	0.9811735552123422	0.9950488939451599
chr1	21022266	21022812	547	*	233.15332671502557	0.0102769	0.10519225599431746	0.9047887967686258	0.9744938799364965
chr1	21027879	21028169	291	*	14.891214243236472	0.027905624137129128	0.1736988406321359	0.5833354903459886	0.8495072229850054
chr1	21048532	21048959	428	*	16.210695000251484	-0.0442883	0.1728141146487963	0.4903888845402082	0.8007569636102648
chr1	21077164	21077392	229	*	22.271738699621366	0.012282143919602877	0.16566127537857855	0.8470247276376655	0.9561119675403655
chr1	21091163	21091505	343	*	153.92631302174874	-0.342023	0.15747406058241142	0.00481138	0.0658979
chr1	21149458	21150255	798	*	188.7468585807232	-0.079306	0.1127503608179109	0.3754301402236038	0.7224121563066618
chr1	21175756	21176306	551	*	86.17123821599967	-0.13884	0.16051241239952954	0.1737391588159542	0.514485
chr1	21176611	21177377	767	*	819.7159182758933	-0.128763	0.0748338	0.0565575	0.2889432660676151
chr1	21195071	21195642	572	*	176.82236940623574	-0.106092	0.12227047144046006	0.2521145480669793	0.6109424259523389
chr1	21210451	21210643	193	*	24.28234671523051	-0.0142187	0.16148915153420482	0.8407775264954187	0.9539560124551533
chr1	21212198	21212431	234	*	28.115542288143935	0.1600379483761357	0.2381013613579797	0.0874914	0.3651961001655767
chr1	21216938	21217260	323	*	44.59359796577075	0.13863603885393078	0.19529632670079292	0.1560582193255082	0.48778536211581014
chr1	21217719	21218464	746	*	58.87359949982779	-0.0393613	0.14556703186080763	0.6535735840777992	0.8826195504538464
chr1	21231899	21232584	686	*	64.11743934821132	-0.00363111	0.14191170659582614	0.9656055209035468	0.9913859189183696
chr1	21238420	21238857	438	*	34.19142419443553	0.010152247724930496	0.15895430757982393	0.890934	0.9698630406670412
chr1	21245034	21245389	356	*	25.069215528500244	-0.013067	0.16265518505513563	0.8490931929275582	0.9569391267526858
chr1	21252074	21252448	375	*	63.204271037393596	0.012232105769469025	0.14145669353730148	0.8894355872576474	0.9693692851564841
chr1	21255160	21255656	497	*	137.27374642358134	-0.0383296	0.12023729084258379	0.6699567572645144	0.8897419638442706
chr1	21261664	21263050	1387	*	161.0502565669741	-0.134661	0.13539033713217494	0.17243815733315232	0.5124967227901922
chr1	21270153	21270624	472	*	72.77232187665012	0.026265863118843064	0.14378703151990785	0.7620750942200881	0.9266170347786107
chr1	21289639	21290992	1354	*	231.1927012830392	-0.154899	0.12844352979540477	0.10792762814676675	0.4063314179858974
chr1	21297924	21298314	391	*	40.99947241101077	-0.239699	0.28504410324402024	0.0469885	0.2614450877915222
chr1	21302751	21303380	630	*	96.81059893057294	0.024014821013684212	0.12992938091122935	0.7900394821235821	0.9374101191849908
chr1	21307779	21308076	298	*	75.59186267418909	-0.09023	0.15217872778327435	0.33438393413349815	0.6893544846238812
chr1	21308880	21309589	710	*	66.2598	-0.171703	0.21037087171789445	0.10156565394408586	0.39421953275213034
chr1	21310353	21310649	297	*	98.10900405279037	-0.0365781	0.1330923438310053	0.6834209802132872	0.8962975940129333
chr1	21319445	21319659	215	*	46.37488151413563	-0.254292	0.28611777347427036	0.0441014	0.25185036168225916
chr1	21324145	21325090	946	*	377.906	-0.0379737	0.0890295	0.6223818423546282	0.8680694256287901
chr1	21334152	21335159	1008	*	349.0100399513521	-0.449527	0.10678881023851489	3.395355681216218e-6	2.6814953797076827e-4
chr1	21345159	21346010	852	*	588.2056574690716	-0.145842	0.0856363	0.052985635755891936	0.2795493015105383
chr1	21368442	21368931	490	*	204.29711203225202	-0.258659	0.13089104027055196	0.012495635755924703	0.11978167378857185
chr1	21370642	21370960	319	*	67.17277648144803	-0.131046	0.1760380404436654	0.19154067486779697	0.5391757985437918
chr1	21381226	21381727	502	*	23.787653569835044	0.7304143262122795	0.5577549468963435	0.00538238	0.0706238
chr1	21439743	21440391	649	*	506.3300492843926	-0.160057	0.091664	0.044018	0.2515377478373703
chr1	21451309	21451690	382	*	28.81126087741835	0.010271407346847644	0.1599727234168615	0.8887609754267378	0.969093
chr1	21453923	21454224	302	*	10.793668212490154	0.020214574828851774	0.1723180118519542	0.70071	0.9035080777750962
chr1	21468694	21468908	215	*	13.050401139330353	-0.0380424	0.17344698077334414	0.5227878134830662	0.8186802965065538
chr1	21488777	21489029	253	*	123.61879363053066	0.19745409665834535	0.16284686530811038	0.0730764	0.3315490081320547
chr1	21490676	21491249	574	*	164.29455748980808	0.00264961	0.11539950032901533	0.9767773860145276	0.9941523077220623
chr1	21496952	21497233	282	*	75.35015551447317	0.16796511812234607	0.18213653316842182	0.11889639465194984	0.42670176363608064
chr1	21509006	21509304	299	*	69.41676447179414	0.0183623	0.14058044999535907	0.8345618059739572	0.9521263563523544
chr1	21511336	21511953	618	*	24.57161691879244	-0.0446634	0.16804403349639982	0.5309470319104466	0.8231608384273583
chr1	21534710	21535106	397	*	53.11899499992797	0.032564796453454586	0.1479365914991409	0.7026431851281043	0.9042673391925798
chr1	21539868	21540244	377	*	55.237871341116545	-0.0376059	0.14776781036335584	0.6644938511858003	0.8875806469393704
chr1	21552809	21553094	286	*	33.99734235304016	0.10964264393478083	0.1905473119996344	0.2093765077642477	0.5612939890934552
chr1	21553318	21554101	784	*	72.75653138569977	0.21622074451252196	0.202449	0.0650452	0.3115869741347026
chr1	21568246	21568873	628	*	50.70383974856491	0.3106259273693371	0.29721658910866405	0.027452162656192027	0.1923899652802374
chr1	21573999	21574436	438	*	53.64442458694371	0.15542928381946539	0.192966	0.1361598428236615	0.4561134426555105
chr1	21579914	21580113	200	*	11.792889582481545	-0.00341125	0.16986088072260722	0.9485146752060473	0.9869634321231869
chr1	21586495	21587411	917	*	153.88481727590397	0.2158928853767288	0.16607756357629733	0.053449978450919304	0.28066297174193783
chr1	21594600	21594848	249	*	21.105150559739513	0.0441154	0.16944170968368769	0.5273472788098187	0.8210850734535843
chr1	21595464	21595801	338	*	51.91798754815888	0.050118599769185083	0.15516339214391997	0.5532503168676075	0.8346118045493411
chr1	21605057	21605224	168	*	75.32225195957265	-0.0133429	0.136524	0.8795190140991581	0.9665867947442048
chr1	21607609	21608171	563	*	225.09567562580756	0.49085091618140325	0.13311192260397173	2.3334026299820093e-5	0.00130075
chr1	21634782	21635504	723	*	42.24790207982976	0.1370253849380621	0.19679304753084018	0.15631960764474295	0.48806664899845326
chr1	21638758	21639180	423	*	32.58105024350632	0.1902296673252024	0.25048857923586565	0.0742686	0.3344108933801167
chr1	21647981	21648336	356	*	39.98787590757269	0.0803462	0.169477	0.34980385753382676	0.7012758411661364
chr1	21655799	21656021	223	*	51.9715	-0.0449875	0.15289614377198313	0.5995513924309575	0.8567270097476801
chr1	21659030	21659568	539	*	92.75917671759004	0.2104243818085304	0.1790051186672332	0.0646157	0.3104797119256068
chr1	21673132	21673789	658	*	47.948837250792906	0.00747801	0.15161386985099704	0.9278656349693253	0.981129
chr1	21703283	21703791	509	*	54.16074453751642	-0.315957	0.27376016957575633	0.025548598980601946	0.184529
chr1	21764655	21765516	862	*	77.84695859592905	-0.098542	0.15268457363206683	0.3011812052583995	0.6609373213036792
chr1	21782333	21783833	1501	*	1081.2298917754713	-0.106007	0.0726269	0.10814446925175028	0.40676601677418445
chr1	21804673	21804906	234	*	25.34204290614722	0.044211	0.166287	0.5500549026103589	0.8333121254049004
chr1	21816810	21817269	460	*	57.171972631589114	-0.00480846	0.14315854951897358	0.9546076991886702	0.9886956138819464
chr1	21818666	21818984	319	*	64.53926778290592	-0.0289513	0.14911738687218892	0.7288532693035099	0.9145908851530907
chr1	21822333	21822775	443	*	40.825263296490874	-0.00725656	0.15334756292128618	0.9263486014666119	0.9807860076114189
chr1	21834142	21834382	241	*	18.588242935308323	-0.0443161	0.17104600678371143	0.5092120720095517	0.8109704938780055
chr1	21841022	21841391	370	*	24.719851264454988	-0.101034	0.1921472404691705	0.20648129619988206	0.5575452519131305
chr1	21869689	21870338	650	*	221.9373630064612	-0.27575	0.1430502559008493	0.012783929565130884	0.12157677399631685
chr1	21901434	21902128	695	*	64.3185	-0.0189877	0.1440869490508747	0.8242498880059785	0.9489292407287983
chr1	21904667	21905176	510	*	42.460389625129125	-0.00251864	0.1507672652181563	0.973959	0.9933782968311229
chr1	21909326	21910104	779	*	78.75812593102071	-0.17922	0.18656213430685645	0.10028301766223183	0.3915035678916216
chr1	21911579	21911885	307	*	32.29767364083659	-0.0457221	0.16144243532618544	0.5627911098376036	0.839548
chr1	21919574	21919763	190	*	42.47220534071474	-0.663333	0.31833718464675537	0.00194724	0.036112996201673374
chr1	21920248	21920996	749	*	98.31967119572455	-0.0710366	0.137657	0.446073	0.7727617691742447
chr1	21921194	21921886	693	*	101.70120444984477	-0.0483484	0.13460442525228997	0.5986803838379898	0.8564612412878687
chr1	21927483	21927895	413	*	75.25721808260529	-0.0267037	0.13958189430981932	0.7606890850465917	0.926214
chr1	21930982	21931967	986	*	525.9561032213961	0.059732	0.0793494	0.402211	0.7425550115918674
chr1	21937236	21937917	682	*	425.4308598813972	-0.289533	0.10524248103139498	0.00146263	0.029675280391318264
chr1	21939648	21940060	413	*	177.679	-0.267021	0.15567624628891524	0.0194658	0.15629628952833632
chr1	21953049	21953256	208	*	22.963287398066395	0.0693649	0.17767859197684316	0.3403383293351819	0.6941529057313891
chr1	21956819	21957163	345	*	24.16176015094813	-0.0659593	0.1752356202728762	0.37185002954097107	0.7193016848538001
chr1	21963883	21964417	535	*	101.04549346934797	0.11606155930530117	0.1466978154257978	0.24105987211549734	0.5989233164652626
chr1	22005135	22006093	959	*	52.263287618107626	0.037398238541072985	0.14819277536437162	0.6677946156426553	0.8888626978995401
chr1	22018965	22019500	536	*	77.89560708750118	0.0599797	0.14073601604993735	0.5150183762815806	0.8142794694996449
chr1	22022802	22023133	332	*	103.18982596225054	-0.0264867	0.12728092616833242	0.7685009955294639	0.929183
chr1	22024879	22026126	1248	*	713.6020680704038	-0.177335	0.0749873	0.00930998	0.10005815173215728
chr1	22039636	22040268	633	*	58.495022318141366	0.0919658	0.16274348709034303	0.3235380678125756	0.6798798010692264
chr1	22052349	22053650	1302	*	847.6458009797866	-0.188866	0.0773319	0.00680908	0.0821245
chr1	22092448	22092648	201	*	25.551782721361132	-0.0352067	0.1659623763229257	0.613203	0.8637215122256732
chr1	22105426	22105987	562	*	45.05130935822975	-0.0312638	0.15356270965845503	0.7007511281640466	0.90351
chr1	22131865	22132786	922	*	97.78197117726066	0.0524574	0.1387199164810472	0.5635438255476821	0.8398507761265256
chr1	22133466	22133842	377	*	24.959033928385512	-0.0167369	0.1646188931937804	0.7980933381928798	0.9404083591731748
chr1	22143055	22143517	463	*	78.21557301202378	0.33399795723826725	0.22172795489076444	0.016588413876386342	0.14225754429837784
chr1	22185298	22185620	323	*	31.67735571592831	0.032800602678448705	0.159103	0.6725430797180101	0.8912711794002691
chr1	22190843	22191119	277	*	28.35237390900018	0.0977926	0.18974557001044354	0.21692354606185446	0.5711108122631465
chr1	22203452	22203608	157	*	22.174864569609117	0.21023474361095124	0.3142472971104403	0.0422412	0.24549342547387262
chr1	22216274	22216635	362	*	12.394146816890084	-0.0115911	0.17108604395746713	0.8274010935518709	0.9497828270362303
chr1	22229410	22229808	399	*	25.62394880831635	0.29699440708091424	0.450163	0.022943953214172457	0.17265983896518383
chr1	22232045	22232409	365	*	27.491295416266595	0.027203974944532933	0.1616362450149475	0.7133807403075719	0.9082453085345727
chr1	22248680	22249212	533	*	17.934904486126253	0.10689043668253756	0.20346546953385014	0.15528722527872726	0.4865902405865022
chr1	22275757	22276287	531	*	110.20214793806787	-0.0455637	0.1299953015523704	0.6191484545325352	0.8665962713246864
chr1	22317223	22317731	509	*	57.87193470990231	0.021502457600092097	0.1453352042910087	0.8040390138619142	0.942224
chr1	22344151	22344423	273	*	10.625677378723967	0.041035609977104634	0.17677913410934462	0.4511003856098195	0.7764099987803793
chr1	22364860	22365055	196	*	27.908582153546845	0.11037838988574927	0.19555297779368638	0.1865666923926741	0.5326538111159546
chr1	22383593	22384311	719	*	65.54748286022154	0.2817367333970053	0.23500864111723194	0.032899024426122414	0.2130054768705725
chr1	22388756	22388962	207	*	18.889332715543762	1.2836102755733854	0.49334845962765966	3.7692260579916763e-4	0.011300752470536177
chr1	22416543	22417021	479	*	84.14251222568186	0.15392106545154824	0.1657390590596888	0.14227011734086223	0.4658351971472059
chr1	22420401	22420753	353	*	216.23420224672964	-0.0602583	0.11078863513673001	0.4945912946535948	0.802791
chr1	22428549	22429580	1032	*	197.79166353911808	-0.180018	0.12414440408907877	0.0630874	0.30627163768536547
chr1	22447660	22448062	403	*	101.38905349047668	0.1404879089511893	0.15926661162831673	0.16719909883173656	0.5042739487352792
chr1	22451681	22452410	730	*	631.7166002452936	-0.261103	0.0845105	6.120970238172965e-4	0.016159862460978607
chr1	22542942	22543118	177	*	11.988922642541095	-0.0373481	0.17520308789902214	0.5009914823250492	0.8062721926164585
chr1	22575966	22576264	299	*	12.2514	0.0316925	0.17315868484976163	0.570269	0.8432702043060558
chr1	22600482	22601042	561	*	74.6724	0.10810871801827572	0.16376519687009425	0.2581173405346608	0.6171877822913002
chr1	22611493	22611905	413	*	15.130385272505881	0.0375522	0.17147531345617265	0.552592	0.8342205311954274
chr1	22639392	22639654	263	*	49.97390337216686	0.16716012544987915	0.20778806888624837	0.11305734850341385	0.416214
chr1	22641920	22642440	521	*	116.54944179871157	-0.0502382	0.12720296657256125	0.5831118671057705	0.8493613271664024
chr1	22654709	22654867	159	*	24.92943156546952	0.0940334	0.18872198348405145	0.23203014139505226	0.5887283704866292
chr1	22658484	22658638	155	*	29.965941693120588	-0.0864385	0.18241545498289582	0.2755234278536529	0.6361744626734899
chr1	22662303	22662737	435	*	107.50572646029265	0.3623072156352144	0.1847173686547476	0.00661716	0.0806941
chr1	22665688	22666141	454	*	83.25413035435119	0.0612106	0.1412299995548771	0.5050763337098358	0.8086760892172832
chr1	22674064	22674517	454	*	52.587380737423864	0.030303179626814166	0.14722643584670453	0.7285311548705202	0.9144336206168053
chr1	22689477	22689955	479	*	142.76957013954407	0.19124401998148535	0.14612422804939032	0.0696475	0.3231027818598094
chr1	22704399	22704906	508	*	159.73403673983015	0.10131018117378884	0.13128567744931557	0.2849127027273334	0.6447016289637586
chr1	22710253	22711317	1065	*	164.4371672022946	-0.0545336	0.12248233486294785	0.5466757980591139	0.831593
chr1	22735000	22735831	832	*	126.6311827703456	-0.000126556	0.12267537113942135	0.997794	0.9994444802871015
chr1	22739559	22740165	607	*	191.82710812525437	-0.0721303	0.12095119571714776	0.43189436804995596	0.7629016477961379
chr1	22746116	22746568	453	*	77.27614583966462	-0.0815085	0.1545769434880863	0.3744492381773083	0.7215124210187777
chr1	22747363	22747795	433	*	162.70097058235586	-0.107392	0.1242344313293232	0.25181812169677337	0.6106340493657608
chr1	22750242	22750664	423	*	144.4431732805171	0.0272926	0.12181667300659549	0.7628981186140834	0.926728
chr1	22780802	22781105	304	*	153.10029385736982	0.2575387075876099	0.15654011072814145	0.0236748	0.17623897535508584
chr1	22831739	22832676	938	*	196.47232193599814	0.0996709	0.11922557522182087	0.27594030098939226	0.6365630383530572
chr1	22861930	22862482	553	*	55.38594652752343	-0.0371354	0.1490864175844888	0.6664323468117019	0.8883020143801889
chr1	22879967	22880559	593	*	33.61782551672374	-0.0016984	0.15728373267851922	0.981017	0.9950138801361271
chr1	22889120	22889545	426	*	35.59558007699484	-0.0417837	0.15887394643535355	0.6018199748568747	0.8578087169225052
chr1	22902946	22903577	632	*	27.46091672229785	0.00127161	0.15836098826082834	0.9867899361216018	0.9967649068328244
chr1	22930245	22930721	477	*	134.12684760965902	0.10528144504307918	0.13448830751964067	0.26592596214688635	0.6256721311843693
chr1	22964122	22964608	487	*	77.27409809528449	0.0876804	0.15015612244694726	0.35127359977605066	0.7026274823195549
chr1	22976440	22976932	493	*	281.6941979790262	-0.117925	0.11646877084061441	0.19636405456740094	0.545016
chr1	23013728	23014158	431	*	27.66516429210686	0.0231241	0.1632714138085289	0.741097	0.919369
chr1	23019007	23019960	954	*	640.3094123343171	-0.0750059	0.07514	0.27079090739838313	0.6309432074676834
chr1	23047772	23047940	169	*	27.83939686077981	-0.0455222	0.16532302249850073	0.5411920838661468	0.8288435110702803
chr1	23081327	23081669	343	*	23.28991777125768	-0.0630252	0.17324044264656036	0.39724336835320884	0.73879
chr1	23098750	23099031	282	*	82.84344256151539	0.0472568	0.13738139824042905	0.6013505047645663	0.8576170655091969
chr1	23100041	23100647	607	*	68.57128416570363	0.3780689414517198	0.24192090689815599	0.012023542135595904	0.11706944683909506
chr1	23102240	23102502	263	*	27.262477883089105	0.015913707806939407	0.16059107610984927	0.8280761655035047	0.9500463446059756
chr1	23103470	23103607	138	*	26.85064846193062	0.030148161333553098	0.1624582004970228	0.6821786335218714	0.8957210665795873
chr1	23119233	23119502	270	*	35.74206735168099	-0.712279	0.35964715164410943	0.00221199	0.039464502889953845
chr1	23119968	23120241	274	*	30.20776227629833	-0.299912	0.4018665149711817	0.025974662665339893	0.1863343330443321
chr1	23122383	23122726	344	*	31.972995604841373	-0.278447	0.34507529535105486	0.033289	0.2143159765092531
chr1	23126012	23126440	429	*	16.231019819179824	-0.0905422	0.19761806730002332	0.16059449476491755	0.49454630578867476
chr1	23149222	23149409	188	*	18.131989501625867	-0.112798	0.20962779817137864	0.12876349079522315	0.44422827530359893
chr1	23154260	23154595	336	*	20.902617771688742	-0.0346355	0.16779982261394794	0.6110057706944538	0.8628464207386514
chr1	23167466	23168268	803	*	143.23958575305213	-0.0382364	0.12428096653804353	0.6694002850710408	0.8894448180096912
chr1	23168521	23169018	498	*	295.62271435065554	-0.0769425	0.0986821	0.35180355656347295	0.7030739889131052
chr1	23177441	23178235	795	*	201.74644730005485	-0.0132947	0.10750956287603634	0.876415	0.9657982625782235
chr1	23179048	23179344	297	*	52.12871611013949	-0.00850446	0.15259017472435096	0.9130736453750035	0.9774470005392211
chr1	23184769	23184933	165	*	26.830222998393012	-0.0121718	0.16048400344072547	0.8651074136704996	0.9620332471899937
chr1	23188517	23189325	809	*	164.43881201099765	0.11250346868864088	0.12806806383456565	0.2377310791143887	0.5950519121700796
chr1	23194007	23194324	318	*	58.00897706428106	-0.0240019	0.14376967051078166	0.7926233613442208	0.9384025424905181
chr1	23194456	23195183	728	*	165.03105954418146	0.0560046	0.11704315887732149	0.5322053299221268	0.8239143748903782
chr1	23196708	23197313	606	*	387.07134360568364	0.26869735227135194	0.10122659307706842	0.00218903	0.0391485
chr1	23198273	23198767	495	*	142.70655464023045	0.0866226	0.12769054914763955	0.35248855128994455	0.7035957976619169
chr1	23201014	23201168	155	*	55.32890147493471	0.0474413	0.14867759990004933	0.5890697379027033	0.8519030290019551
chr1	23210208	23210706	499	*	91.57041295009262	0.056493060551797585	0.14007255908007635	0.5349558823559184	0.8251339862258531
chr1	23216808	23217680	873	*	106.47091334768433	0.00320421	0.13186474958038547	0.9732157663313101	0.993206
chr1	23224974	23225489	516	*	31.99097923211762	-0.0345734	0.16244835826794848	0.6463100626662139	0.8794314573163946
chr1	23248527	23248878	352	*	30.24399191639085	0.19995160025338818	0.2784181814691144	0.0551732	0.2851066349589735
chr1	23258906	23259218	313	*	16.606885102775912	0.011966194349715926	0.1677033172901168	0.8425705963883882	0.9546877706340416
chr1	23273344	23273811	468	*	25.90185605156033	0.0624185	0.17280545833820493	0.3993192543885472	0.7403251475964302
chr1	23283813	23284159	347	*	16.806342011431443	-0.0181174	0.16784968063214722	0.767825	0.9288655104073409
chr1	23328637	23329059	423	*	15.413724027440715	-0.0245728	0.16873462966822997	0.6919194113501431	0.8997694156528424
chr1	23343868	23345025	1158	*	1691.7665555353024	-0.146222	0.0605063	0.00988598	0.10375377707499797
chr1	23354349	23354471	123	*	16.48653953782718	-0.0492023	0.17424953959711387	0.44714558823524997	0.7735754474633988
chr1	23367902	23369264	1363	*	1646.7084471966837	-0.101585	0.0660494	0.0957722	0.3827342541357942
chr1	23377082	23377689	608	*	28.530509215826555	0.086038	0.1792416874788812	0.29255404337951085	0.6525088067873067
chr1	23384859	23385146	288	*	11.707402353622427	0.0254558	0.17241139304333258	0.6418825557585722	0.8772349028145877
chr1	23394756	23394988	233	*	19.47011469223739	-0.0310461	0.16757916589401292	0.6412710618382667	0.876979
chr1	23402876	23403330	455	*	126.19396066859869	0.022545166096206895	0.12321764043164118	0.8026833106382415	0.9418078531342327
chr1	23403614	23404257	644	*	391.9813135614718	-0.166176	0.0967101	0.0446364	0.25385065127877876
chr1	23411657	23412180	524	*	18.424544918372998	-0.0207446	0.16785074197673644	0.739707	0.918809
chr1	23436592	23436901	310	*	47.62240781176615	0.042327	0.1526244778994234	0.6215249091251744	0.8676114627186206
chr1	23451553	23451833	281	*	10.749479508159194	-0.0340067	0.1757778211116829	0.5067976424023932	0.80963
chr1	23475434	23475900	467	*	13.24951755213845	-0.0426176	0.17484243330319432	0.47413060494642967	0.7904174598046293
chr1	23483999	23484853	855	*	933.7088712543065	-0.291656	0.0803365	7.246308858820327e-5	0.00319957
chr1	23496981	23497743	763	*	91.80048958501565	-0.0436441	0.13325337907073534	0.6317746117322387	0.8725200550102424
chr1	23521584	23521975	392	*	82.86636725654337	0.1713664713422184	0.1867014960178522	0.10937727581432422	0.40935581852508673
chr1	23528062	23528907	846	*	138.71218503055985	-0.0215311	0.11804803085945681	0.8081711920579993	0.9436440124998865
chr1	23530627	23531683	1057	*	322.967	-0.153784	0.1031692371804201	0.0738416	0.3333243188692829
chr1	23539659	23540261	603	*	264.45537255211303	-0.0635271	0.10347864514567544	0.4553388236564826	0.7789465526526577
chr1	23544692	23545308	617	*	116.61247964334271	-0.0416652	0.1263285665700403	0.6441548059224145	0.8784393699406016
chr1	23554549	23555285	737	*	536.757	-0.0429367	0.0834077	0.5624889323760527	0.8395201407892715
chr1	23555983	23557069	1087	*	249.12323834501439	-0.0332907	0.10295880994670652	0.6921654577128746	0.8999029481631323
chr1	23559214	23559838	625	*	619.2794796980836	-0.199241	0.082814	0.00707616	0.0842271
chr1	23562170	23562640	471	*	538.3634717479124	-0.224659	0.0924022	0.00539846	0.0707481
chr1	23576907	23577838	932	*	112.96716681869424	0.0536581	0.1366336455140372	0.5560544289271523	0.8360707911711028
chr1	23581187	23581591	405	*	94.774523484557065	-0.158004	0.16430683307769367	0.13266425209185975	0.45051874683015297
chr1	23585517	23586017	501	*	38.999101603391004	-0.0205895	0.15507841667456096	0.7942484006498272	0.9390347056376491
chr1	23591626	23592068	443	*	14.911641752324435	0.071316	0.1855213330996391	0.27851383815976494	0.6389399942615525
chr1	23593559	23593841	283	*	29.934288256180466	0.21386042285528586	0.29861020288204565	0.047629360069561824	0.2634185168757848
chr1	23616523	23616713	191	*	33.99303246860159	0.0555191	0.16679123094638432	0.47173571155723604	0.7886784066013697
chr1	23634717	23635646	930	*	167.48083908376796	-0.0600541	0.12519599112277743	0.5077709742748777	0.8101856224595758
chr1	23637303	23637868	566	*	143.71988331173517	-0.086085	0.12630776399764754	0.3559588176112757	0.7066248976193084
chr1	23651047	23651650	604	*	40.229426813923624	0.74619	0.3312483758086991	0.00111391	0.024553803685319755
chr1	23657649	23657967	319	*	103.08502272117661	-0.161416	0.15710762984034565	0.12405323974825955	0.43626408927140437
chr1	23665333	23665677	345	*	23.314380429692765	0.14986779320525598	0.23867250894311245	0.0806065	0.35005720144271274
chr1	23691548	23692317	770	*	615.3122417625992	-0.0889829	0.0832179	0.23104911775836645	0.5876705314588031
chr1	23718464	23718919	456	*	118.32438505638189	-0.0538587	0.12711123545417555	0.5574842193767067	0.8369372260238093
chr1	23732556	23733004	449	*	15.075447714592125	0.0718315	0.18444752629411018	0.27810849526066117	0.638525
chr1	23742955	23744179	1225	*	353.91623745502994	-0.128581	0.0965705	0.11623157242786905	0.4219206570170534
chr1	23751193	23751634	442	*	64.94229372237817	-0.230685	0.22037309290896276	0.057476930152745985	0.2912908792764271
chr1	23756811	23757159	349	*	13.37270988659835	-0.00368119	0.17066587702475908	0.941323	0.9846821533356056
chr1	23771996	23772556	561	*	120.38760413105794	0.028433172168966334	0.12629898976719267	0.7528993788231562	0.9233306085105166
chr1	23777901	23778750	850	*	269.50807613855255	-0.0789763	0.10930098791457343	0.3659480618814646	0.7146807153948774
chr1	23789997	23790460	464	*	94.70930875438637	-0.193392	0.1713021161108507	0.0812291	0.3513142176243334
chr1	23790686	23791316	631	*	422.03373664154617	-0.116025	0.0896118	0.13637869460006322	0.45652885384897546
chr1	23799489	23799997	509	*	218.20091690298864	-0.0522472	0.10801430284551274	0.5446190518612222	0.8305509558631942
chr1	23800498	23801101	604	*	697.6353559797153	-0.0856343	0.0787845	0.22464903649229262	0.5801566731820584
chr1	23809687	23810122	436	*	117.24318505425474	-0.07746	0.1343575546496536	0.4058867049794402	0.7449975019080207
chr1	23810849	23811133	285	*	54.47591646002279	-0.0805404	0.1596624074283441	0.3764621157401986	0.7230196551925676
chr1	23825108	23825873	766	*	338.368	-0.23665	0.11451928744116775	0.012454784357868736	0.1195925139553542
chr1	23838036	23838898	863	*	251.65800612873738	-0.0602304	0.10274467542317603	0.47473892073092344	0.7907721321690763
chr1	23854525	23854917	393	*	36.208419375552026	4.949374472423695e-4	0.15457889438822925	0.9962362503529975	0.9990485422680564
chr1	23867914	23868994	1081	*	437.3673629696846	-0.108972	0.0858528	0.14791486276428825	0.47485366657265554
chr1	23900096	23900445	350	*	10.765021630339536	0.033728	0.17514571832692655	0.5285725550541958	0.8217986501560005
chr1	23909572	23910017	446	*	24.425905588164582	0.0738794	0.1786064636949629	0.3202136358940886	0.6772602376873145
chr1	23916688	23917254	567	*	191.5464703903772	0.17133136326642018	0.12511447209256585	0.0775567	0.3424481804890509
chr1	23927227	23927403	177	*	10.475796105695853	0.00650431	0.1706758102414653	0.9051858570012921	0.9745639608690176
chr1	23949271	23949469	199	*	26.301774186020797	0.057469015539102386	0.16967268396275137	0.4507006281410571	0.7762493669326236
chr1	23951511	23952224	714	*	139.70858379654555	0.4518871881694937	0.1828780253334289	0.00128206	0.027150372786338167
chr1	23959002	23960163	1162	*	1201.3310232333863	-0.0717258	0.0665638	0.24516485151429634	0.6032126455523119
chr1	23964965	23965421	457	*	20.92365443418882	0.00527898	0.1689492049024199	0.9255867565927641	0.9805430909009915
chr1	23979823	23980756	934	*	923.0089318226482	-0.0340272	0.0647172	0.5714608115647204	0.8438500205795839
chr1	23998611	23999250	640	*	22.60986886658885	-0.109386	0.20086130423825213	0.16504238871622204	0.5013401909535972
chr1	24003362	24003934	573	*	20.947523603330392	-0.0153365	0.1651502215344875	0.8163055730900486	0.946438
chr1	24009283	24009846	564	*	90.7488	-0.0813513	0.14218647680172486	0.3873837707302566	0.7318980969966464
chr1	24018626	24019238	613	*	497.20697487883126	-0.0268676	0.084444	0.721636	0.9116636204108968
chr1	24022447	24023100	654	*	276.81280501459366	-0.0665714	0.0987593	0.4208642568023721	0.7555058432307364
chr1	24027989	24028363	375	*	47.704659469255205	0.13220129703127612	0.1871663549145928	0.17498906069741135	0.5160317301476594
chr1	24046296	24046771	476	*	66.12615530587509	0.018940950751997202	0.14135799418015987	0.829917	0.9505349344487765
chr1	24047073	24047486	414	*	57.90844946245056	0.1217196527474754	0.17766851522283256	0.20813643924665398	0.5595601924174939
chr1	24052227	24052787	561	*	39.19765887626873	-0.0356531	0.15717041929811731	0.6579048571481354	0.8844320597596739
chr1	24070791	24071279	489	*	182.66179352517338	-0.0468662	0.11233486101604462	0.5952026395462874	0.8547357612500037
chr1	24094697	24094824	128	*	16.855758179174824	-0.0285942	0.1688894225597798	0.6449990724858187	0.8788686355467178
chr1	24102968	24103222	255	*	24.993449178982633	-0.0349689	0.16527727349657387	0.6259161314384951	0.8696159604537909
chr1	24107783	24108282	500	*	47.3651	0.029651619564473677	0.1512703466234838	0.7233172759599615	0.9124253449244144
chr1	24108662	24109149	488	*	46.07295173542212	0.0691007	0.1590990549020397	0.43339410021026276	0.7639981630470573
chr1	24112385	24112839	455	*	145.23934633866534	0.14131325220384944	0.13456286895896855	0.15081946607309946	0.47953822323106576
chr1	24117828	24118059	232	*	16.228964257473578	0.060686906338375125	0.17951313313983047	0.3435422323134335	0.6966876105292922
chr1	24142507	24143383	877	*	78.88595252505479	-0.00297332	0.13642684020980603	0.9720615663179978	0.9929761345639179
chr1	24149778	24150911	1134	*	268.7809763485507	0.11807234689036822	0.10427365932880749	0.16942657846302855	0.5078782788061107
chr1	24155529	24155717	189	*	43.91315622651912	0.10910362432429249	0.1777580881595535	0.24048285583935042	0.5983233838453017
chr1	24157867	24158316	450	*	98.57850092884205	0.00856954	0.12974251848757634	0.9249508063058794	0.9803695158963748
chr1	24178327	24178637	311	*	10.321720443151074	0.11217824834291819	0.21924377156783142	0.0730593	0.33151807359610325
chr1	24193161	24193507	347	*	38.50919157133046	0.11407059611324634	0.1866278695453599	0.20981229259602793	0.5617342238309195
chr1	24199349	24199723	375	*	62.005079629386316	-0.0688277	0.1512515961524792	0.4480213286899051	0.7742417845606708
chr1	24201948	24202473	526	*	96.44893957459378	-0.0169036	0.13267968451135373	0.8484501327622647	0.9566777082590301
chr1	24209060	24209350	291	*	21.866044780293915	0.0676636	0.17611651645548737	0.3621369634566135	0.7113940377687196
chr1	24216308	24216707	400	*	16.172474419164388	0.4751989555647567	1.05191	0.011610485376958687	0.11447696002920829
chr1	24236154	24237121	968	*	73.28801516945674	0.026122370743616133	0.14081931591415883	0.7670051556964745	0.928489
chr1	24248970	24249191	222	*	39.0999	0.0798124	0.17303486307134225	0.33191074545387717	0.6869239578394225
chr1	24254842	24255124	283	*	50.71313076780474	0.055065748253385984	0.15429079457234277	0.5261530619918724	0.8204581746302158
chr1	24266259	24266961	703	*	344.806	0.21025302203070237	0.10429965283949762	0.017112001532107193	0.14482545050527398
chr1	24283776	24284697	922	*	96.95913597591891	0.026531882149550785	0.12934596033934906	0.7692102898454324	0.9294806743979772
chr1	24289822	24290428	607	*	150.0661438906476	-0.394841	0.158139	0.00159481	0.0315459
chr1	24294271	24295054	784	*	56.7976	0.0793774	0.16142681859143923	0.37927004900399275	0.7254913325684073
chr1	24308666	24308944	279	*	31.6341	0.050467	0.16344837699158693	0.5217284053994844	0.8180038764982853
chr1	24316791	24317181	391	*	20.11857395923853	0.00405368	0.16731933413735342	0.9471391298919051	0.9864607442814458
chr1	24344161	24344762	602	*	30.715814539278856	0.045900870635024876	0.17164534669134626	0.4800918641770057	0.7940718389942125
chr1	24351983	24352663	681	*	48.68560688573011	0.1439408736408068	0.19770316851677702	0.14814670282059877	0.4753443283309514
chr1	24362912	24363445	534	*	25.858986970036668	-0.0599312	0.17102773623594214	0.42502848080870587	0.7581744497014012
chr1	24364940	24365822	883	*	75.67693516679097	-0.0242556	0.1422352605204227	0.781852	0.9344097878674915
chr1	24385125	24385474	350	*	72.35326985861158	0.014300665629633435	0.14180294996740528	0.8696397407654776	0.9636126918429362
chr1	24391374	24391569	196	*	151.60290907999732	-0.356645	0.19332679047004608	0.00805628	0.0913098
chr1	24392016	24392707	692	*	99.30485140697628	-0.370684	0.19616714052508477	0.0070229	0.0837706
chr1	24394012	24394234	223	*	20.46298671528337	-0.118889	0.21462891522243663	0.12038905303795255	0.42957139349430096
chr1	24413414	24413911	498	*	464.15248454021446	-0.0851776	0.0943867	0.2888736910829537	0.6487275542058955
chr1	24415261	24415998	738	*	789.1586480835255	-0.160281	0.0731621	0.016080857054734353	0.1398482556021979
chr1	24416974	24417326	353	*	96.73874082906214	0.0696599	0.1415031101047972	0.45075246901688576	0.7762805054548315
chr1	24421590	24421764	175	*	33.59313556067731	-0.085745	0.17495127071494465	0.3088578195453106	0.6674160208625305
chr1	24484388	24484534	147	*	17.57079107053729	-0.0081261	0.1666758542649366	0.8916439817133538	0.9699812168180062
chr1	24490525	24490776	252	*	13.592467805613666	0.032169627782928645	0.17356079062720403	0.5669184387812417	0.8414455453874535
chr1	24492063	24492204	142	*	24.217701129800805	0.081834	0.19007907503452004	0.20665247547713506	0.5577967386904207
chr1	24501393	24501608	216	*	66.97084292000758	-0.1062	0.16062781213834146	0.27090037942033923	0.6311219037140449
chr1	24502225	24503364	1140	*	738.1726154054991	-0.178585	0.0750017	0.00877343	0.0962428
chr1	24515679	24515945	267	*	16.776385628860325	-0.0688678	0.18585008734449704	0.2634022401944809	0.6228910370764247
chr1	24527191	24527418	228	*	17.14028243460158	0.0065677	0.16672891674318763	0.918103	0.9787028457209351
chr1	24541101	24541267	167	*	61.55576547848675	-0.113595	0.17695831095616393	0.2228791818991819	0.5781833470914278
chr1	24544094	24544466	373	*	37.04091171335054	-0.0225232	0.15788358955612644	0.7702631364275793	0.9299116095335075
chr1	24559111	24559763	653	*	185.9129163529706	0.045518133216005056	0.11179108880386948	0.6046486804320432	0.8594184892498854
chr1	24567838	24568443	606	*	39.651638819444116	0.0414944	0.15856357117932066	0.603639	0.8587692673121133
chr1	24587118	24587657	540	*	77.14105274733458	0.0471317	0.14141393686017245	0.6021299129740352	0.8579157123479064
chr1	24600720	24601161	442	*	26.9927	0.0840371	0.18141487149363986	0.2796124721970886	0.6401274624203014
chr1	24601176	24601436	261	*	25.767562677647653	0.5619557307475416	0.820154	0.00809979	0.0915989
chr1	24635201	24635535	335	*	63.06608797166716	-0.116674	0.16764045805079378	0.23169154095175953	0.588263
chr1	24642517	24643701	1185	*	1507.9793075796597	-0.0997676	0.0568712	0.06347	0.30728983787640074
chr1	24683584	24684133	550	*	118.68390963402918	0.0676533	0.1339005663587117	0.4681097542324188	0.7864678478509832
chr1	24688485	24689089	605	*	132.92227071991346	-0.0545906	0.12560335366673797	0.5483515330358322	0.8323742977096065
chr1	24697547	24697770	224	*	27.856523207715455	0.00479647	0.1593639007643715	0.9487983732896728	0.9871264110638376
chr1	24702477	24702878	402	*	63.982173971918264	0.2033264473186382	0.2033900683467391	0.0780039	0.3437632715517144
chr1	24705185	24705733	549	*	300.0334995519724	-0.127689	0.10234033843376787	0.13266462334335372	0.45051874683015297
chr1	24707671	24708027	357	*	65.40122675495768	0.2033643870132304	0.20374338906215655	0.0770932	0.3412340270108846
chr1	24713036	24713788	753	*	53.325889219635926	0.00387036	0.1465272482662549	0.964274	0.9910259697815007
chr1	24714867	24715401	535	*	40.65685334422496	1.0160616761884532e-4	0.15097193834078876	0.956706	0.9892229405679197
chr1	24718932	24719315	384	*	59.56193857451059	0.18686895447754961	0.22448329413094595	0.0832308	0.35589893962001956
chr1	24720220	24720387	168	*	31.264154505109442	-0.0503167	0.16399694306899976	0.5203493602686811	0.8172964818564304
chr1	24724545	24725621	1077	*	242.15867441602848	-0.0469905	0.10877568527955085	0.5901256023706465	0.8523745783708344
chr1	24727505	24727772	268	*	114.06086345477317	-0.0568448	0.13057976155846232	0.5330140650160761	0.8241807218812887
chr1	24730514	24731132	619	*	27.030102166985593	0.0823842	0.178827	0.30312306349330553	0.6625491579967064
chr1	24735786	24736477	692	*	40.898160747467266	-0.0522543	0.158943	0.5296822591173129	0.8224697030975096
chr1	24742330	24742726	397	*	106.30222222472969	-0.0639443	0.13144950666047564	0.48717876747598066	0.7984675790136049
chr1	24744877	24745770	894	*	1651.8430428436575	-0.15321	0.056096	0.00389865	0.057716
chr1	24752348	24752769	422	*	27.148627966346005	0.0459972	0.1674679740476565	0.52747	0.8211505760894575
chr1	24762223	24762875	653	*	22.589989379373172	-0.0107	0.16187166347632725	0.8794260650669051	0.9665786472403831
chr1	24769765	24770511	747	*	72.97551965070934	-0.113643	0.16721160575071448	0.24018816272986987	0.5980906160042848
chr1	24793474	24794320	847	*	43.7598	-0.0770736	0.1641108960535185	0.3786790869492091	0.7251089442172807
chr1	24830556	24831091	536	*	48.85792894070022	-0.0316069	0.1560894348124524	0.6878308051465718	0.8982265493179096
chr1	24835045	24835310	266	*	28.969675441470365	0.00322899	0.15887676097677128	0.9659482925449157	0.9914607867370984
chr1	24847819	24848629	811	*	80.03277618989203	-0.0837961	0.14959845473035602	0.3688532804987323	0.71674
chr1	24849650	24849995	346	*	19.84736885879158	-0.00443484	0.16452327469434222	0.9447340962078322	0.9856858825893131
chr1	24857645	24857984	340	*	21.142214884757372	-0.0153163	0.1652801330951458	0.8160798562216666	0.9463143877229618
chr1	24861982	24862674	693	*	30.583349305665124	0.0933559	0.18532948368658334	0.242815	0.6004689520265759
chr1	24898031	24898521	491	*	92.62135473924452	0.049616933293272415	0.1385681876604916	0.5860959705348052	0.8507338183035374
chr1	24909538	24909823	286	*	101.856	-0.0625406	0.1343567029249955	0.49571451226106084	0.8034559720462048
chr1	24929483	24930655	1173	*	156.77126941606386	0.7430312998831037	0.15621925819682278	1.3249411379845165e-7	1.7545173080454935e-5
chr1	24932343	24932654	312	*	101.0499903314419	0.19290339893720287	0.16988159510808631	0.0797383	0.3477240247950154
chr1	24966794	24966938	145	*	14.835471443249704	0.11382129324340749	0.2155802106191568	0.0975999	0.3859217908841753
chr1	24970304	24970724	421	*	32.206691485130854	0.8482944080239373	0.3831419173675278	0.00113778	0.024905611510472957
chr1	24991267	24991502	236	*	19.97993588950737	0.0583316	0.17427022263221154	0.4102462306729608	0.7480519106993306
chr1	25017429	25017748	320	*	40.1991	0.096946	0.1771135120652692	0.27064595510360195	0.6307664040209474
chr1	25022431	25023275	845	*	75.31323338111777	0.36954424826832083	0.23087974421125437	0.011411321050699547	0.11317392488635995
chr1	25037258	25037579	322	*	34.599689057082074	-0.031424	0.1592937019111405	0.6857509166971298	0.8972840118631366
chr1	25037836	25038186	351	*	51.78772871087507	0.0422858	0.15115148018174246	0.6208446794351776	0.8673941299723298
chr1	25039301	25039497	197	*	23.55509238049891	-0.012583	0.16282868400554465	0.8534314844256691	0.9581643178837805
chr1	25056028	25056551	524	*	19.47650530390799	0.0640469	0.1797947177217131	0.3348425039310246	0.6896978275813704
chr1	25068868	25069265	398	*	16.212435714137445	0.0177012	0.16845839557784004	0.7749100718650047	0.9318924066042577
chr1	25080242	25081007	766	*	20.74577059551258	0.15789037823075208	0.24849628553218603	0.0747478	0.335558
chr1	25101506	25102068	563	*	86.06876239309804	0.0929945	0.1523741741064659	0.3282608856397939	0.6838576325993263
chr1	25117422	25117718	297	*	29.96441454968154	0.6794621353207064	0.4125566394160801	0.00386937	0.0574596
chr1	25126622	25126818	197	*	16.763101151252993	0.0831015	0.19153756166612537	0.20066306180413807	0.5501989012829648
chr1	25148594	25149156	563	*	19.810383284122814	0.2379829724086015	0.39102650161835917	0.027589289083784604	0.1929146171836888
chr1	25182591	25183089	499	*	61.574856394019676	0.14721666536874872	0.18357989010706574	0.15494595817987744	0.48615853534318615
chr1	25183764	25184279	516	*	18.81950266508398	0.0633028	0.17857295026019473	0.3494533622684647	0.7011718349092824
chr1	25191071	25191548	478	*	17.116353909216627	0.016107216952977278	0.16728572101647524	0.7962552270474911	0.9396716719223029
chr1	25198869	25199250	382	*	31.619112559888556	0.7794874782815998	0.36709235093988657	0.00154669	0.030841217417231472
chr1	25204811	25205094	284	*	42.961975156069514	0.00603854	0.15092926938753912	0.9345801457764058	0.9830157843257523
chr1	25232075	25233371	1297	*	640.0529159620676	-0.0793627	0.0775575	0.25585695488896065	0.6149060748819463
chr1	25239629	25240417	789	*	546.9048427613465	-0.271668	0.0860552	4.581759220071221e-4	0.013050016031818832
chr1	25247011	25248054	1044	*	862.7012364993715	-0.0728642	0.066931	0.23926873301840948	0.5970307448140402
chr1	25256422	25256826	405	*	25.385144865447348	-0.0232139	0.1632818871200647	0.7393416163174967	0.9186282845628886
chr1	25259729	25260182	454	*	29.593	-0.0585774	0.16789163714158575	0.465325	0.784913
chr1	25266729	25267032	304	*	53.5208	-0.0202278	0.1478612776090038	0.808661	0.9438951874764727
chr1	25267545	25268278	734	*	183.01346643246518	-0.055123	0.11650726758303263	0.535041	0.8251996155648499
chr1	25289901	25290518	618	*	41.11941929574244	-0.0703305	0.1661868275750598	0.403712	0.7436649238457936
chr1	25320128	25321314	1187	*	242.19180530398654	-0.0220888	0.10015990691992556	0.7900317037312778	0.9374101191849908
chr1	25329804	25330333	530	*	39.17503308488347	-0.489279	0.37305451808031787	0.010081349551536747	0.10513937847210424
chr1	25337000	25337346	347	*	55.2738	-0.0525873	0.15196052507625693	0.5473502373085986	0.8318926937410681
chr1	25337885	25338945	1061	*	392.62136601275716	0.0761923	0.090021	0.32804913974501193	0.6836843433854132
chr1	25343664	25344224	561	*	24.1131	-0.174188	0.26511483544500875	0.061467607167411585	0.3026504172783553
chr1	25352221	25352487	267	*	15.675154323121102	-0.0197652	0.1680523334209681	0.7500622020670963	0.922286
chr1	25361246	25361563	318	*	27.41470226158124	-0.0700236	0.17491220599357304	0.3635126050052404	0.7126422301598448
chr1	25369299	25369547	249	*	26.186208944121223	0.0367525	0.16524145502194562	0.6124023825666416	0.8634095710174082
chr1	25371207	25372260	1054	*	74.68725595227936	-0.0690542	0.14563392646084544	0.45221224828420814	0.7771873278093581
chr1	25403068	25403490	423	*	33.007977956399095	0.0376236	0.16189389979058305	0.6189511025217076	0.8665962713246864
chr1	25405885	25406219	335	*	21.80600668461612	0.11504278072957198	0.20559246198254807	0.14710111691211805	0.47357303920044846
chr1	25429976	25431495	1520	*	1204.1081216530654	-0.182865	0.0706654	0.00483288	0.066042
chr1	25442209	25442437	229	*	13.670853703157023	-0.124474	0.22735148193485963	0.0734995	0.3324814076636686
chr1	25486743	25487018	276	*	24.334276607455454	0.010251645792705292	0.160567	0.8882564667509982	0.9690006494190909
chr1	25487536	25487886	351	*	25.589208624949656	0.010164170103904718	0.16600585646177582	0.870698	0.9639147250993881
chr1	25501737	25502016	280	*	24.662974866247332	-0.0243706	0.1637463621313701	0.7247300941447117	0.9128805467678714
chr1	25503711	25504078	368	*	81.23827629098668	-0.0407653	0.13913545629084095	0.6485988276807033	0.880285
chr1	25520564	25520962	399	*	44.0602	0.036275702413862077	0.15353171402875185	0.66268	0.8867816479625047
chr1	25522238	25522718	481	*	55.00123955590951	-0.0413465	0.14911820588502153	0.6307279564342141	0.8719303057048501
chr1	25538446	25538754	309	*	24.42825943824752	0.0593713	0.17274526579939278	0.41130385806715036	0.7487773085663213
chr1	25543360	25544161	802	*	354.3298568221101	-0.187523	0.10229415296745646	0.029722216846856542	0.20121400683933752
chr1	25549410	25550121	712	*	46.20589136487886	0.0303802	0.15088669227250998	0.7200235837748848	0.9112479666856539
chr1	25550607	25551122	516	*	44.67557345536395	-0.0726367	0.16260303594250472	0.40180513629155207	0.7423931432091438
chr1	25568441	25568750	310	*	29.057267895361704	0.0828725	0.17757924429668545	0.3072878697183111	0.6657745918962745
chr1	25568962	25569454	493	*	84.88200478920147	0.0989135	0.14823310464006126	0.30370038042707664	0.6629376533137223
chr1	25572675	25573022	348	*	111.66953559977269	0.077322	0.13819437773218401	0.4057235606714817	0.7449395020198007
chr1	25581054	25581618	565	*	24.353412228841012	0.0440425	0.16861314799185023	0.5318891375045054	0.823789
chr1	25590196	25590426	231	*	27.178606374914125	0.0627485	0.17073271395818784	0.41345587525391714	0.7503543935685728
chr1	25608542	25608849	308	*	95.72619586609682	-0.0362693	0.13367812397633927	0.6867378199651653	0.897786
chr1	25611021	25611219	199	*	22.596881689567347	-0.00932578	0.16350963309694078	0.8882553998389628	0.9690006494190909
chr1	25616051	25617098	1048	*	846.7580769551902	0.054220261109590946	0.0707035	0.403732	0.7436649238457936
chr1	25623080	25623196	117	*	12.820101655857346	0.013827938000033197	0.16983196329981773	0.8077337362849645	0.9435255931369689
chr1	25674132	25674419	288	*	15.405781802211594	0.0862252	0.19371591428060037	0.1900767123139695	0.5371437218181278
chr1	25692643	25692992	350	*	60.285251564025444	0.0178244	0.14678599138023746	0.8340929403635198	0.9520201319570423
chr1	25700602	25700957	356	*	48.839383063887304	0.011075467029195233	0.15034926761430353	0.8943028262673208	0.9710631211872328
chr1	25708192	25708632	441	*	48.325606099718506	0.1758189658877713	0.21345796712660753	0.10284458441723661	0.3967374693562857
chr1	25715962	25716373	412	*	26.352573497138028	0.4513080952897991	0.5113688873030343	0.013437552441697781	0.12515624306385692
chr1	25725559	25725973	415	*	40.8442	-0.0385652	0.1585127101037284	0.6246976959205761	0.8692044450421869
chr1	25727482	25728316	835	*	49.19096896259424	0.3199965239218963	0.2790724126641909	0.025521926954199296	0.18440569121943262
chr1	25743651	25744549	899	*	91.7306	-0.00263071	0.1300366982456051	0.9756737031600323	0.9939064780241598
chr1	25773297	25774042	746	*	96.53484935139139	0.027233027230198874	0.1346070184214789	0.7635067674344618	0.9269282958924949
chr1	25796932	25797287	356	*	72.07835471067371	0.00429073	0.13847045209717626	0.9618689110079726	0.9903116584138827
chr1	25798027	25798270	244	*	63.804421448687904	0.13052251873215082	0.17579688975773802	0.18797697052099682	0.5346296037167968
chr1	25799793	25800591	799	*	141.82646499251598	-0.0687225	0.12460642366388398	0.4523485159552884	0.7772363067229336
chr1	25810139	25811286	1148	*	146.5714593051246	-0.052309	0.12320457518308077	0.5663452185016433	0.8411518309503649
chr1	25819528	25820373	846	*	379.51382358455425	-0.117124	0.0968812	0.15186441769570427	0.4810161677234968
chr1	25820564	25821059	496	*	65.30123172705963	-0.0154934	0.14365928201303818	0.8555469977415356	0.9588623552275126
chr1	25837386	25837723	338	*	25.589379296313265	0.023517959454224018	0.1633578528664963	0.7377513753641722	0.9180202377897951
chr1	25848688	25848992	305	*	10.03902228247291	-0.0265111	0.1733509062986049	0.6155753385048337	0.8648617000846275
chr1	25858860	25859842	983	*	488.3195793568326	-0.190494	0.0943376	0.019834639222448304	0.15821530802753506
chr1	25870357	25870485	129	*	32.735999285592705	-0.0139256	0.15700149328730836	0.8559117493828202	0.9590032823355309
chr1	25873223	25873428	206	*	42.742734985448074	-0.0904707	0.1797382739496251	0.26867226405424616	0.6287559750985804
chr1	25874812	25876162	1351	*	237.0792650375706	-0.145848	0.11869925637183498	0.1161761912499663	0.4218458155555955
chr1	25889562	25889902	341	*	95.26952522382412	-0.0642465	0.13745146941561653	0.4877513794007594	0.7990057274276017
chr1	25890408	25890845	438	*	140.21530357758678	0.4499850132904758	0.17265521125278188	9.83768151554931e-4	0.022661761545339387
chr1	25892252	25892901	650	*	477.1080819863536	0.043836	0.0823165	0.5502249697012978	0.8333518030700935
chr1	25895444	25895818	375	*	345.835	-0.190388	0.10177510071013672	0.026446985437157563	0.18813845673690946
chr1	25905090	25906787	1698	*	1362.0056636362601	-0.231741	0.0651108	1.4211681272007106e-4	0.00539926
chr1	25912070	25912766	697	*	88.99659597050012	0.0320295	0.1364194588210067	0.7224629915783087	0.9120387811372981
chr1	25922439	25923467	1029	*	113.86913255568807	-0.0959543	0.13686856514791246	0.3131005940015222	0.6709069463390435
chr1	25957792	25957939	148	*	17.987652765537185	-0.0256183	0.16925796938498372	0.67041482107734085	0.8900086377407669
chr1	25958519	25958802	284	*	19.64961259583752	-0.0189873	0.16494673620834197	0.7737726842416576	0.9314469699742752
chr1	25997684	25998665	982	*	1021.8665307580228	-0.152484	0.0677248	0.0146608	0.13185834710964953
chr1	26004396	26004690	295	*	30.23943789295229	-0.000115115	0.15872554294039587	0.9971948130886278	0.9992707669416919
chr1	26009835	26010453	619	*	75.35379280783883	0.039063931836021505	0.138624	0.6627023549230294	0.8867852306235852
chr1	26010960	26011164	205	*	18.58362434914831	0.011448107596286264	0.16591721570884763	0.85953	0.9601051221855835
chr1	26021623	26022015	393	*	50.04532280253859	0.0839576	0.16870773656774146	0.33324869483970987	0.6883407046542234
chr1	26034849	26036378	1530	*	681.7112470746257	-0.13173	0.0759634	0.0556776	0.28649132869763044
chr1	26054048	26054461	414	*	22.74268019168216	0.0803171	0.18124358150855105	0.2932250805130751	0.6532995076619822
chr1	26065884	26066437	554	*	17.18666889003381	0.0877106	0.193898	0.19516140507291074	0.5438186917408027
chr1	26083348	26083704	357	*	20.86531272615342	0.0671376	0.1777268011731116	0.35281394455385917	0.7039660179252124
chr1	26084180	26084639	460	*	29.22599335913028	0.10170910838956745	0.19458071751439912	0.19226433225007314	0.5400600919104482
chr1	26094400	26095195	796	*	38.0177	0.5897557784865979	0.37866152815117565	0.00511243	0.0684463
chr1	26104816	26105386	571	*	35.09386440085051	-0.0186379	0.15797122030734026	0.8047846629342674	0.9425305048318713
chr1	26110792	26112533	1742	*	1120.032967530806	-0.104806	0.0630382	0.0747684	0.33558792130202864
chr1	26123287	26123690	404	*	29.528689493040766	-0.0263686	0.16523280138040602	0.6926163223354755	0.9000530752826272
chr1	26132420	26133060	641	*	51.16744349884034	-0.0156962	0.1533318430871357	0.8440553721904868	0.9551492151012808
chr1	26142264	26142418	155	*	23.27205385468708	4.108521401169421e-4	0.16249342034434017	0.9974553828160969	0.9993791003906314
chr1	26145056	26145606	551	*	129.02543755096607	-0.0133549	0.12206224592542568	0.880273	0.9668502593774853
chr1	26156548	26157013	466	*	48.100194019250175	0.3346937577397986	0.2943336053636244	0.023781675035698818	0.1767769528106456
chr1	26164106	26164792	687	*	186.8046452149868	-0.00387234	0.10990748153637273	0.96362	0.9908747304876087
chr1	26169585	26170360	776	*	592.0092903024562	-0.0737255	0.0755484	0.2805040075873049	0.6409472152772343
chr1	26190161	26190758	598	*	62.30797245850447	0.0869878	0.15717736380645003	0.3485724618182731	0.7003677311789241
chr1	26201079	26201579	501	*	54.36043505154305	-0.0570374	0.15521950891238012	0.5072656100503008	0.8100152159839932
chr1	26219019	26219523	505	*	21.850430159911735	-0.0313973	0.16586175220849547	0.6485663964146217	0.880285
chr1	26233697	26234708	1012	*	1317.5519707581966	-0.0658809	0.0591703	0.2373841417810114	0.5947020066982344
chr1	26275648	26276100	453	*	181.143	0.0704389	0.11447935478664917	0.42777557829173496	0.7600554504566526
chr1	26279515	26280692	1178	*	585.9592179203446	-0.0547312	0.0825667	0.45530329880781834	0.7789465526526577
chr1	26284807	26285551	745	*	166.5559640498893	0.0733321	0.11722936050634383	0.4164443238844965	0.7527015080616979
chr1	26285766	26286107	342	*	75.90166386638708	0.0947891	0.1509653994259761	0.32119027735985856	0.6781732468847668
chr1	26302694	26303395	702	*	205.04160027900497	0.0702724	0.1112037188425042	0.4244627624840302	0.7579684526419898
chr1	26306356	26306890	535	*	684.2759064566669	-0.206872	0.0810959	0.00448762	0.0630329
chr1	26321182	26322032	851	*	199.52605572025175	-0.165578	0.12333104790845907	0.0834573	0.3562943205525124
chr1	26331516	26331907	392	*	37.749180783434326	0.0776557	0.1697472841989715	0.359542	0.7096267983874102
chr1	26336070	26337053	984	*	259.4245329434171	0.07611	0.1027202244361885	0.3699592034219741	0.717608
chr1	26349256	26349724	469	*	101.23121889052695	0.3148732971227539	0.19134561407827816	0.015118703582936403	0.13464317415660226
chr1	26350746	26351160	415	*	35.95386500903167	0.10295716236192812	0.18284593774428345	0.24246052306166538	0.6002653143977161
chr1	26351593	26351810	218	*	33.12930295870865	0.0446088	0.16461918863066322	0.5567593809028161	0.8365293622825951
chr1	26363775	26364210	436	*	101.12299419216427	0.00170063	0.12942041732514692	0.9862261287300667	0.996703
chr1	26377986	26378760	775	*	131.8958201530765	0.11540963758847947	0.13548955053004477	0.22889005992088138	0.5850384961806231
chr1	26385988	26386315	328	*	43.12556280541811	-0.156618	0.20941011612200844	0.12438657235627161	0.4367343705937716
chr1	26387469	26387724	256	*	34.30589478574637	0.12129624862340789	0.19360764848032777	0.18588857416033683	0.5318180957797856
chr1	26391547	26391782	236	*	101.91095405448037	-0.098774	0.14893864307700813	0.30053224691479297	0.6603039902944983
chr1	26396230	26396715	486	*	59.568281416041806	0.053406004082068546	0.15022998780436042	0.5449400682840322	0.8306326147306332
chr1	26405180	26405796	617	*	41.25280242235149	0.12359207762320433	0.19166188384112082	0.1872545419741545	0.533599
chr1	26408607	26408891	285	*	57.51128825287234	0.029412420176598397	0.14695506063950461	0.732975	0.916077
chr1	26409395	26409711	317	*	33.61351966273846	0.22315368421422158	0.28584680610934843	0.0521146	0.2769381865383145
chr1	26417123	26417453	331	*	139.26196514874837	0.025424493769849905	0.1261245509914377	0.7767361281655368	0.9324774704635185
chr1	26431922	26432610	689	*	910.4003911252338	-0.157704	0.0706774	0.015094244055986859	0.13448754923775205
chr1	26470347	26470620	274	*	130.96091404720224	-0.0539354	0.12320318879676104	0.5519477663282076	0.834014
chr1	26471737	26473289	1553	*	1042.3676083916544	-0.168198	0.0692721	0.00838168	0.0935446
chr1	26477752	26478005	254	*	64.75966367762378	0.3329530713468445	0.24855153779134934	0.020680732808254686	0.16201278500696273
chr1	26500100	26501480	1381	*	871.651	-0.146787	0.0751553	0.031095112550107627	0.20613948356365594
chr1	26529263	26530331	1069	*	382.5505491802397	-0.129766	0.0984169	0.11838559546034554	0.42585284387261985
chr1	26531118	26531512	395	*	113.94141911040835	0.12819006972466257	0.1470410448531154	0.19898804025036465	0.5481822704441954
chr1	26537944	26538282	339	*	58.35362625031403	-0.0602599	0.15432347781289454	0.49390472032940513	0.802605
chr1	26538797	26538980	184	*	41.830022644774346	0.029951416507294906	0.15271391975733697	0.7182133391694836	0.9105608130741625
chr1	26541866	26542387	522	*	104.49438967781605	-0.127652	0.15704188819273948	0.20017717579087965	0.5496964142439322
chr1	26584213	26584505	293	*	30.851015951610144	0.030228034774358606	0.15890429141539988	0.6970859148871004	0.9022660240371391
chr1	26597651	26597981	331	*	38.81229878143668	0.0417718	0.15918019668844668	0.6003144556943776	0.8571430917931542
chr1	26602457	26602766	310	*	30.067002074837017	-0.00936087	0.15944554321582954	0.8973892260086406	0.971904
chr1	26620176	26621690	1515	*	1278.6244816407334	-0.179901	0.0660351	0.00342275	0.0528996
chr1	26636483	26637216	734	*	89.48194838222649	-0.0422775	0.13833965631722558	0.6379390360235313	0.8754120186731522
chr1	26663353	26663651	299	*	20.229025572738628	-0.00714379	0.16502034448983924	0.915136	0.9779774694298762
chr1	26668161	26668549	389	*	24.484825658134064	0.14541407380090782	0.2330147941859089	0.0878357	0.3658242532469955
chr1	26677398	26677951	554	*	183.70576914584726	-0.054639	0.11428781559794945	0.5382983244699269	0.8269638718770039
chr1	26686820	26687193	374	*	33.277	-0.134306	0.2102841359523482	0.13129638216639886	0.4481220996345822
chr1	26687830	26688155	326	*	111.79071195604668	0.12051575860880016	0.15496720125300897	0.2298357079743403	0.5861017546725396
chr1	26692229	26693464	1236	*	797.226	-0.0849731	0.069232	0.18148050452744935	0.5254560372928029
chr1	26695370	26696204	835	*	574.7617963711201	0.0597507	0.0771285	0.39124011592570257	0.7347132975769689
chr1	26698006	26698402	397	*	228.74287708604527	-0.018891	0.10300354304165522	0.8219846026823524	0.948258
chr1	26705769	26706329	561	*	74.86528392286792	-0.172298	0.18520848984805227	0.11279283636070118	0.41562731184571167
chr1	26723180	26723943	764	*	147.40306823830446	-0.0921924	0.12640270613647125	0.3248765971125405	0.6809238631155053
chr1	26744013	26744565	553	*	251.61711374709893	-0.172506	0.12224332505238712	0.0719172	0.32846671051469944
chr1	26750343	26750692	350	*	14.470454027109678	0.0323316	0.17337625346081312	0.5636453853531433	0.8398507761265256
chr1	26761044	26761534	491	*	50.05557325327931	-0.100335	0.17023072584052423	0.2761648588660442	0.6367911457903509
chr1	26771331	26772464	1134	*	582.507	-0.0216948	0.0763035	0.7532263771346496	0.923485
chr1	26772605	26773080	476	*	175.78426496036022	-0.104114	0.12094543268601113	0.2588642563337316	0.6180163128488151
chr1	26786932	26787079	148	*	47.96774483011204	-0.0442423	0.17396328809485442	0.4804610415033643	0.7943361289864257
chr1	26787488	26788454	967	*	619.598	-0.133416	0.0818608	0.066317	0.3150456042624812
chr1	26789056	26789429	374	*	158.21480803834115	-0.0227262	0.11559608267908866	0.7967328901861882	0.9398194565417758
chr1	26799436	26800438	1003	*	188.53299502806954	-0.0200271	0.11032920291296054	0.8176555693648676	0.9467785801296894
chr1	26805122	26805496	375	*	21.597195392420414	0.11091501474012536	0.20366434353984228	0.15215412917341295	0.4814150918001387
chr1	26809984	26810468	485	*	90.77743221357848	-0.0924556	0.15008964640267702	0.32870289731628377	0.6842954032422791
chr1	26825187	26825849	663	*	185.2213708420272	-0.158175	0.12966058801301195	0.10761895670009732	0.4057826773145171
chr1	26826186	26827108	923	*	326.18585618965864	-0.242048	0.11339955812621048	0.00989519	0.10381649048176488
chr1	26833742	26833918	177	*	17.699349613908815	-0.0650617	0.1819996359383599	0.2978771584050614	0.6577277962571941
chr1	26849263	26849634	372	*	32.28145129569479	-0.122139	0.19767729692449698	0.17312965257307625	0.5136480256051843
chr1	26852956	26853463	508	*	169.4697781092646	0.020330394164891637	0.1136569093672215	0.817766	0.9467785801296894
chr1	26864674	26865674	1001	*	1132.8319671323677	-0.243821	0.0660662	8.02646952927605e-5	0.00347757
chr1	26877922	26878425	504	*	65.42970671986754	-0.165836	0.18771312020898806	0.1214223803699383	0.43155218298793996
chr1	26887248	26887441	194	*	41.87722184420069	-0.052081	0.16001331076040248	0.5271576567398002	0.8210246189636048
chr1	26889690	26890696	1007	*	286.5226023153703	-0.0744877	0.10534004656357826	0.38544918457007915	0.7301632191416242
chr1	26899963	26900705	743	*	326.37579160303557	0.047608905431333684	0.0929326	0.549203	0.8327332920989144
chr1	26907578	26907949	372	*	49.48373521138259	0.13013334308706553	0.18927550546236596	0.17452028234058387	0.5155489168013354
chr1	26921307	26922163	857	*	816.6940973840397	-0.103487	0.0687406	0.10199515007607055	0.3950106642921147
chr1	26961849	26962104	256	*	26.86438796516541	0.2603545475537865	0.40212790036823487	0.025387000604470595	0.18371485675992072
chr1	26964627	26964736	110	*	24.219958444870645	-0.022613	0.16199579227472108	0.7542361896024664	0.9239082338424245
chr1	26966751	26967357	607	*	221.39493363627102	-0.0429246	0.10823429501305036	0.6180234418412847	0.8661649236363179
chr1	26972192	26972730	539	*	27.214467847730177	-0.0803464	0.17818448064097836	0.30911293904879655	0.667649
chr1	26973559	26973891	333	*	17.068990802669337	-0.022401	0.16874279410361465	0.712636	0.9078825351524954
chr1	26990572	26991849	1278	*	644.3952358758755	-0.0407538	0.0748234	0.5476397255498535	0.8320347929435742
chr1	26993258	26993995	738	*	697.2982904799744	-0.209113	0.0798774	0.00363997	0.0552345
chr1	26997545	26998168	624	*	452.9234623353373	0.016865382160036847	0.0885847	0.8210914984937334	0.9478765904804808
chr1	26998854	26999914	1061	*	1044.5669595098498	-0.0429722	0.0627565	0.46362890123707245	0.7841871790425329
chr1	27001571	27002307	737	*	402.16983068300107	0.049258288490787255	0.089652	0.5255610901251325	0.8201301883104507
chr1	27010942	27011356	415	*	257.6572863914899	0.057501940975975135	0.1007892302645968	0.4926667790699477	0.801975
chr1	27012591	27013402	812	*	1152.102086812287	-0.107926	0.0691922	0.0905611	0.3724223570729763
chr1	27027094	27027522	429	*	42.60569816896071	-0.0483919	0.15928794555008288	0.5487075611211931	0.8325087984605423
chr1	27044448	27045067	620	*	154.39727170936513	-0.0189947	0.11615770088490555	0.8289339166666085	0.9503101767360651
chr1	27045844	27046325	482	*	96.38588764259895	0.0769755	0.14165744203641825	0.40975836490653295	0.7476256911380001
chr1	27049720	27049899	180	*	37.307146092203425	0.0851252	0.17387567854947297	0.31410629948683744	0.6717638971442775
chr1	27070237	27070638	402	*	22.765981286418896	0.1566437060794393	0.24096084285255148	0.0837169	0.356908
chr1	27070990	27071400	411	*	21.555336906990227	0.036973919121533694	0.16912583123463307	0.5775392261536508	0.8463762649629006
chr1	27074228	27074776	549	*	16.42553412989351	0.025128	0.16792971740671045	0.696912	0.9021554346389696
chr1	27097335	27097792	458	*	151.1270052809051	-0.046462	0.12400753031859041	0.6059919834064711	0.8600960390765657
chr1	27099114	27100073	960	*	140.47787420041675	-0.203365	0.15515902875334167	0.0613532	0.3023719051279023
chr1	27102497	27103134	638	*	130.8313991391326	-0.0412453	0.1294219902708115	0.6452380422402179	0.8790155710962501
chr1	27109223	27109360	138	*	37.45378732481239	0.0829117	0.1757017879891245	0.3095576142523819	0.6679985896866621
chr1	27111962	27112610	649	*	197.1790381678344	0.0847461	0.1139217765205527	0.34362523900655023	0.6967283742937026
chr1	27122551	27123095	545	*	78.63979884764267	-0.184533	0.18786327940093778	0.0975262	0.38574160850802175
[truncated: 94,272 more rows]
